# Supplementary material for: Gene Atlasing of Digestive and Reproductive Tissues in Schistosoma mansoni
Source: PLoS Negl Trop Dis. 2011 Apr 26;5(4):e1043. doi: 10.1371/journal.pntd.0001043 (PMC3082511; doi:10.1371/journal.pntd.0001043)
Supplement: Table S2 — Comparison of the microarray used in the S. japonicum transcriptomic study [11] and the microarray used in the current study using BioEdit BLASTn. Column A: Name of EST from either S. japonicum (ContigXXX) or S. mansoni (TCXXX) used from the study of Gobert et al (2009) [11]. Column B: Length of the EST from Column A. Column C: % of the length from EST of Column A that was homologous to the BLASTn from ESTs on the microarray from the current study. Column D: EST result from BLASTn results % nucleotide identity to the current study's microarray platform. Column E: % nucleotide identity, the extent to which two sequences were invariant. Column F: Nucleotide alignment length. Column G: The number of nucleotides that did not match. Column H: A space introduced into an alignment to compensate for insertions and deletions in one sequence relative to another. Columns I–J: The input sequence with which all of the entries in a database were to be compared. Column I: Coordinate of the query start. Column J: Coordinate of the query end. Columns K–L: The database which the input sequence was compared with. Column K: Coordinate of the subject start. Column L: Coordinate of the subject end. Column M: Expectation value. The number of different alignments with scores equivalent to or better than S that are expected to occur in a database search by chance. Column N: Bit Score, The value S′ is derived from the raw alignment score S in which the statistical properties of the scoring system used have been taken into account. (3.41 MB XLS) [file pntd.0001043.s006.xls]

## Sheet: Sheet1
								QRY		Subj
Contig from Sj and Sm combined microarray - Gobert et al,2009 [11]	EST Length	% coverage	Homolog on Sm microarray - Verjovski-Almeida et al, 2007 [14]	%Identity	Align length	Mismatch	Gaps	Start	End	Start	End	E-Value	Bit Score
Contig1	619	45.0727	C805513.1	86.38	279	38	0	333	611	403	681	1e-66	252
Contig10	511	3.5225	JAP00512.C	100	18	0	0	46	63	78	95	0.11	36.2
Contig100	193	38.342	C916042.1	83.78	74	11	1	62	135	45	117	4e-05	46.1
Contig1000	542	73.6162	C808664.1	97.74	399	9	0	1	399	774	376	0	720
Contig1001	537	3.16574	C906523.1	100	17	0	0	432	448	81	97	0.45	34.2
Contig1002	531	7.9096	C803390.1	90.48	42	4	0	1	42	445	486	2e-06	52
Contig1003	524	7.82443	C919062.1	95.12	41	2	0	49	89	51	91	1e-10	65.9
Contig1006	548	50.7299	JAP08364.S	83.09	278	45	2	234	510	285	561	2e-40	165
Contig1007	532	54.5113	JAP04931.C	84.48	290	33	3	17	306	804	527	9e-55	212
Contig1008	531	3.9548	JAP01036.C	100	21	0	0	370	390	569	589	0.002	42.1
Contig1009	539	5.56586	C902573.1	96.67	30	1	0	257	286	326	355	2e-06	52
Contig101	496	3.42742	C807552.1	100	17	0	0	408	424	620	636	0.41	34.2
Contig1014	708	21.6102	JAP06679.S	84.97	153	21	2	126	276	474	626	2e-22	105
Contig1015	451	3.7694	C810761.1	100	17	0	0	168	184	639	623	0.37	34.2
Contig1016	531	15.2542	C811561.1	87.65	81	10	0	38	118	191	111	2e-15	81.8
Contig1017	608	7.56579	C916495.1	100	46	0	0	555	600	72	117	3e-18	91.7
Contig1019	868	88.4793	JAP08880.C	97.53	768	19	0	1	768	33	800	0	1372
Contig102	320	5.3125	C806087.1	100	17	0	0	28	44	230	246	0.26	34.2
Contig1020	646	6.03715	C813009.1	100	39	0	0	504	542	49	11	4e-14	77.8
Contig1021	487	4.92813	C812760.1	95.83	24	1	0	282	305	145	122	0.007	40.1
Contig1023	655	3.96947	JAP07967.S	100	26	0	0	211	236	494	519	2e-06	52
Contig1024	684	4.67836	JAP06735.S	93.75	32	2	0	391	422	260	291	4e-05	48.1
Contig1025	1001	9.89011	JAP08465.S	88.89	99	11	0	530	628	551	649	2e-23	109
Contig1026	975	3.48718	C903217.1	94.12	34	2	0	107	140	75	42	4e-06	52
Contig1028	614	7.49186	C800895.1	100	46	0	0	449	494	628	673	3e-18	91.7
Contig1029	951	7.36067	JAP03051.S	91.43	70	6	0	13	82	163	94	4e-18	91.7
Contig1030	805	99.7516	JAP09721.C	99.5	803	4	0	1	803	41	843	0	1562
Contig1031	769	2.73082	C909417.1	100	21	0	0	545	565	249	229	0.003	42.1
Contig1032	508	24.4094	JAP07744.C	93.55	124	8	0	203	326	762	885	7e-46	182
Contig1033	637	9.26217	C911868.1	88.14	59	7	0	297	355	189	131	2e-09	61.9
Contig1034	591	3.21489	C809781.1	100	19	0	0	232	250	1036	1018	0.032	38.2
Contig1035	670	4.62687	JAP06610.C	93.55	31	2	0	489	519	870	840	0.0001	46.1
Contig1036	637	2.98273	C904594.1	100	19	0	0	453	471	272	290	0.034	38.2
Contig1038	771	7.7821	C809721.1	86.67	60	7	1	436	495	1124	1182	4e-05	48.1
Contig1039	697	5.88235	C920050.1	97.56	41	1	0	448	488	44	4	7e-13	73.8
Contig1040	723	3.3195	JAP01839.C	95.83	24	1	0	379	402	695	718	0.01	40.1
Contig1042	497	3.62173	C803683.1	100	18	0	0	87	104	78	95	0.1	36.2
Contig1046	547	3.10786	C903393.1	100	17	0	0	42	58	28	44	0.45	34.2
Contig1047	431	14.6172	JAP05687.S	100	63	0	0	111	173	472	534	1e-28	125
Contig1048	429	6.29371	C912927.1	92.59	27	2	0	292	318	151	125	0.023	38.2
Contig1049	861	2.43902	C919972.1	100	21	0	0	316	336	31	11	0.003	42.1
Contig105	581	100	JAP04350.C	100	581	0	0	1	581	1	581	0	1152
Contig1050	696	34.1954	JAP11621.C	99.16	238	1	1	137	373	466	229	1e-125	448
Contig1051	763	12.0577	C918056.1	88.04	92	11	0	305	396	111	20	2e-19	95.6
Contig1052	760	2.36842	C801287.1	100	18	0	0	267	284	737	720	0.16	36.2
Contig1053	885	100	JAP08143.S	99.44	885	5	0	1	885	17	901	0	1673
Contig1054	725	44.9655	C803793.1	83.44	326	42	4	302	626	506	820	1e-51	202
Contig1056	713	2.9453	C912962.1	100	21	0	0	130	150	78	58	0.002	42.1
Contig1057	912	99.8904	JAP08116.S	99.45	911	2	3	1	911	1	908	0	1731
Contig1058	756	2.38095	C806378.1	100	18	0	0	120	137	302	285	0.16	36.2
Contig106	641	50.858	C810339.1	83.13	326	54	1	1	325	454	129	1e-51	202
Contig1060	262	16.7939	C809300.1	86.36	44	6	0	106	149	332	375	0.003	40.1
Contig1063	653	18.5299	JAP06679.S	87.6	121	14	1	322	442	595	714	7e-25	113
Contig1072	309	7.11974	C902132.1	95.45	22	1	0	238	259	431	452	0.064	36.2
Contig1073	757	39.3659	JAP07194.S	90.94	298	8	7	1	289	309	596	1e-94	345
Contig1075	963	3.42679	C920050.1	100	33	0	0	634	666	47	15	2e-10	65.9
Contig1076	823	8.26245	C800475.1	88.24	68	8	0	206	273	988	1055	3e-12	71.9
Contig1078	809	4.82077	C809061.1	97.44	39	1	0	364	402	725	763	1e-11	69.9
Contig1079	661	3.32829	C810245.1	100	22	0	0	182	203	715	694	0.0006	44.1
Contig108	807	41.8835	C800639.1	90.24	338	33	0	256	593	665	1002	3e-114	410
Contig1081	773	31.3066	C812263.1	83.47	242	40	0	60	301	58	299	1e-39	163
Contig1082	433	100	JAP09484.C	100	433	0	0	1	433	4	436	0	858
Contig1083	743	2.42261	JAP00578.S	100	18	0	0	635	652	277	294	0.16	36.2
Contig1084	907	9.59206	C908066.1	87.36	87	11	0	155	241	87	1	2e-16	85.7
Contig1085	748	14.3048	C800833.1	87.85	107	13	0	282	388	329	223	1e-23	109
Contig1086	758	4.88127	C920026.1	100	37	0	0	296	332	38	2	7e-13	73.8
Contig1087	606	14.3564	C803966.1	88.51	87	10	0	513	599	884	798	6e-19	93.7
Contig1088	516	15.5039	JAP08119.S	82.5	80	14	0	1	80	184	263	3e-05	48.1
Contig1089	809	5.3152	C800567.1	93.02	43	3	0	255	297	948	990	3e-09	61.9
Contig1090	719	16.6898	C810820.1	85	120	15	1	7	126	538	422	3e-18	91.7
Contig1091	552	100	JAP01613.C	100	552	0	0	1	552	24	575	0	1094
Contig1093	465	3.87097	C813377.1	100	18	0	0	116	133	35	18	0.097	36.2
Contig1094	741	2.83401	C916140.1	100	21	0	0	188	208	172	152	0.003	42.1
Contig1096	793	2.90038	C809682.1	95.65	23	1	0	235	257	608	586	0.043	38.2
Contig1097	898	2.00445	C811322.1	100	18	0	0	3	20	805	822	0.19	36.2
Contig1098	738	19.6477	C803097.1	91.72	145	12	0	1	145	406	550	1e-48	192
Contig1099	794	2.267	C919771.1	100	18	0	0	131	148	351	334	0.17	36.2
Contig11	526	3.42205	C914327.1	100	18	0	0	101	118	148	165	0.11	36.2
Contig110	721	17.7531	JAP05066.C	100	128	0	0	294	421	1	128	3e-67	254
Contig1100	672	7.29167	C805948.1	93.88	49	3	0	540	588	1072	1120	7e-13	73.8
Contig1102	662	9.81873	C900300.1	87.69	65	8	0	393	457	612	676	2e-10	65.9
Contig1104	793	27.2383	JAP11621.C	85.19	216	26	6	77	290	450	239	6e-29	127
Contig1105	825	3.75758	C808239.1	96.77	31	1	0	282	312	213	243	7e-07	54
Contig1106	384	9.375	C804859.1	94.44	36	2	0	7	42	1405	1440	9e-08	56
Contig1107	813	36.5314	C913747.1	80.81	297	56	1	156	452	1	296	4e-30	131
Contig1108	718	4.5961	JAP08335.C	93.94	33	2	0	510	542	663	695	1e-05	50.1
Contig111	795	32.956	C811043.1	84.35	262	41	0	295	556	342	81	3e-49	194
Contig1110	1137	2.72647	C901661.1	93.55	31	2	0	373	403	286	316	0.0003	46.1
Contig1111	915	3.60656	C812786.1	100	33	0	0	2	34	18	50	2e-10	65.9
Contig1113	863	13.7891	C915477.1	86.55	119	16	0	453	571	529	647	2e-23	109
Contig1114	918	20.5882	C907113.1	81.48	189	35	0	67	255	212	24	6e-20	97.6
Contig1115	902	2.10643	C809254.1	100	19	0	0	387	405	789	807	0.049	38.2
Contig1116	866	3.11778	C812667.1	96.3	27	1	0	355	381	69	43	0.0002	46.1
Contig1117	812	2.95567	JAP04072.S	95.83	24	1	0	135	158	175	198	0.011	40.1
Contig1118	414	82.1256	C810242.1	85.29	340	50	0	8	347	462	123	1e-74	278
Contig1119	765	4.70588	C813421.1	94.44	36	2	0	501	536	53	18	2e-07	56
Contig112	745	30.7383	C800638.1	85.15	229	34	0	50	278	69	297	3e-46	184
Contig1121	495	27.0707	C809609.1	87.31	134	17	0	61	194	395	262	2e-30	131
Contig1123	866	13.2794	JAP08815.C	94.78	115	0	6	8	122	662	770	1e-30	133
Contig1124	419	10.5012	C811327.1	100	44	0	0	318	361	773	730	3e-17	87.7
Contig1125	770	3.11688	JAP08511.S	100	24	0	0	463	486	48	25	4e-05	48.1
Contig1127	806	2.8536	C905349.1	95.65	23	1	0	119	141	317	339	0.043	38.2
Contig1128	725	4.55172	C920078.1	100	33	0	0	354	386	34	2	2e-10	65.9
Contig1129	790	5.44304	C812425.1	90.7	43	4	0	364	406	88	46	7e-07	54
Contig1130	966	15.3209	JAP02206.S	89.19	148	16	0	1	148	85	232	8e-41	167
Contig1131	854	9.95316	C802837.1	87.06	85	11	0	18	102	910	994	3e-15	81.8
Contig1132	832	100.12	JAP07450.S	99.76	833	1	1	1	832	39	871	0	1622
Contig1133	639	27.3865	JAP01144.C	100	175	0	0	1	175	216	390	3e-95	347
Contig1134	685	46.5693	JAP02047.S	100	319	0	0	201	519	1	319	0	632
Contig1135	478	100	JAP04648.C	100	478	0	0	1	478	44	521	0	948
Contig1136	370	6.75676	C807279.1	96	25	1	0	43	67	614	590	0.001	42.1
Contig1137	851	28.7897	C813151.1	94.69	245	13	0	7	251	1553	1797	7e-106	383
Contig1138	821	101.096	JAP02999.C	97.71	830	10	1	1	821	791	1620	0	1497
Contig1139	905	2.54144	JAP01762.S	100	23	0	0	340	362	29	7	0.0002	46.1
Contig114	597	98.66	JAP09596.C	97.62	589	14	0	9	597	1	589	0	1057
Contig1140	748	6.81818	C915855.1	100	51	0	0	67	117	316	366	3e-21	101
Contig1141	730	6.0274	C812194.1	97.73	44	1	0	366	409	103	60	1e-14	79.8
Contig1142	835	9.82036	C917565.1	89.02	82	9	0	32	113	324	405	3e-18	91.7
Contig1143	788	2.53807	C904847.1	100	20	0	0	380	399	192	211	0.011	40.1
Contig1144	798	3.38346	C812176.1	100	27	0	0	339	365	738	764	7e-07	54
Contig1145	833	3.48139	C804047.1	100	29	0	0	293	321	464	492	5e-08	58
Contig1146	895	6.03352	C809941.1	92.59	54	4	0	499	552	187	240	2e-13	75.8
Contig1147	836	96.5311	JAP07328.S	99.63	807	3	0	29	835	1	807	0	1576
Contig1148	685	16.4964	C813449.1	87.61	113	13	1	2	113	839	951	2e-22	105
Contig1149	900	2.22222	C908673.1	100	20	0	0	615	634	160	179	0.012	40.1
Contig115	640	3.28125	C920772.1	95.24	21	1	0	300	320	251	231	0.53	34.2
Contig1150	256	100	JAP09322.C	100	256	0	0	1	256	278	533	5e-144	507
Contig1151	469	8.95522	C900300.1	100	42	0	0	428	469	611	652	5e-16	83.8
Contig1154	433	16.8591	C805717.1	98.63	73	1	0	58	130	771	843	3e-32	137
Contig1155	762	2.49344	C919062.1	100	19	0	0	478	496	273	255	0.041	38.2
Contig1156	787	3.55781	C809063.1	100	28	0	0	508	535	778	805	2e-07	56
Contig1157	757	39.7622	C810631.1	84.05	301	48	0	257	557	229	529	8e-56	216
Contig1158	855	2.10526	C912294.1	100	18	0	0	767	784	144	127	0.18	36.2
Contig1159	667	48.8756	JAP02134.S	95.09	326	15	1	1	325	3	328	9e-145	511
Contig116	789	15.2091	C805486.1	89.17	120	12	1	283	402	1259	1141	6e-29	127
Contig1162	773	5.30401	JAP03256.C	100	41	0	0	253	293	728	768	3e-15	81.8
Contig1163	898	19.5991	C800115.1	88.64	176	19	1	12	187	681	507	1e-45	182
Contig1164	414	21.7391	JAP02134.S	97.78	90	1	1	325	414	299	211	1e-37	155
Contig1165	678	101.622	JAP09294.C	97.24	689	8	3	1	678	26	714	0	1207
Contig1166	741	9.44669	C900300.1	100	70	0	0	367	436	610	679	1e-32	139
Contig1168	907	2.20507	C803480.1	100	20	0	0	861	880	239	220	0.012	40.1
Contig1169	621	3.22061	C813108.1	100	20	0	0	219	238	314	333	0.008	40.1
Contig1170	786	13.7405	C800833.1	87.96	108	13	0	184	291	330	223	4e-24	111
Contig1172	602	4.81728	C809364.1	93.1	29	2	0	516	544	1549	1577	0.002	42.1
Contig1173	921	2.06298	C809297.1	100	19	0	0	850	868	566	548	0.05	38.2
Contig1174	835	2.87425	JAP09671.C	100	24	0	0	389	412	244	267	5e-05	48.1
Contig1175	838	4.77327	C920050.1	97.5	40	1	0	384	423	52	13	3e-12	71.9
Contig1176	745	100	JAP07194.S	100	745	0	0	1	745	27	771	0	1477
Contig1177	720	3.19444	C810355.1	95.65	23	1	0	695	717	103	81	0.039	38.2
Contig1179	579	5.35406	C805053.1	93.55	31	2	0	234	264	331	301	0.0001	46.1
Contig118	820	29.1463	C809110.1	84.52	239	37	0	568	806	779	541	5e-45	180
Contig1181	839	100.119	JAP07161.S	99.76	840	0	2	1	839	4	842	0	1633
Contig1182	739	4.73613	C810157.1	97.14	35	1	0	255	289	998	1032	3e-09	61.9
Contig1183	564	3.5461	C809984.1	100	20	0	0	72	91	186	205	0.008	40.1
Contig1184	822	8.63747	JAP08465.S	83.1	71	12	0	396	466	367	437	0.0002	46.1
Contig1185	629	4.61049	C802096.1	100	29	0	0	107	135	653	681	4e-08	58
Contig1186	789	36.6286	C804189.1	88.24	289	33	1	50	337	390	678	1e-79	295
Contig1187	709	5.78279	C919294.1	92.68	41	3	0	385	425	78	38	4e-08	58
Contig1188	440	100	JAP07125.S	100	440	0	0	1	440	1	440	0	872
Contig1189	745	9.66443	C805717.1	100	72	0	0	278	349	771	842	9e-34	143
Contig119	917	11.7775	JAP08675.C	90.74	108	9	1	482	589	29	135	7e-29	127
Contig1190	791	2.90771	C813022.1	100	23	0	0	567	589	30	8	0.0002	46.1
Contig1191	1017	1.86824	C809254.1	100	19	0	0	377	395	807	789	0.055	38.2
Contig1193	866	10.0462	JAP08465.S	88.51	87	10	0	576	662	551	637	9e-19	93.7
Contig1194	717	4.1841	JAP09283.S	96.67	30	1	0	352	381	544	573	3e-06	52
Contig1196	870	5.28736	C805678.1	91.3	46	4	0	562	607	638	683	1e-08	60
Contig1197	438	25.7991	C809300.1	91.15	113	10	0	133	245	910	1022	1e-34	145
Contig1199	826	13.9225	C810118.1	91.3	115	10	0	37	151	431	545	2e-35	149
Contig12	527	12.334	JAP01124.C	84.62	65	10	0	381	445	715	779	7e-06	50.1
Contig120	852	46.9484	JAP08657.C	98.75	400	5	0	1	400	667	1066	0	753
Contig1200	821	2.67966	C920056.1	100	22	0	0	547	568	23	2	0.0007	44.1
Contig1201	910	2.41758	C803763.1	95.45	22	1	0	719	740	729	750	0.19	36.2
Contig1202	821	4.6285	C920050.1	92.11	38	3	0	683	720	46	9	3e-06	52
Contig1203	904	25.7743	C805836.1	85.84	233	30	1	1	233	868	1097	9e-50	196
Contig1204	872	39.3349	JAP01459.C	100	343	0	0	1	343	392	734	0	680
Contig1209	747	37.0817	C812086.1	85.56	277	40	0	326	602	365	641	1e-60	232
Contig1210	862	13.8051	JAP01613.C	99.16	119	1	0	390	508	453	571	2e-59	228
Contig1211	565	3.53982	C813059.1	100	20	0	0	501	520	60	41	0.008	40.1
Contig1212	466	6.22318	C813053.1	89.66	29	3	0	80	108	1127	1155	0.39	34.2
Contig1213	847	11.8064	C800453.1	86	100	8	3	347	441	684	782	1e-11	69.9
Contig1214	862	7.65661	JAP06735.S	86.36	66	9	0	225	290	11	76	1e-08	60
Contig1215	829	28.1062	C805207.1	83.69	233	38	0	162	394	231	463	4e-39	161
Contig1216	643	7.93157	C800026.1	98.04	51	1	0	277	327	2343	2393	7e-19	93.7
Contig1217	798	100	JAP07007.S	99.62	798	3	0	1	798	31	828	0	1558
Contig1218	790	3.5443	C916140.1	92.86	28	2	0	613	640	175	148	0.011	40.1
Contig122	817	35.2509	JAP06497.S	95.49	288	7	1	2	289	284	3	4e-132	470
Contig1220	841	6.30202	C919117.1	100	53	0	0	174	226	130	78	2e-22	105
Contig1221	824	20.6311	C915712.1	88.24	170	20	0	9	178	317	486	2e-44	178
Contig1222	822	13.5036	C800719.1	91.89	111	9	0	289	399	42	152	2e-35	149
Contig1223	853	4.33763	JAP02834.S	100	37	0	0	253	289	50	14	8e-13	73.8
Contig1224	609	5.09031	C916198.1	96.77	31	1	0	208	238	292	322	5e-07	54
Contig1225	836	3.34928	C812878.1	100	28	0	0	310	337	32	5	2e-07	56
Contig1226	791	28.9507	C809473.1	81.22	229	43	0	1	229	579	351	9e-25	113
Contig1228	651	7.37327	C900799.1	87.5	48	6	0	453	500	335	288	4e-05	48.1
Contig1230	937	2.56137	C900568.1	100	24	0	0	516	539	43	66	5e-05	48.1
Contig1231	721	54.5076	C804392.1	84.99	393	59	0	33	425	393	785	2e-84	311
Contig1234	818	2.68949	C808139.1	100	22	0	0	649	670	452	473	0.0007	44.1
Contig1237	790	5.94937	C915770.1	100	47	0	0	195	241	84	130	8e-19	93.7
Contig1238	760	3.55263	JAP06511.S	100	27	0	0	6	32	552	578	7e-07	54
Contig1239	761	16.6886	C909077.1	80.31	127	25	0	23	149	167	41	7e-07	54
Contig124	642	45.9502	C805062.1	84.75	295	45	0	253	547	94	388	2e-59	228
Contig1240	671	3.87481	C812350.1	96.15	26	1	0	297	322	74	99	0.0006	44.1
Contig1241	590	7.79661	C907454.1	89.13	46	5	0	377	422	66	21	2e-06	52
Contig1242	853	2.22743	C811698.1	100	19	0	0	528	546	473	455	0.046	38.2
Contig1243	841	4.16171	C907997.1	94.29	35	1	1	55	89	336	369	0.0002	46.1
Contig1244	824	2.06311	C904321.1	100	17	0	0	122	138	110	94	0.69	34.2
Contig1245	587	8.00681	JAP01748.S	100	47	0	0	277	323	47	1	6e-19	93.7
Contig1247	848	13.0896	C810825.1	82.88	111	19	0	228	338	911	801	1e-11	69.9
Contig1248	845	2.36686	C907368.1	100	20	0	0	435	454	139	158	0.012	40.1
Contig1249	816	4.04412	C812978.1	100	33	0	0	390	422	36	4	2e-10	65.9
Contig1250	848	2.47642	C812207.1	100	21	0	0	67	87	1162	1142	0.003	42.1
Contig1251	806	3.47395	C812452.1	100	28	0	0	462	489	1731	1758	2e-07	56
Contig1254	678	3.83481	C919294.1	100	26	0	0	487	512	70	45	2e-06	52
Contig1255	765	6.53595	C800498.1	98	50	0	1	342	390	1360	1409	8e-16	83.8
Contig1256	736	2.44565	C914146.1	100	18	0	0	574	591	133	150	0.16	36.2
Contig1257	871	10.1033	C802106.1	92.05	88	7	0	128	215	1	88	2e-26	119
Contig1258	705	2.41135	C915164.1	100	17	0	0	77	93	521	505	0.59	34.2
Contig1259	732	3.96175	C806091.1	96.55	29	1	0	432	460	693	721	1e-05	50.1
Contig126	642	9.50156	JAP07047.S	93.44	61	2	2	78	138	337	395	6e-13	73.8
Contig1260	580	8.96552	C810935.1	100	52	0	0	377	428	630	681	6e-22	103
Contig1261	775	100	JAP08617.C	98.58	775	11	0	1	775	75	849	0	1449
Contig1262	853	100	JAP06642.S	99.41	853	4	1	1	853	29	880	0	1643
Contig1263	776	6.57216	C800498.1	96.08	51	0	1	213	261	1359	1409	1e-14	79.8
Contig1264	808	3.21782	C920967.1	96.15	26	1	0	708	733	316	341	0.0007	44.1
Contig1266	709	3.80818	JAP02897.C	100	27	0	0	493	519	879	905	6e-07	54
Contig1267	699	87.5536	C900186.1	86.27	612	84	0	78	689	139	750	2e-155	547
Contig127	805	42.3602	C801983.1	82.4	341	60	0	76	416	617	957	5e-51	200
Contig1270	703	92.6031	JAP07115.C	99.54	651	2	1	53	703	1	650	0	1261
Contig1275	714	77.0308	JAP09596.C	98.73	550	6	1	26	574	863	314	0	1027
Contig128	765	14.7712	JAP02134.S	94.69	113	5	1	392	503	113	1	2e-41	168
Contig1281	731	11.7647	C805717.1	97.67	86	2	0	251	336	771	856	2e-37	155
Contig1282	682	32.9912	C809070.1	84.89	225	34	0	451	675	479	255	6e-44	176
Contig1283	708	25.4237	C807129.1	80.56	180	35	0	197	376	56	235	1e-14	79.8
Contig1286	699	3.14735	C915122.1	95.45	22	1	0	158	179	542	563	0.15	36.2
Contig1287	709	3.24401	JAP04225.C	100	23	0	0	24	46	31	53	0.0002	46.1
Contig129	790	30	JAP06735.S	79.75	237	48	0	252	488	43	279	1e-17	89.7
Contig1290	672	31.5476	C806522.1	83.96	212	33	1	427	637	212	1	8e-34	143
Contig1291	614	3.09446	C902667.1	100	19	0	0	345	363	350	332	0.033	38.2
Contig1293	642	9.34579	C812194.1	100	60	0	0	37	96	100	41	1e-26	119
Contig1294	638	100	JAP03865.S	100	638	0	0	1	638	7	644	0	1265
Contig1295	204	8.82353	C915467.1	100	18	0	0	147	164	592	609	0.041	36.2
Contig1296	477	7.54717	C809819.1	97.22	36	1	0	378	413	111	146	4e-10	63.9
Contig1298	917	78.626	C812031.1	84.74	721	107	2	73	792	1204	486	8e-155	545
Contig13	524	5.53435	C805176.1	100	29	0	0	8	36	1964	1936	3e-08	58
Contig130	853	2.69637	JAP01294.C	95.65	23	1	0	174	196	106	128	0.046	38.2
Contig1300	896	21.2054	C806852.1	89.47	190	20	0	25	214	35	224	2e-56	218
Contig1301	883	21.7441	C802492.1	86.98	192	25	0	217	408	202	11	1e-45	182
Contig1303	483	3.93375	C808660.1	100	19	0	0	120	138	47	29	0.026	38.2
Contig1305	614	20.3583	C920631.1	82.4	125	22	0	66	190	9	133	6e-13	73.8
Contig1308	636	14.6226	C901912.1	86.02	93	12	1	504	596	57	148	6e-13	73.8
Contig131	608	42.4342	C813246.1	83.33	258	43	0	1	258	238	495	3e-42	170
Contig1310	624	100	JAP03802.S	99.84	624	0	1	1	624	8	630	0	1221
Contig1314	602	29.7342	C805490.1	88.27	179	21	0	423	601	136	314	1e-47	188
Contig1316	645	62.4806	C808050.1	85.36	403	59	0	103	505	188	590	2e-90	331
Contig1324	630	48.254	JAP00022.C	98.68	304	4	0	1	304	13	316	1e-162	571
Contig1328	871	3.32951	C911656.1	100	29	0	0	144	172	521	493	5e-08	58
Contig133	688	30.814	JAP06028.S	91.98	212	9	4	32	236	540	330	1e-69	262
Contig1331	567	15.6966	C801188.1	84.27	89	14	0	77	165	486	574	1e-10	65.9
Contig1333	913	6.57174	C800062.1	100	60	0	0	375	434	77	18	2e-26	119
Contig1334	606	2.9703	C812403.1	100	18	0	0	238	255	469	486	0.13	36.2
Contig1335	635	99.8425	JAP02393.C	93.69	634	34	6	1	634	140	767	0	890
Contig1336	569	3.33919	C919844.1	100	19	0	0	83	101	335	353	0.03	38.2
Contig1341	607	13.8386	C901228.1	83.33	84	14	0	38	121	315	398	1e-07	56
Contig1342	608	12.8289	JAP09721.C	85.9	78	11	0	53	130	706	783	4e-11	67.9
Contig1344	556	18.705	C801018.1	81.73	104	19	0	453	556	124	227	3e-08	58
Contig1345	551	4.35572	C812063.1	95.83	24	1	0	341	364	245	222	0.007	40.1
Contig1346	560	35	JAP07954.S	96.43	196	1	6	271	465	454	644	8e-77	285
Contig1347	576	86.1111	JAP05908.C	100	496	0	0	80	575	1	496	0	983
Contig135	513	98.4405	JAP09428.C	99.8	505	1	0	9	513	1	505	0	995
Contig1350	553	31.2839	C914267.1	91.91	173	14	0	362	534	162	334	1e-60	232
Contig1353	594	10.9428	JAP01839.C	87.69	65	8	0	218	282	1144	1208	1e-10	65.9
Contig1354	604	100	C802766.1	86.92	604	79	0	1	604	1585	2188	4e-165	579
Contig1357	560	28.75	JAP03464.S	98.76	161	2	0	4	164	478	318	3e-82	303
Contig1358	571	3.85289	C806521.1	95.45	22	1	0	88	109	677	698	0.12	36.2
Contig1359	569	4.04218	C813101.1	95.65	23	1	0	351	373	336	358	0.03	38.2
Contig1360	565	28.8496	JAP06117.C	85.89	163	21	2	70	232	4	164	2e-28	125
Contig1363	579	8.981	JAP00457.C	92.31	52	4	0	193	244	134	185	2e-12	71.9
Contig1364	588	15.9864	JAP05795.C	88.3	94	11	0	100	193	1416	1509	1e-20	99.6
Contig1366	585	8.03419	JAP00422.C	100	47	0	0	151	197	740	694	6e-19	93.7
Contig1367	550	4.90909	C908127.1	92.59	27	2	0	230	256	219	245	0.029	38.2
Contig137	482	5.18672	C809423.1	96	25	1	0	101	125	564	588	0.002	42.1
Contig1371	547	53.9305	C809806.1	84.07	295	47	0	55	349	450	156	9e-55	212
Contig1372	523	69.7897	C810469.1	86.85	365	48	0	19	383	1196	832	4e-94	343
Contig1374	522	3.44828	C905126.1	100	18	0	0	187	204	121	138	0.11	36.2
Contig1375	535	45.2336	C900677.1	92.98	242	17	0	150	391	218	459	9e-95	345
Contig1378	521	7.67754	C802121.1	100	40	0	0	148	187	895	856	8e-15	79.8
Contig1380	534	100	JAP07552.C	100	534	0	0	1	534	11	544	0	1059
Contig1382	551	97.0962	JAP07546.C	100	535	0	0	1	535	1	535	0	1061
Contig1385	570	2.98246	JAP00755.C	100	17	0	0	184	200	326	342	0.47	34.2
Contig1387	1012	1.87747	C917191.1	100	19	0	0	138	156	58	40	0.055	38.2
Contig1388	872	11.4679	C811821.1	86	100	14	0	356	455	226	127	6e-17	87.7
Contig1389	863	3.36037	C914487.1	93.1	29	2	0	5	33	3	31	0.003	42.1
Contig139	885	8.13559	C805717.1	100	72	0	0	419	490	771	842	1e-33	143
Contig1390	878	2.73349	C813181.1	100	24	0	0	310	333	56	33	5e-05	48.1
Contig1392	858	38.2284	C804884.1	85.67	328	47	0	400	727	802	475	3e-74	278
Contig1393	766	69.4517	C810834.1	81.77	532	97	0	178	709	1277	746	3e-77	287
Contig1394	625	53.12	C802882.1	86.45	332	45	0	293	624	461	792	1e-81	301
Contig1397	350	6.28571	JAP01247.C	95.45	22	1	0	150	171	968	989	0.073	36.2
Contig1398	940	7.97872	JAP08808.C	92	75	6	0	443	517	99	25	4e-21	101
Contig1399	721	45.215	JAP11630.C	96.01	326	6	4	5	323	1360	1035	1e-146	517
Contig14	499	4.60922	C804638.1	100	23	0	0	70	92	352	330	0.0001	46.1
Contig140	827	18.3797	C806383.1	81.58	152	28	0	1	152	118	269	1e-14	79.8
Contig1402	837	82.1983	JAP10240.C	97.67	688	9	3	1	687	8	689	0	1221
Contig1403	860	25.3488	C809437.1	86.7	218	29	0	152	369	1322	1105	1e-51	202
Contig1404	642	6.54206	C800113.1	92.86	42	3	0	207	248	86	45	9e-09	60
Contig1405	622	28.4566	JAP05342.S	87.57	177	19	3	15	189	38	213	8e-37	153
Contig1406	427	18.267	JAP10727.C	98.72	78	1	0	115	192	35	112	3e-35	147
Contig1407	844	34.0047	C806785.1	83.62	287	44	1	216	502	183	466	1e-48	192
Contig1409	757	2.50991	C801821.1	100	19	0	0	679	697	107	125	0.041	38.2
Contig1410	698	3.4384	C805627.1	95.83	24	1	0	210	233	26	3	0.009	40.1
Contig1411	709	11.7066	C811492.1	89.16	83	9	0	232	314	185	267	7e-19	93.7
Contig1412	660	2.72727	C807027.1	100	18	0	0	593	610	140	123	0.14	36.2
Contig1413	666	20.7207	C810468.1	84.78	138	20	1	117	254	548	412	1e-20	99.6
Contig1414	584	98.1164	JAP02236.S	100	573	0	0	11	583	1	573	0	1136
Contig1416	726	61.9835	JAP04225.C	96.67	450	15	0	94	543	824	375	0	773
Contig1417	631	9.82567	C812006.1	98.39	62	1	0	435	496	368	429	2e-25	115
Contig1418	636	3.14465	C800276.1	100	20	0	0	294	313	707	726	0.009	40.1
Contig1419	545	3.30275	C916534.1	100	18	0	0	362	379	301	284	0.11	36.2
Contig142	919	22.8509	JAP06022.C	96.19	210	3	2	1	205	409	200	6e-94	343
Contig1420	777	8.88031	C805717.1	100	69	0	0	3	71	774	842	6e-32	137
Contig1422	519	97.3025	JAP02228.S	100	505	0	0	1	505	48	552	0	1001
Contig1424	846	36.9976	C813383.1	84.03	313	50	0	248	560	212	524	4e-58	224
Contig1426	636	29.0881	C809095.1	93.51	185	12	0	42	226	172	356	1e-72	272
Contig1428	770	28.3117	JAP03758.S	93.12	218	15	0	22	239	409	626	5e-85	313
Contig1429	640	2.65625	C913463.1	100	17	0	0	595	611	255	271	0.53	34.2
Contig1430	621	42.351	C813151.1	95.06	263	13	0	1	263	1435	1697	9e-117	418
Contig1431	681	71.3656	JAP04825.S	90.74	486	19	17	1	467	77	555	3e-138	490
Contig1432	725	4.13793	C915811.1	93.33	30	2	0	412	441	737	708	0.0006	44.1
Contig1433	843	21.9454	C809522.1	83.78	185	30	0	244	428	638	454	2e-29	129
Contig1434	755	17.6159	JAP02173.S	91.73	133	10	1	86	218	269	400	2e-41	168
Contig1435	789	5.32319	C809074.1	92.86	42	3	0	130	171	224	265	1e-08	60
Contig1436	709	9.44993	C916457.1	100	67	0	0	270	336	401	467	9e-31	133
Contig1438	452	64.3805	C812807.1	82.47	291	51	0	160	450	177	467	6e-43	172
Contig1439	727	32.1871	JAP11562.C	99.57	234	1	0	1	234	137	370	5e-128	456
Contig144	647	13.6012	C810455.1	88.64	88	10	0	32	119	298	211	2e-19	95.6
Contig1440	871	8.38117	C912256.1	84.93	73	11	0	116	188	157	85	5e-08	58
Contig1442	605	2.80992	C916338.1	100	17	0	0	118	134	368	352	0.5	34.2
Contig1443	817	32.9253	C811577.1	87.73	269	33	0	302	570	552	820	2e-72	272
Contig1444	795	21.5094	JAP07026.C	99.42	171	1	0	143	313	214	384	2e-90	331
Contig1446	580	#N/A	#N/A	#N/A	#N/A	#N/A	#N/A	#N/A	#N/A	#N/A	#N/A	#N/A	#N/A
Contig1447	673	25.26	JAP00457.C	92.94	170	10	2	437	605	1	169	7e-59	226
Contig1448	653	3.52221	C912957.1	95.65	23	1	0	95	117	569	547	0.035	38.2
Contig1449	592	32.6014	JAP00689.C	87.05	193	10	3	131	316	241	425	2e-46	184
Contig145	573	3.14136	C903972.1	100	18	0	0	58	75	370	353	0.12	36.2
Contig1450	950	10.2105	C812265.1	83.51	97	16	0	86	182	119	215	2e-10	65.9
Contig1451	749	100.267	JAP08106.C	99.2	751	4	1	1	749	751	1	0	1435
Contig1452	786	29.3893	C911742.1	86.15	231	32	0	295	525	447	217	3e-52	204
Contig1453	681	33.4802	C919453.1	81.14	228	43	0	69	296	96	323	3e-24	111
Contig1454	807	44.114	C811517.1	80.9	356	68	0	112	467	255	610	7e-41	167
Contig1455	779	37.8691	C800218.1	85.08	295	44	0	143	437	105	399	9e-62	236
Contig1456	808	46.4109	C800845.1	86.4	375	50	1	274	648	420	47	2e-90	331
Contig1457	826	6.17433	C810974.1	100	51	0	0	44	94	509	459	4e-21	101
Contig1458	721	44.7989	C800482.1	87	323	42	0	28	350	678	356	3e-83	307
Contig1459	789	2.15463	C915110.1	100	17	0	0	86	102	164	180	0.66	34.2
Contig146	886	2.0316	C900142.1	100	18	0	0	488	505	603	620	0.19	36.2
Contig1460	503	40.5567	JAP09721.C	87.25	204	23	2	27	227	54	257	2e-46	184
Contig1461	686	21.5743	C903301.1	85.81	148	21	0	91	238	152	5	5e-29	127
Contig1462	852	4.57746	JAP08119.S	89.74	39	4	0	404	442	267	229	0.0002	46.1
Contig1463	806	8.06452	C920337.1	89.23	65	7	0	251	315	173	109	8e-13	73.8
Contig1464	587	9.71039	C800376.1	98.25	57	1	0	41	97	69	13	2e-22	105
Contig1465	853	2.57913	C915429.1	95.45	22	1	0	375	396	483	462	0.18	36.2
Contig1466	366	#N/A	#N/A	#N/A	#N/A	#N/A	#N/A	#N/A	#N/A	#N/A	#N/A	#N/A	#N/A
Contig1468	814	99.8771	JAP07438.C	100	813	0	0	1	813	1400	588	0	1612
Contig1469	755	23.8411	JAP05342.S	91.67	180	14	1	44	223	252	74	5e-60	230
Contig147	816	17.6471	C917157.1	88.19	144	17	0	152	295	197	54	4e-36	151
Contig1473	408	24.2647	JAP08139.S	88.89	99	11	0	1	99	85	183	7e-24	109
Contig1474	854	73.185	JAP10240.C	96.16	625	11	5	1	615	5	626	0	1027
Contig1475	721	3.6061	C916338.1	96.15	26	1	0	353	378	440	415	0.0006	44.1
Contig1476	949	39.5153	C803859.1	85.07	375	52	2	44	417	153	524	3e-77	287
Contig1477	722	68.4211	JAP08018.C	100	494	0	0	1	494	7	500	0	979
Contig1478	792	33.4596	C801817.1	86.42	265	33	3	373	635	349	612	8e-56	216
Contig1479	651	99.6928	JAP04200.S	99.69	649	2	0	1	649	25	673	0	1271
Contig148	629	2.86169	C901472.1	100	18	0	0	164	181	197	180	0.13	36.2
Contig1480	553	4.33996	C805078.1	100	24	0	0	386	409	389	412	3e-05	48.1
Contig1481	843	4.03321	C919999.1	100	34	0	0	395	428	34	1	5e-11	67.9
Contig1482	900	41.2222	JAP05716.S	89.49	371	35	4	1	370	19	386	1e-110	398
Contig1483	690	16.5217	C812043.1	82.46	114	20	0	383	496	250	137	4e-11	67.9
Contig1484	825	11.2727	C810339.1	83.87	93	15	0	206	298	1256	1164	2e-10	65.9
Contig1485	797	2.25847	C917119.1	100	18	0	0	233	250	288	271	0.17	36.2
Contig1487	805	17.764	C804178.1	84.62	143	22	0	97	239	569	427	1e-23	109
Contig1489	1005	20.199	JAP11621.C	87.19	203	22	4	422	623	426	227	3e-40	165
Contig149	596	20.302	C805567.1	88.43	121	14	0	179	299	74	194	1e-29	129
Contig1490	922	53.4707	C810779.1	85.8	493	70	0	185	677	1472	980	8e-118	422
Contig1491	782	35.422	C804090.1	89.17	277	30	0	12	288	55	331	2e-84	311
Contig1492	820	5.12195	C809074.1	92.86	42	3	0	139	180	224	265	1e-08	60
Contig1493	784	2.16837	C908974.1	100	17	0	0	391	407	233	249	0.66	34.2
Contig1494	842	74.4656	JAP06667.C	97.45	627	14	1	20	644	1504	878	0	1110
Contig1495	706	66.4306	C811779.1	83.37	469	78	0	212	680	164	632	2e-84	311
Contig1496	846	2.95508	C907372.1	100	25	0	0	321	345	378	402	1e-05	50.1
Contig1497	762	15.3543	C802992.1	87.18	117	15	0	1	117	257	141	9e-25	113
Contig1498	679	6.18557	C812873.1	100	42	0	0	77	118	57	16	7e-16	83.8
Contig1499	887	42.841	C801457.1	83.42	380	62	1	207	585	443	64	3e-65	248
Contig150	584	82.7055	JAP00450.C	97.52	483	5	7	1	477	1	482	0	807
Contig1500	780	46.6667	C813040.1	89.84	364	36	1	108	470	482	119	3e-117	420
Contig1501	875	29.2571	C802309.1	80.08	256	51	0	96	351	116	371	1e-21	103
Contig1502	803	25.9029	JAP03758.S	88.46	208	24	0	188	395	411	618	1e-57	222
Contig1503	762	73.8845	C807650.1	86.5	563	73	1	15	574	66	628	4e-144	509
Contig1505	558	7.16846	JAP07809.C	100	40	0	0	1	40	1096	1057	9e-15	79.8
Contig1507	544	8.45588	C800895.1	100	46	0	0	224	269	628	673	2e-18	91.7
Contig1508	821	10.9622	C806130.1	93.33	90	6	0	491	580	330	419	4e-30	131
Contig1509	768	3.51562	C917589.1	96.3	27	1	0	12	38	466	492	0.0002	46.1
Contig151	797	17.1895	C810821.1	83.94	137	22	0	397	533	766	630	5e-20	97.6
Contig1510	804	10.199	C809641.1	84.15	82	12	1	581	661	827	746	3e-06	52
Contig1511	581	19.2771	C800643.1	83.93	112	18	0	230	341	51	162	9e-15	79.8
Contig1512	418	49.2823	C805381.1	81.07	206	39	0	184	389	315	110	7e-21	99.6
Contig1513	823	4.13123	JAP05795.C	100	34	0	0	311	344	1553	1586	5e-11	67.9
Contig152	889	31.721	JAP05767.S	99.65	282	0	1	54	334	272	553	3e-154	543
Contig1525	713	29.8738	C804467.1	85.92	213	28	2	92	303	56	267	2e-41	168
Contig153	663	3.31825	C812878.1	100	22	0	0	441	462	32	11	0.0006	44.1
Contig1534	715	79.5804	C804099.1	89.1	569	62	0	146	714	1253	685	0	638
Contig154	829	4.34258	C900099.1	94.44	36	2	0	484	519	635	670	2e-07	56
Contig155	728	26.6484	C810403.1	82.47	194	34	0	246	439	448	255	2e-25	115
Contig157	647	7.10974	C800895.1	100	46	0	0	296	341	673	628	3e-18	91.7
Contig1574	717	40.5858	JAP05531.S	98.63	291	4	0	222	512	291	1	7e-155	545
Contig158	744	2.95699	JAP08386.C	100	22	0	0	615	636	1393	1414	0.0006	44.1
Contig16	504	85.9127	JAP02257.S	100	433	0	0	3	435	1	433	0	858
Contig160	824	12.0146	JAP05795.C	81.82	99	18	0	110	208	1416	1514	7e-07	54
Contig1601	744	6.04839	C916168.1	100	45	0	0	61	105	641	597	1e-17	89.7
Contig1603	478	3.55649	C807770.1	100	17	0	0	119	135	147	131	0.4	34.2
Contig1605	566	47.8799	C802705.1	86.72	271	36	0	169	439	187	457	1e-66	252
Contig1606	758	100	JAP07498.C	100	758	0	0	1	758	6	763	0	1503
Contig1609	735	6.66667	JAP10728.C	100	49	0	0	142	190	821	869	5e-20	97.6
Contig161	900	31.7778	C811493.1	85.66	286	40	1	422	707	64	348	4e-61	234
Contig1610	714	64.2857	JAP03294.S	100	459	0	0	9	467	1	459	0	910
Contig1611	703	10.2418	C805717.1	100	72	0	0	17	88	842	771	9e-34	143
Contig1612	716	98.0447	JAP11621.C	97.58	702	12	2	17	715	213	912	0	1247
Contig1613	722	5.12465	C800748.1	100	37	0	0	1	37	6	42	7e-13	73.8
Contig1614	726	20.5234	JAP00233.C	100	149	0	0	351	499	149	1	1e-79	295
Contig1615	706	5.94901	C812979.1	97.62	42	1	0	340	381	319	360	2e-13	75.8
Contig1619	714	10.5042	JAP02173.S	88	75	8	1	609	683	410	337	1e-11	69.9
Contig162	459	6.97168	C919229.1	96.88	32	1	0	79	110	70	39	1e-07	56
Contig1621	742	3.2345	JAP07879.C	100	24	0	0	190	213	72	95	4e-05	48.1
Contig1623	705	9.78723	C810841.1	88.41	69	8	0	114	182	659	591	7e-13	73.8
Contig1624	718	53.3426	C801648.1	83.81	383	62	0	57	439	403	21	2e-71	268
Contig1625	724	19.7514	JAP06437.C	83.92	143	23	0	311	453	634	492	3e-21	101
Contig1626	739	58.3221	C810299.1	84.69	431	66	0	282	712	181	611	2e-90	331
Contig1627	703	9.24609	C916457.1	95.38	65	3	0	93	157	467	403	2e-22	105
Contig1628	721	48.2663	C805627.1	85.34	348	51	0	78	425	88	435	1e-76	285
Contig1629	702	51.567	C801607.1	91.16	362	32	0	38	399	490	129	2e-130	464
Contig163	836	25.8373	JAP06735.S	80.09	216	43	0	67	282	53	268	5e-17	87.7
Contig1632	732	12.1585	C809165.1	79.78	89	18	0	514	602	358	270	0.16	36.2
Contig1633	721	6.51872	C812891.1	100	47	0	0	1	47	1	47	8e-19	93.7
Contig1634	747	42.4364	JAP01613.S	96.53	317	7	4	31	343	650	966	4e-144	509
Contig1635	747	5.08701	C800267.1	97.37	38	1	0	1	38	3	40	4e-11	67.9
Contig1637	733	19.236	C901684.1	85.82	141	20	0	21	161	255	395	3e-27	121
Contig1638	753	41.8327	C905243.1	87.94	315	38	0	311	625	317	3	5e-88	323
Contig164	763	20.9699	C809318.1	88.13	160	19	0	225	384	687	528	7e-41	167
Contig1640	735	36.4626	C805688.1	85.07	268	40	0	175	442	242	509	3e-55	214
Contig1641	727	9.49106	JAP08139.S	88.41	69	7	1	350	418	77	144	2e-10	65.9
Contig1642	739	17.3207	C810841.1	81.25	128	24	0	526	653	316	443	7e-10	63.9
Contig1645	749	42.1896	C802463.1	88.29	316	37	0	176	491	320	5	5e-91	333
Contig1646	725	85.2414	C812366.1	87.38	618	77	1	61	677	82	699	5e-171	599
Contig1649	724	5.52486	C920050.1	90	40	4	0	423	462	55	16	4e-05	48.1
Contig165	813	6.76507	JAP09250.S	100	55	0	0	1	55	535	481	1e-23	109
Contig1650	750	39.6	C812702.1	82.15	297	51	2	451	745	561	265	2e-37	155
Contig1651	739	5.54804	JAP04021.C	92.68	41	3	0	80	120	364	324	4e-08	58
Contig1653	744	48.1183	C805207.1	82.96	358	61	0	25	382	453	96	8e-59	226
Contig1654	741	3.23887	C807728.1	95.83	24	1	0	413	436	481	458	0.01	40.1
Contig1657	648	3.7037	C811342.1	100	24	0	0	6	29	94	71	4e-05	48.1
Contig1658	595	99.4958	JAP08828.C	92.91	592	39	3	1	592	90	678	0	817
Contig1659	539	3.15399	C914009.1	100	17	0	0	30	46	344	360	0.45	34.2
Contig166	690	11.5942	C809221.1	85	80	12	0	326	405	299	378	6e-10	63.9
Contig1660	749	10.1469	C802310.1	88.16	76	9	0	447	522	201	276	1e-14	79.8
Contig1661	783	4.98084	C800793.1	97.44	39	1	0	1	39	5	43	1e-11	69.9
Contig1663	1121	55.1293	JAP10240.C	98.06	618	6	3	1	612	104	721	0	1114
Contig1664	935	23.1016	C809070.1	87.5	216	27	0	505	720	1065	850	4e-55	214
Contig1666	928	17.8879	C804015.1	85.54	166	21	1	2	164	1375	1540	3e-31	135
Contig1667	725	100	JAP05342.S	99.86	725	0	1	1	725	59	782	0	1421
Contig1668	536	13.6194	C805717.1	95.89	73	3	0	291	363	771	843	2e-27	121
Contig1672	526	5.13308	C920293.1	96.3	27	1	0	60	86	27	1	0.0001	46.1
Contig1673	524	4.77099	C807033.1	96	25	1	0	154	178	75	99	0.002	42.1
Contig1675	524	4.77099	C811664.1	96	25	1	0	345	369	334	310	0.002	42.1
Contig1676	529	7.56144	C909222.1	95	40	1	1	64	102	154	115	1e-07	56
Contig1677	566	22.4382	C907450.1	86.61	127	17	0	140	266	317	191	4e-26	117
Contig1679	544	3.125	C907815.1	100	17	0	0	64	80	343	327	0.45	34.2
Contig168	997	17.3521	C812492.1	86.71	173	23	0	486	658	531	359	5e-39	161
Contig1680	543	3.31492	C809790.1	100	18	0	0	153	170	321	338	0.11	36.2
Contig1681	546	7.87546	C800498.1	100	43	0	0	1	43	1402	1360	1e-16	85.7
Contig1682	570	4.38596	C812964.1	100	25	0	0	9	33	9	33	8e-06	50.1
Contig1683	559	3.04114	C809767.1	100	17	0	0	417	433	993	977	0.47	34.2
Contig1684	563	98.2238	JAP10189.C	99.82	553	0	1	8	560	1	552	0	1080
Contig1685	539	3.33952	C912001.1	100	18	0	0	315	332	318	335	0.11	36.2
Contig1686	528	15.9091	C811492.1	85.71	84	12	0	176	259	185	268	2e-12	71.9
Contig1688	720	11.25	C806672.1	91.36	81	7	0	85	165	766	686	2e-22	105
Contig1690	720	18.75	C902781.1	85.19	135	20	0	189	323	150	16	1e-23	109
Contig1692	726	2.61708	C900237.1	100	19	0	0	117	135	468	450	0.039	38.2
Contig1693	727	2.33838	C907758.1	100	17	0	0	145	161	66	50	0.61	34.2
Contig1694	673	32.838	C800475.1	85.97	221	31	0	105	325	102	322	1e-48	192
Contig1696	739	29.9053	JAP01839.C	86.43	221	27	1	325	542	1	221	7e-50	196
Contig1698	712	100	JAP09522.S	100	712	0	0	1	712	5	716	0	1411
Contig17	503	3.37972	JAP03501.C	100	17	0	0	385	401	487	471	0.42	34.2
Contig1700	713	100	JAP10474.C	100	713	0	0	1	713	9	721	0	1407
Contig1701	712	5.61798	JAP05506.S	100	40	0	0	489	528	44	5	1e-14	79.8
Contig1703	705	4.11348	C813149.1	100	29	0	0	501	529	54	26	4e-08	58
Contig1704	704	44.1761	C810410.1	91.64	311	26	0	1	311	1775	1465	2e-114	410
Contig1707	688	97.9651	JAP00021.C	100	674	0	0	1	674	30	703	0	1336
Contig171	857	56.3594	C802407.1	84.47	483	75	0	204	686	651	1133	6e-100	363
Contig1710	693	12.5541	JAP01839.C	83.91	87	14	0	362	448	1231	1145	3e-09	61.9
Contig1711	710	5.91549	JAP01839.C	88.1	42	5	0	372	413	122	81	0.0006	44.1
Contig1712	714	29.1317	C808354.1	81.25	208	39	0	129	336	851	644	8e-22	103
Contig1713	712	5.75843	C915385.1	87.8	41	5	0	463	503	376	336	0.002	42.1
Contig1717	704	99.858	JAP09486.S	100	703	0	0	1	703	17	719	0	1394
Contig1718	699	28.4692	C812057.1	90.45	199	19	0	500	698	1	199	3e-64	244
Contig1719	703	3.12945	JAP04089.C	100	22	0	0	452	473	261	282	0.0006	44.1
Contig172	550	10	JAP10555.S	100	55	0	0	496	550	524	470	1e-23	109
Contig1720	696	24.2816	JAP10500.C	85.21	169	25	0	369	537	786	954	5e-32	137
Contig1721	733	13.6426	C800805.1	91	100	9	0	348	447	291	390	6e-29	127
Contig1722	719	6.9541	C812930.1	100	50	0	0	106	155	55	6	1e-20	99.6
Contig1723	601	5.32446	C812672.1	93.75	32	2	0	566	597	636	667	3e-05	48.1
Contig1727	597	4.0201	C800397.1	95.83	24	1	0	178	201	1031	1008	0.008	40.1
Contig1728	616	4.54545	C908227.1	96.43	28	1	0	59	86	23	50	3e-05	48.1
Contig1729	502	12.1514	C901030.1	93.44	61	4	0	51	111	385	445	8e-18	89.7
Contig173	909	50.165	C812439.1	91.89	456	31	6	65	520	205	654	4e-160	563
Contig1730	502	8.96414	C900290.1	100	45	0	0	370	414	167	211	8e-18	89.7
Contig1731	484	77.4793	JAP04407.C	98.67	375	5	0	1	375	12	386	0	704
Contig1734	508	9.05512	C809984.1	86.96	46	6	0	299	344	365	410	0.0004	44.1
Contig1736	549	73.224	JAP02393.C	100	402	0	0	1	402	6	407	0	797
Contig1737	538	52.6022	JAP06028.S	87.99	283	31	2	248	530	43	322	2e-74	278
Contig1738	550	65.0909	JAP09199.C	97.77	358	4	1	9	362	4	361	0	644
Contig1739	619	97.0921	JAP09341.S	98.84	601	7	0	14	614	1	601	0	1140
Contig174	910	13.1868	JAP07115.C	99.17	120	1	0	73	192	531	650	2e-60	232
Contig1740	581	3.09811	C911517.1	100	18	0	0	47	64	267	284	0.12	36.2
Contig1741	555	100	JAP01132.C	100	555	0	0	1	555	2	556	0	1100
Contig1743	550	10.3636	C905713.1	87.72	57	7	0	20	76	86	142	3e-08	58
Contig1744	502	12.749	C802499.1	84.38	64	10	0	173	236	1404	1467	3e-05	48.1
Contig1745	494	10.3239	JAP02134.S	96.08	51	2	0	155	205	178	228	1e-16	85.7
Contig1747	593	8.26307	C919353.1	97.96	49	1	0	229	277	371	419	1e-17	89.7
Contig1748	591	97.2927	JAP09283.S	100	575	0	0	1	575	1	575	0	1140
Contig1749	581	3.27022	C811281.1	100	19	0	0	431	449	35	53	0.031	38.2
Contig175	790	44.8101	C800577.1	85.88	354	50	0	1	354	750	1103	1e-82	305
Contig1750	528	3.78788	C800889.1	100	20	0	0	129	148	603	622	0.007	40.1
Contig176	633	2.8436	C805950.1	100	18	0	0	174	191	712	729	0.13	36.2
Contig1764	595	2.85714	C914595.1	100	17	0	0	356	372	252	236	0.5	34.2
Contig1765	557	28.3662	C802143.1	86.08	158	22	0	48	205	67	224	1e-32	139
Contig1766	567	30.3351	JAP06241.C	94.77	172	5	4	2	172	1	169	2e-62	238
Contig1767	568	14.4366	JAP03051.S	84.15	82	13	0	31	112	166	85	8e-09	60
Contig1769	638	20.6897	JAP07744.C	88.64	132	15	0	503	634	92	223	8e-34	143
Contig177	911	17.2338	C916173.1	87.26	157	20	0	444	600	365	209	1e-36	153
Contig1771	819	2.442	C915622.1	100	20	0	0	633	652	371	390	0.011	40.1
Contig1772	556	59.3525	C801360.1	86.97	330	43	0	1	330	355	26	3e-85	313
Contig1773	640	8.125	C915855.1	100	52	0	0	137	188	319	370	7e-22	103
Contig1774	400	7	C802214.1	96.43	28	1	0	1	28	1616	1589	2e-05	48.1
Contig1775	364	23.9011	C919279.1	91.95	87	6	1	277	363	9	94	6e-24	109
Contig1776	819	2.8083	JAP02666.C	95.65	23	1	0	131	153	663	641	0.044	38.2
Contig1777	665	16.5414	C810994.1	82.73	110	19	0	12	121	882	773	4e-11	67.9
Contig178	843	20.1661	JAP06497.S	97.06	170	5	0	179	348	192	23	3e-80	297
Contig1781	643	40.2799	C810746.1	83.4	259	43	0	187	445	670	412	9e-43	172
Contig1782	676	2.66272	C811053.1	100	18	0	0	107	124	1162	1145	0.14	36.2
Contig1785	693	37.8066	C802897.1	82.82	262	45	0	47	308	108	369	9e-40	163
Contig1786	942	31.4225	C919390.1	86.15	296	41	0	231	526	183	478	5e-70	264
Contig1787	716	46.2291	C803098.1	83.08	331	56	0	339	669	273	603	1e-54	212
Contig1788	776	15.4639	C808354.1	83.33	120	20	0	239	358	763	644	1e-14	79.8
Contig179	919	2.82916	C804084.1	96.15	26	1	0	636	661	962	987	0.0008	44.1
Contig1791	847	2.95159	C802508.1	100	25	0	0	198	222	1795	1819	1e-05	50.1
Contig1792	606	2.9703	C804833.1	100	18	0	0	177	194	546	529	0.13	36.2
Contig1793	552	18.6594	JAP07458.C	87.38	103	9	3	57	155	54	156	9e-15	79.8
Contig1794	745	20.6711	C812937.1	90.26	154	15	0	461	614	361	208	7e-47	186
Contig1795	594	42.7609	C801258.1	81.5	254	46	1	114	367	506	254	7e-28	123
Contig1796	785	26.242	C813284.1	83.01	206	35	0	48	253	544	339	4e-30	131
Contig1797	794	11.9647	C918584.1	84.21	95	15	0	228	322	231	325	1e-11	69.9
Contig1798	787	12.5794	C800314.1	87.88	99	12	0	472	570	545	643	3e-21	101
Contig1799	871	71.6418	JAP08318.C	99.68	624	0	2	1	624	85	706	0	1205
Contig180	914	10.3939	C802806.1	88.42	95	11	0	25	119	566	472	4e-21	101
Contig1800	835	54.7305	C812846.1	90.15	457	45	0	230	686	338	794	5e-156	549
Contig1801	400	99.75	JAP02202.S	100	399	0	0	1	399	13	411	0	791
Contig1802	818	9.04645	C915531.1	91.89	74	6	0	324	397	512	439	1e-20	99.6
Contig1803	709	44.1467	JAP07094.C	97.76	313	4	3	330	639	323	635	1e-153	541
Contig1806	782	2.17391	C918599.1	100	17	0	0	678	694	515	499	0.66	34.2
Contig1807	825	10.0606	JAP00021.C	90.36	83	8	0	81	163	580	662	4e-21	101
Contig1808	856	100	JAP09920.S	99.77	856	2	0	1	856	2	857	0	1669
Contig1809	858	26.9231	C801863.1	82.68	231	40	0	192	422	106	336	4e-33	141
Contig1811	836	2.15311	C916358.1	100	18	0	0	608	625	84	67	0.18	36.2
Contig1813	793	71.1223	C809126.1	87.06	564	72	1	28	590	77	640	1e-150	531
Contig1814	944	4.87288	C800498.1	97.83	46	0	1	1	45	1405	1360	2e-13	75.8
Contig1815	876	2.28311	C910083.1	100	20	0	0	200	219	266	285	0.012	40.1
Contig1816	839	24.4338	C809315.1	87.32	205	26	0	377	581	252	456	5e-51	200
Contig1817	946	33.1924	C813227.1	84.08	314	50	0	95	408	620	307	1e-58	226
Contig1818	804	6.46766	C811861.1	84.62	52	8	0	334	385	37	88	0.011	40.1
Contig1819	875	58.4	JAP03438.C	100	511	0	0	1	511	23	533	0	1013
Contig182	725	2.48276	C901653.1	100	18	0	0	474	491	290	273	0.15	36.2
Contig1820	833	4.92197	C800498.1	100	41	0	0	511	551	1364	1404	3e-15	81.8
Contig1821	810	88.5185	JAP04399.C	99.02	717	3	4	6	719	15	730	0	1334
Contig1822	637	7.06436	JAP03733.C	93.33	45	3	0	108	152	40	84	2e-10	65.9
Contig1823	658	64.7416	C915860.1	81.46	426	76	1	117	542	68	490	3e-55	214
Contig1825	650	3.38462	C810777.1	95.45	22	1	0	508	529	75	96	0.14	36.2
Contig1826	521	20.3455	JAP07161.S	83.96	106	17	0	333	438	47	152	1e-13	75.8
Contig1827	765	32.549	C813066.1	87.55	249	31	0	300	548	942	694	2e-65	248
Contig1828	724	4.28177	JAP10298.C	96.77	31	0	1	7	36	443	473	0.0002	46.1
Contig1829	825	14.5455	C804959.1	95.83	120	5	0	2	121	239	120	2e-50	198
Contig183	709	25.952	C918141.1	85.33	184	27	0	519	702	259	76	4e-36	151
Contig1830	846	21.2766	JAP02935.C	100	180	0	0	1	180	1	180	4e-98	357
Contig1832	1071	4.01494	C812980.1	97.67	43	1	0	558	600	50	8	7e-14	77.8
Contig1833	1039	1.82868	C910442.1	100	19	0	0	425	443	37	19	0.056	38.2
Contig1834	721	24.5492	JAP00935.S	91.53	177	15	0	355	531	110	286	3e-61	234
Contig1835	581	8.0895	C901218.1	89.36	47	5	0	210	256	232	278	5e-07	54
Contig1836	610	2.95082	C919947.1	100	18	0	0	369	386	426	409	0.13	36.2
Contig1837	1098	1.54827	C811005.1	100	17	0	0	151	167	573	589	0.93	34.2
Contig1838	730	30.6849	C812840.1	82.59	224	39	0	312	535	435	658	2e-31	135
Contig1839	647	87.3261	JAP10516.C	100	565	0	0	1	565	42	606	0	1120
Contig184	713	20.3366	C801072.1	84.14	145	23	0	488	632	533	677	2e-22	105
Contig1840	710	3.23944	C812538.1	95.65	23	1	0	602	624	684	706	0.038	38.2
Contig1841	830	3.01205	C813047.1	100	25	0	0	418	442	46	22	1e-05	50.1
Contig1842	676	9.76331	C807474.1	89.39	66	7	0	169	234	2	67	2e-13	75.8
Contig1844	704	34.9432	C919375.1	89.43	246	26	0	448	693	133	378	4e-76	283
Contig1845	697	77.6184	C805403.1	89.46	541	53	2	150	689	1665	1128	5e-174	609
Contig1847	697	25.6815	C905114.1	87.15	179	23	0	469	647	2	180	1e-42	172
Contig1848	691	9.84081	C810786.1	100	68	0	0	284	351	218	285	2e-31	135
Contig1849	684	76.6082	C804082.1	85.31	524	77	0	109	632	95	618	6e-121	432
Contig185	693	48.3405	C810686.1	80.6	335	65	0	356	690	659	325	1e-35	149
Contig1861	700	5.57143	C911868.1	94.87	39	2	0	131	169	147	185	3e-09	61.9
Contig1862	711	86.7792	C810889.1	83.14	617	103	1	5	621	989	374	2e-108	391
Contig1863	693	13.2756	C810523.1	84.78	92	12	2	47	137	536	446	2e-07	56
Contig1864	674	44.0653	C805911.1	86.87	297	33	2	65	355	1034	738	1e-72	272
Contig1865	714	10.2241	C805717.1	100	73	0	0	26	98	843	771	2e-34	145
Contig1869	716	20.9497	JAP03994.C	88	150	18	0	405	554	191	42	2e-37	155
Contig1870	711	12.7989	C801255.1	85.71	91	11	1	73	161	242	332	3e-12	71.9
Contig1871	720	55.1389	C812372.1	85.89	397	56	0	36	432	16	412	5e-94	343
Contig1872	717	2.51046	C811773.1	100	18	0	0	372	389	605	588	0.15	36.2
Contig1874	704	4.82955	C808054.1	94.12	34	2	0	460	493	249	216	3e-06	52
Contig1875	720	98.1944	JAP08106.C	99.43	707	4	0	1	707	179	885	0	1370
Contig1876	701	26.2482	C918666.1	87.5	184	23	0	503	686	147	330	1e-45	182
Contig1877	717	2.51046	C804856.1	100	18	0	0	22	39	488	505	0.15	36.2
Contig1878	724	61.4641	C800142.1	87.42	445	55	1	263	706	1675	1231	3e-120	430
Contig1879	730	6.84932	JAP07619.S	98	50	1	0	7	56	2	51	3e-18	91.7
Contig1881	715	24.7552	C809375.1	85.31	177	24	2	541	715	576	752	3e-30	131
Contig1882	710	5.77465	C901691.1	90.24	41	3	1	537	576	44	84	0.002	42.1
Contig1883	701	11.5549	JAP08831.S	88.89	81	9	0	417	497	535	455	1e-17	89.7
Contig1884	725	2.48276	C907760.1	100	18	0	0	348	365	212	195	0.15	36.2
Contig1885	713	85.6942	C802316.1	88.54	611	68	2	103	713	1500	892	0	640
Contig1887	720	4.58333	C904355.1	90.91	33	3	0	55	87	77	109	0.002	42.1
Contig1889	680	3.23529	C915919.1	100	22	0	0	427	448	386	407	0.0006	44.1
Contig1890	691	7.67004	C915627.1	84.91	53	8	0	17	69	54	106	0.002	42.1
Contig1891	697	2.43902	C909745.1	100	17	0	0	335	351	35	19	0.58	34.2
Contig1893	693	10.2453	JAP00414.C	91.55	71	6	0	79	149	125	55	7e-19	93.7
Contig1894	744	6.58602	JAP06004.S	95.92	49	1	1	5	52	7	55	7e-13	73.8
Contig1895	704	99.858	JAP02729.C	100	703	0	0	1	703	5	707	0	1394
Contig1896	696	2.72989	C810609.1	100	19	0	0	341	359	458	440	0.037	38.2
Contig1898	691	46.3097	C911746.1	83.13	320	53	1	259	578	276	594	2e-50	198
Contig1899	709	2.67983	C909726.1	100	19	0	0	466	484	440	422	0.038	38.2
Contig1900	697	6.59971	JAP06610.C	100	46	0	0	370	415	820	865	3e-18	91.7
Contig1901	702	70.5128	C810883.1	81.82	495	90	0	154	648	1248	754	2e-71	268
Contig1902	726	2.47934	C807867.1	100	18	0	0	97	114	185	168	0.15	36.2
Contig1903	714	100.56	JAP11618.C	97.77	718	12	2	1	714	976	259	0	1289
Contig1904	733	17.5989	C901169.1	82.17	129	23	0	43	171	199	71	7e-13	73.8
Contig1908	714	2.66106	C910465.1	100	19	0	0	406	424	469	451	0.038	38.2
Contig1909	706	28.8952	C800021.1	81.37	204	38	0	110	313	115	318	8e-22	103
Contig191	186	79.0323	C800646.1	87.07	147	19	0	1	147	737	883	9e-34	141
Contig1910	719	8.34492	C919117.1	96.67	60	2	0	215	274	131	72	8e-22	103
Contig1911	728	100	JAP08811.S	99.73	728	2	0	1	728	1	728	0	1427
Contig1912	685	14.3066	C801018.1	85.71	98	14	0	434	531	471	568	7e-16	83.8
Contig1913	724	66.989	C802612.1	87.42	485	57	2	21	501	38	522	5e-131	466
Contig1914	714	3.08123	C811664.1	95.45	22	1	0	280	301	331	310	0.15	36.2
Contig1915	723	2.76625	JAP02412.C	100	20	0	0	158	177	62	43	0.01	40.1
Contig1916	697	12.3386	JAP11621.C	84.88	86	13	0	12	97	193	108	4e-11	67.9
Contig1917	696	5.8908	JAP06718.S	100	41	0	0	9	49	7	47	3e-15	81.8
Contig1918	690	40.2899	JAP05795.C	91.01	278	25	0	31	308	1260	1537	5e-97	353
Contig1919	684	43.1287	C807278.1	85.42	295	43	0	152	446	938	644	3e-64	244
Contig192	472	6.14407	C808472.1	93.1	29	2	0	201	229	1937	1909	0.002	42.1
Contig1920	694	60.2305	C800265.1	85.41	418	61	0	63	480	74	491	1e-94	345
Contig1921	693	85.2814	C813227.1	85.28	591	85	2	104	692	620	30	5e-131	466
Contig1922	707	44.8373	C812592.1	82.33	317	53	1	385	698	816	500	4e-45	180
Contig1923	732	6.55738	C810693.1	89.58	48	5	0	259	306	3	50	2e-07	56
Contig1927	699	29.3276	C803528.1	88.78	205	23	0	443	647	565	361	3e-58	224
Contig1929	708	3.81356	C812867.1	100	27	0	0	1	27	8	34	6e-07	54
Contig1930	701	7.70328	C811514.1	88.89	54	6	0	352	405	171	224	1e-08	60
Contig1934	706	100.85	JAP11444.C	98.31	712	6	2	1	706	16	727	0	1310
Contig1935	704	36.9318	C800109.1	90.38	260	23	2	442	700	466	724	2e-81	301
Contig1937	733	66.5757	C800371.1	84.02	488	76	1	39	524	45	532	5e-94	343
Contig1939	734	6.13079	JAP00935.S	88.89	45	5	0	1	45	557	513	1e-05	50.1
Contig194	926	94.0605	JAP00487.C	97.59	871	16	5	1	869	1	868	0	1520
Contig1940	735	89.3878	C802352.1	81.43	657	120	2	79	734	147	802	7e-87	319
Contig1942	720	3.47222	C910093.1	96	25	1	0	636	660	175	151	0.002	42.1
Contig1943	738	19.7832	JAP01543.S	85.62	146	21	0	302	447	336	481	9e-28	123
Contig1944	752	16.8883	JAP02173.S	87.4	127	15	1	269	395	271	396	5e-26	117
Contig1945	724	15.6077	C811492.1	86.73	113	15	0	136	248	298	186	2e-22	105
Contig1946	705	9.3617	C905695.1	86.36	66	9	0	113	178	272	207	1e-08	60
Contig1947	734	2.58856	C801756.1	100	19	0	0	552	570	346	328	0.039	38.2
Contig1948	726	2.61708	C804642.1	100	19	0	0	87	105	160	142	0.039	38.2
Contig1949	731	6.01915	C800498.1	100	44	0	0	1	44	1403	1360	5e-17	87.7
Contig1950	719	5.14604	C801838.1	97.3	37	1	0	282	318	768	732	2e-10	65.9
Contig1952	581	5.85198	JAP06063.C	100	34	0	0	1	34	14	47	3e-11	67.9
Contig1953	560	26.7857	C913988.1	82.67	150	26	0	117	266	300	449	2e-18	91.7
Contig1955	622	2.89389	C915842.1	100	18	0	0	284	301	30	47	0.13	36.2
Contig1959	624	17.6282	C807272.1	90	110	11	0	513	622	181	290	3e-30	131
Contig196	930	20.8602	C807897.1	87.63	194	24	0	68	261	334	527	4e-49	194
Contig1960	671	16.8405	JAP03051.S	87.61	113	13	1	262	373	47	159	2e-22	105
Contig1961	576	18.9236	JAP05342.S	87.16	109	14	0	123	231	213	105	2e-22	105
Contig1962	531	17.8908	C908407.1	86.32	95	13	0	181	275	83	177	1e-16	85.7
Contig1963	820	51.4634	C813434.1	83.18	422	70	1	318	738	829	408	1e-70	266
Contig1964	925	4	C905998.1	91.89	37	3	0	324	360	11	47	1e-05	50.1
Contig1965	746	19.437	JAP09780.C	94.48	145	7	1	547	690	693	549	8e-56	216
Contig1966	731	7.25034	C812456.1	92.45	53	4	0	118	170	158	210	7e-13	73.8
Contig1967	616	16.2338	C900784.1	84	100	16	0	506	605	122	23	2e-12	71.9
Contig1968	398	60.3015	C800324.1	87.92	240	29	0	159	398	241	480	5e-65	246
Contig1969	543	68.3241	C900122.1	82.48	371	65	0	156	526	114	484	4e-57	220
Contig197	479	62.6305	C918666.1	82.67	300	52	0	175	474	184	483	7e-46	182
Contig1970	327	38.8379	C802656.1	85.04	127	17	2	96	222	615	739	8e-17	85.7
Contig1971	420	5.71429	C910567.1	100	24	0	0	125	148	7	30	2e-05	48.1
Contig1973	873	63.5739	JAP04399.C	99.1	555	4	1	320	873	311	865	0	1053
Contig1974	834	35.4916	C802515.1	82.09	296	52	1	474	768	31	326	2e-38	159
Contig1975	523	8.2218	C811762.1	88.37	43	5	0	466	508	228	186	0.0001	46.1
Contig1976	768	11.0677	JAP09721.C	82.35	85	12	1	405	486	283	199	0.0002	46.1
Contig1978	673	23.477	JAP07258.S	93.67	158	3	5	523	673	216	59	2e-50	198
Contig1979	576	11.6319	C810514.1	89.55	67	7	0	505	571	483	549	4e-14	77.8
Contig1980	861	100	JAP02140.C	98.95	861	9	0	1	861	1	861	0	1635
Contig1981	519	29.6724	C904672.1	87.01	154	20	0	258	411	176	23	4e-35	147
Contig1983	645	9.76744	JAP03060.S	88.89	63	7	0	313	375	231	293	1e-11	69.9
Contig1984	508	27.9528	C805502.1	93.66	142	9	0	265	406	24	165	8e-55	212
Contig1985	800	41.375	C807152.1	86.1	331	40	2	409	739	627	303	4e-76	283
Contig1986	799	16.2703	C810776.1	94.62	130	7	0	291	420	1283	1154	1e-51	202
Contig1988	780	4.10256	C920078.1	100	32	0	0	365	396	34	3	7e-10	63.9
Contig199	615	36.4228	C813192.1	82.59	224	39	0	161	384	410	633	2e-31	135
Contig1993	801	43.9451	JAP09721.C	98.86	352	4	0	11	362	24	375	0	668
Contig1994	787	61.7535	C809366.1	86.01	486	66	2	251	736	296	779	1e-113	408
Contig1995	830	3.01205	JAP01071.S	96	25	1	0	160	184	379	355	0.003	42.1
Contig1996	807	2.10657	C900296.1	100	17	0	0	317	333	468	452	0.68	34.2
Contig1998	787	37.23	C801239.1	80.2	293	53	1	46	338	55	342	4e-27	121
Contig20	539	3.33952	C805231.1	100	18	0	0	225	242	349	332	0.11	36.2
Contig2000	793	3.5309	C812434.1	100	28	0	0	398	425	84	57	2e-07	56
Contig2005	856	4.08879	C802606.1	100	35	0	0	134	168	1198	1232	1e-11	69.9
Contig2006	884	4.86425	C812980.1	100	43	0	0	118	160	46	4	2e-16	85.7
Contig2007	789	6.59062	C812863.1	100	52	0	0	197	248	58	7	9e-22	103
Contig2008	779	71.7587	JAP01801.S	100	559	0	0	1	559	3	561	0	1108
Contig2017	775	28.3871	JAP09964.C	97.27	220	5	1	98	316	1	220	2e-105	381
Contig2018	772	3.49741	C811018.1	100	27	0	0	226	252	387	413	7e-07	54
Contig2019	764	42.9319	C801576.1	84.76	328	47	1	2	329	1231	1555	6e-66	250
Contig2024	795	38.9937	C800767.1	88.06	310	37	0	239	548	1534	1225	2e-87	321
Contig2025	758	11.2137	C800483.1	97.65	85	2	0	175	259	498	582	1e-36	153
Contig2027	785	11.0828	C805272.1	91.95	87	7	0	420	506	66	152	6e-26	117
Contig2034	777	2.4453	C910098.1	100	19	0	0	756	774	424	442	0.042	38.2
Contig2035	794	5.79345	C810548.1	95.65	46	2	0	14	59	329	284	2e-13	75.8
Contig2037	769	19.3758	JAP05455.C	83.89	149	22	1	103	251	752	606	1e-20	99.6
Contig2039	794	6.67506	C900689.1	84.91	53	8	0	60	112	85	137	0.003	42.1
Contig204	928	1.93966	C920327.1	100	18	0	0	858	875	101	118	0.2	36.2
Contig2042	769	2.73082	C906140.1	100	21	0	0	405	425	75	95	0.003	42.1
Contig2045	759	83.2675	C809747.1	82.44	632	104	7	61	687	96	725	3e-86	317
Contig2047	782	5.49872	C804917.1	90.7	43	4	0	6	48	222	264	7e-07	54
Contig205	903	52.8239	C809947.1	86.58	477	62	2	110	586	482	8	2e-118	424
Contig2050	779	2.18228	C909416.1	100	17	0	0	201	217	193	209	0.65	34.2
Contig2055	804	25.3731	C903214.1	87.75	204	25	0	5	208	340	137	8e-53	206
Contig2057	781	16.5173	C900677.1	88.37	129	15	0	1	129	233	361	6e-32	137
Contig2058	787	43.202	C812462.1	90	340	29	5	245	579	351	690	2e-105	381
Contig2059	781	3.96927	C800571.1	96.77	31	1	0	435	465	53	23	7e-07	54
Contig206	888	28.0405	C802691.1	87.95	249	30	0	426	674	484	732	1e-67	256
Contig2061	778	99.1003	JAP00071.C	97.92	771	11	5	1	771	10	775	0	1362
Contig2062	786	5.21628	C800846.1	90.24	41	4	0	587	627	549	509	1e-05	50.1
Contig2063	793	3.02648	C906027.1	95.83	24	1	0	105	128	368	345	0.011	40.1
Contig2065	762	2.75591	C904476.1	95.24	21	1	0	94	114	124	104	0.64	34.2
Contig2071	801	4.36954	JAP07587.S	100	35	0	0	362	396	432	466	1e-11	69.9
Contig2072	839	3.93325	C813116.1	100	33	0	0	251	283	76	44	2e-10	65.9
Contig2073	802	31.1721	C812330.1	92.4	250	19	0	400	649	470	221	1e-94	345
Contig2074	806	3.10174	C810703.1	96	25	1	0	9	33	268	292	0.003	42.1
Contig2075	782	5.75448	C901057.1	91.11	45	4	0	171	215	338	382	5e-08	58
Contig2076	768	3.90625	C800987.1	96.67	30	1	0	244	273	345	374	3e-06	52
Contig2077	798	50.8772	C800646.1	88.42	406	47	0	223	628	834	1239	2e-121	434
Contig2078	803	11.457	C804810.1	88.04	92	11	0	412	503	460	369	2e-19	95.6
Contig2079	772	30.0518	C801759.1	87.5	232	29	0	172	403	6	237	5e-60	230
Contig208	619	25.2019	JAP05928.C	99.36	156	1	0	464	619	614	459	1e-81	301
Contig2080	790	32.1519	C801996.1	87.4	254	32	0	54	307	808	1061	6e-66	250
Contig2084	795	3.6478	JAP01505.S	96.55	29	1	0	290	318	352	324	1e-05	50.1
Contig2085	771	2.85344	C901131.1	100	22	0	0	538	559	280	259	0.0007	44.1
Contig2086	788	54.8223	C800018.1	86.34	432	56	3	235	666	199	627	1e-100	365
Contig2088	781	12.6761	C810746.1	91.92	99	8	0	150	248	670	572	1e-30	133
Contig209	563	61.4565	C805209.1	86.99	346	40	5	205	546	139	483	5e-78	289
Contig2090	798	16.9173	JAP07994.S	97.04	135	3	1	640	773	1	135	1e-60	232
Contig2091	769	26.1378	C900817.1	81.59	201	37	0	169	369	392	192	2e-22	105
Contig2092	753	7.03851	JAP08808.C	88.68	53	6	0	477	529	75	23	4e-08	58
Contig2093	767	5.73664	C918131.1	86.36	44	6	0	292	335	19	62	0.01	40.1
Contig2094	766	6.91906	C802096.1	94.34	53	3	0	538	590	627	679	3e-15	81.8
Contig2097	800	2.375	C914180.1	100	19	0	0	464	482	352	334	0.043	38.2
Contig2098	810	3.20988	JAP03690.C	100	26	0	0	698	723	1601	1626	3e-06	52
Contig2099	820	34.1463	JAP05398.C	97.5	280	0	1	1	273	40	319	3e-142	504
Contig21	522	#N/A	#N/A	#N/A	#N/A	#N/A	#N/A	#N/A	#N/A	#N/A	#N/A	#N/A	#N/A
Contig210	573	11.6928	C800483.1	91.04	67	6	0	507	573	522	588	6e-19	93.7
Contig2100	806	17.4938	JAP04511.S	85.82	141	16	1	152	292	509	373	1e-26	119
Contig2101	789	3.80228	C805856.1	90	30	3	0	284	313	861	832	0.17	36.2
Contig2102	812	30.1724	C806494.1	85.31	245	36	0	431	675	686	442	1e-51	202
Contig2103	850	8.70588	C805486.1	89.19	74	8	0	141	214	1427	1354	9e-16	83.8
Contig2104	771	54.7341	C802608.1	83.89	422	68	0	349	770	372	793	7e-81	299
Contig2107	792	13.6364	C804178.1	87.04	108	14	0	149	256	569	462	9e-22	103
Contig2109	800	5.625	C802019.1	93.33	45	3	0	9	53	608	652	2e-10	65.9
Contig2116	789	3.92902	C803589.1	96.77	31	1	0	477	507	379	409	2e-07	56
Contig2118	793	60.4035	C800639.1	83.09	479	77	4	269	746	354	829	1e-73	276
Contig2120	845	43.9053	JAP01038.S	100	371	0	0	1	371	28	398	0	735
Contig2121	813	9.9631	C803831.1	91.36	81	7	0	157	237	489	569	2e-22	105
Contig2122	810	4.69136	C800613.1	89.47	38	4	0	86	123	289	252	0.0007	44.1
Contig2123	774	29.4574	C810862.1	82.89	228	39	0	4	231	1355	1128	1e-33	143
Contig2126	777	3.9897	C801888.1	100	31	0	0	741	771	342	312	3e-09	61.9
Contig2128	789	12.294	C809444.1	83.51	97	16	0	429	525	516	612	2e-10	65.9
Contig2129	807	41.2639	C810501.1	83.48	333	54	1	134	466	1109	778	9e-56	216
Contig213	565	73.9823	C900102.1	87.32	418	53	0	148	565	208	625	8e-114	408
Contig2130	789	30.1648	C902031.1	89.08	238	26	0	87	324	413	176	1e-70	266
Contig2131	780	15.7692	C802464.1	94.31	123	7	0	364	486	292	170	2e-47	188
Contig2133	777	77.4775	JAP05797.C	99.5	602	2	1	1	601	22	623	0	1162
Contig2134	801	20.2247	JAP02173.S	90.12	162	12	3	245	405	252	410	1e-42	172
Contig2135	802	12.3441	C915694.1	86.87	99	13	0	364	462	487	585	8e-19	93.7
Contig2136	767	2.47718	C812660.1	100	19	0	0	349	367	509	491	0.041	38.2
Contig2138	774	6.45995	C916351.1	100	50	0	0	75	124	95	46	1e-20	99.6
Contig2139	791	2.52845	C812681.1	100	20	0	0	442	461	38	57	0.011	40.1
Contig2141	793	8.32282	JAP10727.C	87.88	66	8	0	1	66	35	100	5e-11	67.9
Contig2142	813	18.6962	C800331.1	86.18	152	21	0	397	548	335	486	3e-31	135
Contig2144	752	3.19149	C809955.1	100	24	0	0	508	531	851	874	4e-05	48.1
Contig2146	772	30.4404	C805735.1	89.36	235	25	0	59	293	423	189	2e-71	268
Contig2147	825	7.63636	C808537.1	82.54	63	11	0	122	184	102	164	0.044	38.2
Contig2148	683	3.22108	JAP02139.S	100	22	0	0	476	497	1282	1303	0.0006	44.1
Contig2149	749	10.0134	C913988.1	85.33	75	11	0	275	349	376	302	3e-09	61.9
Contig215	574	6.27178	C915758.1	100	36	0	0	1	36	2	37	2e-12	71.9
Contig2150	778	48.9717	C800894.1	84.78	381	55	3	67	445	59	438	2e-72	272
Contig2152	626	4.15335	JAP09250.S	96.15	26	1	0	475	500	22	47	0.0005	44.1
Contig2156	806	16.8734	C800475.1	88.97	136	15	0	198	333	187	322	4e-36	151
Contig2159	766	6.00522	C800895.1	100	46	0	0	565	610	628	673	3e-18	91.7
Contig2161	770	5.06494	C919988.1	94.87	39	1	1	147	185	41	4	7e-07	54
Contig2162	740	35.5405	C800361.1	85.17	263	36	3	250	509	174	436	7e-50	196
Contig2164	801	2.62172	C801170.1	100	21	0	0	191	211	1516	1496	0.003	42.1
Contig2166	777	70.399	C806635.1	87.75	547	62	5	204	748	188	731	6e-146	515
Contig2167	761	12.3522	C801132.1	82.98	94	16	0	13	106	586	493	1e-08	60
Contig217	560	32.8571	C800892.1	83.7	184	30	0	37	220	504	687	4e-29	127
Contig2170	813	7.87208	C801013.1	92.19	64	5	0	188	251	195	258	5e-17	87.7
Contig2174	546	3.47985	C809919.1	100	19	0	0	480	498	127	109	0.029	38.2
Contig2175	1147	2.00523	C813303.1	95.65	23	1	0	729	751	139	117	0.062	38.2
Contig2176	718	22.2841	C812736.1	78.75	160	33	1	5	164	310	152	0.01	40.1
Contig2178	502	47.012	C805918.1	82.63	236	41	0	10	245	540	775	6e-34	143
Contig2179	501	3.59281	C913444.1	100	18	0	0	458	475	371	388	0.11	36.2
Contig2180	780	28.8462	C802177.1	87.11	225	29	0	43	267	761	537	8e-56	216
Contig2181	506	3.55731	C805084.1	100	18	0	0	362	379	133	150	0.11	36.2
Contig2183	534	3.37079	C803632.1	100	18	0	0	218	235	524	541	0.11	36.2
Contig2184	531	3.20151	C919121.1	100	17	0	0	230	246	552	536	0.44	34.2
Contig2185	448	3.79464	JAP05136.C	100	17	0	0	71	87	556	540	0.37	34.2
Contig2186	534	48.3146	C805016.1	87.21	258	33	0	229	486	1337	1594	4e-66	250
Contig2187	449	79.0646	C810113.1	87.89	355	43	0	37	391	52	406	3e-100	363
Contig2188	446	3.81166	C805685.1	100	17	0	0	247	263	446	462	0.37	34.2
Contig2189	524	4.19847	C809155.1	95.45	22	1	0	96	117	357	336	0.11	36.2
Contig2190	738	5.28455	C800473.1	100	39	0	0	1	39	2	40	5e-14	77.8
Contig2191	503	3.37972	C809241.1	100	17	0	0	466	482	575	559	0.42	34.2
Contig2192	521	3.64683	JAP11371.C	100	19	0	0	360	378	500	518	0.028	38.2
Contig2194	506	4.94071	C807789.1	100	25	0	0	1	25	94	118	7e-06	50.1
Contig2195	530	3.96226	C921103.1	95.24	21	1	0	340	360	83	63	0.44	34.2
Contig2197	502	99.8008	JAP06194.C	100	501	0	0	1	501	1	501	0	987
Contig2198	535	3.17757	C812430.1	100	17	0	0	28	44	155	139	0.44	34.2
Contig2199	506	44.8617	C805020.1	85.9	227	32	0	9	235	1359	1133	5e-50	196
Contig22	523	65.392	C808686.1	85.96	342	48	0	182	523	243	584	2e-80	297
Contig220	539	27.2727	C809841.1	81.63	147	27	0	148	294	188	334	3e-14	77.8
Contig2202	499	4.60922	C912523.1	95.65	23	1	0	457	479	50	72	0.026	38.2
Contig2203	463	60.9071	C810671.1	81.91	282	48	1	1	279	96	377	2e-36	151
Contig2206	453	#N/A	#N/A	#N/A	#N/A	#N/A	#N/A	#N/A	#N/A	#N/A	#N/A	#N/A	#N/A
Contig2207	525	7.61905	JAP11352.C	92.5	40	3	0	484	523	503	464	1e-07	56
Contig2209	528	3.2197	C812595.1	100	17	0	0	383	399	115	131	0.44	34.2
Contig221	522	100	JAP03528.S	100	522	0	0	1	522	18	539	0	1035
Contig2210	369	#N/A	#N/A	#N/A	#N/A	#N/A	#N/A	#N/A	#N/A	#N/A	#N/A	#N/A	#N/A
Contig2211	545	10.8257	C909578.1	86.44	59	8	0	177	235	561	503	5e-07	54
Contig2213	344	6.68605	JAP07777.C	95.65	23	1	0	35	57	685	707	0.018	38.2
Contig2214	984	1.72764	C917094.1	100	17	0	0	43	59	6	22	0.83	34.2
Contig2215	534	3.18352	C800594.1	100	17	0	0	183	199	106	122	0.44	34.2
Contig2216	132	#N/A	#N/A	#N/A	#N/A	#N/A	#N/A	#N/A	#N/A	#N/A	#N/A	#N/A	#N/A
Contig2217	540	3.51852	C800594.1	100	19	0	0	522	540	26	8	0.029	38.2
Contig2218	570	11.4035	C800539.1	100	65	0	0	506	570	73	9	1e-29	129
Contig2219	532	3.38346	C903836.1	100	18	0	0	351	368	239	256	0.11	36.2
Contig222	541	3.32717	C911517.1	100	18	0	0	44	61	267	284	0.11	36.2
Contig2221	617	25.6078	C800644.1	81.65	158	29	0	69	226	476	633	6e-16	83.8
Contig2222	618	2.91262	C915489.1	100	18	0	0	84	101	646	629	0.13	36.2
Contig2223	707	7.92079	C910254.1	85.71	56	7	1	649	704	6	60	0.01	40.1
Contig2224	621	3.38164	C916518.1	95.24	21	1	0	280	300	290	270	0.52	34.2
Contig2226	618	#N/A	#N/A	#N/A	#N/A	#N/A	#N/A	#N/A	#N/A	#N/A	#N/A	#N/A	#N/A
Contig2227	524	#N/A	#N/A	#N/A	#N/A	#N/A	#N/A	#N/A	#N/A	#N/A	#N/A	#N/A	#N/A
Contig2228	1004	2.29084	C804182.1	95.65	23	1	0	596	618	492	470	0.054	38.2
Contig2229	467	4.71092	C800103.1	95.45	22	1	0	138	159	427	448	0.098	36.2
Contig223	548	81.7518	C810469.1	87.28	448	57	0	11	458	863	416	3e-122	436
Contig2230	534	96.2547	JAP11419.C	100	514	0	0	1	514	1	514	0	1019
Contig2232	618	2.91262	C912376.1	100	18	0	0	459	476	318	301	0.13	36.2
Contig2233	617	4.05186	C805864.1	96	25	1	0	252	276	250	274	0.002	42.1
Contig2234	563	3.01954	C802197.1	100	17	0	0	192	208	1244	1228	0.47	34.2
Contig2235	464	#N/A	#N/A	#N/A	#N/A	#N/A	#N/A	#N/A	#N/A	#N/A	#N/A	#N/A	#N/A
Contig2236	721	46.0472	C802418.1	81.63	332	60	1	7	337	20	351	6e-41	167
Contig2237	764	2.74869	C801677.1	100	21	0	0	320	340	411	431	0.003	42.1
Contig2238	362	17.9558	C900085.1	92.31	65	5	0	214	278	302	366	6e-18	89.7
Contig2239	750	2.4	C800309.1	100	18	0	0	520	537	458	441	0.16	36.2
Contig2240	521	100	JAP00068.C	99.62	521	2	0	1	521	530	1050	0	1017
Contig2241	834	15.8273	JAP11352.C	96.97	132	4	0	251	382	388	519	6e-60	230
Contig2243	542	3.13653	C904273.1	100	17	0	0	114	130	312	296	0.45	34.2
Contig2244	806	28.536	C811712.1	78.7	230	49	0	47	276	58	287	5e-11	67.9
Contig2245	506	3.35968	C910250.1	100	17	0	0	194	210	504	488	0.42	34.2
Contig2246	231	6.92641	JAP01178.C	100	16	0	0	36	51	636	621	0.73	32.2
Contig2247	506	17.5889	C811235.1	83.15	89	15	0	351	439	86	174	3e-08	58
Contig2248	1261	1.50674	C803984.1	100	19	0	0	320	338	982	964	0.068	38.2
Contig2250	541	3.32717	C812668.1	100	18	0	0	324	341	222	205	0.11	36.2
Contig2251	88	23.8636	C800649.1	95.24	21	1	0	41	61	29	9	0.063	34.2
Contig2252	510	3.72549	C904924.1	100	19	0	0	138	156	219	237	0.027	38.2
Contig2253	828	6.88406	C803049.1	87.72	57	7	0	563	619	455	511	5e-08	58
Contig2254	522	3.2567	C810510.1	100	17	0	0	54	70	359	343	0.43	34.2
Contig2255	565	3.71681	C810799.1	95.24	21	1	0	322	342	307	327	0.47	34.2
Contig2256	915	1.85792	C809527.1	100	17	0	0	428	444	444	428	0.77	34.2
Contig2257	531	31.0734	JAP10555.S	95.76	165	3	3	77	237	208	44	4e-66	250
Contig2258	693	3.6075	C808997.1	100	25	0	0	475	499	422	446	1e-05	50.1
Contig2259	656	#N/A	#N/A	#N/A	#N/A	#N/A	#N/A	#N/A	#N/A	#N/A	#N/A	#N/A	#N/A
Contig2260	533	7.50469	C807015.1	95	40	2	0	432	471	123	162	5e-10	63.9
Contig2261	111	25.2252	C802294.1	100	28	0	0	1	28	438	411	2e-08	56
Contig2262	532	4.13534	C913570.1	100	22	0	0	229	250	589	610	0.0005	44.1
Contig2263	561	3.20856	C909362.1	100	18	0	0	417	434	84	67	0.12	36.2
Contig2264	531	7.53296	C807015.1	95	40	2	0	148	187	123	162	5e-10	63.9
Contig2265	651	2.61137	C917344.1	100	17	0	0	392	408	330	314	0.54	34.2
Contig2266	505	3.56436	C904468.1	100	18	0	0	71	88	276	259	0.11	36.2
Contig2267	473	8.03383	JAP07633.S	100	38	0	0	1	38	1	38	1e-13	75.8
Contig2268	500	3.6	C812220.1	100	18	0	0	382	399	1198	1181	0.1	36.2
Contig2269	515	#N/A	#N/A	#N/A	#N/A	#N/A	#N/A	#N/A	#N/A	#N/A	#N/A	#N/A	#N/A
Contig227	530	18.1132	JAP05983.S	97.92	96	2	0	167	262	536	441	2e-43	174
Contig2270	499	3.40681	C810755.1	100	17	0	0	461	477	318	302	0.41	34.2
Contig2271	599	84.1402	JAP04480.S	98.61	504	4	3	98	599	107	609	0	920
Contig2272	514	3.30739	C909751.1	100	17	0	0	472	488	73	57	0.43	34.2
Contig2274	913	98.9047	JAP09380.C	100	903	0	0	1	903	903	1	0	1790
Contig2275	530	3.77358	C911898.1	100	20	0	0	9	28	52	71	0.007	40.1
Contig2276	527	3.22581	C804894.1	100	17	0	0	122	138	51	35	0.44	34.2
Contig2277	459	3.92157	C904744.1	100	18	0	0	81	98	118	101	0.096	36.2
Contig2279	523	#N/A	#N/A	#N/A	#N/A	#N/A	#N/A	#N/A	#N/A	#N/A	#N/A	#N/A	#N/A
Contig2280	506	4.54545	C918015.1	95.65	23	1	0	285	307	207	185	0.027	38.2
Contig2281	718	71.3092	C803223.1	83.2	512	86	0	30	541	721	210	5e-91	333
Contig2282	513	4.48343	JAP01359.C	95.65	23	1	0	277	299	351	329	0.027	38.2
Contig2283	541	39.5564	C913211.1	81.78	214	39	0	231	444	215	2	2e-25	115
Contig2284	515	#N/A	#N/A	#N/A	#N/A	#N/A	#N/A	#N/A	#N/A	#N/A	#N/A	#N/A	#N/A
Contig2285	328	6.40244	C900312.1	100	21	0	0	67	87	472	492	0.001	42.1
Contig2286	519	#N/A	#N/A	#N/A	#N/A	#N/A	#N/A	#N/A	#N/A	#N/A	#N/A	#N/A	#N/A
Contig2287	526	3.42205	C902583.1	100	18	0	0	45	62	153	170	0.11	36.2
Contig2288	502	3.98406	JAP00528.S	100	20	0	0	447	466	439	458	0.007	40.1
Contig229	551	4.17423	JAP09721.C	100	23	0	0	284	306	143	165	0.0001	46.1
Contig2290	520	#N/A	#N/A	#N/A	#N/A	#N/A	#N/A	#N/A	#N/A	#N/A	#N/A	#N/A	#N/A
Contig2291	505	#N/A	#N/A	#N/A	#N/A	#N/A	#N/A	#N/A	#N/A	#N/A	#N/A	#N/A	#N/A
Contig2292	521	59.1171	C804679.1	83.12	308	52	0	214	521	454	147	1e-50	198
Contig2294	507	47.7318	C901946.1	90.5	242	23	0	1	242	14	255	2e-80	297
Contig2295	503	#N/A	#N/A	#N/A	#N/A	#N/A	#N/A	#N/A	#N/A	#N/A	#N/A	#N/A	#N/A
Contig2297	507	90.3353	C908018.1	84.06	458	73	0	20	477	66	523	5e-90	329
Contig2298	523	100	JAP04744.C	99.24	523	3	1	1	523	1	522	0	997
Contig2299	518	3.28185	C907360.1	100	17	0	0	98	114	475	491	0.43	34.2
Contig23	513	4.09357	C804746.1	100	21	0	0	446	466	1233	1213	0.002	42.1
Contig230	535	81.4953	C811604.1	85.32	436	62	2	84	517	27	462	1e-93	341
Contig2300	516	46.3178	C916163.1	87.03	239	30	1	177	414	523	285	3e-57	220
Contig2301	511	3.32681	C811874.1	100	17	0	0	230	246	87	103	0.42	34.2
Contig2302	505	3.56436	JAP02585.C	100	18	0	0	189	206	622	639	0.11	36.2
Contig2303	331	#N/A	#N/A	#N/A	#N/A	#N/A	#N/A	#N/A	#N/A	#N/A	#N/A	#N/A	#N/A
Contig2304	516	#N/A	#N/A	#N/A	#N/A	#N/A	#N/A	#N/A	#N/A	#N/A	#N/A	#N/A	#N/A
Contig2305	509	99.6071	JAP11318.C	99.8	507	1	0	1	507	1	507	0	997
Contig2306	603	2.98507	C801521.1	100	18	0	0	385	402	351	368	0.13	36.2
Contig2307	539	43.9703	C809730.1	81.86	237	40	1	108	341	1018	782	1e-29	129
Contig2308	933	4.82315	C808997.1	100	45	0	0	426	470	443	399	2e-17	89.7
Contig2309	815	5.03067	C808649.1	100	41	0	0	696	736	2226	2186	3e-15	81.8
Contig231	894	44.9664	C810049.1	83.08	402	68	0	266	667	214	615	3e-68	258
Contig2310	527	3.22581	C808868.1	100	17	0	0	463	479	1281	1265	0.44	34.2
Contig2311	1049	32.4118	JAP05964.C	99.41	340	0	1	56	393	1	340	0	652
Contig2312	967	2.17166	C919467.1	95.24	21	1	0	140	160	367	387	0.82	34.2
Contig2313	516	100	JAP00580.C	100	516	0	0	1	516	1	516	0	1023
Contig2314	713	58.345	C809644.1	84.86	416	63	0	260	675	497	912	1e-88	325
Contig2315	539	3.33952	C805458.1	100	18	0	0	174	191	252	235	0.11	36.2
Contig2316	504	27.1825	C813412.1	91.97	137	8	1	3	139	637	770	3e-45	180
Contig2317	490	3.87755	C812401.1	100	19	0	0	184	202	103	121	0.026	38.2
Contig2318	489	8.79346	JAP10697.S	100	43	0	0	1	43	9	51	1e-16	85.7
Contig2319	499	3.60721	JAP00685.C	100	18	0	0	41	58	610	593	0.1	36.2
Contig232	927	31.7152	C810017.1	82.65	294	51	0	441	734	446	153	2e-44	178
Contig2320	515	95.7282	JAP11088.C	97.97	493	8	2	1	492	7	498	0	888
Contig2321	413	4.35835	C805167.1	100	18	0	0	248	265	2030	2047	0.086	36.2
Contig2322	546	13.1868	C803141.1	86.11	72	10	0	304	375	93	22	5e-10	63.9
Contig2323	881	100	JAP11346.C	99.89	881	1	0	1	881	1	881	0	1739
Contig2324	1026	2.14425	C907445.1	95.45	22	1	0	625	646	25	46	0.22	36.2
Contig2326	544	3.30882	C916219.1	100	18	0	0	322	339	47	30	0.11	36.2
Contig2328	542	3.13653	C810388.1	100	17	0	0	46	62	530	514	0.45	34.2
Contig2329	1104	1.53986	C900227.1	100	17	0	0	188	204	540	556	0.93	34.2
Contig2330	329	5.77508	C909013.1	100	19	0	0	236	254	213	195	0.017	38.2
Contig2331	526	#N/A	#N/A	#N/A	#N/A	#N/A	#N/A	#N/A	#N/A	#N/A	#N/A	#N/A	#N/A
Contig2332	529	3.21361	C807562.1	100	17	0	0	502	518	369	385	0.44	34.2
Contig2333	539	3.15399	C803960.1	100	17	0	0	389	405	430	446	0.45	34.2
Contig2334	532	3.19549	C914478.1	100	17	0	0	412	428	115	99	0.44	34.2
Contig2335	1021	17.4339	C808421.1	81.46	178	33	0	147	324	43	220	4e-18	91.7
Contig2336	532	3.38346	C918256.1	100	18	0	0	256	273	481	464	0.11	36.2
Contig2338	528	#N/A	#N/A	#N/A	#N/A	#N/A	#N/A	#N/A	#N/A	#N/A	#N/A	#N/A	#N/A
Contig2339	508	3.54331	C915445.1	100	18	0	0	385	402	631	614	0.11	36.2
Contig234	665	43.9098	C802806.1	82.88	292	50	0	241	532	678	387	1e-45	182
Contig2341	545	15.2294	C809685.1	83.13	83	14	0	245	327	282	364	5e-07	54
Contig2345	516	4.06977	JAP02816.C	100	21	0	0	279	299	103	123	0.002	42.1
Contig2346	521	13.2438	C813255.1	86.96	69	9	0	190	258	505	437	1e-10	65.9
Contig2347	531	16.7608	C801990.1	85.39	89	12	1	162	250	65	152	1e-10	65.9
Contig2348	531	#N/A	#N/A	#N/A	#N/A	#N/A	#N/A	#N/A	#N/A	#N/A	#N/A	#N/A	#N/A
Contig2349	593	5.90219	JAP07521.S	100	35	0	0	553	587	35	1	9e-12	69.9
Contig2350	512	3.32031	C913482.1	100	17	0	0	160	176	122	106	0.42	34.2
Contig2352	498	4.81928	C812559.1	95.83	24	1	0	207	230	63	86	0.007	40.1
Contig2353	528	3.2197	C912738.1	100	17	0	0	253	269	160	144	0.44	34.2
Contig2354	537	100.372	JAP08918.C	98.89	539	3	3	1	537	16	553	0	1001
Contig2355	511	3.7182	C911370.1	100	19	0	0	47	65	36	54	0.027	38.2
Contig2356	504	#N/A	#N/A	#N/A	#N/A	#N/A	#N/A	#N/A	#N/A	#N/A	#N/A	#N/A	#N/A
Contig2357	774	92.1189	JAP08828.C	96.91	713	19	3	1	710	20	732	0	1215
Contig2358	913	2.19058	C802677.1	100	20	0	0	16	35	357	376	0.012	40.1
Contig2359	780	2.17949	C911913.1	100	17	0	0	19	35	144	160	0.65	34.2
Contig236	747	29.1834	C809437.1	86.7	218	29	0	123	340	1322	1105	1e-51	202
Contig2360	801	3.37079	C804195.1	100	27	0	0	614	640	617	643	7e-07	54
Contig2361	517	3.2882	C801270.1	100	17	0	0	75	91	441	425	0.43	34.2
Contig2362	1128	1.95035	C810222.1	100	22	0	0	850	871	11	32	0.001	44.1
Contig2364	503	3.77734	C810248.1	100	19	0	0	295	313	508	490	0.027	38.2
Contig2365	626	3.19489	C810052.1	100	20	0	0	119	138	1227	1246	0.008	40.1
Contig2366	374	54.5455	JAP08562.S	91.18	204	14	4	121	321	730	528	3e-60	230
Contig2369	737	8.81954	C900300.1	100	65	0	0	540	604	615	679	1e-29	129
Contig237	586	64.1638	JAP08318.C	99.47	376	1	1	1	376	28	402	0	722
Contig2370	513	26.1209	C812687.1	85.07	134	20	0	310	443	184	51	4e-23	107
Contig2371	519	6.35838	C812410.1	100	33	0	0	1	33	41	73	1e-10	65.9
Contig2372	688	7.41279	C813449.1	100	51	0	0	35	85	1040	990	3e-21	101
Contig2373	655	99.2366	JAP11010.C	99.38	650	0	3	10	655	1	650	0	1229
Contig2374	515	4.27184	C916457.1	95.45	22	1	0	196	217	420	399	0.11	36.2
Contig2375	518	4.05405	C811575.1	100	21	0	0	28	48	184	164	0.002	42.1
Contig2377	888	39.0766	C803085.1	85.59	347	50	0	215	561	792	446	2e-78	291
Contig2378	781	2.30474	C813343.1	100	18	0	0	74	91	132	149	0.17	36.2
Contig2379	758	61.4776	C804635.1	89.91	466	46	1	1	465	310	775	3e-154	543
Contig238	712	41.573	C806522.1	86.15	296	40	1	309	603	296	1	3e-67	254
Contig2380	506	3.35968	C809937.1	100	17	0	0	410	426	1290	1274	0.42	34.2
Contig2381	555	3.42342	C805053.1	100	19	0	0	70	88	223	205	0.03	38.2
Contig2382	539	3.33952	C800654.1	100	18	0	0	220	237	931	914	0.11	36.2
Contig2383	478	#N/A	#N/A	#N/A	#N/A	#N/A	#N/A	#N/A	#N/A	#N/A	#N/A	#N/A	#N/A
Contig2384	503	3.57853	C811430.1	100	18	0	0	273	290	328	311	0.11	36.2
Contig2386	519	3.46821	C801592.1	100	18	0	0	305	322	282	265	0.11	36.2
Contig2387	513	4.2885	C806296.1	100	22	0	0	66	87	270	291	0.0004	44.1
Contig2388	500	4.4	C908576.1	95.45	22	1	0	14	35	397	418	0.1	36.2
Contig2389	393	#N/A	#N/A	#N/A	#N/A	#N/A	#N/A	#N/A	#N/A	#N/A	#N/A	#N/A	#N/A
Contig2390	510	3.52941	C912639.1	100	18	0	0	443	460	31	14	0.11	36.2
Contig2392	420	#N/A	#N/A	#N/A	#N/A	#N/A	#N/A	#N/A	#N/A	#N/A	#N/A	#N/A	#N/A
Contig2394	653	#N/A	#N/A	#N/A	#N/A	#N/A	#N/A	#N/A	#N/A	#N/A	#N/A	#N/A	#N/A
Contig2395	523	80.6883	C807454.1	82.7	422	71	2	1	420	101	522	1e-63	242
Contig2396	767	2.21643	C906245.1	100	17	0	0	678	694	8	24	0.64	34.2
Contig2397	570	12.6316	C805717.1	100	72	0	0	1	72	842	771	7e-34	143
Contig2398	744	64.2473	C806966.1	84.73	478	73	0	95	572	557	80	9e-102	369
Contig2399	658	2.58359	C917475.1	100	17	0	0	159	175	476	492	0.55	34.2
Contig240	572	100	JAP05104.S	100	572	0	0	1	572	1	572	0	1134
Contig2400	654	2.75229	JAP03069.C	100	18	0	0	236	253	824	841	0.14	36.2
Contig2401	649	3.54391	C801676.1	95.65	23	1	0	128	150	45	23	0.035	38.2
Contig2402	654	2.75229	C918252.1	100	18	0	0	444	461	300	283	0.14	36.2
Contig2404	856	43.6916	C909800.1	84.49	374	58	0	406	779	5	378	5e-76	283
Contig2405	1090	66.8807	C810502.1	86.28	729	99	1	1	729	1029	302	0	644
Contig2406	626	3.19489	C904476.1	100	20	0	0	380	399	250	231	0.008	40.1
Contig2407	525	3.2381	C803513.1	100	17	0	0	499	515	43	27	0.44	34.2
Contig2408	1117	6.17726	C903339.1	91.3	69	6	0	652	720	424	356	2e-17	89.7
Contig2409	521	3.45489	C812579.1	100	18	0	0	498	515	565	582	0.11	36.2
Contig2410	527	4.17457	C803614.1	95.45	22	1	0	319	340	235	256	0.11	36.2
Contig2412	573	43.63	C916018.1	81.2	250	47	0	310	559	30	279	7e-28	123
Contig2413	611	12.6023	C807370.1	90.91	77	7	0	417	493	564	488	4e-20	97.6
Contig2414	767	13.1682	C802523.1	86.14	101	14	0	19	119	576	476	1e-17	89.7
Contig2415	459	#N/A	#N/A	#N/A	#N/A	#N/A	#N/A	#N/A	#N/A	#N/A	#N/A	#N/A	#N/A
Contig2416	781	65.4289	C812121.1	83.37	511	85	0	132	642	141	651	8e-93	339
Contig2417	221	32.5792	C805717.1	100	72	0	0	150	221	771	842	3e-34	143
Contig2418	605	92.3967	C810520.1	88.01	559	67	0	3	561	822	264	2e-164	577
Contig2419	598	43.8127	C813284.1	81.3	262	49	0	275	536	283	544	3e-30	131
Contig242	715	11.8881	C800661.1	89.41	85	9	0	548	632	432	516	5e-20	97.6
Contig2420	517	21.47	JAP00894.C	100	111	0	0	407	517	536	426	3e-57	220
Contig2421	521	#N/A	#N/A	#N/A	#N/A	#N/A	#N/A	#N/A	#N/A	#N/A	#N/A	#N/A	#N/A
Contig2422	529	5.29301	C805176.1	100	28	0	0	111	138	1964	1937	1e-07	56
Contig2423	526	3.23194	C807134.1	100	17	0	0	387	403	202	218	0.44	34.2
Contig2424	523	35.3728	C805372.1	87.57	185	23	0	308	492	568	384	2e-46	184
Contig2426	544	3.30882	C813293.1	100	18	0	0	366	383	223	206	0.11	36.2
Contig2427	536	3.35821	C908757.1	100	18	0	0	16	33	352	335	0.11	36.2
Contig2429	540	3.88889	JAP03079.C	100	21	0	0	515	535	21	1	0.002	42.1
Contig243	919	100	JAP04988.S	100	919	0	0	1	919	23	941	0	1816
Contig2430	506	4.54545	C804337.1	95.65	23	1	0	396	418	267	289	0.027	38.2
Contig2431	678	2.50737	C908974.1	100	17	0	0	186	202	360	376	0.57	34.2
Contig2432	519	100	JAP11142.C	100	519	0	0	1	519	7	525	0	1029
Contig2433	512	100	C801725.1	83.79	512	83	0	1	512	32	543	2e-98	357
Contig2434	332	5.72289	C810450.1	100	19	0	0	232	250	835	853	0.017	38.2
Contig2435	506	3.35968	C803042.1	100	17	0	0	83	99	845	829	0.42	34.2
Contig2437	504	3.37302	C919278.1	100	17	0	0	22	38	47	31	0.42	34.2
Contig2438	201	7.9602	C812405.1	100	16	0	0	172	187	79	94	0.63	32.2
Contig2440	1050	32.4762	C813131.1	88.56	341	39	0	250	590	422	762	5e-101	367
Contig2441	292	6.16438	C919936.1	100	18	0	0	61	78	76	93	0.06	36.2
Contig2442	948	1.89873	C903372.1	100	18	0	0	548	565	194	177	0.2	36.2
Contig2443	302	5.62914	C902103.1	100	17	0	0	249	265	270	286	0.25	34.2
Contig2444	530	4.5283	C810602.1	95.83	24	1	0	294	317	997	974	0.007	40.1
Contig2445	562	25.4448	C803606.1	84.62	143	18	1	96	234	234	92	4e-23	107
Contig2446	498	#N/A	#N/A	#N/A	#N/A	#N/A	#N/A	#N/A	#N/A	#N/A	#N/A	#N/A	#N/A
Contig2447	511	#N/A	#N/A	#N/A	#N/A	#N/A	#N/A	#N/A	#N/A	#N/A	#N/A	#N/A	#N/A
Contig2448	522	6.13027	C811762.1	96.88	32	1	0	403	434	213	182	1e-07	56
Contig2449	526	3.80228	C811794.1	100	20	0	0	41	60	799	780	0.007	40.1
Contig245	659	8.95296	C802695.1	84.75	59	9	0	564	622	15	73	0.0001	46.1
Contig2450	1090	1.92661	JAP03728.C	100	21	0	0	609	629	596	616	0.004	42.1
Contig2451	525	3.42857	C800886.1	100	18	0	0	265	282	138	155	0.11	36.2
Contig2453	525	4.95238	C800763.1	96.15	26	1	0	62	87	31	6	0.0005	44.1
Contig2454	951	100	JAP01713.C	99.89	951	1	0	1	951	21	971	0	1879
Contig2455	724	9.39227	C810955.1	83.82	68	11	0	484	551	183	250	4e-05	48.1
Contig2456	561	3.0303	C917050.1	100	17	0	0	19	35	213	229	0.47	34.2
Contig2457	1066	34.334	C801995.1	85.52	366	53	0	682	1047	261	626	2e-82	305
Contig2458	527	3.22581	C901254.1	100	17	0	0	344	360	294	310	0.44	34.2
Contig2459	935	1.92513	C900128.1	100	18	0	0	771	788	461	444	0.2	36.2
Contig246	908	22.1366	C808650.1	85.57	201	29	0	153	353	40	240	2e-41	168
Contig2460	702	2.42165	C903777.1	100	17	0	0	495	511	365	381	0.59	34.2
Contig2461	522	3.2567	C805463.1	100	17	0	0	266	282	252	268	0.43	34.2
Contig2462	513	11.8908	C808664.1	90.16	61	4	2	23	83	745	687	3e-08	58
Contig2463	862	2.08817	JAP03473.C	100	18	0	0	65	82	262	279	0.18	36.2
Contig2464	815	74.1104	C802976.1	83.11	604	100	2	71	673	673	71	6e-103	373
Contig2465	531	3.9548	C810624.1	100	21	0	0	375	395	127	147	0.002	42.1
Contig2466	904	98.1195	JAP01694.C	100	887	0	0	9	895	887	1	0	1758
Contig2467	791	33.5019	C813252.1	85.66	265	38	0	274	538	16	280	3e-58	224
Contig2468	528	3.2197	C800720.1	100	17	0	0	77	93	905	889	0.44	34.2
Contig2469	522	3.83142	C802254.1	100	20	0	0	503	522	1043	1062	0.007	40.1
Contig247	871	43.5132	C807278.1	84.7	379	58	0	272	650	938	560	5e-79	293
Contig2471	1072	1.95896	C811575.1	100	21	0	0	437	457	184	164	0.004	42.1
Contig2472	528	3.40909	C917804.1	100	18	0	0	494	511	147	164	0.11	36.2
Contig2473	544	3.30882	C811721.1	100	18	0	0	316	333	425	408	0.11	36.2
Contig2474	865	33.1792	C800311.1	81.18	287	54	0	24	310	21	307	4e-33	141
Contig2475	527	3.60531	C813053.1	100	19	0	0	371	389	16	34	0.028	38.2
Contig2476	526	4.18251	C807708.1	95.45	22	1	0	496	517	259	238	0.11	36.2
Contig2477	525	4.38095	C917322.1	95.65	23	1	0	359	381	203	181	0.028	38.2
Contig2478	529	3.40265	C911509.1	100	18	0	0	314	331	387	404	0.11	36.2
Contig2479	1026	70.8577	JAP11113.C	99.86	727	1	0	4	730	1	727	0	1433
Contig248	890	13.1461	C809721.1	86.32	117	16	0	22	138	18	134	2e-22	105
Contig2480	580	90.8621	C802282.1	92.41	527	40	0	49	575	1218	1744	0	728
Contig2481	530	5.09434	C803606.1	92.59	27	2	0	244	270	94	68	0.028	38.2
Contig2482	526	3.23194	C906797.1	100	17	0	0	131	147	248	232	0.44	34.2
Contig2483	536	3.17164	C809309.1	100	17	0	0	35	51	517	501	0.45	34.2
Contig2485	524	3.24427	C807740.1	100	17	0	0	427	443	1106	1122	0.44	34.2
Contig2487	816	25.3676	C805692.1	83.09	207	35	0	116	322	180	386	1e-30	133
Contig2488	899	2.11346	C906515.1	100	19	0	0	438	456	46	64	0.048	38.2
Contig2489	1073	6.71016	C803972.1	95.83	72	3	0	613	684	1146	1217	2e-26	119
Contig2490	995	5.02513	JAP03965.C	100	50	0	0	7	56	743	694	2e-20	99.6
Contig2491	857	5.71762	C900236.1	97.96	49	0	1	377	424	49	1	3e-15	81.8
Contig2493	404	7.17822	C813006.1	100	29	0	0	376	404	31	3	2e-08	58
Contig2494	784	21.301	C902587.1	86.23	167	23	0	290	456	72	238	2e-35	149
Contig2495	525	3.80952	C804810.1	100	20	0	0	229	248	266	247	0.007	40.1
Contig2496	527	3.60531	C802916.1	100	19	0	0	280	298	231	249	0.028	38.2
Contig2497	488	70.2869	C802170.1	84.84	343	52	0	77	419	840	498	2e-71	268
Contig2498	767	2.60756	C804538.1	100	20	0	0	520	539	1244	1225	0.01	40.1
Contig25	523	5.35373	C808627.1	92.86	28	2	0	171	198	20	47	0.007	40.1
Contig250	701	15.8345	C809734.1	86.49	111	15	0	3	113	178	288	3e-21	101
Contig2500	650	2.92308	C809071.1	100	19	0	0	145	163	189	171	0.035	38.2
Contig2501	676	2.51479	C810184.1	100	17	0	0	43	59	617	601	0.57	34.2
Contig2502	528	23.4848	C902625.1	83.87	124	17	1	14	137	50	170	5e-16	83.8
Contig2503	529	#N/A	#N/A	#N/A	#N/A	#N/A	#N/A	#N/A	#N/A	#N/A	#N/A	#N/A	#N/A
Contig2504	550	7.81818	C900300.1	100	43	0	0	508	550	611	653	1e-16	85.7
Contig2506	557	34.4704	C809967.1	90.63	192	18	0	166	357	949	758	2e-62	238
Contig2507	532	#N/A	#N/A	#N/A	#N/A	#N/A	#N/A	#N/A	#N/A	#N/A	#N/A	#N/A	#N/A
Contig2508	569	100	JAP00985.C	100	569	0	0	1	569	1	569	0	1128
Contig2509	529	8.31758	C812786.1	97.73	44	1	0	1	44	14	57	8e-15	79.8
Contig251	770	41.2987	JAP10298.C	97.48	318	6	2	11	328	448	763	1e-156	551
Contig2510	979	85.0868	C807650.1	90.16	833	79	1	3	832	121	953	0	997
Contig2511	970	35.1546	C800219.1	87.98	341	41	0	370	710	219	559	3e-96	351
Contig2512	665	13.8346	C808312.1	92.39	92	7	0	1	92	769	860	5e-29	127
Contig2513	716	18.8547	C906638.1	89.63	135	14	0	319	453	30	164	6e-38	157
Contig2514	734	60.218	C803515.1	87.1	442	57	0	35	476	491	50	2e-118	424
Contig2515	1134	10.2293	C919142.1	86.21	116	16	0	330	445	500	615	1e-21	103
Contig2516	787	68.615	JAP11450.S	95	540	25	2	93	632	130	667	0	841
Contig2517	974	6.77618	C900300.1	90.91	66	6	0	751	816	614	679	1e-15	83.8
Contig2518	474	3.5865	C812092.1	100	17	0	0	84	100	1183	1199	0.39	34.2
Contig252	810	27.4074	C800345.1	79.28	222	46	0	181	402	497	276	2e-13	75.8
Contig2520	425	5.88235	C916133.1	92	25	2	0	336	360	66	42	0.35	34.2
Contig2521	708	77.5424	JAP06509.C	100	549	0	0	160	708	1070	522	0	1088
Contig2522	985	68.4264	C811034.1	87.09	674	85	2	19	690	1194	521	2e-180	630
Contig2524	1044	1.81992	C807774.1	100	19	0	0	877	895	498	516	0.056	38.2
Contig2525	1210	1.81818	C800458.1	95.45	22	1	0	721	742	503	524	0.26	36.2
Contig2526	639	98.748	JAP11452.C	99.37	631	2	2	1	629	694	64	0	1203
Contig2527	1098	40.1639	C808004.1	82.31	441	78	0	48	488	62	502	1e-67	256
Contig2528	1183	1.69062	C806844.1	100	20	0	0	262	281	1597	1578	0.016	40.1
Contig2529	1500	31.5333	JAP08117.C	99.58	473	2	0	9	481	1	473	0	916
Contig253	720	2.36111	JAP08627.S	100	17	0	0	594	610	627	643	0.6	34.2
Contig2530	956	3.34728	C919941.1	100	32	0	0	912	943	37	6	9e-10	63.9
Contig2531	776	100	JAP02035.C	100	776	0	0	1	776	7	782	0	1538
Contig2532	971	87.6416	JAP07710.S	98	851	15	2	1	851	33	881	0	1538
Contig2534	1195	22.3431	JAP02624.S	98.88	267	3	0	246	512	417	683	1e-142	505
Contig2535	692	52.7457	C811365.1	89.04	365	40	0	5	369	701	1065	4e-113	406
Contig2536	940	20.5319	C800142.1	88.6	193	22	0	46	238	1483	1675	2e-53	208
Contig2537	647	51.4683	C903124.1	86.79	333	38	2	82	411	1	330	4e-82	303
Contig2539	1122	35.4724	C811577.1	86.68	398	53	0	453	850	625	1022	1e-101	369
Contig2540	820	100	JAP02314.C	100	820	0	0	1	820	6	825	0	1626
Contig2541	152	21.7105	C812906.1	96.97	33	1	0	119	151	33	1	8e-09	58
Contig2543	1063	79.3039	JAP03497.C	99.64	843	2	1	54	896	73	914	0	1639
Contig2544	1306	35.4518	JAP05283.S	85.75	463	60	5	16	472	155	617	6e-98	357
Contig2545	1044	33.3333	C809856.1	81.32	348	56	3	447	786	28	374	4e-40	165
Contig2546	874	6.75057	C916266.1	93.22	59	4	0	648	706	190	132	2e-16	85.7
Contig2547	364	100	JAP08959.C	99.45	364	2	0	1	364	7	370	0	706
Contig2549	753	28.0212	C912066.1	82.46	211	37	0	272	482	141	351	2e-28	125
Contig255	716	5.02793	JAP08808.C	91.67	36	3	0	435	470	74	39	4e-05	48.1
Contig2550	1122	61.4082	JAP02315.C	100	689	0	0	426	1114	689	1	0	1366
Contig2552	867	2.76817	C919175.1	95.83	24	1	0	567	590	205	182	0.012	40.1
Contig2553	850	55.7647	C802409.1	84.39	474	74	0	1	474	302	775	4e-98	357
Contig2554	1004	3.98406	C900276.1	97.5	40	1	0	965	1004	46	7	4e-12	71.9
Contig2555	803	5.85305	JAP06004.S	97.87	47	1	0	747	793	51	5	2e-16	85.7
Contig2556	1198	1.91987	C809850.1	95.65	23	1	0	378	400	895	917	0.065	38.2
Contig2557	640	27.5	C909012.1	81.25	176	33	0	296	471	433	258	4e-17	87.7
Contig2558	632	40.0316	C813323.1	79.45	253	49	3	17	267	1	252	4e-11	67.9
Contig2559	633	7.109	JAP06610.C	100	45	0	0	503	547	821	865	1e-17	89.7
Contig256	832	11.0577	C806130.1	92.39	92	7	0	312	403	330	421	6e-29	127
Contig2560	627	46.89	JAP09331.C	93.88	294	18	0	70	363	337	44	2e-123	440
Contig2561	775	2.96774	C812718.1	100	23	0	0	572	594	725	703	0.0002	46.1
Contig2562	528	4.54545	JAP08808.C	100	24	0	0	320	343	22	45	3e-05	48.1
Contig2563	931	2.90011	JAP06610.C	100	27	0	0	904	930	870	844	8e-07	54
Contig2564	659	34.9014	C807272.1	82.17	230	41	0	51	280	719	948	3e-30	131
Contig2565	639	98.5915	JAP08478.C	99.52	630	1	2	9	638	1109	482	0	1209
Contig2568	637	98.7441	JAP02057.C	99.68	629	2	0	9	637	1	629	0	1233
Contig2569	580	100	JAP02572.C	100	580	0	0	1	580	8	587	0	1150
Contig257	700	59.2857	C801457.1	82.65	415	69	2	170	583	443	31	5e-63	240
Contig2570	616	98.3766	JAP10931.C	98.35	606	10	0	1	606	606	1	0	1122
Contig2571	1261	6.10626	C805717.1	98.7	77	1	0	666	742	772	848	4e-34	145
Contig2572	1039	54.0905	C809993.1	88.97	562	61	1	182	743	13	573	1e-175	615
Contig2573	516	4.84496	C813421.1	100	25	0	0	492	516	43	19	7e-06	50.1
Contig2574	1114	8.79713	C900156.1	86.73	98	13	0	63	160	416	513	5e-18	91.7
Contig2575	971	8.03296	C813045.1	89.74	78	6	1	217	292	842	765	2e-16	85.7
Contig2576	738	3.52304	C802470.1	100	26	0	0	537	562	1309	1284	3e-06	52
Contig2577	648	16.358	C800773.1	82.08	106	19	0	224	329	759	864	2e-09	61.9
Contig258	838	13.8425	JAP05237.S	100	116	0	0	412	527	638	753	6e-60	230
Contig2580	1088	1.83824	C801881.1	100	20	0	0	521	540	881	900	0.015	40.1
Contig2581	652	2.60736	C810013.1	100	17	0	0	1	17	2	18	0.55	34.2
Contig2583	711	2.53165	C914685.1	100	18	0	0	361	378	267	284	0.15	36.2
Contig2584	1086	25.5985	C800236.1	81.29	278	52	0	17	294	512	789	5e-33	141
Contig2585	799	9.38673	C810696.1	88	75	8	1	725	798	1	75	8e-13	73.8
Contig2587	785	54.0127	C800063.1	84.91	424	64	0	81	504	79	502	5e-91	333
Contig2588	206	51.4563	C800406.1	83.02	106	15	1	1	106	752	854	2e-10	63.9
Contig2589	758	89.4459	JAP07374.C	99.56	678	3	0	9	686	1	678	0	1320
Contig259	811	36.8681	JAP04066.S	99	299	1	1	1	299	55	351	3e-160	563
Contig2590	657	6.39269	C812917.1	97.62	42	1	0	616	657	42	1	2e-13	75.8
Contig2591	831	6.25752	C813123.1	90.38	52	5	0	526	577	74	23	8e-10	63.9
Contig2592	1077	52.4605	JAP06477.S	97.52	565	9	5	516	1077	23	585	0	975
Contig2593	771	6.22568	C812755.1	100	48	0	0	619	666	396	349	2e-19	95.6
Contig2595	341	12.0235	C808649.1	100	41	0	0	271	311	2186	2226	1e-15	81.8
Contig2596	712	12.2191	C812268.1	90.8	87	5	1	626	712	134	51	2e-22	105
Contig2597	1154	3.11958	C901615.1	88.89	36	4	0	518	553	181	146	0.016	40.1
Contig2599	660	3.48485	C908379.1	95.65	23	1	0	318	340	111	133	0.035	38.2
Contig26	830	2.28916	C918379.1	100	19	0	0	352	370	75	93	0.045	38.2
Contig260	900	23.6667	C810907.1	86.38	213	29	0	383	595	1369	1157	3e-49	194
Contig2600	845	73.0178	JAP03863.S	100	617	0	0	1	617	7	623	0	1223
Contig2601	854	31.6159	C811005.1	85.93	270	37	1	308	577	651	383	9e-59	226
Contig2602	611	21.9313	C802906.1	85.82	134	19	0	101	234	1102	1235	2e-25	115
Contig2603	788	11.4213	JAP00021.C	90	90	8	1	407	495	699	610	1e-20	99.6
Contig2604	531	3.57815	C802947.1	100	19	0	0	311	329	844	862	0.028	38.2
Contig2605	584	45.0342	C812443.1	82.51	263	46	0	262	524	277	15	5e-38	157
Contig2606	900	15.3333	C903510.1	95.65	138	6	0	142	279	467	330	1e-58	226
Contig2607	792	65.6566	C809801.1	88.85	520	58	0	5	524	769	250	1e-162	571
Contig2608	696	100	JAP01263.C	99.86	696	1	0	1	696	8	703	0	1372
Contig2609	645	3.56589	C809792.1	95.65	23	1	0	524	546	182	160	0.035	38.2
Contig261	425	4	C901451.1	100	17	0	0	81	97	468	484	0.35	34.2
Contig2610	700	12.7143	C809523.1	88.76	89	8	1	434	522	802	716	3e-18	91.7
Contig2612	583	95.7118	JAP05965.C	100	558	0	0	26	583	991	434	0	1106
Contig2613	673	53.1947	C805772.1	81.84	358	65	0	59	416	420	63	3e-49	194
Contig2615	476	5.46218	C919904.1	100	26	0	0	25	50	177	152	2e-06	52
Contig2616	721	3.19001	JAP06735.S	100	23	0	0	699	721	599	621	0.0002	46.1
Contig2617	746	17.1582	C911773.1	89.84	128	13	0	48	175	120	247	4e-36	151
Contig2618	921	99.8914	JAP05964.C	99.67	920	3	0	1	920	411	1330	0	1800
Contig262	704	66.3352	C810034.1	84.8	467	71	0	98	564	125	591	5e-100	363
Contig2620	657	34.3988	C809902.1	80.97	226	40	1	1	223	1637	1412	7e-22	103
Contig2621	1118	8.67621	C803157.1	89.69	97	10	0	4	100	373	469	1e-24	113
Contig2624	401	8.4788	C813036.1	100	34	0	0	368	401	34	1	2e-11	67.9
Contig2625	990	2.42424	JAP05140.C	95.83	24	1	0	2	25	659	636	0.014	40.1
Contig2626	800	11.625	C808709.1	94.62	93	5	0	1	93	132	224	3e-34	145
Contig2627	499	14.4289	C805717.1	100	72	0	0	428	499	771	842	6e-34	143
Contig2628	881	11.3507	C810830.1	84	100	8	3	188	287	700	609	5e-08	58
Contig2629	556	5.39568	C813357.1	90	30	3	0	191	220	902	931	0.12	36.2
Contig263	827	31.4389	JAP00606.S	100	260	0	0	71	330	29	288	7e-146	515
Contig2630	693	32.4675	C811322.1	86.67	225	29	1	198	421	332	556	4e-51	200
Contig2631	554	21.8412	C916477.1	87.6	121	15	0	224	344	247	127	3e-27	121
Contig2632	666	3.3033	C813166.1	100	22	0	0	645	666	63	42	0.0006	44.1
Contig2633	576	3.29861	C912887.1	100	19	0	0	535	553	185	203	0.031	38.2
Contig2634	718	57.1031	C905918.1	84.88	410	62	0	12	421	68	477	2e-87	321
Contig2635	923	21.0184	C811030.1	84.54	194	30	0	10	203	822	629	8e-35	147
Contig2636	765	27.0588	C800115.1	87.92	207	25	0	1	207	713	507	1e-54	212
Contig2637	1138	19.7715	JAP10810.C	84.89	225	33	1	610	833	11	235	3e-41	168
Contig2638	921	100	JAP03449.C	99.46	921	4	1	1	921	6	925	0	1778
Contig2639	554	4.69314	C915141.1	92.31	26	2	0	75	100	423	398	0.12	36.2
Contig264	809	33.1273	JAP03630.S	100	268	0	0	5	272	1	268	1e-150	531
Contig2640	754	11.9363	JAP06809.S	100	90	0	0	665	754	587	498	2e-44	178
Contig2641	575	3.30435	JAP07222.S	100	19	0	0	88	106	484	466	0.031	38.2
Contig2642	978	32.4131	C903813.1	83.91	317	45	4	251	562	1	316	1e-49	196
Contig2644	524	3.81679	C902765.1	100	20	0	0	208	227	193	212	0.007	40.1
Contig2646	964	3.11203	JAP05619.C	96.67	30	1	0	285	314	279	308	3e-06	52
Contig2647	806	100	JAP01313.C	100	806	0	0	1	806	20	825	0	1598
Contig2648	814	2.33415	C810053.1	100	19	0	0	196	214	531	513	0.044	38.2
Contig2649	609	3.11987	C810125.1	100	19	0	0	379	397	571	553	0.033	38.2
Contig265	760	10.3947	C915777.1	83.54	79	13	0	265	343	294	372	7e-07	54
Contig2650	744	15.457	C812281.1	83.48	115	16	1	165	276	865	751	7e-13	73.8
Contig2651	848	18.8679	C807112.1	91.25	160	14	0	1	160	521	362	9e-53	206
Contig2652	556	95.1439	JAP08860.C	99.05	529	2	2	1	527	10	537	0	995
Contig2654	1213	2.72053	C812937.1	100	33	0	0	1157	1189	33	1	3e-10	65.9
Contig2655	943	17.2853	C810422.1	80.37	163	32	0	152	314	990	828	1e-11	69.9
Contig2656	550	14.1818	JAP01274.S	98.72	78	1	0	1	78	121	44	4e-35	147
Contig2657	452	8.40708	C812638.1	100	38	0	0	407	444	727	764	1e-13	75.8
Contig2658	607	55.8484	C812995.1	85.55	339	45	2	1	335	594	256	1e-72	272
Contig2659	707	93.6351	JAP09035.C	100	662	0	0	1	662	21	682	0	1312
Contig266	710	95.9155	JAP07790.C	99.71	681	2	0	30	710	90	770	0	1334
Contig2661	653	2.75651	C802459.1	100	18	0	0	491	508	888	871	0.14	36.2
Contig2662	869	25.7768	C809144.1	91.96	224	18	0	481	704	583	360	2e-81	301
Contig2663	539	5.56586	JAP09024.C	100	30	0	0	9	38	730	701	8e-09	60
Contig2664	739	3.11231	C810636.1	100	23	0	0	632	654	137	115	0.0002	46.1
Contig2665	721	3.32871	C811535.1	100	24	0	0	698	721	1530	1553	4e-05	48.1
Contig2666	464	7.97414	JAP02139.S	94.59	37	2	0	67	103	1319	1283	3e-08	58
Contig2667	522	99.8084	JAP09531.C	99.42	521	3	0	1	521	158	678	0	1011
Contig267	764	55.7592	C810320.1	82.16	426	76	0	5	430	707	282	1e-63	242
Contig2670	544	100	JAP08844.C	100	544	0	0	1	544	1	544	0	1072
Contig2672	879	4.77816	JAP01663.C	95.24	42	2	0	86	127	482	523	5e-11	67.9
Contig2673	879	3.86803	C813198.1	100	34	0	0	846	879	85	52	5e-11	67.9
Contig2675	955	2.82723	C806164.1	92.59	27	2	0	726	752	510	484	0.052	38.2
Contig2676	672	7.58929	JAP10697.S	100	51	0	0	614	664	57	7	3e-21	101
Contig2677	565	49.9115	C906963.1	87.59	282	35	0	188	469	72	353	1e-75	281
Contig2678	523	3.82409	C811164.1	100	20	0	0	486	505	315	334	0.007	40.1
Contig2679	540	40	C809432.1	86.57	216	29	0	69	284	724	939	1e-50	198
Contig2680	624	7.37179	JAP10697.S	95.65	46	2	0	570	615	54	9	2e-13	75.8
Contig2681	525	7.42857	C918961.1	97.44	39	0	1	135	173	1	38	2e-09	61.9
Contig2682	691	98.6975	JAP08838.C	97.95	682	10	2	1	678	9	690	0	1229
Contig2683	449	4.23163	JAP07630.C	100	19	0	0	39	57	566	548	0.024	38.2
Contig2684	545	4.0367	C918616.1	95.45	22	1	0	442	463	412	433	0.11	36.2
Contig2685	309	40.1294	C910736.1	86.29	124	15	2	25	147	126	4	8e-20	95.6
Contig2686	530	37.9245	JAP01274.S	92.04	201	16	0	224	424	777	577	1e-72	272
Contig2687	647	52.0866	C808312.1	90.21	337	32	1	1	336	524	860	9e-111	398
Contig2688	914	4.04814	JAP09199.C	100	37	0	0	9	45	4	40	9e-13	73.8
Contig2689	547	5.30165	JAP05803.S	93.1	29	2	0	502	530	466	438	0.002	42.1
Contig269	623	55.0562	C803528.1	90.09	343	34	0	92	434	706	364	2e-114	410
Contig2690	958	2.29645	C915042.1	100	22	0	0	700	721	193	172	0.0008	44.1
Contig2691	569	41.652	C804633.1	85.65	237	32	2	333	569	847	613	5e-47	186
Contig2692	651	3.0722	C810036.1	100	20	0	0	447	466	847	828	0.009	40.1
Contig2693	519	8.8632	C907952.1	89.13	46	5	0	24	69	110	155	2e-06	52
Contig2694	599	47.9132	C805208.1	84.32	287	45	0	2	288	375	661	1e-54	212
Contig2695	552	13.4058	JAP08465.S	82.43	74	13	0	380	453	367	440	0.0005	44.1
Contig2697	588	3.7415	C812592.1	100	22	0	0	96	117	254	233	0.0005	44.1
Contig2698	756	95.3704	JAP05128.C	100	721	0	0	11	731	1	721	0	1429
Contig27	614	2.76873	C903854.1	100	17	0	0	196	212	131	115	0.51	34.2
Contig270	606	24.7525	C813185.1	87.33	150	19	0	216	365	486	337	5e-35	147
Contig2700	939	2.34292	JAP01055.S	95.45	22	1	0	451	472	150	171	0.2	36.2
Contig2701	839	46.7223	C809775.1	88.01	392	47	0	4	395	424	815	2e-112	404
Contig2702	1147	9.67742	C801505.1	87.39	111	11	2	1011	1119	1072	1181	3e-19	95.6
Contig2703	586	5.11945	C800716.1	96.67	30	1	0	9	38	51	80	2e-06	52
Contig2705	773	25.2264	C802459.1	92.31	195	15	0	544	738	1026	1220	2e-71	268
Contig2706	561	7.84314	C805950.1	100	44	0	0	517	560	2102	2145	4e-17	87.7
Contig2707	742	4.04313	C803174.1	96.67	30	1	0	713	742	1305	1334	3e-06	52
Contig2708	977	2.66121	JAP00966.S	96.15	26	1	0	906	931	295	320	0.0009	44.1
Contig2709	591	3.21489	C809882.1	100	19	0	0	1	19	1343	1325	0.032	38.2
Contig271	676	59.7633	C806431.1	80.2	404	79	1	133	536	62	464	1e-38	159
Contig2710	941	4.88842	C811327.1	100	46	0	0	85	130	774	729	4e-18	91.7
Contig2711	752	25.266	C803398.1	85.26	190	28	0	199	388	985	1174	3e-37	155
Contig2714	995	100	JAP08806.C	100	995	0	0	1	995	41	1035	0	1972
Contig2715	524	68.3206	C809403.1	85.2	358	53	0	167	524	133	490	5e-78	289
Contig2716	680	22.7941	JAP06204.S	100	155	0	0	421	575	383	537	3e-83	307
Contig2717	698	3.4384	C912438.1	100	24	0	0	528	551	152	175	4e-05	48.1
Contig2718	1103	4.35177	JAP10728.C	100	48	0	0	10	57	869	822	3e-19	95.6
Contig2719	1099	44.677	C911039.1	83.5	491	81	0	81	571	525	35	3e-90	331
Contig272	640	36.0938	C804096.1	87.01	231	30	0	264	494	307	77	4e-57	220
Contig2720	196	100	JAP09534.C	100	196	0	0	1	196	575	770	2e-108	389
Contig2721	606	56.9307	C804596.1	85.8	345	46	1	10	351	1032	1376	1e-78	291
Contig2722	877	5.9293	C812350.1	100	52	0	0	347	398	96	45	1e-21	103
Contig2723	582	96.3918	JAP08796.C	99.47	561	2	1	1	560	5	565	0	1080
Contig2724	599	5.34224	C813097.1	90.63	32	3	0	312	343	337	368	0.008	40.1
Contig2725	583	5.48885	C809742.1	100	32	0	0	1	32	1171	1140	5e-10	63.9
Contig2727	654	82.7217	C810334.1	87.25	541	67	2	1	539	735	195	3e-144	509
Contig2729	716	3.77095	C812405.1	96.3	27	1	0	345	371	520	494	0.0002	46.1
Contig273	762	43.0446	C805840.1	83.54	328	54	0	202	529	384	711	1e-57	222
Contig2731	937	2.56137	C919028.1	100	24	0	0	535	558	211	188	5e-05	48.1
Contig2732	729	10.5624	C807430.1	85.71	77	11	0	261	337	335	411	2e-10	65.9
Contig2733	512	8.78906	JAP09434.C	100	45	0	0	468	512	1151	1195	8e-18	89.7
Contig2734	572	21.6783	C802176.1	87.1	124	16	0	7	130	435	558	1e-26	119
Contig2735	1132	3.79859	JAP06718.S	100	43	0	0	1082	1124	47	5	3e-16	85.7
Contig2736	703	25.6046	C809420.1	87.22	180	22	1	13	191	242	63	6e-41	167
Contig2737	804	2.23881	C919961.1	100	18	0	0	126	143	22	39	0.17	36.2
Contig2738	551	24.3194	JAP03528.S	100	134	0	0	25	158	406	539	7e-71	266
Contig2739	748	2.6738	C806426.1	100	20	0	0	373	392	577	558	0.01	40.1
Contig274	817	15.9119	C810776.1	94.62	130	7	0	208	337	1283	1154	1e-51	202
Contig2740	789	95.9442	JAP00059.S	100	757	0	0	15	771	1	757	0	1501
Contig2741	630	14.2857	C916010.1	86.67	90	12	0	207	296	31	120	6e-16	83.8
Contig2742	679	42.7099	JAP05531.S	96.9	290	9	0	33	322	1	290	2e-142	504
Contig2743	347	93.6599	JAP09331.C	99.69	325	1	0	1	325	13	337	0	636
Contig2744	463	4.9676	C802979.1	100	23	0	0	281	303	604	626	0.0001	46.1
Contig2745	707	40.1697	C812977.1	84.51	284	44	0	1	284	777	494	3e-55	214
Contig2746	557	100	JAP08774.C	98.74	557	7	0	1	557	1	557	0	1049
Contig2747	563	49.3783	C809286.1	87.77	278	33	1	4	280	349	626	3e-73	274
Contig2748	643	97.9782	JAP08139.S	99.52	630	3	0	1	630	12	641	0	1225
Contig2749	620	32.7419	JAP08465.S	98.03	203	2	2	412	612	367	569	1e-97	355
Contig275	800	26.5	C913170.1	88.21	212	25	0	267	478	8	219	1e-57	222
Contig2750	809	100	JAP01336.C	95.55	809	31	3	1	806	77	883	0	1298
Contig2751	376	100	JAP01707.C	100	376	0	0	1	376	288	663	0	745
Contig2752	591	10.1523	JAP06735.S	100	60	0	0	358	417	318	377	1e-26	119
Contig2753	1029	3.207	JAP05079.C	93.94	33	2	0	249	281	574	542	1e-05	50.1
Contig2754	596	7.21477	JAP10262.C	97.67	43	1	0	3	45	38	80	4e-14	77.8
Contig2755	798	81.9549	C803381.1	89.14	654	66	3	4	657	719	71	0	716
Contig2757	618	4.04531	C800638.1	100	25	0	0	594	618	616	640	9e-06	50.1
Contig2758	844	2.1327	C900251.1	100	18	0	0	376	393	496	479	0.18	36.2
Contig2759	775	7.09677	C810786.1	98.18	55	1	0	457	511	217	271	3e-21	101
Contig2760	531	100	JAP05537.S	99.62	531	1	1	1	531	12	541	0	1029
Contig2761	466	40.5579	C810127.1	84.66	189	29	0	12	200	569	757	1e-34	145
Contig2762	765	3.79085	C908268.1	93.1	29	2	0	414	442	159	187	0.003	42.1
Contig2763	789	56.9075	C812498.1	79.51	449	92	0	2	450	802	354	4e-39	161
Contig2764	624	44.391	C918877.1	91.7	277	20	3	196	471	1	275	4e-94	343
Contig2765	1055	19.4313	C903353.1	88.29	205	24	0	1	205	205	1	1e-55	216
Contig2766	596	37.7517	C915277.1	85.33	225	33	0	200	424	316	540	2e-46	184
Contig2767	893	5.5991	JAP10697.S	100	50	0	0	836	885	52	3	2e-20	99.6
Contig2769	835	36.6467	C805671.1	92.16	306	21	1	102	407	419	117	7e-115	412
Contig277	771	46.5629	C805691.1	88.58	359	41	0	262	620	359	1	4e-107	387
Contig2770	788	3.6802	C812993.1	100	29	0	0	760	788	408	436	5e-08	58
Contig2771	1018	4.81336	C916351.1	100	49	0	0	900	948	46	94	7e-20	97.6
Contig2772	717	29.7071	C809763.1	88.26	213	25	0	15	227	242	454	3e-58	224
Contig2773	573	98.6038	JAP08752.C	100	565	0	0	9	573	1	565	0	1120
Contig2774	688	13.5174	C810266.1	87.1	93	12	0	176	268	548	456	1e-17	89.7
Contig2775	776	63.9175	C806400.1	84.68	496	73	1	124	619	148	640	1e-104	379
Contig2776	729	98.0796	C802661.1	87.13	715	91	1	16	729	1623	909	0	680
Contig2777	999	2.4024	C813257.1	100	24	0	0	968	991	553	576	6e-05	48.1
Contig2778	557	21.9031	C813172.1	90.98	122	11	0	1	122	924	1045	2e-37	155
Contig2779	939	2.55591	JAP04072.S	95.83	24	1	0	170	193	175	198	0.013	40.1
Contig278	393	56.743	C810641.1	86.55	223	30	0	82	304	1307	1085	2e-52	204
Contig2780	758	91.029	JAP03965.C	98.26	690	9	2	1	690	5	691	0	1259
Contig2781	1058	16.7297	JAP06735.S	92.09	177	14	0	849	1025	389	565	8e-63	240
Contig2782	788	20.1777	C812561.1	83.65	159	26	0	387	545	673	515	1e-23	109
Contig2784	664	53.3133	C911127.1	90.4	354	33	1	308	661	376	24	2e-118	424
Contig2785	532	11.8421	C800483.1	98.41	63	1	0	470	532	491	553	4e-26	117
Contig2786	983	27.5687	C807511.1	88.56	271	31	0	3	273	1321	1591	2e-78	291
Contig2787	559	13.9535	C809080.1	91.03	78	7	0	112	189	753	676	9e-21	99.6
Contig2788	566	34.8057	C805393.1	89.85	197	20	0	188	384	256	452	1e-60	232
Contig2789	596	15.7718	C804600.1	82.98	94	16	0	146	239	184	91	9e-09	60
Contig279	758	26.781	JAP09644.S	99.51	203	1	0	78	280	1	203	2e-109	394
Contig2790	565	8.67257	C800062.1	93.88	49	3	0	1	49	7	55	5e-13	73.8
Contig2791	571	29.4221	C809068.1	82.14	168	30	0	189	356	379	212	2e-19	95.6
Contig2793	539	7.97774	JAP06009.C	90.7	43	2	2	22	62	640	682	0.029	38.2
Contig2794	363	19.0083	C900300.1	100	69	0	0	295	363	610	678	3e-32	137
Contig2795	548	3.10219	C907054.1	100	17	0	0	64	80	268	252	0.46	34.2
Contig2796	670	93.5821	C906361.1	89.79	627	61	3	42	667	643	19	0	712
Contig2797	546	4.94505	JAP07967.S	100	27	0	0	516	542	520	494	5e-07	54
Contig2798	448	100	JAP04798.C	100	448	0	0	1	448	117	564	0	888
Contig2799	845	7.57396	C900300.1	96.88	64	2	0	621	684	611	674	4e-24	111
Contig28	702	3.1339	C804182.1	95.45	22	1	0	615	636	492	471	0.15	36.2
Contig280	674	67.8042	C804082.1	86	457	63	1	72	528	95	550	2e-108	391
Contig2800	747	2.40964	C915453.1	100	18	0	0	310	327	699	682	0.16	36.2
Contig2801	438	80.3653	JAP09132.C	98.58	352	2	1	1	349	217	568	0	654
Contig2803	898	2.11581	C910019.1	100	19	0	0	511	529	310	328	0.048	38.2
Contig2804	751	2.66312	C808301.1	100	20	0	0	597	616	8	27	0.01	40.1
Contig2806	553	9.04159	C807289.1	88	50	6	0	44	93	196	245	2e-06	52
Contig2807	764	2.87958	C812646.1	100	22	0	0	743	764	71	50	0.0007	44.1
Contig2808	843	4.27046	C812882.1	97.22	36	1	0	800	835	38	3	8e-10	63.9
Contig2809	550	39.0909	C810170.1	86.05	215	30	0	334	548	89	303	1e-47	188
Contig281	662	70.2417	C813121.1	81.94	465	83	1	105	568	73	537	2e-65	248
Contig2810	635	3.93701	C800795.1	96	25	1	0	509	533	1535	1511	0.002	42.1
Contig2812	1009	9.01883	C808842.1	94.51	91	5	0	44	134	1308	1218	5e-33	141
Contig2814	546	23.2601	C803938.1	85.83	127	18	0	384	510	189	315	1e-23	109
Contig2815	564	6.73759	C903118.1	89.47	38	4	0	140	177	141	178	0.0005	44.1
Contig2816	860	16.5116	JAP11621.C	84.51	142	20	2	1	142	438	299	4e-18	91.7
Contig2817	891	19.5286	C801696.1	84.48	174	27	0	162	335	456	283	4e-30	131
Contig2818	433	6.92841	C802611.1	96.67	30	1	0	404	433	707	736	2e-06	52
Contig2819	586	65.1877	C802509.1	88.22	382	45	0	3	384	239	620	2e-111	400
Contig282	864	27.3148	C802582.1	88.56	236	27	0	233	468	113	348	4e-67	254
Contig2820	415	6.0241	JAP05822.C	100	25	0	0	391	415	783	807	6e-06	50.1
Contig2821	1173	34.1006	C812686.1	85.75	400	57	0	232	631	120	519	3e-93	341
Contig2822	638	36.8339	C810120.1	82.98	235	39	1	2	235	967	1201	8e-34	143
Contig2823	558	3.40502	C918617.1	100	19	0	0	411	429	36	54	0.03	38.2
Contig2824	1071	6.72269	C805717.1	100	72	0	0	464	535	771	842	1e-33	143
Contig2825	1136	1.76056	JAP06690.S	100	20	0	0	637	656	84	65	0.016	40.1
Contig2827	697	22.6686	C801770.1	89.87	158	16	0	293	450	321	478	7e-47	186
Contig2828	708	18.9266	C812142.1	90.3	134	13	0	26	159	360	493	1e-39	163
Contig2829	699	48.2117	C802430.1	84.27	337	51	2	10	344	340	4	1e-60	232
Contig283	866	24.0185	C810194.1	87.98	208	25	0	350	557	380	587	4e-55	214
Contig2830	828	18.7198	C919416.1	83.87	155	25	0	273	427	316	470	4e-24	111
Contig2831	588	25.8503	C916179.1	81.58	152	28	0	436	587	458	307	9e-15	79.8
Contig2832	683	4.39239	C915158.1	93.33	30	2	0	222	251	199	228	0.0006	44.1
Contig2833	714	2.66106	C807946.1	100	19	0	0	127	145	154	172	0.038	38.2
Contig2834	650	14.3077	C811852.1	86.02	93	13	0	1	93	1150	1242	3e-15	81.8
Contig2835	285	32.9825	JAP10525.S	100	94	0	0	1	94	305	398	3e-47	186
Contig2836	1026	1.85185	C808180.1	100	19	0	0	577	595	141	123	0.055	38.2
Contig2837	372	7.7957	JAP02035.C	100	29	0	0	344	372	758	786	2e-08	58
Contig2838	1085	23.7788	C809970.1	85.66	258	37	0	549	806	396	653	3e-56	218
Contig2839	555	3.96396	C920802.1	95.45	22	1	0	98	119	228	207	0.12	36.2
Contig2841	592	100	JAP08652.C	99.66	592	2	0	1	592	19	610	0	1158
Contig2843	791	29.4564	C810977.1	83.26	233	39	0	551	783	512	280	1e-36	153
Contig2844	564	24.8227	C801219.1	81.43	140	26	0	283	422	844	983	2e-12	71.9
Contig285	498	3.41365	C905735.1	100	17	0	0	235	251	236	220	0.41	34.2
Contig2850	808	41.2129	C810549.1	81.98	333	60	0	239	571	673	341	3e-46	184
Contig2851	842	14.2518	C921298.1	87.5	120	15	0	167	286	77	196	2e-26	119
Contig2852	1070	98.8785	JAP06009.C	98.2	1058	12	6	13	1070	1	1051	0	1901
Contig2853	488	3.89344	C808958.1	100	19	0	0	306	324	553	571	0.026	38.2
Contig2854	764	24.2147	C811904.1	91.89	185	15	0	1	185	937	1121	2e-65	248
Contig2855	1302	9.75422	C915205.1	91.34	127	11	0	718	844	360	486	5e-40	165
Contig2856	189	12.6984	C918372.1	95.83	24	1	0	165	188	163	140	0.002	40.1
Contig2857	545	37.7982	C810533.1	83.01	206	35	0	205	410	535	330	3e-30	131
Contig2858	731	4.37756	C919231.1	100	32	0	0	700	731	70	39	7e-10	63.9
Contig2859	593	29.511	JAP06754.S	100	175	0	0	281	455	210	36	3e-95	347
Contig286	468	34.8291	JAP08488.C	99.39	163	0	1	80	242	1	162	2e-83	307
Contig2860	913	22.782	C812665.1	89.42	208	22	0	706	913	281	488	3e-62	238
Contig2861	590	88.1356	C812455.1	90.38	520	50	0	1	520	952	433	0	634
Contig2862	561	22.1034	C803308.1	83.06	124	18	1	249	369	1007	1130	1e-13	75.8
Contig2863	543	3.31492	C807461.1	100	18	0	0	127	144	388	405	0.11	36.2
Contig2865	557	3.59066	C910247.1	100	20	0	0	405	424	166	147	0.008	40.1
Contig2866	545	4.0367	C915668.1	95.45	22	1	0	167	188	418	397	0.11	36.2
Contig2867	405	5.92593	C812929.1	100	24	0	0	382	405	34	11	2e-05	48.1
Contig2868	627	88.5167	JAP02131.S	96.94	555	13	3	64	614	944	390	0	944
Contig2869	582	3.09278	C802967.1	100	18	0	0	145	162	319	302	0.12	36.2
Contig2870	553	8.86076	JAP04095.C	100	49	0	0	358	406	347	299	4e-20	97.6
Contig2871	839	3.81406	C813007.1	100	32	0	0	808	839	33	2	8e-10	63.9
Contig2872	852	2.58216	JAP06008.C	100	22	0	0	831	852	464	485	0.0007	44.1
Contig2873	872	99.8853	JAP01547.C	99.54	871	4	0	1	871	23	893	0	1695
Contig2874	554	3.79061	C901440.1	100	21	0	0	6	26	193	173	0.002	42.1
Contig2875	867	17.301	JAP07777.S	98	150	0	2	697	843	378	527	7e-69	260
Contig2876	979	5.31154	JAP10697.S	92.31	52	3	1	920	970	52	1	9e-10	63.9
Contig2877	779	100.385	JAP04089.C	98.34	782	6	3	1	777	1036	257	0	1425
Contig2878	336	51.7857	JAP05795.C	89.66	174	14	3	143	315	1416	1586	2e-45	180
Contig288	902	10.5322	C809761.1	86.32	95	13	0	309	403	780	686	2e-16	85.7
Contig2880	760	20.6579	C909052.1	80.25	157	31	0	1	157	329	173	2e-10	65.9
Contig2881	571	33.275	C907697.1	89.47	190	20	0	91	280	15	204	2e-56	218
Contig2883	988	12.8543	JAP10235.C	98.43	127	2	0	156	282	819	945	3e-62	238
Contig2885	578	99.481	JAP08657.C	100	575	0	0	4	578	1	575	0	1140
Contig2886	540	62.5926	C911174.1	82.84	338	58	0	2	339	343	6	3e-54	210
Contig2887	1073	3.72787	C809089.1	92.5	40	3	0	471	510	828	867	2e-07	56
Contig2889	1198	15.6928	C804550.1	90.43	188	18	0	207	394	190	3	8e-60	230
Contig289	713	12.9032	C901912.1	88.04	92	11	0	452	543	57	148	2e-19	95.6
Contig2890	864	24.4213	JAP06735.S	87.68	211	22	4	589	798	378	585	5e-45	180
Contig2892	765	23.5294	C812950.1	85	180	27	0	136	315	362	183	1e-33	143
Contig2894	1045	99.2344	JAP08485.C	100	1037	0	0	9	1045	1	1037	0	2056
Contig2895	944	2.11864	JAP06009.C	100	20	0	0	51	70	668	687	0.013	40.1
Contig2896	898	5.79065	C802121.1	92.31	52	4	0	539	590	848	899	3e-12	71.9
Contig2897	870	98.7356	JAP04000.C	98.84	859	10	0	1	859	10	868	0	1624
Contig2898	581	70.7401	C805869.1	85.89	411	56	2	2	410	154	564	6e-93	339
Contig290	764	29.9738	C812698.1	81.66	229	42	0	457	685	356	128	4e-27	121
Contig2901	571	4.37828	C801920.1	96	25	1	0	462	486	426	402	0.002	42.1
Contig2904	390	74.359	JAP05531.S	96.55	290	10	0	91	380	290	1	3e-140	496
Contig2905	584	3.08219	C810481.1	100	18	0	0	239	256	52	69	0.12	36.2
Contig2907	582	80.9278	JAP07394.C	100	471	0	0	1	471	598	1068	0	934
Contig2908	606	98.8449	JAP05608.C	97.16	599	7	9	9	606	691	102	0	985
Contig2909	595	3.02521	C807727.1	100	18	0	0	341	358	897	880	0.13	36.2
Contig291	1030	40.6796	JAP09900.C	98.33	419	7	0	1	419	1	419	0	775
Contig2910	562	3.38078	C810839.1	100	19	0	0	348	366	151	133	0.03	38.2
Contig2912	355	83.3803	JAP07533.C	100	296	0	0	59	354	91	386	9e-168	587
Contig2913	579	3.28152	C917913.1	100	19	0	0	24	42	185	167	0.031	38.2
Contig2914	564	28.7234	C806461.1	87.04	162	21	0	8	169	423	584	5e-38	157
Contig2915	597	15.5779	C916155.1	87.1	93	9	2	143	232	492	400	1e-13	75.8
Contig2917	1186	6.914	C803299.1	85.37	82	9	2	1	80	251	171	1e-06	54
Contig2918	610	2.95082	JAP10374.C	100	18	0	0	153	170	564	581	0.13	36.2
Contig2919	521	100	JAP03111.C	99.81	521	1	0	1	521	567	1087	0	1025
Contig292	996	40.9639	C812086.1	84.8	408	62	0	2	409	332	739	4e-86	317
Contig2920	372	6.72043	C802462.1	100	25	0	0	348	372	1910	1934	5e-06	50.1
Contig2921	551	5.44465	C918807.1	93.33	30	2	0	202	231	45	74	0.0005	44.1
Contig2923	936	5.76923	C809186.1	96.3	54	2	0	480	533	255	202	4e-18	91.7
Contig2924	585	6.66667	C810033.1	94.87	39	2	0	15	53	481	519	2e-09	61.9
Contig2925	313	9.26518	C900254.1	100	29	0	0	285	313	32	4	2e-08	58
Contig2926	647	3.55487	C812439.1	100	23	0	0	625	647	1319	1341	0.0001	46.1
Contig2928	548	4.0146	C806892.1	100	22	0	0	457	478	394	373	0.0005	44.1
Contig2929	612	2.94118	JAP00609.C	100	18	0	0	527	544	255	238	0.13	36.2
Contig2930	591	47.5465	JAP01613.C	98.22	281	5	0	190	470	291	571	1e-146	517
Contig2931	1147	31.5606	JAP00457.C	98.9	362	2	2	444	804	1	361	0	670
Contig2932	960	1.97917	C813308.1	100	19	0	0	449	467	674	692	0.052	38.2
Contig2934	1001	50.2498	JAP02009.S	99.8	503	1	0	1	503	15	517	0	989
Contig2935	487	5.33881	JAP10174.C	100	26	0	0	462	487	611	636	2e-06	52
Contig2936	799	63.8298	JAP03128.S	95.69	510	17	4	273	778	1	509	0	781
Contig2937	610	26.3934	C803483.1	91.3	161	14	0	19	179	2446	2606	2e-53	208
Contig2939	947	9.2925	C805761.1	93.18	88	6	0	2	89	495	582	7e-29	127
Contig2940	520	100	JAP08621.C	99.81	520	1	0	1	520	18	537	0	1023
Contig2941	744	2.28495	C920654.1	100	17	0	0	116	132	197	213	0.62	34.2
Contig2943	622	34.2444	C813048.1	86.38	213	29	0	199	411	413	201	9e-49	192
Contig2944	788	48.3503	C804416.1	87.14	381	49	0	3	383	736	356	4e-101	367
Contig2945	625	38.72	C909502.1	88.43	242	27	1	377	618	229	469	5e-66	250
Contig2946	1064	68.2331	JAP08511.S	97.66	726	16	1	332	1056	726	1	0	1296
Contig2947	705	93.3333	JAP10895.C	99.85	658	1	0	4	661	77	734	0	1296
Contig2948	881	48.1271	C807264.1	85.38	424	62	0	6	429	1292	1715	1e-95	349
Contig2949	909	95.1595	C811852.1	85.66	865	121	3	11	874	109	971	0	708
Contig295	911	29.3085	C908203.1	89.89	267	26	1	190	455	30	296	3e-83	307
Contig2950	758	76.9129	C809294.1	88.16	583	69	0	1	583	84	666	6e-174	609
Contig2951	392	63.2653	C805963.1	88.71	248	26	1	45	292	368	613	2e-70	264
Contig2952	649	2.7735	C808517.1	100	18	0	0	617	634	133	116	0.14	36.2
Contig2954	1052	20.6274	C811558.1	81.11	217	41	0	110	326	778	562	3e-22	105
Contig2955	1223	100.164	JAP03055.C	99.84	1225	0	2	1	1223	15	1239	0	2397
Contig2956	716	3.21229	JAP04312.C	100	23	0	0	694	716	27	5	0.0002	46.1
Contig2957	803	9.09091	C805717.1	100	73	0	0	731	803	771	843	3e-34	145
Contig2958	550	98.5455	JAP00978.C	100	542	0	0	9	550	1	542	0	1074
Contig2959	565	3.36283	C915721.1	100	19	0	0	547	565	28	10	0.03	38.2
Contig296	788	39.0863	C918635.1	85.71	308	44	0	143	450	16	323	2e-69	262
Contig2960	716	17.4581	C805896.1	88	125	15	0	69	193	448	572	1e-29	129
Contig2961	635	39.0551	C805468.1	84.68	248	38	0	18	265	364	611	4e-48	190
Contig2962	550	53.6364	C810684.1	82.37	295	52	0	252	546	364	658	8e-43	172
Contig2964	880	8.06818	C800607.1	88.73	71	8	0	503	573	715	785	6e-14	77.8
Contig2965	752	2.39362	C812767.1	100	18	0	0	136	153	97	80	0.16	36.2
Contig2967	950	71.5789	JAP08541.C	99.56	680	2	1	263	942	679	1	0	1316
Contig2969	793	21.4376	C812782.1	88.82	170	16	3	575	742	39	207	1e-39	163
Contig297	642	67.2897	JAP09103.S	96.76	432	11	3	187	618	273	701	0	722
Contig2970	916	39.083	C810550.1	79.33	358	74	0	169	526	695	338	1e-27	123
Contig2971	670	6.56716	C800498.1	100	44	0	0	627	670	1360	1403	4e-17	87.7
Contig2973	646	6.19195	C812964.1	90	40	4	0	607	646	48	9	4e-05	48.1
Contig2974	746	94.7721	JAP06856.S	98.16	707	13	0	1	707	24	730	0	1298
Contig2976	670	20.8955	JAP06609.S	96.43	140	4	1	421	560	573	711	5e-60	230
Contig2977	615	41.626	JAP06735.S	86.33	256	34	1	345	600	331	585	1e-57	222
Contig2978	732	99.0437	JAP08581.C	100	725	0	0	1	725	17	741	0	1437
Contig2979	592	100	JAP09767.C	100	592	0	0	1	592	36	627	0	1174
Contig298	961	25.8065	C908090.1	87.1	248	32	0	206	453	387	140	3e-62	238
Contig2980	675	93.9259	JAP09743.C	99.84	634	1	0	1	634	26	659	0	1249
Contig2981	1443	5.89051	JAP08465.S	84.71	85	13	0	716	800	227	311	3e-10	65.9
Contig2982	840	2.97619	C908076.1	96	25	1	0	99	123	256	232	0.003	42.1
Contig2983	1065	7.04225	C805717.1	100	75	0	0	302	376	771	845	2e-35	149
Contig2984	1250	12.56	C810003.1	90.45	157	15	0	819	975	603	447	2e-48	192
Contig2985	604	2.98013	C800065.1	100	18	0	0	25	42	485	502	0.13	36.2
Contig2986	531	29.0019	C812149.1	90.26	154	15	0	1	154	1641	1794	5e-47	186
Contig2987	1089	26.3545	C917820.1	86.06	287	40	0	12	298	292	6	2e-66	252
Contig2988	576	13.0208	C802979.1	98.67	75	1	0	242	316	986	912	3e-33	141
Contig2989	986	100	JAP08573.C	99.9	986	1	0	1	986	1	986	0	1947
Contig299	1084	25.9225	C812524.1	84.7	281	43	0	55	335	96	376	1e-55	216
Contig2990	658	8.51064	C916042.1	92.86	56	4	0	600	655	141	196	1e-14	79.8
Contig2991	882	3.7415	C911656.1	93.94	33	2	0	797	829	520	488	1e-05	50.1
Contig2992	764	5.75916	JAP10555.S	97.73	44	0	1	8	50	5	48	3e-12	71.9
Contig2993	833	5.40216	C800825.1	95.56	45	2	0	760	804	304	260	8e-13	73.8
Contig2996	922	45.1193	C802695.1	83.41	416	64	2	440	855	285	695	2e-72	272
Contig2997	587	#N/A	#N/A	#N/A	#N/A	#N/A	#N/A	#N/A	#N/A	#N/A	#N/A	#N/A	#N/A
Contig2998	609	2.79146	C904295.1	100	17	0	0	187	203	110	94	0.51	34.2
Contig2999	467	98.2869	JAP08559.C	100	459	0	0	9	467	1	459	0	910
Contig3	752	20.6117	C803606.1	90.97	155	9	2	1	150	76	230	7e-47	186
Contig30	738	2.57453	C800690.1	100	19	0	0	334	352	1368	1386	0.04	38.2
Contig300	748	42.1123	JAP07055.C	99.68	315	1	0	153	467	725	1039	2e-176	617
Contig3000	565	100	JAP02204.C	100	565	0	0	1	565	26	590	0	1120
Contig3002	895	39.1061	C812975.1	82.29	350	62	0	256	605	451	102	1e-51	202
Contig3003	934	35.1178	JAP11611.C	99.39	328	2	0	349	676	651	324	0	634
Contig3004	949	2.52898	JAP07876.S	100	24	0	0	580	603	45	22	5e-05	48.1
Contig3005	913	1.97152	C809455.1	100	18	0	0	124	141	588	571	0.19	36.2
Contig3006	874	100.114	JAP08553.C	99.89	875	0	1	1	874	10	884	0	1719
Contig3007	978	17.6892	C805303.1	89.02	173	19	0	86	258	79	251	2e-48	192
Contig3008	530	34.9057	JAP09096.C	96.76	185	6	0	346	530	586	770	5e-87	319
Contig3009	991	4.03633	JAP00835.C	97.5	40	1	0	4	43	1103	1064	4e-12	71.9
Contig301	928	100	JAP04081.S	99.89	928	1	0	1	928	5	932	0	1834
Contig3011	557	35.009	C908995.1	83.08	195	33	0	70	264	275	81	2e-28	125
Contig3012	922	82.8633	C807793.1	84.55	764	118	0	151	914	829	66	6e-165	579
Contig3013	987	4.35664	C813421.1	88.37	43	5	0	172	214	657	615	0.0002	46.1
Contig3014	946	55.7082	C807208.1	83.3	527	85	1	1	524	396	922	6e-94	343
Contig3016	680	41.4706	C916959.1	84.75	282	43	0	15	296	451	170	2e-56	218
Contig3017	709	3.80818	C812992.1	100	27	0	0	683	709	400	426	6e-07	54
Contig3019	1165	41.3734	C809805.1	81.74	482	85	3	391	872	593	1071	5e-61	234
Contig302	828	41.7874	C809799.1	85.84	346	49	0	138	483	81	426	3e-80	297
Contig3020	802	100	JAP08545.C	100	802	0	0	1	802	12	813	0	1584
Contig3021	657	98.6301	JAP08543.C	100	648	0	0	10	657	1	648	0	1285
Contig3022	936	10.1496	C909189.1	87.37	95	11	1	122	215	239	145	2e-16	85.7
Contig3023	723	100	JAP09523.C	99.86	723	1	0	1	723	49	771	0	1425
Contig3024	677	64.5495	C809060.1	84.67	437	65	2	20	455	571	1006	7e-87	319
Contig3025	1018	19.2534	C902728.1	87.76	196	24	0	1	196	204	9	3e-50	198
Contig3027	556	3.23741	C901713.1	100	18	0	0	284	301	201	218	0.12	36.2
Contig3028	592	98.6486	JAP08535.C	100	584	0	0	9	592	1	584	0	1158
Contig303	814	2.7027	C812986.1	100	22	0	0	540	561	29	8	0.0007	44.1
Contig3030	753	67.5963	C810679.1	88.41	509	59	0	1	509	732	224	1e-153	541
Contig3032	1072	1.77239	C806653.1	100	19	0	0	313	331	76	94	0.058	38.2
Contig3033	509	15.5206	C809253.1	92.41	79	6	0	61	139	318	396	9e-24	109
Contig3034	794	100	JAP08163.C	99.87	794	1	0	1	794	29	822	0	1568
Contig3036	662	3.17221	C804799.1	100	21	0	0	208	228	158	138	0.002	42.1
Contig3037	717	3.20781	C902140.1	95.65	23	1	0	502	524	205	227	0.038	38.2
Contig3038	514	100.195	JAP08514.C	99.61	515	1	1	1	514	3	517	0	997
Contig3039	528	55.303	C811527.1	82.19	292	52	0	47	338	507	798	5e-41	167
Contig304	720	16.6667	JAP02173.S	90	120	11	1	392	511	286	404	2e-31	135
Contig3041	777	5.27671	JAP10697.S	100	41	0	0	600	640	45	5	3e-15	81.8
Contig3043	906	3.09051	JAP11475.C	92.86	28	2	0	457	484	544	517	0.012	40.1
Contig3044	646	8.66873	C813416.1	85.71	56	8	0	358	413	337	392	4e-05	48.1
Contig3045	707	96.0396	JAP10684.S	99.85	679	1	0	1	679	12	690	0	1338
Contig3046	677	3.10192	C919199.1	95.24	21	1	0	428	448	80	100	0.57	34.2
Contig3048	563	49.2007	C915188.1	85.92	277	39	0	215	491	70	346	4e-63	240
Contig3049	536	8.20896	C800498.1	100	44	0	0	1	44	1403	1360	3e-17	87.7
Contig305	873	34.5934	C809315.1	89.4	302	32	0	269	570	252	553	2e-94	345
Contig3050	809	90.1112	JAP09549.C	100	729	0	0	1	729	764	36	0	1445
Contig3051	917	4.90731	C804497.1	93.33	45	3	0	1	45	47	3	2e-10	65.9
Contig3052	360	43.3333	JAP03464.S	100	156	0	0	1	156	704	549	3e-84	309
Contig3053	932	4.07725	C805682.1	94.74	38	2	0	247	284	184	221	1e-08	60
Contig3054	788	26.3959	JAP06735.S	90.38	208	20	0	571	778	378	585	4e-67	254
Contig3055	458	10.4803	C800498.1	95.83	48	0	1	413	458	1360	1407	4e-13	73.8
Contig3056	549	34.7905	C912008.1	89.01	191	21	0	20	210	195	5	9e-55	212
Contig3057	528	6.06061	C908198.1	93.75	32	2	0	25	56	39	70	3e-05	48.1
Contig3058	984	7.0122	C803972.1	100	69	0	0	41	109	1149	1217	8e-32	137
Contig3059	607	7.24876	JAP05506.S	97.73	44	1	0	9	52	1	44	1e-14	79.8
Contig306	526	91.2548	JAP03069.C	99.58	480	1	1	48	526	83	562	0	928
Contig3060	716	99.162	JAP10417.C	98.87	710	5	3	1	707	12	721	0	1322
Contig3061	672	65.0298	C812980.1	80.78	437	84	0	27	463	822	386	4e-51	200
Contig3062	1018	4.22397	JAP08808.C	100	43	0	0	417	459	43	1	3e-16	85.7
Contig3063	526	58.1749	C812600.1	85.62	306	44	0	203	508	351	656	2e-68	258
Contig3064	517	3.67505	C813165.1	100	19	0	0	113	131	233	251	0.027	38.2
Contig3065	726	2.89256	C812141.1	100	21	0	0	678	698	706	726	0.002	42.1
Contig3067	935	6.84492	C900300.1	98.44	64	1	0	872	935	610	673	4e-27	121
Contig3068	918	2.17865	C905386.1	100	20	0	0	585	604	361	342	0.013	40.1
Contig3069	1335	3.74532	C800498.1	100	50	0	0	412	461	1360	1409	2e-20	99.6
Contig307	806	41.1911	C805596.1	84.64	332	50	1	14	344	39	370	1e-64	246
Contig3071	803	26.7746	C911850.1	80.47	215	42	0	131	345	171	385	8e-19	93.7
Contig3072	1076	86.3383	JAP08478.C	97.85	929	14	3	1	925	8	934	0	1665
Contig3073	521	65.2591	C810319.1	86.18	340	47	0	1	340	513	174	1e-81	301
Contig3074	737	28.9009	C812615.1	83.57	213	32	3	11	220	518	730	3e-27	121
Contig3075	374	14.7059	C804658.1	85.45	55	8	0	37	91	211	265	8e-05	46.1
Contig3076	653	70.291	C809853.1	83.66	459	75	0	2	460	498	40	1e-85	315
Contig3078	719	28.0946	C812940.1	87.62	202	25	0	82	283	237	36	1e-51	202
Contig3079	897	33.6678	JAP05531.S	100	302	0	0	1	302	1	302	6e-171	599
Contig308	750	49.2	C804946.1	79.13	369	77	0	92	460	496	128	3e-27	121
Contig3080	886	100	JAP08462.C	99.89	886	1	0	1	886	12	897	0	1748
Contig3081	792	100.126	JAP05004.C	99.37	793	4	1	1	792	64	856	0	1524
Contig3082	657	61.6438	C805628.1	86.17	405	55	1	84	487	478	74	2e-96	351
Contig3083	544	9.74265	JAP03965.C	98.11	53	0	1	487	538	690	742	9e-18	89.7
Contig3084	595	99.6639	JAP07025.C	100	593	0	0	1	593	926	334	0	1176
Contig3085	774	73.6434	JAP08775.C	98.25	570	10	0	204	773	762	1331	0	1051
Contig3086	711	29.1139	C916637.1	83.09	207	34	1	150	356	15	220	1e-29	129
Contig3087	505	58.2178	C810671.1	82.31	294	49	1	25	315	377	84	4e-41	167
Contig3088	544	37.1324	C809362.1	91.09	202	18	0	88	289	533	332	2e-68	258
Contig3089	608	4.27632	C919471.1	100	26	0	0	583	608	74	49	2e-06	52
Contig309	797	26.3488	C902781.1	85.71	210	30	0	64	273	225	16	2e-44	178
Contig3090	647	33.0757	C813057.1	84.58	214	32	1	155	368	543	331	2e-37	155
Contig3091	897	88.8517	C812328.1	88.96	797	88	0	1	797	124	920	0	882
Contig3092	855	53.4503	C812509.1	80.96	457	86	1	66	521	91	547	2e-53	208
Contig3093	864	8.44907	C805717.1	98.63	73	1	0	418	490	771	843	7e-32	137
Contig3094	513	4.67836	JAP09671.C	100	24	0	0	490	513	243	266	3e-05	48.1
Contig3095	723	4.56432	C803076.1	100	33	0	0	241	273	124	156	2e-10	65.9
Contig3097	503	100	JAP07062.S	99.8	503	1	0	1	503	27	529	0	989
Contig3098	704	36.0795	C812200.1	79.92	254	51	0	70	323	266	519	1e-20	99.6
Contig3099	1023	5.27859	C812872.1	100	54	0	0	969	1022	56	3	7e-23	107
Contig310	718	72.8412	JAP02935.C	98.85	523	4	2	73	594	105	626	0	973
Contig3100	590	12.3729	C805717.1	100	73	0	0	472	544	771	843	2e-34	145
Contig3101	1015	69.4581	C803067.1	83.26	705	116	2	255	957	1	705	6e-125	446
Contig3102	1555	2.76527	C800498.1	100	43	0	0	1	43	1402	1360	4e-16	85.7
Contig3103	723	17.9806	C812368.1	87.69	130	16	0	31	160	1285	1156	3e-30	131
Contig3104	838	5.96659	C800498.1	98	50	1	0	417	466	1409	1360	3e-18	91.7
Contig3105	643	3.42146	C919975.1	100	22	0	0	622	643	30	9	0.0006	44.1
Contig3106	1002	42.2156	C810086.1	83.92	423	68	0	2	424	331	753	9e-81	299
Contig3107	1073	41.4725	C920222.1	84.27	445	70	0	145	589	2	446	4e-89	327
Contig3108	689	97.6778	JAP05621.C	99.85	673	0	1	1	672	848	176	0	1318
Contig3109	863	4.86674	JAP10555.S	100	42	0	0	381	422	46	5	9e-16	83.8
Contig311	523	32.5048	C802253.1	82.94	170	29	0	178	347	209	40	4e-23	107
Contig3110	808	11.1386	C803322.1	88.89	90	9	1	657	746	990	902	3e-18	91.7
Contig3111	963	5.19211	C812263.1	94	50	3	0	153	202	205	254	2e-13	75.8
Contig3112	658	4.55927	C813421.1	100	30	0	0	402	431	45	16	1e-08	60
Contig3113	1085	5.52995	C901661.1	90	60	6	0	399	458	513	454	4e-12	71.9
Contig3114	874	99.0847	JAP09750.C	99.88	866	1	0	1	866	3	868	0	1711
Contig3115	788	71.1929	C811803.1	87.7	561	67	2	5	563	577	1137	5e-156	549
Contig3116	716	52.7933	C804338.1	88.36	378	44	0	1	378	1162	1539	2e-111	400
Contig3117	657	21.7656	C809733.1	86.01	143	20	0	42	184	610	752	2e-28	125
Contig3118	961	100.104	JAP09746.C	99.79	962	0	2	1	961	20	980	0	1857
Contig3119	780	9.61538	C805717.1	100	75	0	0	626	700	771	845	2e-35	149
Contig312	705	67.8014	C802549.1	84.52	478	74	0	222	699	1	478	2e-99	361
Contig3120	920	6.73913	C806678.1	91.94	62	5	0	251	312	331	392	9e-16	83.8
Contig3121	1077	5.29248	C810935.1	96.49	57	2	0	143	199	628	684	7e-20	97.6
Contig3123	1388	3.96254	JAP06735.S	87.27	55	7	0	1307	1361	391	445	1e-06	54
Contig3124	1123	10.1514	JAP06022.C	92.98	114	8	0	304	417	174	61	2e-39	163
Contig3125	852	100.352	JAP01658.C	98.71	855	4	4	1	851	35	886	0	1582
Contig3126	774	21.3178	C908902.1	89.7	165	17	0	87	251	301	465	3e-49	194
Contig3128	905	17.2376	C807032.1	85.26	156	23	0	324	479	423	268	7e-29	127
Contig3129	501	35.7285	C810223.1	82.68	179	31	0	13	191	649	471	9e-24	109
Contig313	730	43.8356	JAP10277.C	100	320	0	0	410	729	379	698	0	634
Contig3130	690	3.62319	C802091.1	100	25	0	0	666	690	1519	1543	1e-05	50.1
Contig3131	675	25.4815	C804539.1	86.05	172	18	2	16	187	363	198	9e-34	143
Contig3132	897	3.45596	C811667.1	90.32	31	3	0	422	452	764	734	0.048	38.2
Contig3133	1029	4.66472	JAP10697.S	100	48	0	0	737	784	52	5	3e-19	95.6
Contig3134	940	3.61702	C906246.1	94.12	34	2	0	188	221	494	461	3e-06	52
Contig3135	689	6.24093	JAP05496.S	100	43	0	0	646	688	276	318	2e-16	85.7
Contig3136	1112	5.39568	C800539.1	96.67	60	2	0	1036	1095	61	2	1e-21	103
Contig3137	1073	100	JAP00846.C	99.53	1073	5	0	1	1073	16	1088	0	2087
Contig3138	1030	20.6796	C810300.1	88.73	213	24	0	529	741	356	144	5e-61	234
Contig3139	1194	4.1876	JAP03464.S	94	50	2	1	1076	1125	526	478	7e-11	67.9
Contig3140	926	3.7797	JAP11276.C	94.29	35	2	0	647	681	42	8	8e-07	54
Contig3141	642	91.7445	JAP02092.C	99.15	589	5	0	9	597	1	589	0	1128
Contig3142	1221	18.3456	C800053.1	83.93	224	30	2	33	250	654	877	4e-37	155
Contig3143	855	100	JAP09577.C	99.88	855	1	0	1	855	23	877	0	1687
Contig3144	958	2.08768	C804812.1	100	20	0	0	530	549	514	533	0.013	40.1
Contig3145	701	2.42511	C905363.1	100	17	0	0	517	533	30	46	0.59	34.2
Contig3146	699	2.86123	JAP07129.C	100	20	0	0	112	131	430	411	0.009	40.1
Contig3147	618	7.44337	C800498.1	100	46	0	0	573	618	1360	1405	3e-18	91.7
Contig3148	635	97.9528	JAP02313.S	100	622	0	0	1	622	1	622	0	1233
Contig3149	466	98.2833	JAP06008.C	98.69	458	5	1	1	457	20	477	0	852
Contig315	728	6.86813	C809079.1	98	50	1	0	471	520	670	719	3e-18	91.7
Contig3150	726	11.8457	JAP06022.C	95.35	86	4	0	274	359	174	89	1e-32	139
Contig3151	828	10.3865	JAP02206.S	88.37	86	9	1	490	575	376	292	8e-16	83.8
Contig3152	775	17.2903	C810646.1	88.81	134	15	0	145	278	1391	1258	6e-35	147
Contig3153	367	7.62943	C812419.1	100	28	0	0	340	367	67	40	8e-08	56
Contig3155	1247	27.7466	C918059.1	92.2	346	27	0	1	346	347	2	1e-132	472
Contig3156	690	66.087	C809905.1	87.06	456	59	0	111	566	612	1067	4e-122	436
Contig3157	943	8.16543	C811089.1	88.31	77	9	0	324	400	72	148	4e-15	81.8
Contig3158	1027	72.7361	JAP06117.C	99.87	747	1	0	1	747	4	750	0	1473
Contig3159	737	51.6961	C810641.1	81.63	381	70	0	78	458	634	254	5e-51	200
Contig316	713	72.23	C800020.1	86.02	515	71	1	84	598	253	766	7e-124	442
Contig3160	299	19.398	C900300.1	100	58	0	0	242	299	612	669	8e-26	115
Contig3161	1228	7.08469	JAP08465.S	87.36	87	11	0	257	343	225	311	3e-16	85.7
Contig3162	876	96.2329	JAP06308.C	99.17	843	7	0	1	843	1502	660	0	1616
Contig3163	980	29.4898	C809782.1	82.7	289	47	1	621	909	233	518	1e-42	172
Contig3164	737	24.0163	JAP09549.C	100	177	0	0	67	243	172	348	2e-96	351
Contig3165	1219	12.2231	C915769.1	87.25	149	19	0	754	902	605	753	4e-34	145
Contig3166	569	4.39367	C812541.1	100	25	0	0	545	569	66	42	8e-06	50.1
Contig3167	783	13.2822	C915654.1	88.46	104	12	0	14	117	400	503	4e-24	111
Contig3168	938	3.09168	C904085.1	93.1	29	2	0	327	355	106	78	0.003	42.1
Contig3169	863	4.63499	JAP10697.S	100	40	0	0	267	306	50	11	1e-14	79.8
Contig317	730	72.0548	C805836.1	82.13	526	85	2	115	640	1152	636	1e-79	295
Contig3170	1315	53.4601	C802512.1	87.48	703	87	1	86	787	60	762	0	690
Contig3171	851	2.11516	JAP10731.C	100	18	0	0	806	823	422	439	0.18	36.2
Contig3172	793	4.16141	C813285.1	93.94	33	2	0	4	36	37	69	1e-05	50.1
Contig3173	705	4.25532	C803019.1	90	30	3	0	274	303	426	455	0.038	38.2
Contig3174	895	2.7933	C811056.1	96	25	1	0	616	640	142	118	0.003	42.1
Contig3175	399	10.2757	C813116.1	100	41	0	0	357	397	76	36	2e-15	81.8
Contig3176	921	3.04017	C803870.1	100	28	0	0	2	29	240	213	2e-07	56
Contig3177	729	98.2167	C807539.1	85.47	716	101	1	1	713	567	1282	1e-168	591
Contig3178	892	4.03587	C914247.1	100	36	0	0	402	437	105	70	3e-12	71.9
Contig3179	705	8.79433	C809313.1	93.55	62	4	0	58	119	198	137	3e-18	91.7
Contig318	732	30.3279	C811577.1	86.49	222	30	0	288	509	1022	801	1e-51	202
Contig3180	451	98.2262	JAP03363.C	100	443	0	0	9	451	443	1	0	878
Contig3181	783	46.6156	C812965.1	87.67	365	45	0	16	380	668	304	4e-101	367
Contig3183	663	62.4434	C810056.1	81.16	414	78	0	58	471	668	1081	1e-51	202
Contig3184	796	84.0452	C801796.1	86.55	669	90	0	1	669	692	1360	4e-175	613
Contig3185	859	5.00582	C920050.1	90.7	43	4	0	817	859	53	11	8e-07	54
Contig3186	1193	7.37636	C918467.1	86.36	88	12	0	622	709	204	117	2e-14	79.8
Contig3187	540	7.22222	JAP07633.S	97.44	39	1	0	495	533	39	1	8e-12	69.9
Contig3189	984	3.35366	C812840.1	100	33	0	0	952	984	39	7	2e-10	65.9
Contig3191	732	8.46995	C900434.1	88.71	62	7	0	268	329	76	15	4e-11	67.9
Contig3192	1165	32.7039	JAP00396.S	98.95	381	0	4	674	1054	517	141	0	692
Contig3193	705	6.09929	C813449.1	100	43	0	0	299	341	990	1032	2e-16	85.7
Contig3194	833	3.0012	JAP07055.S	100	25	0	0	809	833	295	319	1e-05	50.1
Contig3195	847	19.0083	C809979.1	83.85	161	26	0	355	515	73	233	1e-24	113
Contig3196	657	4.71842	C800267.1	96.77	31	1	0	627	657	35	5	6e-07	54
Contig3197	306	9.15033	JAP04749.C	96.43	28	1	0	278	305	1207	1234	2e-05	48.1
Contig3198	703	100	JAP02540.C	100	703	0	0	1	703	18	720	0	1394
Contig3199	913	24.5345	C919004.1	80.8	224	43	0	213	436	1	224	1e-21	103
Contig32	909	66.6667	JAP02805.C	97.36	606	8	7	262	859	812	207	0	1027
Contig320	739	21.2449	JAP01406.C	100	157	0	0	71	227	128	284	2e-84	311
Contig3200	831	97.7136	JAP03374.C	100	812	0	0	1	812	29	840	0	1610
Contig3201	898	17.4833	C812921.1	85.35	157	23	0	286	442	701	545	2e-29	129
Contig3202	712	26.8258	C910335.1	86.91	191	25	0	403	593	117	307	4e-45	180
Contig3203	522	5.74713	C809695.1	96.67	30	1	0	493	522	1101	1130	2e-06	52
Contig3204	1194	4.10385	C900300.1	100	49	0	0	613	661	610	658	8e-20	97.6
Contig3205	1116	27.1505	C919317.1	86.14	303	42	0	339	641	32	334	4e-71	268
Contig3206	991	5.44904	C805948.1	98.15	54	1	0	793	846	1131	1078	2e-20	99.6
Contig3207	671	12.5186	C808942.1	88.1	84	10	0	229	312	271	188	4e-17	87.7
Contig3208	1090	28.0734	C800532.1	82.35	306	53	1	280	584	333	638	6e-42	170
Contig3209	854	2.34192	JAP00935.S	100	20	0	0	571	590	468	449	0.012	40.1
Contig321	747	7.63052	C804373.1	92.98	57	4	0	167	223	1345	1401	3e-15	81.8
Contig3210	639	40.6886	C812706.1	86.92	260	34	0	11	270	676	417	8e-65	246
Contig3212	862	2.32019	C811416.1	100	20	0	0	751	770	174	155	0.012	40.1
Contig3213	908	25.7709	C810248.1	89.74	234	24	0	1	234	889	656	5e-73	274
Contig3215	1141	8.76424	C808085.1	85	100	15	0	406	505	1243	1342	2e-14	79.8
Contig3216	638	3.44828	C803062.1	100	22	0	0	617	638	1849	1870	0.0006	44.1
Contig3217	628	19.4268	C800364.1	86.89	122	13	1	505	626	555	437	3e-24	111
Contig3219	810	94.5679	JAP09597.C	99.74	766	2	0	1	766	30	795	0	1503
Contig3220	688	11.0465	C810394.1	86.84	76	10	0	3	78	681	606	3e-12	71.9
Contig3222	1023	4.69208	JAP07619.S	100	48	0	0	810	857	48	1	3e-19	95.6
Contig3223	400	13.75	C800483.1	100	55	0	0	1	55	547	493	7e-24	109
Contig3224	504	66.4683	JAP06745.C	100	335	0	0	152	486	167	501	0	664
Contig3225	845	73.0178	C809156.1	87.84	617	75	0	12	628	47	663	7e-180	628
Contig3226	571	25.9194	C810329.1	88.51	148	16	1	21	167	470	323	3e-36	151
Contig3227	1230	30.3252	C918684.1	79.62	373	73	1	361	730	9	381	1e-31	137
Contig3228	737	13.1615	JAP03473.C	88.66	97	11	0	372	468	201	297	2e-22	105
Contig3229	1134	3.26279	C813175.1	94.59	37	2	0	985	1021	244	208	7e-08	58
Contig323	744	43.0108	C916126.1	89.69	320	33	0	18	337	195	514	6e-103	373
Contig3231	792	2.77778	C917370.1	95.45	22	1	0	589	610	124	103	0.17	36.2
Contig3232	725	6.2069	C800498.1	100	45	0	0	681	725	1359	1403	1e-17	89.7
Contig3233	1015	14.2857	C805621.1	89.66	145	14	1	1	144	882	1026	6e-39	161
Contig3235	586	76.4505	C812646.1	81.25	448	84	0	8	455	615	168	1e-57	222
Contig3236	1022	9.19765	C804570.1	92.55	94	7	0	343	436	307	400	5e-30	131
Contig3237	1133	17.2992	C805790.1	88.27	196	23	0	58	253	414	609	1e-52	206
Contig3238	1063	4.04516	C908677.1	90.7	43	4	0	173	215	37	79	1e-06	54
Contig3239	947	2.74551	C810624.1	100	26	0	0	469	494	312	287	3e-06	52
Contig3240	852	22.5352	C805724.1	82.81	192	30	1	335	523	245	436	2e-25	115
Contig3241	971	12.7703	C811002.1	84.68	124	19	0	249	372	703	580	3e-19	95.6
Contig3243	317	9.77918	C812937.1	100	31	0	0	287	317	32	2	1e-09	61.9
Contig3244	1184	1.68919	C810854.1	100	20	0	0	560	579	158	139	0.016	40.1
Contig3245	697	3.87374	C904371.1	96.3	27	1	0	393	419	192	166	0.0002	46.1
Contig3247	732	16.1202	C809755.1	86.44	118	15	1	17	133	237	354	1e-20	99.6
Contig3248	1005	10.5473	C806844.1	83.96	106	17	0	300	405	1319	1424	2e-13	75.8
Contig3249	890	99.1011	JAP02332.C	98.87	882	9	1	1	882	918	38	0	1661
Contig325	744	32.1237	C813063.1	87.03	239	31	0	167	405	577	339	2e-59	228
Contig3250	764	5.62827	C800498.1	100	43	0	0	1	43	1401	1359	2e-16	85.7
Contig3251	1017	1.86824	JAP09507.C	100	19	0	0	852	870	931	949	0.055	38.2
Contig3252	1187	100.084	JAP01126.C	99.66	1188	2	2	1	1187	6	1192	0	2307
Contig3255	948	2.42616	C813214.1	95.65	23	1	0	532	554	67	45	0.051	38.2
Contig3256	706	98.8669	JAP07388.C	100	698	0	0	1	698	43	740	0	1384
Contig3257	1197	21.1362	JAP02837.S	98.42	253	4	0	807	1059	253	1	5e-132	470
Contig3258	766	41.906	C809729.1	90.34	321	31	0	361	681	394	74	2e-108	391
Contig3259	593	3.87858	JAP08838.C	100	23	0	0	571	593	42	20	0.0001	46.1
Contig326	735	20.2721	C802364.1	83.89	149	24	0	97	245	75	223	2e-22	105
Contig3260	824	19.7816	C915700.1	80.98	163	31	0	321	483	42	204	5e-14	77.8
Contig3261	858	71.3287	JAP00524.S	96.08	612	18	6	10	621	608	3	0	975
Contig3262	745	69.6644	C809236.1	79.96	519	101	3	1	516	713	1231	4e-45	180
Contig3263	718	48.0501	C804596.1	85.8	345	46	1	49	390	1032	1376	2e-78	291
Contig3264	464	78.8793	C812356.1	87.43	366	46	0	4	369	1147	1512	1e-99	361
Contig3265	716	3.21229	C811986.1	100	23	0	0	439	461	1069	1091	0.0002	46.1
Contig3266	1246	31.0594	C811636.1	81.14	387	73	0	458	844	402	788	3e-47	188
Contig3267	421	10.6888	C900300.1	100	45	0	0	377	421	610	654	7e-18	89.7
Contig3268	607	3.62438	C812458.1	95.45	22	1	0	74	95	459	438	0.13	36.2
Contig3269	438	6.16438	C811204.1	100	27	0	0	169	195	677	703	4e-07	54
Contig327	735	30.8844	C812287.1	86.34	227	28	3	512	735	641	415	7e-47	186
Contig3270	555	5.94595	C812363.1	93.94	33	2	0	523	555	80	48	8e-06	50.1
Contig3271	1215	100.082	JAP03891.C	99.34	1216	6	2	1	1215	8	1222	0	2331
Contig3272	771	6.35538	C915794.1	95.92	49	2	0	414	462	554	506	3e-15	81.8
Contig3273	657	7.45814	JAP07619.S	95.92	49	0	2	605	651	49	1	2e-10	65.9
Contig3275	840	40.2381	C801094.1	86.09	338	47	0	131	468	1857	1520	3e-80	297
Contig3277	526	5.32319	C919990.1	100	28	0	0	491	518	35	8	1e-07	56
Contig3278	566	6.18375	C916211.1	91.43	35	3	0	511	545	35	1	0.0001	46.1
Contig3279	583	8.06175	JAP10728.C	100	47	0	0	529	575	821	867	6e-19	93.7
Contig328	686	2.62391	C909035.1	100	18	0	0	130	147	79	96	0.15	36.2
Contig3280	869	2.07135	C810878.1	100	18	0	0	64	81	80	63	0.19	36.2
Contig3281	807	2.72615	C812700.1	100	22	0	0	493	514	364	343	0.0007	44.1
Contig3282	963	98.2347	JAP09304.C	99.26	946	6	1	1	945	31	976	0	1812
Contig3284	464	13.7931	C800539.1	100	64	0	0	383	446	64	1	3e-29	127
Contig3285	543	100	JAP01626.C	99.63	543	0	2	1	543	50	590	0	1045
Contig3287	467	35.1178	JAP03691.S	88.41	164	19	0	261	424	1	164	2e-43	174
Contig3288	837	3.34528	C813188.1	100	28	0	0	385	412	135	162	2e-07	56
Contig3289	425	38.5882	C804193.1	84.76	164	20	2	257	419	789	948	3e-26	117
Contig3290	439	6.83371	JAP11562.C	96.67	30	1	0	409	438	342	371	2e-06	52
Contig3291	934	18.4154	JAP05687.S	98.84	172	2	0	25	196	148	319	1e-88	325
Contig3292	595	6.21849	C812985.1	100	37	0	0	545	581	37	1	6e-13	73.8
Contig3293	1159	1.89819	C901488.1	100	22	0	0	1044	1065	397	418	0.001	44.1
Contig3294	591	4.23012	C905720.1	96	25	1	0	556	580	172	148	0.002	42.1
Contig3295	1057	100.851	JAP10386.C	98.22	1066	10	1	1	1057	8	1073	0	1965
Contig3296	466	89.6996	JAP03356.C	100	418	0	0	1	418	418	1	0	829
Contig3297	780	41.9231	C809466.1	85.32	327	48	0	137	463	315	641	3e-71	268
Contig3298	839	46.4839	C810159.1	83.08	390	66	0	53	442	318	707	6e-66	250
Contig3299	949	45.8377	C901047.1	80.46	435	85	0	327	761	460	26	2e-47	188
Contig330	876	43.4932	C800451.1	90.81	381	35	0	200	580	511	131	2e-134	478
Contig3300	367	100.817	C806018.1	83.78	370	53	4	5	367	874	1243	6e-61	232
Contig3301	683	7.75988	C800498.1	96.23	53	0	1	616	668	1359	1409	7e-16	83.8
Contig3302	904	5.64159	C813198.1	98.04	51	1	0	847	897	81	31	1e-18	93.7
Contig3303	573	43.281	C913023.1	82.26	248	44	0	106	353	439	192	7e-34	143
Contig3304	956	2.40586	C901958.1	95.65	23	1	0	925	947	42	64	0.052	38.2
Contig3305	1033	20.4259	C802201.1	88.15	211	25	0	3	213	847	1057	7e-57	220
Contig3306	548	98.7226	JAP07765.S	99.45	541	2	1	1	540	32	572	0	1041
Contig3307	560	43.0357	C805738.1	86.31	241	26	4	1	234	505	745	3e-48	190
Contig3308	952	54.5168	JAP07334.S	99.42	519	0	3	1	516	29	547	0	981
Contig3309	843	100	JAP09421.C	99.05	843	7	1	1	843	31	872	0	1600
Contig331	703	6.25889	C800793.1	97.73	44	1	0	1	44	7	50	1e-14	79.8
Contig3311	774	8.52713	C901698.1	87.88	66	8	0	174	239	462	397	1e-11	69.9
Contig3312	714	3.08123	C813244.1	100	22	0	0	693	714	130	109	0.0006	44.1
Contig3314	890	5.95506	JAP08808.C	96.23	53	2	0	786	838	75	23	1e-17	89.7
Contig3315	941	7.43889	C805717.1	100	70	0	0	818	887	774	843	2e-32	139
Contig3316	714	9.94398	C809230.1	84.51	71	11	0	475	545	809	739	6e-07	54
Contig3317	672	9.375	C915645.1	85.71	63	9	0	337	399	376	438	6e-07	54
Contig3318	818	4.64548	JAP06008.C	97.37	38	1	0	146	183	464	501	5e-11	67.9
Contig3319	677	27.031	C802960.1	84.7	183	28	0	1	183	1153	1335	3e-33	141
Contig332	789	8.6185	C809375.1	85.29	68	10	0	299	366	424	491	2e-07	56
Contig3320	651	68.51	JAP09408.C	99.33	446	1	2	1	444	1608	1163	0	844
Contig3321	1216	19.1612	C802288.1	80.69	233	36	1	387	619	901	678	1e-24	113
Contig3322	1551	45.1322	C809216.1	85.14	700	103	1	65	763	930	231	1e-158	559
Contig3323	904	2.54425	C917339.1	100	23	0	0	552	574	277	299	0.0002	46.1
Contig3324	733	100.136	JAP03949.C	99.46	734	3	1	1	733	8	741	0	1409
Contig3325	736	25.9511	C810376.1	82.72	191	33	0	5	195	700	510	5e-26	117
Contig3326	773	33.2471	C808036.1	85.21	257	32	1	225	475	551	295	5e-54	210
Contig3327	1467	1.90866	C801812.1	96.43	28	1	0	1111	1138	1208	1181	8e-05	48.1
Contig3328	494	5.87045	C919947.1	96.55	29	1	0	462	490	29	1	7e-06	50.1
Contig3329	600	5.33333	C812495.1	93.75	32	2	0	569	600	88	57	3e-05	48.1
Contig333	533	3.18949	C919236.1	100	17	0	0	153	169	374	390	0.44	34.2
Contig3331	1349	1.70497	C920994.1	100	23	0	0	506	528	73	51	0.0003	46.1
Contig3333	315	86.0317	JAP08627.C	100	271	0	0	1	271	1712	1982	7e-153	537
Contig3334	692	99.8555	JAP09156.C	99.71	691	2	0	1	691	1636	946	0	1354
Contig3335	1422	15.0492	C808175.1	83.64	214	35	0	358	571	441	654	1e-34	147
Contig3336	986	2.12982	JAP08478.C	100	21	0	0	66	86	481	501	0.003	42.1
Contig3337	1088	2.02206	C910011.1	100	22	0	0	333	354	454	433	0.001	44.1
Contig3338	846	2.36407	C916139.1	100	20	0	0	523	542	82	63	0.012	40.1
Contig3339	722	33.1025	JAP09987.C	97.49	239	2	4	386	620	633	871	1e-109	394
Contig334	530	72.6415	C802919.1	89.61	385	40	0	145	529	189	573	3e-125	446
Contig3340	907	17.9713	C902434.1	92.02	163	13	0	8	170	103	265	6e-57	220
Contig3341	754	4.90716	C810061.1	94.59	37	2	0	350	386	218	254	4e-08	58
Contig3342	718	3.62117	C807717.1	96.15	26	1	0	693	718	1549	1574	0.0006	44.1
Contig3343	755	64.5033	C800110.1	88.3	487	57	0	5	491	1172	1658	2e-145	513
Contig3344	1389	1.43988	C812582.1	100	20	0	0	1102	1121	57	38	0.019	40.1
Contig3345	1031	84.0931	JAP02954.C	100	867	0	0	1	867	1	867	0	1719
Contig3346	615	15.935	C918402.1	94.9	98	5	0	17	114	145	48	2e-37	155
Contig3347	1078	2.04082	C813220.1	100	22	0	0	297	318	207	228	0.001	44.1
Contig3348	511	50.0978	C810138.1	84.38	256	40	0	227	482	240	495	3e-48	190
Contig3349	260	9.23077	JAP06386.C	100	24	0	0	237	260	806	829	1e-05	48.1
Contig335	525	46.6667	C801114.1	87.76	245	30	0	16	260	484	240	2e-65	248
Contig3352	1072	100	JAP09329.C	99.91	1072	1	0	1	1072	52	1123	0	2117
Contig3353	245	82.8571	JAP09819.C	97.54	203	2	1	1	203	1192	1391	3e-99	359
Contig3354	1001	14.8851	C812425.1	91.95	149	12	0	282	430	361	213	6e-51	200
Contig3355	599	3.83973	C811535.1	95.65	23	1	0	573	595	1529	1551	0.032	38.2
Contig3356	531	66.6667	C804975.1	87.57	354	44	0	1	354	573	926	4e-97	353
Contig3357	672	3.125	C810512.1	100	21	0	0	472	492	347	367	0.002	42.1
Contig3358	564	5.14184	C920050.1	100	29	0	0	536	564	48	20	3e-08	58
Contig3359	1279	10.0078	C804366.1	84.38	128	20	0	845	972	286	413	3e-19	95.6
Contig3360	583	99.1424	JAP09328.C	100	578	0	0	6	583	1	578	0	1146
Contig3361	1142	49.4746	C809380.1	83.72	565	89	1	50	611	694	130	6e-107	387
Contig3362	745	24.4295	JAP06735.S	90.66	182	17	0	528	709	384	565	8e-59	226
Contig3363	843	29.7746	C809656.1	88.05	251	27	3	487	734	427	177	1e-61	236
Contig3364	709	39.6333	C802168.1	86.12	281	38	1	196	476	2	281	5e-63	240
Contig3365	213	9.38967	C808571.1	100	20	0	0	42	61	680	699	0.003	40.1
Contig3366	1146	66.4049	JAP09075.C	100	761	0	0	378	1138	761	1	0	1497
Contig3367	1099	50.5005	JAP10027.S	96.76	555	17	1	536	1089	555	1	0	950
Contig3368	613	98.6949	JAP09318.C	100	605	0	0	9	613	1	605	0	1199
Contig3369	480	6.04167	JAP09199.C	100	29	0	0	409	437	389	361	3e-08	58
Contig337	542	85.7934	C802532.1	84.95	465	70	0	8	472	17	481	6e-102	369
Contig3370	843	4.03321	C812561.1	100	34	0	0	754	787	37	70	5e-11	67.9
Contig3371	800	63.625	C800453.1	88.21	509	60	0	279	787	187	695	3e-151	533
Contig3372	375	13.0667	C800062.1	97.96	49	1	0	327	375	82	34	6e-18	89.7
Contig3373	772	64.2487	JAP03042.C	95.77	496	12	2	8	494	1074	1569	0	815
Contig3374	547	45.1554	C800907.1	84.62	247	38	0	290	536	277	31	1e-47	188
Contig3375	702	9.54416	C804072.1	83.58	67	11	0	325	391	79	13	0.0002	46.1
Contig3376	1487	75.9247	JAP09195.C	99.56	1129	5	0	1	1129	40	1168	0	2198
Contig3378	492	71.5447	JAP07744.C	87.5	352	40	3	143	491	463	813	2e-89	327
Contig3379	1115	14.2601	C810821.1	84.91	159	24	0	608	766	481	323	3e-28	125
Contig338	550	97.2727	C804090.1	84.49	535	74	1	12	537	55	589	2e-114	410
Contig3380	798	2.38095	C809080.1	100	19	0	0	330	348	195	177	0.043	38.2
Contig3381	1169	21.5569	C809538.1	90.48	252	24	0	9	260	649	398	1e-83	309
Contig3382	423	40.6619	C805506.1	91.28	172	15	0	1	172	452	281	7e-58	222
Contig3384	835	14.9701	C809793.1	88	125	15	0	410	534	486	610	2e-29	129
Contig3385	907	32.194	C908177.1	86.64	292	39	0	3	294	476	185	7e-72	270
Contig3386	399	4.7619	C812915.1	100	19	0	0	313	331	31	49	0.021	38.2
Contig3387	1006	2.48509	C919406.1	100	25	0	0	443	467	37	61	1e-05	50.1
Contig3388	1074	87.2439	JAP09239.C	99.36	937	4	2	1	935	27	963	0	1794
Contig3389	805	8.4472	C807995.1	86.76	68	9	0	60	127	722	789	8e-10	63.9
Contig3390	856	3.50467	C910868.1	100	30	0	0	102	131	281	310	1e-08	60
Contig3391	973	26.4132	C809736.1	84.82	257	39	0	589	845	292	548	6e-51	200
Contig3392	495	8.88889	C813352.1	88.64	44	5	0	172	215	113	156	3e-05	48.1
Contig3393	652	3.83436	C908237.1	96	25	1	0	537	561	254	230	0.002	42.1
Contig3394	933	7.82422	C805717.1	100	73	0	0	335	407	771	843	3e-34	145
Contig3395	768	56.25	C805368.1	83.56	432	68	1	2	430	845	414	7e-78	289
Contig3396	913	3.17634	C811058.1	93.1	29	2	0	348	376	1368	1396	0.003	42.1
Contig3398	888	5.63063	C800498.1	100	50	0	0	561	610	1360	1409	2e-20	99.6
Contig3399	722	100	JAP07043.S	99.72	722	0	2	3	722	1	722	0	1394
Contig34	648	5.55556	C807170.1	97.22	36	1	0	533	568	439	404	6e-10	63.9
Contig3400	1023	43.695	C800899.1	83.45	447	65	3	73	516	1190	750	4e-77	287
Contig3401	345	7.24638	C802771.1	100	25	0	0	321	345	707	731	5e-06	50.1
Contig3402	950	13.4737	C801623.1	83.59	128	21	0	88	215	434	561	6e-17	87.7
Contig3403	1077	1.57846	C812444.1	100	17	0	0	493	509	1175	1191	0.91	34.2
Contig3404	873	14.6621	C803903.1	85.16	128	19	0	52	179	966	1093	1e-21	103
Contig3405	630	3.33333	JAP08990.C	100	21	0	0	610	630	446	426	0.002	42.1
Contig3406	713	100	JAP09189.C	100	713	0	0	1	713	29	741	0	1413
Contig3408	950	82.8421	C800717.1	82.47	787	132	2	5	788	823	1606	2e-128	458
Contig3409	743	96.2315	JAP05320.C	99.3	715	5	0	1	715	1136	422	0	1378
Contig341	460	96.5217	JAP08561.C	93.92	444	25	2	1	443	1390	948	0	650
Contig3410	1301	21.8294	C919440.1	84.15	284	45	0	1012	1295	177	460	1e-52	206
Contig3411	779	5.26316	C920050.1	100	41	0	0	739	779	42	2	3e-15	81.8
Contig3412	1378	1.37881	C809794.1	100	19	0	0	152	170	265	283	0.075	38.2
Contig3414	737	6.10583	C800267.1	100	45	0	0	281	325	640	596	1e-17	89.7
Contig3415	1327	31.6503	C812702.1	80.71	420	79	2	20	438	21	439	5e-43	174
Contig3416	797	39.2723	C805039.1	87.22	313	40	0	1	313	213	525	5e-82	303
Contig3417	573	100	JAP10249.C	100	573	0	0	1	573	3	575	0	1136
Contig3418	972	4.32099	C813449.1	100	42	0	0	172	213	991	1032	1e-15	83.8
Contig3419	1278	5.71205	C805717.1	98.63	73	1	0	623	695	771	843	1e-31	137
[truncated: 17,224 more rows]
