# Supplementary material for: Gene Atlasing of Digestive and Reproductive Tissues in Schistosoma mansoni
Source: PLoS Negl Trop Dis. 2011 Apr 26;5(4):e1043. doi: 10.1371/journal.pntd.0001043 (PMC3082511; doi:10.1371/journal.pntd.0001043)
Supplement: Table S3 — BlastX results of the complete list of differentially upregulated genes in S. mansoni female and male microdissected tissues (2 fold or higher than the microdissected whole female control for ovary, vitelline and gastrodermis and 2 fold or higher than the microdissected male control for testes). Column A: EST name from current study microarray platform [14]. Column B: BLASTx description. Column C: Length of the EST. Column D: Number of homologous matchs from BLASTn. Column E: eValue- Expectation value. The number of different alignments with scores equivalent to or better than S that are expected to occur in a database search by chance. Column F: mean % sequence identity, the extent to which two sequences are invariant. Columns G–M: Top homologous hit details. Column G: Accession numbers for the homologous protein description. Column H: Homologous hit accession number. Column I: eValue- Expectation value. Column J: % sequence identity, the extent to which two sequences are invariant. Column K: Bit Score, The value S′ is derived from the raw alignment score S in which the statistical properties of the scoring system used have been taken into account. Column L: Alignment length between the query and the top homologous hit. Column M: Number of positive sequences. Column N: Number of Gene Ontology categories associated with the top homologous hit. Column O: Associated gene ontology codes. Column P: Associated gene ontology names. Column Q: Enzyme codes. Column R: Enzyme pathways. Column S: InterProScan codes. Column T: Additional InterProScan output information. (5.71 MB XLSX) [file pntd.0001043.s007.xlsx]

## Sheet: blast2go_table_20101020_1230
						Top Hit
Seq. Name	Seq. Description	Seq. Length	#Hits	min. eValue	mean Similarity	Hit desc.	Hit ACC	E-Value	Similarity	Score	Alignment length	Positives	#GOs	GOs	Gos Names	Enzyme Codes	Enzyme pathsways	InterProScan	MORE IP
Q2_P00001	actin	1131	20	0	0.9835	gi|256079407|ref|XP_002575979.1|actin [Schistosoma mansoni] >gi|1703106|sp|P53470.1|ACT1_SCHMA RecName: Full=Actin-1 >gi|678545|gb|AAA62377.1| actin [Schistosoma mansoni] >gi|238661235|emb|CAZ32214.1| Actin-1, putative [Schistosoma mansoni]	XP_002575979	0	100	759.214	376	376	14	C:GO:0031011; P:GO:0032507; P:GO:0007291; P:GO:0009851; P:GO:0000910; P:GO:0016319; P:GO:0007010; P:GO:0006911; F:GO:0005524; F:GO:0005515; F:GO:0005200; C:GO:0005884; P:GO:0002121; C:GO:0005811	C:Ino80 complex; P:maintenance of protein location in cell; P:sperm individualization; P:auxin biosynthetic process; P:cytokinesis; P:mushroom body development; P:cytoskeleton organization; P:phagocytosis, engulfment; F:ATP binding; F:protein binding; F:structural constituent of cytoskeleton; C:actin filament; P:inter-male aggressive behavior; C:lipid particle			IPR004000; IPR004001; IPR020902; G3DSA:3.30.420.40 (GENE3D), G3DSA:3.90.640.10 (GENE3D), SSF53067 (SUPERFAMILY)	IPR004000 (Actin, conserved site) IPR004001 (Actin/actin-like conserved site) IPR020902 (Actin-like) noIPR (unintegrated)
Q2_P00002	actin	1131	20	0	0.9835	gi|256079407|ref|XP_002575979.1|actin [Schistosoma mansoni] >gi|1703106|sp|P53470.1|ACT1_SCHMA RecName: Full=Actin-1 >gi|678545|gb|AAA62377.1| actin [Schistosoma mansoni] >gi|238661235|emb|CAZ32214.1| Actin-1, putative [Schistosoma mansoni]	XP_002575979	0	100	759.214	376	376	14	C:GO:0031011; P:GO:0032507; P:GO:0007291; P:GO:0009851; P:GO:0000910; P:GO:0016319; P:GO:0007010; P:GO:0006911; F:GO:0005524; F:GO:0005515; F:GO:0005200; C:GO:0005884; P:GO:0002121; C:GO:0005811	C:Ino80 complex; P:maintenance of protein location in cell; P:sperm individualization; P:auxin biosynthetic process; P:cytokinesis; P:mushroom body development; P:cytoskeleton organization; P:phagocytosis, engulfment; F:ATP binding; F:protein binding; F:structural constituent of cytoskeleton; C:actin filament; P:inter-male aggressive behavior; C:lipid particle			IPR004000; IPR004001; IPR020902; G3DSA:3.30.420.40 (GENE3D), G3DSA:3.90.640.10 (GENE3D), SSF53067 (SUPERFAMILY)	IPR004000 (Actin, conserved site) IPR004001 (Actin/actin-like conserved site) IPR020902 (Actin-like) noIPR (unintegrated)
Q2_P00006	enhancer of ezh	707	20	7.88383e-125	0.5835	gi|256085630|ref|XP_002579018.1|enhancer of zeste ezh [Schistosoma mansoni] >gi|238664419|emb|CAZ35257.1| enhancer of zeste, ezh, putative [Schistosoma mansoni]	XP_002579018	7.88383e-125	100	450.284	229	229	11	P:GO:0007411; F:GO:0005515; P:GO:0035186; P:GO:0051567; F:GO:0046974; P:GO:0048813; C:GO:0035098; P:GO:0007517; P:GO:0006723; P:GO:0070734; F:GO:0046976	P:axon guidance; F:protein binding; P:syncytial blastoderm mitotic cell cycle; P:histone H3-K9 methylation; F:histone methyltransferase activity (H3-K9 specific); P:dendrite morphogenesis; C:ESC/E(Z) complex; P:muscle organ development; P:cuticle hydrocarbon biosynthetic process; P:histone H3-K27 methylation; F:histone methyltransferase activity (H3-K27 specific)			PTHR22884 (PANTHER), PTHR22884:SF18 (PANTHER)	noIPR (unintegrated)
Q2_P00011	hypothetical protein [Schistosoma mansoni]	870	1	4.72356e-72	1	gi|256082352|ref|XP_002577421.1|hypothetical protein [Schistosoma mansoni] >gi|238662738|emb|CAZ33659.1| hypothetical protein [Schistosoma mansoni]	XP_002577421	4.72356e-72	100	187.578	93	93	0					no IPS match	#N/A
Q2_P00014	xyppx repeat-containing protein	715	20	2.36749e-116	0.4455	gi|256079188|ref|XP_002575871.1|annexin [Schistosoma mansoni] >gi|238661124|emb|CAZ32106.1| annexin, putative [Schistosoma mansoni]	XP_002575871	2.36749e-116	96	422.165	233	224	2	F:GO:0005509; F:GO:0005544	F:calcium ion binding; F:calcium-dependent phospholipid binding			no IPS match	#N/A
Q2_P00019	serine threonine protein kinase	1602	2	1.73509e-63	0.925	gi|256070421|ref|XP_002571541.1|serine/threonine protein kinase [Schistosoma mansoni] >gi|238656685|emb|CAZ27771.1| homeodomain-interacting protein kinase 2 (ec 2.7.1.37) (hhipk2); serine/threonine kinase [Schistosoma mansoni]	XP_002571541	1.73509e-63	100	227.639	126	126	0					no IPS match	#N/A
Q2_P00038	---NA---	918	0			#N/A	#N/A	#N/A	#N/A	#N/A	#N/A	#N/A	0					SignalP (SIGNALP)	noIPR (unintegrated)
Q2_P00041	cell division	1387	20	4.23649e-36	0.7605	gi|256082108|ref|XP_002577304.1|septin [Schistosoma mansoni] >gi|238662611|emb|CAZ33541.1| septin, putative [Schistosoma mansoni]	XP_002577304	4.23649e-36	100	157.147	140	140	25	P:GO:0043065; P:GO:0007349; P:GO:0051301; F:GO:0031625; C:GO:0005940; F:GO:0005525; C:GO:0045172; F:GO:0005524; P:GO:0006915; C:GO:0045171; P:GO:0006355; P:GO:0000915; P:GO:0007049; P:GO:0000910; F:GO:0008017; P:GO:0042051; C:GO:0031105; F:GO:0000166; F:GO:0003779; F:GO:0008134; C:GO:0005622; F:GO:0005515; C:GO:0016324; P:GO:0006904; P:GO:0006903	P:positive regulation of apoptosis; P:cellularization; P:cell division; F:ubiquitin protein ligase binding; C:septin ring; F:GTP binding; C:germline ring canal; F:ATP binding; P:apoptosis; C:intercellular bridge; P:regulation of transcription, DNA-dependent; P:cytokinesis, actomyosin contractile ring assembly; P:cell cycle; P:cytokinesis; F:microtubule binding; P:compound eye photoreceptor develo…			IPR000038; PTHR18884:SF7 (PANTHER)	IPR000038 (Cell division/GTP binding protein) noIPR (unintegrated)
Q2_P00060	---NA---	699	0			#N/A	#N/A	#N/A	#N/A	#N/A	#N/A	#N/A	0					SignalP (SIGNALP)	noIPR (unintegrated)
Q2_P00065	zinc finger	762	20	6.10411e-60	0.5665	gi|256053131|ref|XP_002570059.1|zinc finger protein [Schistosoma mansoni] >gi|227287421|emb|CAY17699.1| zinc finger protein, putative [Schistosoma mansoni]	XP_002570059	6.10411e-60	97	234.958	109	106	0					no IPS match	#N/A
Q2_P00069	n-acetyltransferase ard1 homolog	579	20	1.79525e-98	0.9165	gi|256080191|ref|XP_002576366.1|n-terminal acetyltransferase complex ard1 subunit [Schistosoma mansoni] >gi|238661632|emb|CAZ32603.1| n-terminal acetyltransferase complex ard1 subunit, putative [Schistosoma mansoni]	XP_002576366	1.79525e-98	100	362.073	174	174	6	C:GO:0005737; P:GO:0006474; F:GO:0005515; F:GO:0004596; C:GO:0005634; F:GO:0043022	C:cytoplasm; P:N-terminal protein amino acid acetylation; F:protein binding; F:peptide alpha-N-acetyltransferase activity; C:nucleus; F:ribosome binding	EC:2.3.1.88		IPR000182; IPR016181; IPR022610; PTHR23091 (PANTHER), PTHR23091:SF4 (PANTHER)	IPR000182 (Acyl-CoA N-acyltransferase) IPR016181 (GCN5-related N-acetyltransferase) IPR022610 (GCN5-related N-acetyltransferase, C-terminal) noIPR (unintegrated)
Q2_P00071	eukaryotic translation initiation factor 4h	867	20	1.30771e-123	0.5325	gi|256085750|ref|XP_002579076.1|eukaryotic translation initiation factor 4b/4h [Schistosoma mansoni] >gi|238664481|emb|CAZ35315.1| eukaryotic translation initiation factor 4b/4h, putative [Schistosoma mansoni]	XP_002579076	1.30771e-123	100	446.817	225	225	4	C:GO:0044444; F:GO:0003743; P:GO:0009987; F:GO:0000166	C:cytoplasmic part; F:translation initiation factor activity; P:cellular process; F:nucleotide binding			PTHR23236 (PANTHER), PTHR23236:SF3 (PANTHER)	noIPR (unintegrated)
Q2_P00072	filamin alpha isoform 2	2588	20	0	0.6275	gi|256082834|ref|XP_002577657.1|filamin-related [Schistosoma mansoni] >gi|238662984|emb|CAZ33895.1| filamin-related [Schistosoma mansoni]	XP_002577657	0	96	1204.12	619	595	2	C:GO:0044464; F:GO:0003779	C:cell part; F:actin binding			IPR001298; IPR013783; IPR014756; IPR017868; PTHR11915 (PANTHER), PTHR11915:SF24 (PANTHER)	IPR001298 (Filamin/ABP280 repeat) IPR013783 (Filamin/ABP280 repeat-like) IPR014756 (Immunoglobulin E-set) IPR017868 (Immunoglobulin-like fold) noIPR (unintegrated)
Q2_P00079	centromere kinetochore protein zw10 homolog	778	20	6.06152e-111	0.4905	gi|256071476|ref|XP_002572066.1|DEAD box ATP-dependent RNA helicase [Schistosoma mansoni] >gi|238657217|emb|CAZ28296.1| DEAD box ATP-dependent RNA helicase, putative [Schistosoma mansoni]	XP_002572066	6.06152e-111	100	404.445	201	201	7	P:GO:0009851; F:GO:0003676; F:GO:0008026; C:GO:0000775; F:GO:0005524; P:GO:0007067; C:GO:0005634	P:auxin biosynthetic process; F:nucleic acid binding; F:ATP-dependent helicase activity; C:chromosome, centromeric region; F:ATP binding; P:mitosis; C:nucleus			PTHR12205 (PANTHER)	noIPR (unintegrated)
Q2_P00084	kelch-like protein 3	767	20	7.29405e-45	0.784	gi|256077466|ref|XP_002575025.1|hypothetical protein [Schistosoma mansoni] >gi|238660248|emb|CAZ31258.1| kelch-like protein [Schistosoma mansoni]	XP_002575025	7.29405e-45	100	162.54	78	78	0					SignalP (SIGNALP)	noIPR (unintegrated)
Q2_P00096	1-acylglycerol-3-phosphate acyltransferase	1157	20	2.14795e-138	0.6635	gi|256070259|ref|XP_002571460.1|1-acyl-sn-glycerol-3-phosphate o-acyltransferase [Schistosoma mansoni] >gi|238656604|emb|CAZ27684.1| 1-acyl-sn-glycerol-3-phosphate o-acyltransferase [Schistosoma mansoni]	XP_002571460	2.14795e-138	99	394.045	208	207	3	F:GO:0003841; C:GO:0016020; P:GO:0008654	F:obs-acylglycerol-3-phosphate O-acyltransferase activity; C:membrane; P:phospholipid biosynthetic process	EC:2.3.1.51	Metabolic pathways;Glycerophospholipid metabolism;Glycerolipid metabolism	SignalP (SIGNALP)	noIPR (unintegrated)
Q2_P00100	novel protein	1619	20	2.17268e-151	0.796	gi|256075109|ref|XP_002573863.1|hypothetical protein [Schistosoma mansoni] >gi|238659053|emb|CAZ30096.1| expressed protein [Schistosoma mansoni]	XP_002573863	2.17268e-151	100	540.421	274	274	0					no IPS match	#N/A
Q2_P00112	mixed-lineage leukemia protein mll	876	2	5.15114e-27	0.96	gi|256077052|ref|XP_002574822.1|mixed-lineage leukemia protein mll [Schistosoma mansoni] >gi|238660037|emb|CAZ31055.1| mixed-lineage leukemia protein, mll, putative [Schistosoma mansoni]	XP_002574822	5.15114e-27	96	125.946	62	60	4	C:GO:0005634; F:GO:0003677; F:GO:0000166; F:GO:0008168	C:nucleus; F:DNA binding; F:nucleotide binding; F:methyltransferase activity	EC:2.1.1.0		SignalP (SIGNALP)	noIPR (unintegrated)
Q2_P00120	---NA---	650	0			#N/A	#N/A	#N/A	#N/A	#N/A	#N/A	#N/A	0					no IPS match	#N/A
Q2_P00143	cyclin [Schistosoma mansoni]	679	3	1.1919e-42	0.726667	gi|256085229|ref|XP_002578825.1|cyclin [Schistosoma mansoni] >gi|238664211|emb|CAZ35063.1| cyclin, putative [Schistosoma mansoni]	XP_002578825	1.1919e-42	100	177.178	78	78	0					no IPS match	#N/A
Q2_P00147	heat-and acid-stable phosphoprotein	911	4	3.56754e-34	0.825	gi|256083556|ref|XP_002578008.1|phosphoprotein [Schistosoma mansoni] >gi|238663355|emb|CAZ34246.1| 28 kDa heat-and acid-stable phosphoprotein (PDGF-associated protein) (PAP) (PDGFA-associated protein 1) (PAP1), putative [Schistosoma mansoni]	XP_002578008	3.56754e-34	100	149.828	108	108	0					SignalP (SIGNALP)	noIPR (unintegrated)
Q2_P00159	hypothetical protein [Schistosoma mansoni]	780	1	1.19473e-88	0.98	gi|256074692|ref|XP_002573657.1|hypothetical protein [Schistosoma mansoni] >gi|238658842|emb|CAZ29889.1| expressed protein [Schistosoma mansoni]	XP_002573657	1.19473e-88	98	328.946	176	174	1	F:GO:0005524	F:ATP binding			no IPS match	#N/A
Q2_P00164	---NA---	840	0			#N/A	#N/A	#N/A	#N/A	#N/A	#N/A	#N/A	0					SignalP (SIGNALP)	noIPR (unintegrated)
Q2_P00175	deah (asp-glu-ala-his) box polypeptide 35	746	20	2.14771e-78	0.6	gi|256053039|ref|XP_002570019.1|ATP-dependent RNA Helicase [Schistosoma mansoni] >gi|227287369|emb|CAY17623.1| ATP-dependent RNA Helicase, putative [Schistosoma mansoni]	XP_002570019	2.14771e-78	100	296.204	161	161	0					IPR011709; PTHR18934 (PANTHER)	IPR011709 (Domain of unknown function DUF1605) noIPR (unintegrated)
Q2_P00179	nuclear fragile x mental retardation protein interacting protein 1	718	20	5.19361e-87	0.6015	gi|256053307|ref|XP_002570139.1|hypothetical protein [Schistosoma mansoni] >gi|227287517|emb|CAY17881.1| expressed protein [Schistosoma mansoni]	XP_002570139	5.19361e-87	99	324.709	193	192	0					IPR015880; IPR019496	IPR015880 (Nuclear fragile X mental retardation-interacting protein 1, conserved region) IPR019496 (Zinc finger, C2H2-like)
Q2_P00183	cop9 signalosome complex subunit 8	692	20	2.37054e-118	0.539	gi|256075395|ref|XP_002574005.1|hypothetical protein [Schistosoma mansoni] >gi|238659197|emb|CAZ30238.1| conserved hypothetical protein [Schistosoma mansoni]	XP_002574005	2.37054e-118	100	428.713	211	211	3	C:GO:0008180; C:GO:0005737; C:GO:0005634	C:signalosome; C:cytoplasm; C:nucleus			IPR019280; PTHR13339 (PANTHER)	IPR019280 (COP9 signalosome, subunit CSN8) noIPR (unintegrated)
Q2_P00184	leucyl aminopeptidase	573	20	1.99805e-78	0.857	gi|256076288|ref|XP_002574445.1|leucine aminopeptidase [Schistosoma mansoni] >gi|238659650|emb|CAZ30678.1| leucine aminopeptidase (M17 family) [Schistosoma mansoni]	XP_002574445	1.99805e-78	100	295.434	148	148	3	C:GO:0005622; P:GO:0006508; F:GO:0004177	C:intracellular; P:proteolysis; F:aminopeptidase activity	EC:3.4.11.0		G3DSA:3.40.630.10 (GENE3D), PTHR11963 (PANTHER), PTHR11963:SF2 (PANTHER), SSF53187 (SUPERFAMILY)	noIPR (unintegrated)
Q2_P00193	sjchgc09686 protein	744	2	1.20323e-121	0.93	gi|256072490|ref|XP_002572568.1|hypothetical protein [Schistosoma mansoni] >gi|238657729|emb|CAZ28800.1| hypothetical protein [Schistosoma mansoni]	XP_002572568	1.20323e-121	100	439.884	236	236	0					SignalP (SIGNALP)	noIPR (unintegrated)
Q2_P00196	ectonucleoside triphosphate diphosphohydrolase 6	1270	20	1.95216e-103	0.7185	gi|256086091|ref|XP_002579239.1|adenosine diphosphatase [Schistosoma mansoni] >gi|238664659|emb|CAZ35478.1| adenosine diphosphatase, putative [Schistosoma mansoni]	XP_002579239	1.95216e-103	99	356.681	182	181	0					no IPS match	#N/A
Q2_P00197	phosphatidylinositol transfer protein	664	20	7.89721e-121	0.7235	gi|256076157|ref|XP_002574380.1|phosphatidylinositol transfer protein [Schistosoma mansoni] >gi|238659584|emb|CAZ30613.1| phosphatidylinositol transfer protein [Schistosoma mansoni]	XP_002574380	7.89721e-121	100	436.802	207	207	0					IPR001666; G3DSA:3.30.530.20 (GENE3D), SSF55961 (SUPERFAMILY)	IPR001666 (Phosphatidylinositol transfer protein) noIPR (unintegrated)
Q2_P00198	family m41 unassigned peptidase (m41 family)	633	4	7.79038e-25	0.865	gi|1176560|sp|P46508.1|YME1_SCHMARecName: Full=Protein YME1 homolog >gi|453978|emb|CAA82844.1| ATPase (putative) [Schistosoma mansoni]	P46508	7.79038e-25	80	109.768	102	82	9	P:GO:0009851; F:GO:0046872; F:GO:0004252; F:GO:0004222; P:GO:0030163; F:GO:0005524; P:GO:0006508; C:GO:0016020; F:GO:0004176	P:auxin biosynthetic process; F:metal ion binding; F:serine-type endopeptidase activity; F:metalloendopeptidase activity; P:protein catabolic process; F:ATP binding; P:proteolysis; C:membrane; F:ATP-dependent peptidase activity	EC:3.4.21.0; EC:3.4.24.0		no IPS match	#N/A
Q2_P00199	fus-interacting serine-arginine-rich protein 1	676	20	4.74282e-76	0.87	gi|256076749|ref|XP_002574672.1|serine/arginine rich splicing factor [Schistosoma mansoni] >gi|238659884|emb|CAZ30905.1| serine/arginine rich splicing factor, putative [Schistosoma mansoni]	XP_002574672	4.74282e-76	99	288.115	199	198	0					IPR000504; IPR012677; PTHR23147 (PANTHER), SSF54928 (SUPERFAMILY)	IPR000504 (Nucleotide-binding, alpha-beta plait) IPR012677 (RNA recognition motif, RNP-1) noIPR (unintegrated)
Q2_P00205	structural maintenance of chromosomes 2	3489	20	0	0.654	gi|256087873|ref|XP_002580087.1|structural maintenance of chromosomes smc2 [Schistosoma mansoni] >gi|238665593|emb|CAZ36326.1| structural maintenance of chromosomes smc2, putative [Schistosoma mansoni]	XP_002580087	0	100	2164.04	1162	1162	0					IPR003395; IPR010935; G3DSA:3.40.50.300 (GENE3D), PTHR18937 (PANTHER), PTHR18937:SF9 (PANTHER), SSF52540 (SUPERFAMILY)	IPR003395 (RecF/RecN/SMC protein, N-terminal) IPR010935 (SMCs flexible hinge) noIPR (unintegrated)
Q2_P00217	replication factor c large subunit	982	20	2.93566e-101	0.6385	gi|256071069|ref|XP_002571864.1|chromosome transmission fidelity factor [Schistosoma mansoni] >gi|238657012|emb|CAZ28094.1| chromosome transmission fidelity factor, putative [Schistosoma mansoni]	XP_002571864	2.93566e-101	99	372.859	232	231	0					IPR008921; IPR013725	IPR008921 (DNA polymerase III, clamp loader complex, gamma/delta/delta subunit, C-terminal) IPR013725 (DNA replication factor RFC1, C-terminal)
Q2_P00223	---NA---	742	0			#N/A	#N/A	#N/A	#N/A	#N/A	#N/A	#N/A	0					no IPS match	#N/A
Q2_P00226	sjchgc05733 protein	630	3	3.78105e-79	0.77	gi|256076268|ref|XP_002574435.1|hypothetical protein [Schistosoma mansoni] >gi|238659640|emb|CAZ30668.1| expressed protein [Schistosoma mansoni]	XP_002574435	3.78105e-79	99	257.684	150	149	0					IPR008263; IPR018499; SignalP (SIGNALP)	IPR008263 (Glycoside hydrolase, family 16, active site) IPR018499 (Tetraspanin) noIPR (unintegrated)
Q2_P00228	pre-rrna-processing protein	754	20	1.8454e-69	0.5435	gi|256076240|ref|XP_002574421.1|hypothetical protein [Schistosoma mansoni] >gi|238659626|emb|CAZ30654.1| expressed protein [Schistosoma mansoni]	XP_002574421	1.8454e-69	100	266.544	128	128	0					IPR019398; PTHR21250 (PANTHER)	IPR019398 (Pre-rRNA-processing protein TSR2, conserved region) noIPR (unintegrated)
Q2_P00230	mannoside acetylglucosaminyltransferase isoenzyme b	2571	20	0	0.52	gi|256078249|ref|XP_002575409.1|alpha-mannoside beta-16-n-acetylglucosaminyltransferase [Schistosoma mansoni] >gi|238660647|emb|CAZ31642.1| alpha-mannoside beta-1,6-n-acetylglucosaminyltransferase, putative [Schistosoma mansoni]	XP_002575409	0	100	1730.69	856	856	0					PTHR15075 (PANTHER)	noIPR (unintegrated)
Q2_P00240	pre-mrna-processing factor 39	887	20	1.33456e-147	0.5755	gi|256087532|ref|XP_002579921.1|pre-mRNA processing protein prp39-related [Schistosoma mansoni] >gi|238665418|emb|CAZ36160.1| pre-mRNA processing protein prp39-related [Schistosoma mansoni]	XP_002579921	1.33456e-147	99	526.554	288	287	0					PTHR17204 (PANTHER), PTHR17204:SF5 (PANTHER)	noIPR (unintegrated)
Q2_P00241	inositol polyphosphate multikinase	1167	2	1.16974e-49	0.87	gi|256071581|ref|XP_002572118.1|inositol polyphosphate multikinase [Schistosoma mansoni] >gi|238657270|emb|CAZ28348.1| inositol polyphosphate multikinase, putative [Schistosoma mansoni]	XP_002572118	1.16974e-49	97	201.83	119	116	0					IPR005522	IPR005522 (Inositol polyphosphate kinase)
Q2_P00250	glutamyl-trna synthetase cytoplasmic (glutamate--trna ligase)	1457	20	0	0.6975	gi|256076493|ref|XP_002574546.1|glutamyl-tRNA synthetase cytoplasmic (glutamate--tRNA ligase) (glurs) [Schistosoma mansoni] >gi|238659754|emb|CAZ30779.1| glutamyl-tRNA synthetase, cytoplasmic (glutamate--tRNA ligase) (glurs), putative [Schistosoma mansoni]	XP_002574546	0	92	767.303	426	393	7	F:GO:0032183; P:GO:0006424; F:GO:0004827; F:GO:0005524; F:GO:0004818; C:GO:0005737; P:GO:0006433	F:SUMO binding; P:glutamyl-tRNA aminoacylation; F:proline-tRNA ligase activity; F:ATP binding; F:glutamate-tRNA ligase activity; C:cytoplasm; P:prolyl-tRNA aminoacylation	EC:6.1.1.15; EC:6.1.1.17	Aminoacyl-tRNA biosynthesis;Metabolic pathways;Porphyrin and chlorophyll metabolism;Biosynthesis of secondary metabolitesAminoacyl-tRNA biosynthesis	SignalP (SIGNALP)	noIPR (unintegrated)
Q2_P00263	ubiquitin-specific peptidase 45 (c19 family)	716	20	2.10308e-64	0.703	gi|256084756|ref|XP_002578592.1|ubiquitin-specific peptidase 45 (C19 family) [Schistosoma mansoni] >gi|238663971|emb|CAZ34830.1| ubiquitin-specific peptidase 45 (C19 family) [Schistosoma mansoni]	XP_002578592	2.10308e-64	100	249.595	164	164	0					SignalP (SIGNALP)	noIPR (unintegrated)
Q2_P00267	g1 to s phase transition protein	383	20	1.22766e-68	0.9	gi|256092488|ref|XP_002581961.1|hypothetical protein [Schistosoma mansoni] >gi|238668337|emb|CAZ38201.1| hypothetical protein [Schistosoma mansoni]	XP_002581961	1.22766e-68	100	262.307	127	127	0					IPR000795; G3DSA:3.40.50.300 (GENE3D), PTHR23115 (PANTHER), PTHR23115:SF36 (PANTHER), SSF52540 (SUPERFAMILY)	IPR000795 (Protein synthesis factor, GTP-binding) noIPR (unintegrated)
Q2_P00269	vesicular amine transporter	738	5	6.89883e-21	0.808	gi|256070207|ref|XP_002571435.1|vesicular amine transporter [Schistosoma mansoni] >gi|238652666|emb|CAZ39120.1| vesicular amine transporter, putative [Schistosoma mansoni]	XP_002571435	6.89883e-21	100	105.145	50	50	0					SignalP (SIGNALP)	noIPR (unintegrated)
Q2_P00272	hypothetical protein [Schistosoma mansoni]	621	2	9.56905e-75	0.855	gi|256081819|ref|XP_002577165.1|hypothetical protein [Schistosoma mansoni] >gi|238662461|emb|CAZ33402.1| expressed protein [Schistosoma mansoni]	XP_002577165	9.56905e-75	100	283.493	143	143	0					IPR019166	IPR019166 (Apolipoprotein O)
Q2_P00275	mitochondrial 28s ribosomal protein s28	1067	20	2.28536e-142	0.66	gi|256082052|ref|XP_002577277.1|hypothetical protein [Schistosoma mansoni] >gi|238662582|emb|CAZ33514.1| conserved hypothetical protein [Schistosoma mansoni]	XP_002577277	2.28536e-142	99	509.605	253	252	0					IPR019375; PTHR13447 (PANTHER)	IPR019375 (Ribosomal protein S28, mitochondrial) noIPR (unintegrated)
Q2_P00276	mre11 meiotic recombination 11 homolog a	1582	20	0	0.481	gi|256083601|ref|XP_002578030.1|meiotic recombination repair protein 11 (mre11) [Schistosoma mansoni] >gi|238663378|emb|CAZ34268.1| meiotic recombination repair protein 11 (mre11), putative [Schistosoma mansoni]	XP_002578030	0	99	818.15	464	463	11	F:GO:0030145; P:GO:0080090; P:GO:0031323; P:GO:0051276; F:GO:0004527; P:GO:0006302; C:GO:0005694; C:GO:0044428; P:GO:0007126; F:GO:0004519; P:GO:0060255	F:manganese ion binding; P:regulation of primary metabolic process; P:regulation of cellular metabolic process; P:chromosome organization; F:exonuclease activity; P:double-strand break repair; C:chromosome; C:nuclear part; P:meiosis; F:endonuclease activity; P:regulation of macromolecule metabolic process			IPR003701; IPR007281	IPR003701 (DNA repair exonuclease) IPR007281 (Mre11, DNA-binding)
Q2_P00283	map-kinase activating death domain protein	991	20	1.40722e-159	0.7265	gi|256080574|ref|XP_002576555.1|map-kinase activating death domain protein [Schistosoma mansoni] >gi|238661826|emb|CAZ32792.1| map-kinase activating death domain protein, putative [Schistosoma mansoni]	XP_002576555	1.40722e-159	99	566.614	330	329	8	P:GO:0016192; C:GO:0016021; P:GO:0051726; P:GO:0042981; C:GO:0008021; P:GO:0007269; F:GO:0016301; P:GO:0000187	P:vesicle-mediated transport; C:integral to membrane; P:regulation of cell cycle; P:regulation of apoptosis; C:synaptic vesicle; P:neurotransmitter secretion; F:kinase activity; P:activation of MAPK activity			PTHR13008 (PANTHER)	noIPR (unintegrated)
Q2_P00285	protein arginine n-methyltransferase	1624	20	1.56491e-149	0.766	gi|256093042|ref|XP_002582185.1|protein arginine n-methyltransferase [Schistosoma mansoni] >gi|242322392|emb|CAY17084.1| protein arginine n-methyltransferase, putative [Schistosoma mansoni]	XP_002582185	1.56491e-149	99	534.258	292	290	0					SignalP (SIGNALP)	noIPR (unintegrated)
Q2_P00286	s-adenosylhomocysteine hydrolase	1693	20	0	0.884	gi|256075974|ref|XP_002574290.1|adenosylhomocysteinase [Schistosoma mansoni] >gi|238659491|emb|CAZ30523.1| adenosylhomocysteinase, putative [Schistosoma mansoni]	XP_002574290	0	100	877.856	432	432	0					IPR000043; IPR015878; IPR020082; G3DSA:3.40.50.1480 (GENE3D), SSF51735 (SUPERFAMILY), SSF52283 (SUPERFAMILY)	IPR000043 (Adenosylhomocysteinase) IPR015878 (S-adenosyl-L-homocysteine hydrolase, conserved site) IPR020082 (S-adenosyl-L-homocysteine hydrolase, NAD binding) noIPR (unintegrated)
Q2_P00288	egg protein cp391s-like	901	20	9.32106e-112	0.6525	gi|256088356|ref|XP_002580306.1|egg protein CP391S-like [Schistosoma mansoni] >gi|238665857|emb|CAZ36545.1| egg protein CP391S-like [Schistosoma mansoni]	XP_002580306	9.32106e-112	74	407.527	319	238	0					no IPS match	#N/A
Q2_P00293	nuclear autoantigenic sperm protein	510	4	1.82641e-54	0.8875	gi|256081735|ref|XP_002577123.1|nuclear autoantigenic sperm protein (nasp) [Schistosoma mansoni] >gi|238662419|emb|CAZ33360.1| nuclear autoantigenic sperm protein (nasp), putative [Schistosoma mansoni]	XP_002577123	1.82641e-54	100	215.312	109	109	0					no IPS match	#N/A
Q2_P00320	endonuclease-reverse transcriptase	498	20	5.34609e-24	0.5305	gi|256092290|ref|XP_002581891.1|hypothetical protein [Schistosoma mansoni] >gi|238668209|emb|CAZ38131.1| hypothetical protein [Schistosoma mansoni]	XP_002581891	5.34609e-24	84	114.005	82	69	0					IPR005135; IPR015706; G3DSA:3.60.10.10 (GENE3D), PTHR19446:SF36 (PANTHER)	IPR005135 (Endonuclease/exonuclease/phosphatase) IPR015706 (RNA-directed DNA polymerase (reverse transcriptase)) noIPR (unintegrated)
Q2_P00324	hypothetical protein [Schistosoma mansoni]	1049	2	2.0663e-47	0.915	gi|256086546|ref|XP_002579459.1|hypothetical protein [Schistosoma mansoni] >gi|238664894|emb|CAZ35698.1| hypothetical protein [Schistosoma mansoni]	XP_002579459	2.0663e-47	100	194.126	114	114	0					no IPS match	#N/A
Q2_P00329	sjchgc09144 protein	580	6	3.47318e-09	0.641667	gi|22164070|gb|AAM93546.1|polyprotein [Schistosoma japonicum]	AAM93546	3.47318e-09	68	65.4698	75	51	4	F:GO:0003723; P:GO:0006278; F:GO:0004519; F:GO:0003964	F:RNA binding; P:RNA-dependent DNA replication; F:endonuclease activity; F:RNA-directed DNA polymerase activity			no IPS match	#N/A
Q2_P00357	rna-binding protein lin-28	906	20	1.10477e-144	0.4785	gi|256052310|ref|XP_002569716.1|rna-binding protein lin-28 [Schistosoma mansoni] >gi|227284426|emb|CAY16979.1| rna-binding protein lin-28, putative [Schistosoma mansoni]	XP_002569716	1.10477e-144	100	516.924	301	301	0					IPR001878; IPR002059; IPR012340; IPR013084; IPR016027; PTHR11544 (PANTHER), PTHR11544:SF3 (PANTHER), SSF57756 (SUPERFAMILY)	IPR001878 (Cold-shock protein, DNA-binding) IPR002059 (Nucleic acid-binding, OB-fold) IPR012340 (Nucleic acid-binding, OB-fold-like) IPR013084 (unintegrated) IPR016027 (Zinc finger, CCHC retroviral-type) noIPR (Zinc finger, CCHC-type)
Q2_P00381	endonuclease-reverse transcriptase	1024	20	0	0.503	gi|256091642|ref|XP_002581664.1|hypothetical protein [Schistosoma mansoni] >gi|238667788|emb|CAZ37905.1| conserved hypothetical protein [Schistosoma mansoni]	XP_002581664	0	100	709.138	341	341	0					IPR007087; IPR015880	IPR007087 (Zinc finger, C2H2-like) IPR015880 (Zinc finger, C2H2-type)
Q2_P00383	gag-pol polyprotein	1119	20	3.30934e-62	0.595	gi|67625690|tpe|CAJ00230.1|TPA: gag-pol polyprotein [Schistosoma mansoni]	CAJ00230	3.30934e-62	65	243.432	272	177	8	F:GO:0003964; F:GO:0003677; P:GO:0006278; F:GO:0003723; F:GO:0004190; P:GO:0006508; F:GO:0008270; P:GO:0015074	F:RNA-directed DNA polymerase activity; F:DNA binding; P:RNA-dependent DNA replication; F:RNA binding; F:aspartic-type endopeptidase activity; P:proteolysis; F:zinc ion binding; P:DNA integration	EC:2.7.7.49; EC:3.4.23.0		no IPS match	#N/A
Q2_P00404	gag-pol polyprotein	1193	20	3.64842e-147	0.698	gi|254587290|emb|CAX83702.1|Gag-Pol polyprotein [Schistosoma japonicum]	CAX83702	3.64842e-147	79	525.783	396	316	7	F:GO:0003964; F:GO:0003677; P:GO:0006278; F:GO:0003723; F:GO:0004190; P:GO:0006508; P:GO:0015074	F:RNA-directed DNA polymerase activity; F:DNA binding; P:RNA-dependent DNA replication; F:RNA binding; F:aspartic-type endopeptidase activity; P:proteolysis; P:DNA integration	EC:2.7.7.49; EC:3.4.23.0		IPR001584; IPR012337; G3DSA:3.30.420.10 (GENE3D), PTHR10178 (PANTHER), PTHR10178:SF14 (PANTHER)	IPR001584 (Integrase, catalytic core) IPR012337 (Polynucleotidyl transferase, ribonuclease H fold) noIPR (unintegrated)
Q2_P00409	gag-pol polyprotein	539	20	1.03307e-72	0.764	gi|67625690|tpe|CAJ00230.1|TPA: gag-pol polyprotein [Schistosoma mansoni]	CAJ00230	1.03307e-72	88	276.174	175	154	8	F:GO:0003964; F:GO:0003677; P:GO:0006278; F:GO:0003723; F:GO:0004190; P:GO:0006508; F:GO:0008270; P:GO:0015074	F:RNA-directed DNA polymerase activity; F:DNA binding; P:RNA-dependent DNA replication; F:RNA binding; F:aspartic-type endopeptidase activity; P:proteolysis; F:zinc ion binding; P:DNA integration	EC:2.7.7.49; EC:3.4.23.0		IPR000477; G3DSA:3.10.10.10 (GENE3D), PTHR10178 (PANTHER), PTHR10178:SF14 (PANTHER), SSF56672 (SUPERFAMILY)	IPR000477 (Reverse transcriptase) noIPR (unintegrated)
Q2_P00412	reverse transcriptase	548	11	1.89861e-55	0.809091	gi|19067879|gb|AAK14815.1|polyprotein [Schistosoma japonicum]	AAK14815	1.89861e-55	79	150.984	118	94	5	F:GO:0004519; F:GO:0003964; P:GO:0006278; F:GO:0003723; C:GO:0005634	F:endonuclease activity; F:RNA-directed DNA polymerase activity; P:RNA-dependent DNA replication; F:RNA binding; C:nucleus	EC:2.7.7.49		no IPS match	#N/A
Q2_P00427	gag-pol poly	1173	20	1.87296e-63	0.5655	gi|256091824|ref|XP_002581728.1|hypothetical protein [Schistosoma mansoni] >gi|238667906|emb|CAZ37969.1| hypothetical protein [Schistosoma mansoni]	XP_002581728	1.87296e-63	93	247.669	130	122	0					IPR008042	IPR008042 (Retrotransposon, Pao)
Q2_P00439	sjchgc03094 protein	616	9	3.28423e-43	0.715556	gi|256084008|ref|XP_002578226.1|hypothetical protein [Schistosoma mansoni] >gi|238663589|emb|CAZ34464.1| hypothetical protein [Schistosoma mansoni]	XP_002578226	3.28423e-43	82	114.775	74	61	0					no IPS match	#N/A
Q2_P00440	t-cell receptor beta chain ana 11	635	4	0.000319933	0.575	gi|68010379|ref|XP_670725.1|hypothetical protein [Plasmodium berghei strain ANKA] >gi|56486252|emb|CAI03177.1| hypothetical protein PB404290.00.0 [Plasmodium berghei]	XP_670725	0.000319933	57	49.2914	66	38	1	F:GO:0004872	F:receptor activity			SignalP (SIGNALP)	noIPR (unintegrated)
Q2_P00441	endonuclease-reverse transcriptase	652	20	7.11147e-34	0.5455	gi|67625713|tpe|CAJ00244.1|TPA: endonuclease-reverse transcriptase [Schistosoma mansoni]	CAJ00244	7.11147e-34	64	147.902	180	116	0					IPR015706; PTHR19446:SF100 (PANTHER)	IPR015706 (RNA-directed DNA polymerase (reverse transcriptase)) noIPR (unintegrated)
Q2_P00461	ngfi-a-binding protein 2	1035	7	1.01325e-102	0.644286	gi|256083906|ref|XP_002578176.1|hypothetical protein [Schistosoma mansoni] >gi|238663537|emb|CAZ34414.1| expressed protein [Schistosoma mansoni]	XP_002578176	1.01325e-102	85	337.035	241	206	3	C:GO:0005634; P:GO:0016481; F:GO:0016564	C:nucleus; P:negative regulation of transcription; F:transcription repressor activity			no IPS match	#N/A
Q2_P00464	nhp2 non-histone chromosome protein 2-like 1	407	20	5.17194e-59	0.8885	gi|256066499|ref|XP_002570540.1|ribosomal protein l7ae [Schistosoma mansoni] >gi|227299438|emb|CAY18093.1| ribosomal protein l7ae, putative [Schistosoma mansoni]	XP_002570540	5.17194e-59	100	230.335	118	118	0					IPR002415; IPR004037; IPR004038; IPR018492; G3DSA:3.30.1330.30 (GENE3D), PTHR23105 (PANTHER), PTHR23105:SF11 (PANTHER), SSF55315 (SUPERFAMILY)	IPR002415 (H/ACA ribonucleoprotein complex, subunit Nhp2, eukaryote) IPR004037 (Ribosomal protein L7Ae conserved site) IPR004038 (Ribosomal protein L7Ae/L30e/S12e/Gadd45) IPR018492 (Ribosomal protein L7Ae/L8/Nhp2 family) noIPR (unintegrated)
Q2_P00466	transmembrane protein 62	494	20	2.22538e-86	0.6175	gi|256090321|ref|XP_002581146.1|helicase [Schistosoma mansoni] >gi|238666982|emb|CAZ37385.1| helicase, putative [Schistosoma mansoni]	XP_002581146	2.22538e-86	98	321.242	159	156	1	F:GO:0004386	F:helicase activity			PTHR14795 (PANTHER)	noIPR (unintegrated)
Q2_P00469	double-stranded rna-binding protein zn72d	406	20	2.64391e-71	0.708	gi|256076937|ref|XP_002574765.1|double-stranded rna-binding protein zn72d [Schistosoma mansoni] >gi|238659979|emb|CAZ30998.1| double-stranded rna-binding protein zn72d, putative [Schistosoma mansoni]	XP_002574765	2.64391e-71	99	271.166	131	130	3	F:GO:0003676; C:GO:0005622; F:GO:0008270	F:nucleic acid binding; C:intracellular; F:zinc ion binding			IPR007087; IPR015880; PTHR10910 (PANTHER), PTHR10910:SF23 (PANTHER)	IPR007087 (unintegrated) IPR015880 (Zinc finger, C2H2-like) noIPR (Zinc finger, C2H2-type)
Q2_P00472	cyclin g2	1442	20	0	0.5725	gi|256072968|ref|XP_002572805.1|cyclin G [Schistosoma mansoni] >gi|238657970|emb|CAZ29037.1| cyclin G, putative [Schistosoma mansoni]	XP_002572805	0	100	899.042	466	466	1	P:GO:0051726	P:regulation of cell cycle			IPR006670; IPR006671; IPR011028; IPR013763; PTHR10177 (PANTHER), PTHR10177:SF7 (PANTHER)	IPR006670 (Cyclin) IPR006671 (Cyclin, N-terminal) IPR011028 (Cyclin-like) IPR013763 (Cyclin-related) noIPR (unintegrated)
Q2_P00481	hypothetical protein [Schistosoma mansoni]	562	1	1.22998e-21	1	gi|256089155|ref|XP_002580681.1|hypothetical protein [Schistosoma mansoni] >gi|238666281|emb|CAZ36920.1| hypothetical protein [Schistosoma mansoni]	XP_002580681	1.22998e-21	100	106.686	49	49	0					no IPS match	#N/A
Q2_P00485	atp-dependent rna helicase	665	20	5.2971e-117	0.5635	gi|256070792|ref|XP_002571726.1|ATP-dependent RNA Helicase [Schistosoma mansoni] >gi|238656873|emb|CAZ27956.1| ATP-dependent RNA Helicase, putative [Schistosoma mansoni]	XP_002571726	5.2971e-117	100	424.091	209	209	4	P:GO:0009851; F:GO:0008026; F:GO:0003676; F:GO:0005524	P:auxin biosynthetic process; F:ATP-dependent helicase activity; F:nucleic acid binding; F:ATP binding			IPR011709; PTHR18934 (PANTHER)	IPR011709 (Domain of unknown function DUF1605) noIPR (unintegrated)
Q2_P00500	serine active site containing 1	403	13	4.83835e-73	0.616154	gi|256076122|ref|XP_002574363.1|ribonuclease p/mrp subunit [Schistosoma mansoni] >gi|238659566|emb|CAZ30596.1| ribonuclease p/mrp subunit, putative [Schistosoma mansoni]	XP_002574363	4.83835e-73	99	276.944	134	133	10	P:GO:0030198; C:GO:0016021; C:GO:0016020; F:GO:0016788; F:GO:0003674; C:GO:0031227; C:GO:0031012; P:GO:0006886; P:GO:0006505; F:GO:0005488	P:extracellular matrix organization; C:integral to membrane; C:membrane; F:hydrolase activity, acting on ester bonds; F:molecular_function; C:intrinsic to endoplasmic reticulum membrane; C:extracellular matrix; P:intracellular protein transport; P:GPI anchor metabolic process; F:binding			no IPS match	#N/A
Q2_P00501	---NA---	714	0			#N/A	#N/A	#N/A	#N/A	#N/A	#N/A	#N/A	0					SignalP (SIGNALP)	noIPR (unintegrated)
Q2_P00504	atp-dependent transporter	763	5	8.51758e-62	0.836	gi|256085068|ref|XP_002578746.1|hypothetical protein [Schistosoma mansoni] >gi|238664129|emb|CAZ34984.1| expressed protein [Schistosoma mansoni]	XP_002578746	8.51758e-62	90	241.121	138	125	4	F:GO:0016887; F:GO:0005524; F:GO:0003779; P:GO:0009851	F:ATPase activity; F:ATP binding; F:actin binding; P:auxin biosynthetic process			no IPS match	#N/A
Q2_P00508	mitochondrial import receptor subunit tom40	997	20	0	0.6785	gi|256078643|ref|XP_002575604.1|mitochondrial import receptor subunit tom40 [Schistosoma mansoni] >gi|238660846|emb|CAZ31837.1| mitochondrial import receptor subunit tom40, putative [Schistosoma mansoni]	XP_002575604	0	100	652.899	317	317	0					SignalP (SIGNALP)	noIPR (unintegrated)
Q2_P00513	---NA---	666	0			#N/A	#N/A	#N/A	#N/A	#N/A	#N/A	#N/A	0					no IPS match	#N/A
Q2_P00520	phosphomevalonate kinase	446	20	3.69417e-75	0.66	gi|256084426|ref|XP_002578430.1|phosphomevalonate kinase [Schistosoma mansoni] >gi|238663803|emb|CAZ34668.1| phosphomevalonate kinase [Schistosoma mansoni]	XP_002578430	3.69417e-75	100	153.68	74	74	3	C:GO:0005737; F:GO:0004631; P:GO:0006695	C:cytoplasm; F:phosphomevalonate kinase activity; P:cholesterol biosynthetic process	EC:2.7.4.2	Terpenoid backbone biosynthesis;Biosynthesis of plant hormones;Metabolic pathways;Biosynthesis of alkaloids derived from terpenoid and polyketide;Biosynthesis of terpenoids and steroids;Biosynthesis of secondary metabolites	IPR005919	IPR005919 (Higher eukaryotic phosphomevalonate kinase)
Q2_P00521	cops7b protein	421	20	8.07106e-60	0.6345	gi|56755255|gb|AAW25807.1|SJCHGC09458 protein [Schistosoma japonicum]	AAW25807	8.07106e-60	92	233.032	138	127	6	F:GO:0003674; C:GO:0008180; C:GO:0005737; P:GO:0008150; C:GO:0005575; C:GO:0005634	F:molecular_function; C:signalosome; C:cytoplasm; P:biological_process; C:cellular_component; C:nucleus			IPR000717; PTHR15350 (PANTHER)	IPR000717 (Proteasome component (PCI) domain) noIPR (unintegrated)
Q2_P00531	ribonucleoside-diphosphate reductase m1 chain	529	20	3.18315e-95	0.8	gi|256072094|ref|XP_002572372.1|ribonucleoside-diphosphate reductase alpha subunit [Schistosoma mansoni] >gi|238657529|emb|CAZ28603.1| ribonucleoside-diphosphate reductase, alpha subunit, putative [Schistosoma mansoni]	XP_002572372	3.18315e-95	98	350.903	175	173	8	C:GO:0005971; P:GO:0009263; P:GO:0006260; F:GO:0016959; F:GO:0005515; P:GO:0055114; P:GO:0051290; F:GO:0005524	C:ribonucleoside-diphosphate reductase complex; P:deoxyribonucleotide biosynthetic process; P:DNA replication; F:class I ribonucleotide reductase activity; F:protein binding; P:oxidation reduction; P:protein heterotetramerization; F:ATP binding			IPR005144; IPR008926; IPR013509; G3DSA:1.10.395.10 (GENE3D), G3DSA:1.10.40.20 (GENE3D)	IPR005144 (ATP-cone) IPR008926 (Ribonucleotide reductase large subunit, N-terminal) IPR013509 (Ribonucleotide reductase R1 subunit, N-terminal) noIPR (unintegrated)
Q2_P00532	prp6 pre-mrna splicing factor 6 homolog	448	20	2.24329e-78	0.7175	gi|256085583|ref|XP_002578997.1|pre-mRNA splicing factor [Schistosoma mansoni] >gi|238664393|emb|CAZ35235.1| pre-mRNA splicing factor, putative [Schistosoma mansoni]	XP_002578997	2.24329e-78	100	294.664	145	145	8	F:GO:0050681; F:GO:0043021; P:GO:0045944; C:GO:0071001; C:GO:0005682; C:GO:0046540; F:GO:0003713; P:GO:0000244	F:androgen receptor binding; F:ribonucleoprotein binding; P:positive regulation of transcription from RNA polymerase II promoter; C:U4/U6 snRNP; C:U5 snRNP; C:U4/U6 x U5 tri-snRNP complex; F:transcription coactivator activity; P:assembly of spliceosomal tri-snRNP			IPR003107; IPR003151; IPR011990; PTHR11246 (PANTHER), PTHR11246:SF1 (PANTHER), SSF48452 (SUPERFAMILY)	IPR003107 (PIK-related kinase, FAT) IPR003151 (RNA-processing protein, HAT helix) IPR011990 (Tetratricopeptide-like helical) noIPR (unintegrated)
Q2_P00543	---NA---	423	0			#N/A	#N/A	#N/A	#N/A	#N/A	#N/A	#N/A	0					SignalP (SIGNALP)	noIPR (unintegrated)
Q2_P00549	---NA---	759	0			#N/A	#N/A	#N/A	#N/A	#N/A	#N/A	#N/A	0					no IPS match	#N/A
Q2_P00550	barh homeobox protein	499	1	8.13386e-73	1	gi|256071569|ref|XP_002572112.1|barh homeobox protein [Schistosoma mansoni] >gi|238657264|emb|CAZ28342.1| barh homeobox protein, putative [Schistosoma mansoni]	XP_002572112	8.13386e-73	100	276.174	165	165	4	F:GO:0043565; F:GO:0003700; C:GO:0005634; P:GO:0006355	F:sequence-specific DNA binding; F:transcription factor activity; C:nucleus; P:regulation of transcription, DNA-dependent			no IPS match	#N/A
Q2_P00553	hypothetical protein [Schistosoma mansoni]	935	2	9.55364e-22	0.98	gi|256091811|ref|XP_002581723.1|hypothetical protein [Schistosoma mansoni] >gi|238667898|emb|CAZ37964.1| expressed protein [Schistosoma mansoni]	XP_002581723	9.55364e-22	98	108.612	53	52	0					no IPS match	#N/A
Q2_P00556	---NA---	598	0			#N/A	#N/A	#N/A	#N/A	#N/A	#N/A	#N/A	0					no IPS match	#N/A
Q2_P00573	hypothetical protein [Schistosoma mansoni]	346	2	5.63758e-37	0.86	gi|256073847|ref|XP_002573239.1|hypothetical protein [Schistosoma mansoni] >gi|238658415|emb|CAZ29471.1| hypothetical protein [Schistosoma mansoni]	XP_002573239	5.63758e-37	100	157.147	78	78	0					no IPS match	#N/A
Q2_P00575	sjchgc09027 protein	901	2	3.4148e-122	0.86	gi|256070618|ref|XP_002571640.1|hypothetical protein [Schistosoma mansoni] >gi|238656785|emb|CAZ27870.1| expressed protein [Schistosoma mansoni]	XP_002571640	3.4148e-122	96	442.195	228	221	0					no IPS match	#N/A
Q2_P00578	---NA---	294	0			#N/A	#N/A	#N/A	#N/A	#N/A	#N/A	#N/A	0					no IPS match	#N/A
Q2_P00582	short-chain dehydrogenase reductase sdr	203	20	5.78397e-26	0.657	gi|256077406|ref|XP_002574996.1|3-keto-dihydrosphingosine reductase [Schistosoma mansoni] >gi|238660217|emb|CAZ31229.1| 3-keto-dihydrosphingosine reductase [Schistosoma mansoni]	XP_002574996	5.78397e-26	100	120.553	58	58	3	P:GO:0055114; F:GO:0016491; F:GO:0005488	P:oxidation reduction; F:oxidoreductase activity; F:binding			IPR002198; IPR016040; PTHR19410:SF38 (PANTHER), SSF51735 (SUPERFAMILY)	IPR002198 (NAD(P)-binding domain) IPR016040 (Short-chain dehydrogenase/reductase SDR) noIPR (unintegrated)
Q2_P00597	---NA---	442	0			#N/A	#N/A	#N/A	#N/A	#N/A	#N/A	#N/A	0					no IPS match	#N/A
Q2_P00602	suppressor of variegation 4-20 homolog 1	1842	20	0	0.626	gi|256082581|ref|XP_002577533.1|suppressor of variegation 4-20-related [Schistosoma mansoni] >gi|238662855|emb|CAZ33771.1| suppressor of variegation 4-20-related [Schistosoma mansoni]	XP_002577533	0	100	1196.42	613	613	0					IPR001214; G3DSA:2.170.270.10 (GENE3D), PTHR12977 (PANTHER), PTHR12977:SF4 (PANTHER), SSF82199 (SUPERFAMILY)	IPR001214 (SET domain) noIPR (unintegrated)
Q2_P00606	---NA---	264	0			#N/A	#N/A	#N/A	#N/A	#N/A	#N/A	#N/A	0					no IPS match	#N/A
Q2_P00627	pre-mrna-processing factor 39	978	20	3.06254e-167	0.6205	gi|256087532|ref|XP_002579921.1|pre-mRNA processing protein prp39-related [Schistosoma mansoni] >gi|238665418|emb|CAZ36160.1| pre-mRNA processing protein prp39-related [Schistosoma mansoni]	XP_002579921	3.06254e-167	100	592.038	287	287	2	P:GO:0006397; C:GO:0005634	P:mRNA processing; C:nucleus			IPR003107; IPR008847; PTHR17204 (PANTHER), PTHR17204:SF5 (PANTHER), SSF48452 (SUPERFAMILY)	IPR003107 (RNA-processing protein, HAT helix) IPR008847 (Suppressor of forked) noIPR (unintegrated)
Q2_P00636	surfeit locus protein 4	474	20	7.92684e-68	0.686	gi|256088636|ref|XP_002580434.1|surfeit locus protein [Schistosoma mansoni] >gi|238666009|emb|CAZ36673.1| surfeit locus protein, putative [Schistosoma mansoni]	XP_002580434	7.92684e-68	100	259.61	127	127	0					IPR002995; PTHR23427 (PANTHER), PTHR23427:SF1 (PANTHER)	IPR002995 (Surfeit locus 4) noIPR (unintegrated)
Q2_P00647	hypothetical protein [Schistosoma mansoni]	399	1	1.13046e-37	1	gi|256078843|ref|XP_002575703.1|hypothetical protein [Schistosoma mansoni] >gi|238660947|emb|CAZ31936.1| expressed protein [Schistosoma mansoni]	XP_002575703	1.13046e-37	100	159.458	88	88	0					no IPS match	#N/A
Q2_P00673	transcriptional repressor protein yy (yin and yang) (delta transcription factor)	816	20	3.88202e-154	0.876	gi|256052430|ref|XP_002569773.1|transcriptional repressor protein yy (yin and yang) (delta transcription factor) [Schistosoma mansoni] >gi|227284489|emb|CAY17134.1| transcriptional repressor protein yy (yin and yang) (delta transcription factor), putative [Schistosoma mansoni]	XP_002569773	3.88202e-154	98	543.117	264	260	11	C:GO:0016363; C:GO:0031519; P:GO:0006357; F:GO:0008270; C:GO:0005667; F:GO:0003714; F:GO:0003700; F:GO:0016566; P:GO:0048593; F:GO:0003713; P:GO:0009952	C:nuclear matrix; C:PcG protein complex; P:regulation of transcription from RNA polymerase II promoter; F:zinc ion binding; C:transcription factor complex; F:transcription corepressor activity; F:transcription factor activity; F:specific transcriptional repressor activity; P:camera-type eye morphogenesis; F:transcription coactivator activity; P:anterior/posterior pattern formation			IPR007087; IPR013087; IPR015880; PTHR14003 (PANTHER), PTHR14003:SF6 (PANTHER), SSF57667 (SUPERFAMILY)	IPR007087 (unintegrated) IPR013087 (Zinc finger, C2H2-like) IPR015880 (Zinc finger, C2H2-type) noIPR (Zinc finger, C2H2-type/integrase, DNA-binding)
Q2_P00697	endonuclease-reverse transcriptase	520	2	1.37416e-07	0.56	gi|254587306|emb|CAX83710.1|endonuclease-reverse transcriptase [Schistosoma japonicum]	CAX83710	1.37416e-07	57	59.6918	68	39	4	F:GO:0003723; P:GO:0006278; F:GO:0004519; F:GO:0003964	F:RNA binding; P:RNA-dependent DNA replication; F:endonuclease activity; F:RNA-directed DNA polymerase activity			no IPS match	#N/A
Q2_P00700	hypothetical protein [Schistosoma mansoni]	546	1	4.82776e-20	0.98	gi|256087521|ref|XP_002579916.1|hypothetical protein [Schistosoma mansoni] >gi|238665412|emb|CAZ36155.1| expressed protein [Schistosoma mansoni]	XP_002579916	4.82776e-20	98	101.293	81	80	1	F:GO:0003677	F:DNA binding			no IPS match	#N/A
Q2_P00704	hsp90 co-chaperone cdc37	1348	20	0	0.746	gi|256083550|ref|XP_002578005.1|cdc37-related [Schistosoma mansoni] >gi|238663352|emb|CAZ34243.1| cdc37-related [Schistosoma mansoni]	XP_002578005	0	99	729.554	389	388	7	C:GO:0005829; F:GO:0051879; P:GO:0060334; P:GO:0006605; P:GO:0060338; F:GO:0051082; P:GO:0000079	C:cytosol; F:Hsp90 protein binding; P:regulation of interferon-gamma-mediated signaling pathway; P:protein targeting; P:regulation of type I interferon-mediated signaling pathway; F:unfolded protein binding; P:regulation of cyclin-dependent protein kinase activity			IPR004918; IPR013855; IPR013873; IPR013874; SSF101391 (SUPERFAMILY)	IPR004918 (Cdc37) IPR013855 (Cdc37, C-terminal) IPR013873 (Cdc37, Hsp90 binding) IPR013874 (Cdc37, N-terminal) noIPR (unintegrated)
Q2_P00718	cupin 2 conserved barrel domain protein	494	20	1.56271e-39	0.655	gi|256052656|ref|XP_002569874.1|hypothetical protein [Schistosoma mansoni] >gi|227284614|emb|CAY17329.1| expressed protein [Schistosoma mansoni]	XP_002569874	1.56271e-39	100	165.622	77	77	2	F:GO:0008270; C:GO:0005622	F:zinc ion binding; C:intracellular			no IPS match	#N/A
Q2_P00719	---NA---	375	0			#N/A	#N/A	#N/A	#N/A	#N/A	#N/A	#N/A	0					no IPS match	#N/A
Q2_P00730	annexin	769	20	1.9977e-132	0.715	gi|256079188|ref|XP_002575871.1|annexin [Schistosoma mansoni] >gi|238661124|emb|CAZ32106.1| annexin, putative [Schistosoma mansoni]	XP_002575871	1.9977e-132	100	370.548	183	183	2	F:GO:0005509; F:GO:0005544	F:calcium ion binding; F:calcium-dependent phospholipid binding			IPR001464; IPR018502; PTHR10502:SF22 (PANTHER)	IPR001464 (Annexin) IPR018502 (Annexin repeat) noIPR (unintegrated)
Q2_P00745	---NA---	477	0			#N/A	#N/A	#N/A	#N/A	#N/A	#N/A	#N/A	0					no IPS match	#N/A
Q2_P00755	---NA---	429	0			#N/A	#N/A	#N/A	#N/A	#N/A	#N/A	#N/A	0					no IPS match	#N/A
Q2_P00765		520				#N/A	#N/A	#N/A	#N/A	#N/A	#N/A	#N/A						PTHR19900 (PANTHER), PTHR19900:SF7 (PANTHER)	noIPR (unintegrated)
Q2_P00778	sjchgc04899 protein	297	2	3.16213e-40	0.915	gi|256080161|ref|XP_002576351.1|hypothetical protein [Schistosoma mansoni] >gi|238661617|emb|CAZ32588.1| expressed protein [Schistosoma mansoni]	XP_002576351	3.16213e-40	98	167.933	99	98	2	P:GO:0006364; C:GO:0032040	P:rRNA processing; C:small-subunit processome			no IPS match	#N/A
Q2_P00783	hypothetical protein [Schistosoma mansoni]	646	1	1.52642e-30	0.87	gi|256087396|ref|XP_002579856.1|hypothetical protein [Schistosoma mansoni] >gi|238665347|emb|CAZ36095.1| hypothetical protein [Schistosoma mansoni]	XP_002579856	1.52642e-30	87	85.1149	47	41	0					no IPS match	#N/A
Q2_P00792	mad homolog 5	576	20	1.6498e-104	0.7425	gi|256084124|ref|XP_002578282.1|smad1 5 8 and [Schistosoma mansoni] >gi|238663649|emb|CAZ34520.1| smad1, 5, 8, and, putative [Schistosoma mansoni]	XP_002578282	1.6498e-104	99	382.104	191	190	20	P:GO:0009880; F:GO:0005515; P:GO:0007179; P:GO:0048264; F:GO:0004930; P:GO:0006355; P:GO:0043049; C:GO:0016021; C:GO:0005737; P:GO:0001947; C:GO:0005667; P:GO:0060030; P:GO:0003143; P:GO:0007165; F:GO:0003700; P:GO:0007186; P:GO:0007368; P:GO:0048514; P:GO:0003146; P:GO:0030509	P:embryonic pattern specification; F:protein binding; P:transforming growth factor beta receptor signaling pathway; P:determination of ventral identity; F:G-protein coupled receptor activity; P:regulation of transcription, DNA-dependent; P:otic placode formation; C:integral to membrane; C:cytoplasm; P:heart looping; C:transcription factor complex; P:dorsal convergence; P:embryonic heart tube morp…			IPR001132; IPR008984; IPR013790; IPR017855; PTHR13703:SF19 (PANTHER)	IPR001132 (Dwarfin) IPR008984 (SMAD domain, Dwarfin-type) IPR013790 (SMAD domain-like) IPR017855 (SMAD/FHA domain) noIPR (unintegrated)
Q2_P00796	prune homolog	2343	20	0	0.5585	gi|256088270|ref|XP_002580269.1|hypothetical protein [Schistosoma mansoni] >gi|238665808|emb|CAZ36508.1| expressed protein [Schistosoma mansoni]	XP_002580269	0	100	1447.57	780	780	0					IPR001667; IPR004097; G3DSA:3.90.1640.10 (GENE3D), PTHR21466 (PANTHER), SSF64182 (SUPERFAMILY)	IPR001667 (DHHA2) IPR004097 (Phosphoesterase, RecJ-like) noIPR (unintegrated)
Q2_P00797	sjchgc03094 protein	715	3	1.43043e-12	0.673333	gi|256084008|ref|XP_002578226.1|hypothetical protein [Schistosoma mansoni] >gi|238663589|emb|CAZ34464.1| hypothetical protein [Schistosoma mansoni]	XP_002578226	1.43043e-12	58	77.411	103	60	0					SignalP (SIGNALP)	noIPR (unintegrated)
Q2_P00802	sjchgc07838 protein	457	3	1.88731e-53	0.906667	gi|256083908|ref|XP_002578177.1|hypothetical protein [Schistosoma mansoni] >gi|238663538|emb|CAZ34415.1| expressed protein [Schistosoma mansoni]	XP_002578177	1.88731e-53	98	211.846	150	148	3	C:GO:0005634; P:GO:0016481; F:GO:0016564	C:nucleus; P:negative regulation of transcription; F:transcription repressor activity			no IPS match	#N/A
Q2_P00808	ccr4 not-related	636	1	1.36678e-103	0.98	gi|256075270|ref|XP_002573943.1|ccr4 not-related [Schistosoma mansoni] >gi|238659134|emb|CAZ30176.1| ccr4 not-related [Schistosoma mansoni]	XP_002573943	1.36678e-103	98	379.407	190	187	3	F:GO:0030528; P:GO:0045449; C:GO:0005634	F:transcription regulator activity; P:regulation of transcription; C:nucleus			no IPS match	#N/A
Q2_P00812	filamin [Schistosoma mansoni]	532	1	1.07233e-05	0.71	gi|256070267|ref|XP_002571464.1|filamin [Schistosoma mansoni] >gi|238656608|emb|CAZ27688.1| filamin [Schistosoma mansoni]	XP_002571464	1.07233e-05	71	53.5286	52	37	0					no IPS match	#N/A
Q2_P00815	zinc finger protein 341	713	20	7.01081e-137	0.524	gi|256080747|ref|XP_002576639.1|queuine tRNA-ribosyltransferase [Schistosoma mansoni] >gi|238661915|emb|CAZ32876.1| queuine tRNA-ribosyltransferase, putative [Schistosoma mansoni]	XP_002576639	7.01081e-137	98	490.345	237	233	4	F:GO:0008479; C:GO:0005622; P:GO:0008616; F:GO:0008270	F:queuine tRNA-ribosyltransferase activity; C:intracellular; P:queuosine biosynthetic process; F:zinc ion binding	EC:2.4.2.29		IPR007087; IPR015880; PTHR11389 (PANTHER), SSF57667 (SUPERFAMILY)	IPR007087 (unintegrated) IPR015880 (Zinc finger, C2H2-like) noIPR (Zinc finger, C2H2-type)
Q2_P00817	mediator of rna polymerase ii transcription subunit 31	399	20	1.08986e-48	0.875	gi|256075067|ref|XP_002573842.1|hypothetical protein [Schistosoma mansoni] >gi|238659032|emb|CAZ30075.1| expressed protein [Schistosoma mansoni]	XP_002573842	1.08986e-48	100	196.052	91	91	4	C:GO:0016592; P:GO:0045449; F:GO:0005515; F:GO:0016455	C:mediator complex; P:regulation of transcription; F:protein binding; F:RNA polymerase II transcription mediator activity			IPR008831	IPR008831 (Mediator complex, subunit Med31)
Q2_P00823	sec63	2697	20	0	0.6605	gi|256078835|ref|XP_002575699.1|DNAj-related [Schistosoma mansoni] >gi|238660943|emb|CAZ31932.1| DNAj-related [Schistosoma mansoni]	XP_002575699	0	100	1581.23	898	898	0					IPR001623; IPR003095; IPR004179; IPR015609; PTHR11821:SF7 (PANTHER)	IPR001623 (Heat shock protein DnaJ) IPR003095 (Heat shock protein DnaJ, N-terminal) IPR004179 (Molecular chaperone, heat shock protein, Hsp40, DnaJ) IPR015609 (Sec63 domain) noIPR (unintegrated)
Q2_P00825	hypothetical protein [Schistosoma mansoni]	468	1	3.50184e-39	0.97	gi|256083578|ref|XP_002578019.1|hypothetical protein [Schistosoma mansoni] >gi|238663366|emb|CAZ34257.1| expressed protein [Schistosoma mansoni]	XP_002578019	3.50184e-39	97	164.466	154	150	1	F:GO:0005488	F:binding			no IPS match	#N/A
Q2_P00833	meiotic checkpoint regulator cut4	329	1	1.194e-55	0.99	gi|256080991|ref|XP_002576758.1|meiotic checkpoint regulator cut4 [Schistosoma mansoni] >gi|238662040|emb|CAZ32995.1| meiotic checkpoint regulator cut4, putative [Schistosoma mansoni]	XP_002576758	1.194e-55	99	219.164	109	108	0					no IPS match	#N/A
Q2_P00838	guanine nucleotide exchange factor	522	20	7.6544e-30	0.61	gi|256075113|ref|XP_002573865.1|brefeldin A-inhibited guanine nucleotide-exchange protein [Schistosoma mansoni] >gi|238659055|emb|CAZ30098.1| brefeldin A-inhibited guanine nucleotide-exchange protein, putative [Schistosoma mansoni]	XP_002573865	7.6544e-30	100	133.65	65	65	0					no IPS match	#N/A
Q2_P00846	hypothetical protein [Schistosoma mansoni]	445	1	2.57187e-82	1	gi|256078020|ref|XP_002575296.1|hypothetical protein [Schistosoma mansoni] >gi|238660531|emb|CAZ31529.1| expressed protein [Schistosoma mansoni]	XP_002575296	2.57187e-82	100	307.76	148	148	0					no IPS match	#N/A
Q2_P00849	hypothetical protein [Schistosoma mansoni]	666	1	2.06807e-66	1	gi|256078520|ref|XP_002575543.1|hypothetical protein [Schistosoma mansoni] >gi|238660784|emb|CAZ31776.1| expressed protein [Schistosoma mansoni]	XP_002575543	2.06807e-66	100	203.371	105	105	0					no IPS match	#N/A
Q2_P00856	hypothetical protein [Schistosoma mansoni]	321	2	5.42527e-40	0.9	gi|256086454|ref|XP_002579414.1|hypothetical protein [Schistosoma mansoni] >gi|238664847|emb|CAZ35653.1| conserved hypothetical protein [Schistosoma mansoni]	XP_002579414	5.42527e-40	100	167.162	81	81	0					no IPS match	#N/A
Q2_P00857	hypothetical protein [Schistosoma mansoni]	197	1	1.13364e-29	1	gi|256081515|ref|XP_002577015.1|hypothetical protein [Schistosoma mansoni] >gi|238662307|emb|CAZ33252.1| hypothetical protein [Schistosoma mansoni]	XP_002577015	1.13364e-29	100	132.88	65	65	0					no IPS match	#N/A
Q2_P00866	---NA---	243	0			#N/A	#N/A	#N/A	#N/A	#N/A	#N/A	#N/A	0					no IPS match	#N/A
Q2_P00867	transcriptional co-activator crsp77-related	360	3	3.43908e-63	0.96	gi|256084650|ref|XP_002578540.1|transcriptional co-activator crsp77-related [Schistosoma mansoni] >gi|238663917|emb|CAZ34778.1| transcriptional co-activator crsp77-related [Schistosoma mansoni]	XP_002578540	3.43908e-63	99	244.202	120	119	0					no IPS match	#N/A
Q2_P00869	adenylate kinase 2	720	20	1.96571e-134	0.767	gi|256082446|ref|XP_002577467.1|adenylate kinase [Schistosoma mansoni] >gi|238662786|emb|CAZ33705.1| adenylate kinase 1, putative [Schistosoma mansoni]	XP_002577467	1.96571e-134	100	482.256	239	239	5	F:GO:0004017; C:GO:0005758; F:GO:0005524; C:GO:0005811; P:GO:0006172	F:adenylate kinase activity; C:mitochondrial intermembrane space; F:ATP binding; C:lipid particle; P:ADP biosynthetic process	EC:2.7.4.3	Metabolic pathways;Purine metabolism;Biosynthesis of secondary metabolites	IPR000850; IPR006259; IPR007862; G3DSA:3.40.50.300 (GENE3D), PTHR23359:SF22 (PANTHER), SSF52540 (SUPERFAMILY)	IPR000850 (Adenylate kinase) IPR006259 (Adenylate kinase, active site lid domain) IPR007862 (Adenylate kinase, subfamily) noIPR (unintegrated)
Q2_P00870	---NA---	721	0			#N/A	#N/A	#N/A	#N/A	#N/A	#N/A	#N/A	0					no IPS match	#N/A
Q2_P00883	novel protein	1613	20	0	0.6525	gi|256071690|ref|XP_002572172.1|hypothetical protein [Schistosoma mansoni] >gi|238657325|emb|CAZ28403.1| expressed protein [Schistosoma mansoni]	XP_002572172	0	96	688.723	365	353	4	P:GO:0030336; P:GO:0035024; F:GO:0003714; C:GO:0005634	P:negative regulation of cell migration; P:negative regulation of Rho protein signal transduction; F:transcription corepressor activity; C:nucleus			IPR022709; PTHR21243 (PANTHER), PTHR21243:SF4 (PANTHER)	IPR022709 (Protein of unknown function DUF3550/UPF0682) noIPR (unintegrated)
Q2_P00886	brca1 interacting protein c-terminal helicase 1	2178	20	0	0.5795	gi|256053044|ref|XP_002570021.1|brca1 interacting protein C-terminal helicase 1 brip1 [Schistosoma mansoni] >gi|227287372|emb|CAY17627.1| brca1 interacting protein C-terminal helicase 1 brip1, putative [Schistosoma mansoni]	XP_002570021	0	100	1400.19	725	725	25	F:GO:0004386; F:GO:0016787; F:GO:0003677; C:GO:0005634; F:GO:0003676; F:GO:0016818; P:GO:0006357; F:GO:0005524; P:GO:0000077; F:GO:0003735; P:GO:0006139; P:GO:0006412; P:GO:0008150; C:GO:0005739; F:GO:0000166; C:GO:0005737; P:GO:0006302; C:GO:0005840; F:GO:0004003; C:GO:0005762; C:GO:0005622; P:GO:0006281; F:GO:0005515; F:GO:0008026; C:GO:0005575	F:helicase activity; F:hydrolase activity; F:DNA binding; C:nucleus; F:nucleic acid binding; F:hydrolase activity, acting on acid anhydrides, in phosphorus-containing anhydrides; P:regulation of transcription from RNA polymerase II promoter; F:ATP binding; P:DNA damage checkpoint; F:structural constituent of ribosome; P:nucleobase, nucleoside, nucleotide and nucleic acid metabolic process; P:tran…			IPR006555; IPR010614; IPR014013; PTHR11472 (PANTHER), PTHR11472:SF6 (PANTHER)	IPR006555 (DEAD2) IPR010614 (Helicase, ATP-dependent, c2 type) IPR014013 (Helicase, superfamily 1/2, ATP-binding domain, DinG/Rad3-type) noIPR (unintegrated)
Q2_P00887	sh3 domain-binding protein 5-like	3210	20	0	0.575	gi|256080700|ref|XP_002576616.1|hypothetical protein [Schistosoma mansoni] >gi|238661891|emb|CAZ32853.1| expressed protein [Schistosoma mansoni]	XP_002576616	0	100	1855.49	1069	1069	0					IPR007940	IPR007940 (SH3-binding 5)
Q2_P00889	nuclear pore membrane glycoprotein gp210-related	1304	1	1.41013e-62	0.99	gi|256077686|ref|XP_002575132.1|nuclear pore membrane glycoprotein gp210-related [Schistosoma mansoni] >gi|238660361|emb|CAZ31365.1| nuclear pore membrane glycoprotein gp210-related [Schistosoma mansoni]	XP_002575132	1.41013e-62	99	244.973	138	137	0					no IPS match	#N/A
Q2_P00895	---NA---	742	0			#N/A	#N/A	#N/A	#N/A	#N/A	#N/A	#N/A	0					no IPS match	#N/A
Q2_P00896	mgc83858 protein	571	20	7.16666e-105	0.8045	gi|256088002|ref|XP_002580149.1|Cyclin fold protein [Schistosoma mansoni] >gi|238665660|emb|CAZ36388.1| Cyclin fold protein, putative [Schistosoma mansoni]	XP_002580149	7.16666e-105	98	383.259	190	188	1	C:GO:0005575	C:cellular_component			IPR006670; IPR011028; IPR013763; IPR013922	IPR006670 (Cyclin) IPR011028 (Cyclin-like) IPR013763 (Cyclin-related) IPR013922 (Cyclin-related 2)
Q2_P00900	hypothetical protein [Schistosoma mansoni]	829	4	7.44704e-33	0.99	gi|256083313|ref|XP_002577890.1|hypothetical protein [Schistosoma mansoni] >gi|256091969|ref|XP_002581779.1| hypothetical protein [Schistosoma mansoni] >gi|238663230|emb|CAZ34128.1| expressed protein [Schistosoma mansoni] >gi|238668000|emb|CAZ38020.1| expressed protein [Schistosoma mansoni]	XP_002577890	7.44704e-33	100	145.206	68	68	0					no IPS match	#N/A
Q2_P00903	sjchgc04916 protein	638	2	1.56379e-99	0.875	gi|256076745|ref|XP_002574670.1|hypothetical protein [Schistosoma mansoni] >gi|238659882|emb|CAZ30903.1| expressed protein [Schistosoma mansoni]	XP_002574670	1.56379e-99	99	365.925	212	210	0					no IPS match	#N/A
Q2_P00909	---NA---	305	0			#N/A	#N/A	#N/A	#N/A	#N/A	#N/A	#N/A	0					no IPS match	#N/A
Q2_P00924	hypothetical protein [Schistosoma mansoni]	952	8	1.24443e-32	0.8375	gi|256092282|ref|XP_002581888.1|hypothetical protein [Schistosoma mansoni] >gi|238668204|emb|CAZ38128.1| expressed protein [Schistosoma mansoni]	XP_002581888	1.24443e-32	81	144.821	96	78	0					no IPS match	#N/A
Q2_P00934	dead (asp-glu-ala-asp) box polypeptide 49	936	20	6.65052e-140	0.6495	gi|256070762|ref|XP_002571711.1|DEAD box ATP-dependent RNA helicase [Schistosoma mansoni] >gi|238656858|emb|CAZ27941.1| DEAD box ATP-dependent RNA helicase, putative [Schistosoma mansoni]	XP_002571711	6.65052e-140	99	501.13	255	254	0					IPR000629; IPR011545; IPR014001; IPR014014; IPR014021; G3DSA:3.40.50.300 (GENE3D), PTHR10967 (PANTHER), PTHR10967:SF12 (PANTHER), SSF52540 (SUPERFAMILY)	IPR000629 (DEAD-like helicase, N-terminal) IPR011545 (DNA/RNA helicase, DEAD/DEAH box type, N-terminal) IPR014001 (Helicase, superfamily 1/2, ATP-binding domain) IPR014014 (RNA helicase, ATP-dependent, DEAD-box, conserved site) IPR014021 (RNA helicase, DEAD-box type, Q motif) noIPR (unintegrated)
Q2_P00945	dna mismatch repair protein msh2	1223	20	0	0.696	gi|256087125|ref|XP_002579727.1|hypothetical protein [Schistosoma mansoni] >gi|238665205|emb|CAZ35966.1| expressed protein [Schistosoma mansoni]	XP_002579727	0	99	763.837	406	405	31	P:GO:0045910; P:GO:0008340; F:GO:0032139; F:GO:0032138; P:GO:0010165; F:GO:0003684; P:GO:0007283; P:GO:0030183; P:GO:0008584; P:GO:0014070; P:GO:0006302; P:GO:0006119; P:GO:0007050; P:GO:0043524; F:GO:0019237; P:GO:0010224; F:GO:0042802; P:GO:0016446; P:GO:0042493; P:GO:0043200; P:GO:0007281; P:GO:0006301; F:GO:0016887; F:GO:0032137; P:GO:0031573; P:GO:0006298; F:GO:0005524; C:GO:0032301; P:GO:00…	P:negative regulation of DNA recombination; P:determination of adult lifespan; F:dinucleotide insertion or deletion binding; F:single base insertion or deletion binding; P:response to X-ray; F:damaged DNA binding; P:spermatogenesis; P:B cell differentiation; P:male gonad development; P:response to organic cyclic substance; P:double-strand break repair; P:oxidative phosphorylation; P:cell cycle ar…			IPR000432; IPR007696; IPR007861; G3DSA:3.40.50.300 (GENE3D), PTHR11361:SF35 (PANTHER), SSF52540 (SUPERFAMILY)	IPR000432 (DNA mismatch repair protein MutS, clamp) IPR007696 (DNA mismatch repair protein MutS, core) IPR007861 (DNA mismatch repair protein MutS, C-terminal) noIPR (unintegrated)
Q2_P00952	nice-4 protein homolog isoform 1	492	3	7.89451e-63	0.733333	gi|256070361|ref|XP_002571511.1|hypothetical protein [Schistosoma mansoni] >gi|238656655|emb|CAZ27741.1| hypothetical protein [Schistosoma mansoni]	XP_002571511	7.89451e-63	100	134.42	64	64	0					SignalP (SIGNALP)	noIPR (unintegrated)
Q2_P00964	kiaa0732 protein	4230	20	0	0.4965	gi|256073774|ref|XP_002573203.1|hypothetical protein [Schistosoma mansoni] >gi|238658378|emb|CAZ29435.1| expressed protein [Schistosoma mansoni]	XP_002573203	0	100	2710.25	1409	1409	0					IPR006596; IPR019458; PTHR15696 (PANTHER), SSF88723 (SUPERFAMILY)	IPR006596 (Nucleotide binding protein, PINc) IPR019458 (Telomerase activating protein Est1) noIPR (unintegrated)
Q2_P00965	---NA---	547	0			#N/A	#N/A	#N/A	#N/A	#N/A	#N/A	#N/A	0					no IPS match	#N/A
Q2_P00974	hypothetical protein [Schistosoma mansoni]	379	1	2.89509e-40	0.72	gi|256078812|ref|XP_002575688.1|hypothetical protein [Schistosoma mansoni] >gi|238660931|emb|CAZ31921.1| expressed protein [Schistosoma mansoni]	XP_002575688	2.89509e-40	72	132.88	101	73	1	F:GO:0016779	F:nucleotidyltransferase activity			PTHR23092 (PANTHER), PTHR23092:SF14 (PANTHER)	noIPR (unintegrated)
Q2_P01000	sjchgc03001 protein	556	7	1.91159e-67	0.854286	gi|256053093|ref|XP_002570042.1|hypothetical protein [Schistosoma mansoni] >gi|227287401|emb|CAY17668.1| expressed protein [Schistosoma mansoni]	XP_002570042	1.91159e-67	100	258.84	171	171	0					no IPS match	#N/A
Q2_P01006	sjchgc02887 protein	336	8	4.53803e-15	0.75375	gi|56754869|gb|AAW25617.1|SJCHGC02887 protein [Schistosoma japonicum]	AAW25617	4.53803e-15	76	84.3445	63	48	0					no IPS match	#N/A
Q2_P01008	dishevelled-like protein	866	20	8.42095e-123	0.785	gi|256084853|ref|XP_002578640.1|dishevelled [Schistosoma mansoni] >gi|238664020|emb|CAZ34878.1| dishevelled, putative [Schistosoma mansoni]	XP_002578640	8.42095e-123	100	444.121	281	281	26	P:GO:0046847; F:GO:0004871; P:GO:0030032; P:GO:0023034; P:GO:0016055; P:GO:0035309; P:GO:0007507; P:GO:0006928; P:GO:0008585; P:GO:0007394; P:GO:0045198; P:GO:0007464; P:GO:0001737; C:GO:0005737; P:GO:0035019; P:GO:0032231; P:GO:0048675; P:GO:0030707; P:GO:0008104; C:GO:0005912; P:GO:0048106; F:GO:0070300; F:GO:0005112; P:GO:0007435; P:GO:0048076; P:GO:0016318	P:filopodium assembly; F:signal transducer activity; P:lamellipodium assembly; P:intracellular signaling pathway; P:Wnt receptor signaling pathway; P:wing and notum subfield formation; P:heart development; P:cellular component movement; P:female gonad development; P:dorsal closure, elongation of leading edge cells; P:establishment of epithelial cell apical/basal polarity; P:R3/R4 cell fate commit…			IPR001478; IPR003351; IPR008339; IPR015506; G3DSA:2.30.42.10 (GENE3D), PTHR10878:SF6 (PANTHER)	IPR001478 (Dishevelled) IPR003351 (Dishevelled protein) IPR008339 (Dishevelled related protein) IPR015506 (PDZ/DHR/GLGF) noIPR (unintegrated)
Q2_P01031	titin	314	20	8.71859e-54	0.583	gi|256071821|ref|XP_002572237.1|protein kinase; titin [Schistosoma mansoni] >gi|238657391|emb|CAZ28468.1| protein kinase; titin, putative [Schistosoma mansoni]	XP_002572237	8.71859e-54	100	213.001	104	104	15	P:GO:0007512; C:GO:0031430; C:GO:0030018; P:GO:0009851; P:GO:0045214; F:GO:0004674; P:GO:0043056; P:GO:0000003; P:GO:0055003; P:GO:0003007; F:GO:0005524; F:GO:0005515; P:GO:0001701; P:GO:0006936; P:GO:0006468	P:adult heart development; C:M band; C:Z disc; P:auxin biosynthetic process; P:sarcomere organization; F:protein serine/threonine kinase activity; P:forward locomotion; P:reproduction; P:cardiac myofibril assembly; P:heart morphogenesis; F:ATP binding; F:protein binding; P:in utero embryonic development; P:muscle contraction; P:protein amino acid phosphorylation	EC:2.7.11.0		IPR008957; PTHR19900 (PANTHER), PTHR19900:SF7 (PANTHER)	IPR008957 (Fibronectin type III domain) noIPR (unintegrated)
Q2_P01035	upf0550 protein c7orf28-like	1175	20	4.51044e-170	0.6295	gi|256083277|ref|XP_002577873.1|hypothetical protein [Schistosoma mansoni] >gi|238663211|emb|CAZ34111.1| expressed protein [Schistosoma mansoni]	XP_002577873	4.51044e-170	99	595.89	313	311	4	C:GO:0005764; F:GO:0003674; P:GO:0008150; C:GO:0005575	C:lysosome; F:molecular_function; P:biological_process; C:cellular_component			IPR013176; PTHR13056 (PANTHER)	IPR013176 (Protein of unknown function DUF1712, fungi) noIPR (unintegrated)
Q2_P01037	lamin b receptor	1821	20	0	0.555	gi|256071055|ref|XP_002571857.1|Lamin B receptor (ERG24) [Schistosoma mansoni] >gi|238657005|emb|CAZ28087.1| Lamin B receptor (ERG24) [Schistosoma mansoni]	XP_002571857	0	100	1025.39	534	534	0					IPR001171; PTHR21257 (PANTHER)	IPR001171 (Ergosterol biosynthesis ERG4/ERG24) noIPR (unintegrated)
Q2_P01042	protein kinase	812	3	4.84552e-98	0.89	gi|256085260|ref|XP_002578840.1|protein kinase [Schistosoma mansoni] >gi|238664227|emb|CAZ35078.1| protein kinase [Schistosoma mansoni]	XP_002578840	4.84552e-98	97	361.688	257	250	5	P:GO:0009851; P:GO:0006468; F:GO:0005083; F:GO:0005524; F:GO:0004674	P:auxin biosynthetic process; P:protein amino acid phosphorylation; F:small GTPase regulator activity; F:ATP binding; F:protein serine/threonine kinase activity	EC:2.7.11.0		PTHR22986 (PANTHER), PTHR22986:SF5 (PANTHER)	noIPR (unintegrated)
Q2_P01050	acid phosphatase-related	755	1	1.10213e-05	0.61	gi|256077139|ref|XP_002574865.1|acid phosphatase-related [Schistosoma mansoni] >gi|238660081|emb|CAZ31098.1| acid phosphatase-related [Schistosoma mansoni]	XP_002574865	1.10213e-05	61	54.6842	57	35	3	F:GO:0046872; F:GO:0016787; F:GO:0003993	F:metal ion binding; F:hydrolase activity; F:acid phosphatase activity			SignalP (SIGNALP)	noIPR (unintegrated)
Q2_P01057	ccr4-not transcription subunit 6-like	1977	20	0	0.6215	gi|256088084|ref|XP_002580189.1|carbon catabolite repressor protein [Schistosoma mansoni] >gi|238665702|emb|CAZ36428.1| carbon catabolite repressor protein, putative [Schistosoma mansoni]	XP_002580189	0	100	1315.06	658	658	15	P:GO:0006397; P:GO:0048477; F:GO:0030528; F:GO:0016787; C:GO:0005737; F:GO:0003674; P:GO:0006357; F:GO:0004527; C:GO:0005575; C:GO:0030014; F:GO:0005515; P:GO:0000289; P:GO:0000288; F:GO:0004518; P:GO:0008150	P:mRNA processing; P:oogenesis; F:transcription regulator activity; F:hydrolase activity; C:cytoplasm; F:molecular_function; P:regulation of transcription from RNA polymerase II promoter; F:exonuclease activity; C:cellular_component; C:CCR4-NOT complex; F:protein binding; P:nuclear-transcribed mRNA poly(A) tail shortening; P:nuclear-transcribed mRNA catabolic process, deadenylation-dependent deca…			IPR005135; G3DSA:3.80.10.10 (GENE3D), PTHR12121 (PANTHER), PTHR12121:SF13 (PANTHER), SSF52058 (SUPERFAMILY)	IPR005135 (Endonuclease/exonuclease/phosphatase) noIPR (unintegrated)
Q2_P01062	atp-dependent helicase ddx48	624	20	3.52779e-109	0.6845	gi|256076508|ref|XP_002574553.1|DEAD box ATP-dependent RNA helicase [Schistosoma mansoni] >gi|238659762|emb|CAZ30786.1| DEAD box ATP-dependent RNA helicase, putative [Schistosoma mansoni]	XP_002574553	3.52779e-109	98	397.897	207	203	18	P:GO:0017148; P:GO:0009792; F:GO:0005515; P:GO:0040007; C:GO:0009505; F:GO:0008143; P:GO:0009851; P:GO:0018996; C:GO:0005829; P:GO:0006396; P:GO:0002119; P:GO:0001703; C:GO:0005886; F:GO:0004004; C:GO:0005634; F:GO:0005524; P:GO:0040035; P:GO:0000910	P:negative regulation of translation; P:embryonic development ending in birth or egg hatching; F:protein binding; P:growth; C:plant-type cell wall; F:poly(A) RNA binding; P:auxin biosynthetic process; P:molting cycle, collagen and cuticulin-based cuticle; C:cytosol; P:RNA processing; P:nematode larval development; P:gastrulation with mouth forming first; C:plasma membrane; F:ATP-dependent RNA hel…			IPR000629; IPR011545; IPR014001; IPR014021; G3DSA:3.40.50.300 (GENE3D), PTHR10967 (PANTHER), PTHR10967:SF2 (PANTHER), SSF52540 (SUPERFAMILY)	IPR000629 (DEAD-like helicase, N-terminal) IPR011545 (DNA/RNA helicase, DEAD/DEAH box type, N-terminal) IPR014001 (Helicase, superfamily 1/2, ATP-binding domain) IPR014021 (RNA helicase, ATP-dependent, DEAD-box, conserved site) noIPR (unintegrated)
Q2_P01064	dna replication licensing factor mcm6	416	20	4.02832e-72	0.66	gi|256053084|ref|XP_002570038.1|DNA replication licensing factor MCM6 [Schistosoma mansoni] >gi|227287395|emb|CAY17659.1| DNA replication licensing factor MCM6, putative [Schistosoma mansoni]	XP_002570038	4.02832e-72	100	273.863	138	138	6	P:GO:0030174; P:GO:0009851; C:GO:0042555; F:GO:0003677; F:GO:0005524; F:GO:0003682	P:regulation of DNA replication initiation; P:auxin biosynthetic process; C:MCM complex; F:DNA binding; F:ATP binding; F:chromatin binding			IPR001208; PTHR11630 (PANTHER), PTHR11630:SF43 (PANTHER)	IPR001208 (DNA-dependent ATPase MCM) noIPR (unintegrated)
Q2_P01069		647				#N/A	#N/A	#N/A	#N/A	#N/A	#N/A	#N/A						IPR003961; IPR008957; PR00014 (PRINTS), PTHR19900 (PANTHER), PTHR19900:SF7 (PANTHER)	IPR003961 (Fibronectin type III domain) IPR008957 (Fibronectin, type III) noIPR (unintegrated)
Q2_P01078	hypothetical protein [Schistosoma mansoni]	1006	1	3.80847e-152	0.99	gi|256078492|ref|XP_002575529.1|hypothetical protein [Schistosoma mansoni] >gi|238660770|emb|CAZ31762.1| expressed protein [Schistosoma mansoni]	XP_002575529	3.80847e-152	99	541.962	329	327	0					no IPS match	#N/A
Q2_P01087	protein kinase	417	20	4.42686e-74	0.6475	gi|256077702|ref|XP_002575140.1|protein kinase [Schistosoma mansoni] >gi|238660369|emb|CAZ31373.1| protein kinase [Schistosoma mansoni]	XP_002575140	4.42686e-74	99	280.411	138	137	8	F:GO:0004383; P:GO:0023034; F:GO:0004672; F:GO:0008528; F:GO:0005524; C:GO:0016020; P:GO:0006468; P:GO:0006182	F:guanylate cyclase activity; P:intracellular signaling pathway; F:protein kinase activity; F:peptide receptor activity, G-protein coupled; F:ATP binding; C:membrane; P:protein amino acid phosphorylation; P:cGMP biosynthetic process	EC:4.6.1.2	Purine metabolism	IPR001828; G3DSA:3.40.50.2300 (GENE3D), PTHR11920 (PANTHER), PTHR11920:SF2 (PANTHER), SSF53822 (SUPERFAMILY)	IPR001828 (Extracellular ligand-binding receptor) noIPR (unintegrated)
Q2_P01097	atp-dependent transporter	369	1	1.0733e-11	0.74	gi|256086079|ref|XP_002579233.1|ATP-dependent transporter [Schistosoma mansoni] >gi|238664653|emb|CAZ35472.1| ATP-dependent transporter, putative [Schistosoma mansoni]	XP_002579233	1.0733e-11	74	73.1738	55	41	5	F:GO:0005524; F:GO:0016887; F:GO:0000166; F:GO:0017111; P:GO:0009851	F:ATP binding; F:ATPase activity; F:nucleotide binding; F:nucleoside-triphosphatase activity; P:auxin biosynthetic process			no IPS match	#N/A
Q2_P01112	---NA---	525	0			#N/A	#N/A	#N/A	#N/A	#N/A	#N/A	#N/A	0					SignalP (SIGNALP)	noIPR (unintegrated)
Q2_P01113	prokaryotic dna topoisomerase	574	20	9.93934e-70	0.5415	gi|256052775|ref|XP_002569927.1|prokaryotic DNA topoisomerase [Schistosoma mansoni] >gi|227284680|emb|CAY17440.1| prokaryotic DNA topoisomerase, putative [Schistosoma mansoni]	XP_002569927	9.93934e-70	99	266.544	125	124	0					no IPS match	#N/A
Q2_P01114	f1 v1 a1 alpha beta nucleotide- -containing protein	996	2	9.30224e-127	0.8	gi|256072129|ref|XP_002572389.1|hypothetical protein [Schistosoma mansoni] >gi|238657547|emb|CAZ28620.1| expressed protein [Schistosoma mansoni]	XP_002572389	9.30224e-127	99	457.603	254	253	0					no IPS match	#N/A
Q2_P01127	dna cross-link repair 1a protein	608	20	1.34443e-110	0.5405	gi|256075515|ref|XP_002574064.1|DNA cross-link repair protein pso2/snm1 [Schistosoma mansoni] >gi|238659258|emb|CAZ30297.1| DNA cross-link repair protein pso2/snm1, putative [Schistosoma mansoni]	XP_002574064	1.34443e-110	99	402.519	197	196	2	F:GO:0016787; P:GO:0006974	F:hydrolase activity; P:response to DNA damage stimulus			IPR011084; PTHR23240 (PANTHER), PTHR23240:SF1 (PANTHER)	IPR011084 (DNA repair metallo-beta-lactamase) noIPR (unintegrated)
Q2_P01128	---NA---	433	0			#N/A	#N/A	#N/A	#N/A	#N/A	#N/A	#N/A	0					no IPS match	#N/A
Q2_P01134	eukaryotic translation initiation factor 4h	1017	20	1.45699e-82	0.804	gi|256087575|ref|XP_002579942.1|eukaryotic translation initiation factor 4h [Schistosoma mansoni] >gi|238665440|emb|CAZ36181.1| eukaryotic translation initiation factor 4h, putative [Schistosoma mansoni]	XP_002579942	1.45699e-82	100	310.842	242	242	6	C:GO:0016281; F:GO:0005515; P:GO:0006446; F:GO:0003743; C:GO:0005829; F:GO:0000166	C:eukaryotic translation initiation factor 4F complex; F:protein binding; P:regulation of translational initiation; F:translation initiation factor activity; C:cytosol; F:nucleotide binding			IPR000504; IPR012677; PTHR23236 (PANTHER), PTHR23236:SF2 (PANTHER), SSF54928 (SUPERFAMILY)	IPR000504 (Nucleotide-binding, alpha-beta plait) IPR012677 (RNA recognition motif, RNP-1) noIPR (unintegrated)
Q2_P01139	---NA---	469	0			#N/A	#N/A	#N/A	#N/A	#N/A	#N/A	#N/A	0					SignalP (SIGNALP)	noIPR (unintegrated)
Q2_P01145	---NA---	361	0			#N/A	#N/A	#N/A	#N/A	#N/A	#N/A	#N/A	0					SignalP (SIGNALP)	noIPR (unintegrated)
Q2_P01148	hypothetical protein [Schistosoma mansoni]	888	2	5.08255e-46	0.98	gi|256092206|ref|XP_002581862.1|hypothetical protein [Schistosoma mansoni] >gi|238668154|emb|CAZ38102.1| hypothetical protein [Schistosoma mansoni]	XP_002581862	5.08255e-46	96	189.119	114	110	0					no IPS match	#N/A
Q2_P01151	sidekick homolog 2	691	20	1.35235e-97	0.473	gi|256081479|ref|XP_002576997.1|receptor protein tyrosine phosphatase [Schistosoma mansoni] >gi|238662289|emb|CAZ33234.1| receptor protein tyrosine phosphatase, putative [Schistosoma mansoni]	XP_002576997	1.35235e-97	99	359.762	189	188	3	F:GO:0004725; P:GO:0006470; F:GO:0004872	F:protein tyrosine phosphatase activity; P:protein amino acid dephosphorylation; F:receptor activity	EC:3.1.3.48		IPR003961; IPR008957; PTHR10489 (PANTHER)	IPR003961 (Fibronectin type III domain) IPR008957 (Fibronectin, type III) noIPR (unintegrated)
Q2_P01152	creb-binding protein	6282	20	0	0.7355	gi|256090778|ref|XP_002581358.1|CREB-binding protein 1 (SmCBP1) [Schistosoma mansoni] >gi|238667227|emb|CAZ37597.1| CREB-binding protein 1 (SmCBP1) [Schistosoma mansoni]	XP_002581358	0	100	3576.18	2078	2078	0					IPR000197; IPR000433; IPR001487; IPR003101; IPR010303; IPR013178; IPR018359; IPR019786; PTHR13808 (PANTHER)	IPR000197 (Bromodomain) IPR000433 (Bromodomain, conserved site) IPR001487 (Coactivator CBP, KIX) IPR003101 (Histone H3-K56 acetyltransferase, RTT109) IPR010303 (Protein of unknown function DUF902, CREBbp) IPR013178 (unintegrated) IPR018359 (Zinc finger, PHD-type, conserved site) IPR019786 (Zinc finger, TAZ-type) noIPR (Zinc finger, ZZ-type)
Q2_P01174	senescence-associated protein	333	6	5.18791e-27	0.845	gi|256091935|ref|XP_002581767.1|hypothetical protein [Schistosoma mansoni] >gi|238667978|emb|CAZ38008.1| hypothetical protein [Schistosoma mansoni]	XP_002581767	5.18791e-27	90	124.02	75	68	0					SignalP (SIGNALP)	noIPR (unintegrated)
Q2_P01176	hypothetical protein [Schistosoma mansoni]	504	8	6.21386e-23	0.91625	gi|256091348|ref|XP_002581562.1|hypothetical protein [Schistosoma mansoni] >gi|238667593|emb|CAZ37800.1| expressed protein [Schistosoma mansoni] >gi|238667594|emb|CAZ37801.1| expressed protein [Schistosoma mansoni] >gi|238667596|emb|CAZ37803.1| expressed protein [Schistosoma mansoni]	XP_002581562	6.21386e-23	82	110.538	76	63	0					no IPS match	#N/A
Q2_P01182	multiple pdz domain protein	1415	2	1.47723e-169	1	gi|256082179|ref|XP_002577338.1|multiple pdz domain protein [Schistosoma mansoni] >gi|238662648|emb|CAZ33575.1| multiple pdz domain protein, putative [Schistosoma mansoni]	XP_002577338	1.47723e-169	100	600.512	333	333	1	F:GO:0005515	F:protein binding			no IPS match	#N/A
Q2_P01185	---NA---	237	0			#N/A	#N/A	#N/A	#N/A	#N/A	#N/A	#N/A	0					no IPS match	#N/A
Q2_P01188	t-cell receptor beta chain ana 11	1103	2	0.000105474	0.51	gi|307758659|gb|EFO17893.1|hypothetical protein LOAG_10610 [Loa loa]	EFO17893	0.000105474	51	52.373	78	40	0					no IPS match	#N/A
Q2_P01189	aminopeptidase puromycin sensitive	1035	20	0	0.64	gi|256088024|ref|XP_002580160.1|cytosol alanyl aminopeptidase (M01 family) [Schistosoma mansoni] >gi|238665671|emb|CAZ36399.1| cytosol alanyl aminopeptidase (M01 family) [Schistosoma mansoni]	XP_002580160	0	100	644.425	320	320	6	C:GO:0005829; F:GO:0008237; P:GO:0006508; F:GO:0008270; F:GO:0005515; F:GO:0004177	C:cytosol; F:metallopeptidase activity; P:proteolysis; F:zinc ion binding; F:protein binding; F:aminopeptidase activity	EC:3.4.11.0		IPR001930; IPR014782; IPR015568; SSF55486 (SUPERFAMILY), SSF63737 (SUPERFAMILY)	IPR001930 (Peptidase M1, membrane alanine aminopeptidase) IPR014782 (Peptidase M1, membrane alanine aminopeptidase, N-terminal) IPR015568 (Peptidase M1, puromycin-sensitive aminopeptidase) noIPR (unintegrated)
Q2_P01191	mll5 protein	629	20	9.40583e-110	0.6545	gi|256084234|ref|XP_002578336.1|hypothetical protein [Schistosoma mansoni] >gi|238663705|emb|CAZ34574.1| expressed protein [Schistosoma mansoni]	XP_002578336	9.40583e-110	97	399.823	203	197	7	F:GO:0005515; F:GO:0008270; P:GO:0042119; P:GO:0002446; F:GO:0016740; P:GO:0006306; P:GO:0030218	F:protein binding; F:zinc ion binding; P:neutrophil activation; P:neutrophil mediated immunity; F:transferase activity; P:DNA methylation; P:erythrocyte differentiation			IPR001965; IPR011011; IPR018120; IPR019786; IPR019787; G3DSA:3.30.40.10 (GENE3D)	IPR001965 (Glycoside hydrolase, family 1, active site) IPR011011 (unintegrated) IPR018120 (Zinc finger, FYVE/PHD-type) IPR019786 (Zinc finger, PHD-finger) IPR019787 (Zinc finger, PHD-type) noIPR (Zinc finger, PHD-type, conserved site)
Q2_P01192	sjchgc07518 protein	884	3	9.24773e-125	0.953333	gi|256081260|ref|XP_002576890.1|hypothetical protein [Schistosoma mansoni] >gi|238662177|emb|CAZ33127.1| expressed protein [Schistosoma mansoni]	XP_002576890	9.24773e-125	100	450.669	229	229	0					no IPS match	#N/A
Q2_P01199	a kinase anchor protein 7	1083	20	1.07409e-78	0.592	gi|256080001|ref|XP_002576272.1|hypothetical protein [Schistosoma mansoni] >gi|238661536|emb|CAZ32508.1| expressed protein [Schistosoma mansoni]	XP_002576272	1.07409e-78	90	298.13	173	156	3	P:GO:0016070; F:GO:0003824; C:GO:0005622	P:RNA metabolic process; F:catalytic activity; C:intracellular			IPR009097; IPR019510	IPR009097 (Protein kinase A anchor protein, nuclear localisation signal domain) IPR019510 (RNA ligase/cyclic nucleotide phosphodiesterase)
Q2_P01205	phosphodiesterase cgmp- delta	999	20	4.6868e-69	0.8165	gi|256080903|ref|XP_002576715.1|retinal rod rhodopsin-sensitive cgmp 3'5'-cyclic phosphodiesterase [Schistosoma mansoni] >gi|238661995|emb|CAZ32952.1| retinal rod rhodopsin-sensitive cgmp 3',5'-cyclic phosphodiesterase, putative [Schistosoma mansoni]	XP_002576715	4.6868e-69	97	212.616	112	109	4	F:GO:0047555; P:GO:0007602; F:GO:0005515; P:GO:0007601	F:3',5'-cyclic-GMP phosphodiesterase activity; P:phototransduction; F:protein binding; P:visual perception	EC:3.1.4.35	Purine metabolism	PTHR12976 (PANTHER)	noIPR (unintegrated)
Q2_P01219	exportin 4	1173	20	0	0.5095	gi|256073672|ref|XP_002573153.1|hypothetical protein [Schistosoma mansoni] >gi|238658326|emb|CAZ29385.1| expressed protein [Schistosoma mansoni]	XP_002573153	0	97	471.855	287	280	0					no IPS match	#N/A
Q2_P01234	myst-related protein	3225	20	0	0.7215	gi|256081465|ref|XP_002576990.1|myst-related protein [Schistosoma mansoni] >gi|238662282|emb|CAZ33227.1| myst-related protein [Schistosoma mansoni]	XP_002576990	0	100	2051.17	1074	1074	0					IPR001841; IPR001965; IPR011011; IPR019787; G3DSA:3.30.40.10 (GENE3D), PTHR10615 (PANTHER), PTHR10615:SF7 (PANTHER)	IPR001841 (unintegrated) IPR001965 (Zinc finger, FYVE/PHD-type) IPR011011 (Zinc finger, PHD-finger) IPR019787 (Zinc finger, PHD-type) noIPR (Zinc finger, RING-type)
Q2_P01235	histone-lysine n-methyltransferase ezh2	351	20	2.25543e-62	0.596	gi|256085630|ref|XP_002579018.1|enhancer of zeste ezh [Schistosoma mansoni] >gi|238664419|emb|CAZ35257.1| enhancer of zeste, ezh, putative [Schistosoma mansoni]	XP_002579018	2.25543e-62	98	241.506	116	114	20	P:GO:0048387; F:GO:0003677; C:GO:0005634; F:GO:0003674; P:GO:0006325; P:GO:0006355; P:GO:0016568; F:GO:0016564; P:GO:0006350; F:GO:0042054; F:GO:0018024; P:GO:0051154; C:GO:0045120; F:GO:0003682; C:GO:0035098; P:GO:0045449; F:GO:0008168; P:GO:0016571; F:GO:0005515; F:GO:0016740	P:negative regulation of retinoic acid receptor signaling pathway; F:DNA binding; C:nucleus; F:molecular_function; P:chromatin organization; P:regulation of transcription, DNA-dependent; P:chromatin modification; F:transcription repressor activity; P:transcription; F:histone methyltransferase activity; F:histone-lysine N-methyltransferase activity; P:negative regulation of striated muscle cell di…			no IPS match	#N/A
Q2_P01240	bromodomain containing 7	721	20	8.25503e-133	0.5545	gi|256086587|ref|XP_002579479.1|hypothetical protein [Schistosoma mansoni] >gi|238664915|emb|CAZ35718.1| expressed protein [Schistosoma mansoni]	XP_002579479	8.25503e-133	99	476.863	240	238	7	F:GO:0042393; C:GO:0005737; P:GO:0016055; F:GO:0005515; P:GO:0006357; F:GO:0008134; C:GO:0005634	F:histone binding; C:cytoplasm; P:Wnt receptor signaling pathway; F:protein binding; P:regulation of transcription from RNA polymerase II promoter; F:transcription factor binding; C:nucleus			IPR021900; PTHR22881 (PANTHER), PTHR22881:SF3 (PANTHER)	IPR021900 (Protein of unknown function DUF3512) noIPR (unintegrated)
Q2_P01241	cytochrome c oxidase assembly protein mitochondrial	995	20	2.11e-46	0.7985	gi|256077311|ref|XP_002574950.1|cytochrome C oxidase assembly protein cox11 [Schistosoma mansoni] >gi|238660168|emb|CAZ31183.1| cytochrome C oxidase assembly protein cox11, putative [Schistosoma mansoni]	XP_002574950	2.11e-46	100	190.66	91	91	7	P:GO:0008535; C:GO:0005743; P:GO:0007585; F:GO:0005507; F:GO:0009055; C:GO:0016021; F:GO:0004129	P:respiratory chain complex IV assembly; C:mitochondrial inner membrane; P:respiratory gaseous exchange; F:copper ion binding; F:electron carrier activity; C:integral to membrane; F:cytochrome-c oxidase activity	EC:1.9.3.1	Metabolic pathways;Oxidative phosphorylation	IPR007533	IPR007533 (Cytochrome c oxidase assembly protein CtaG/Cox11)
Q2_P01249	leucine-rich repeats and wd repeat domain containing 1	5517	20	0	0.6055	gi|256083908|ref|XP_002578177.1|hypothetical protein [Schistosoma mansoni] >gi|238663538|emb|CAZ34415.1| expressed protein [Schistosoma mansoni]	XP_002578177	0	100	3244.91	1838	1838	0					IPR001680; IPR006989; IPR011046; IPR015943; IPR017986; IPR019781; IPR019782; PTHR10253 (PANTHER), PTHR10253:SF4 (PANTHER), SSF52047 (SUPERFAMILY)	IPR001680 (NAB co-repressor, conserved region 2) IPR006989 (unintegrated) IPR011046 (WD40 repeat) IPR015943 (WD40 repeat 2) IPR017986 (WD40 repeat, subgroup) IPR019781 (WD40 repeat-like-containing domain) IPR019782 (WD40/YVTN repeat-like-containing domain) noIPR (WD40-repeat-containing domain)
Q2_P01252	pre-mrna-processing-splicing factor 8	1399	20	0	0.943	gi|256077246|ref|XP_002574918.1|splicing factor Prp8 [Schistosoma mansoni] >gi|238660135|emb|CAZ31151.1| splicing factor Prp8 , putative [Schistosoma mansoni]	XP_002574918	0	97	884.789	446	434	8	C:GO:0005682; P:GO:0050896; C:GO:0005681; F:GO:0003723; F:GO:0005515; C:GO:0016607; P:GO:0007601; P:GO:0000398	C:U5 snRNP; P:response to stimulus; C:spliceosomal complex; F:RNA binding; F:protein binding; C:nuclear speck; P:visual perception; P:nuclear mRNA splicing, via spliceosome			IPR019580; IPR019581; PTHR11140 (PANTHER)	IPR019580 (Pre-mRNA-processing-splicing factor 8, U5-snRNA-binding) IPR019581 (Pre-mRNA-processing-splicing factor 8, U6-snRNA-binding) noIPR (unintegrated)
Q2_P01257	phosphatidylserine receptor	730	20	9.05328e-26	0.741	gi|256075828|ref|XP_002574218.1|phosphatidylserine receptor [Schistosoma mansoni] >gi|238659417|emb|CAZ30451.1| phosphatidylserine receptor, putative [Schistosoma mansoni]	XP_002574218	9.05328e-26	100	121.324	84	84	5	F:GO:0004872; P:GO:0046329; P:GO:0035212; C:GO:0005634; P:GO:0043066	F:receptor activity; P:negative regulation of JNK cascade; P:cell competition in a multicellular organism; C:nucleus; P:negative regulation of apoptosis			no IPS match	#N/A
Q2_P01259	amine oxidase	523	1	1.86361e-68	0.99	gi|256084180|ref|XP_002578309.1|amine oxidase [Schistosoma mansoni] >gi|238663678|emb|CAZ34547.1| amine oxidase, putative [Schistosoma mansoni]	XP_002578309	1.86361e-68	99	261.922	160	159	0					no IPS match	#N/A
Q2_P01260	ctd (carboxy-terminal rna polymerase polypeptide a) small phosphatase like 2	1978	20	0	0.7995	gi|256083671|ref|XP_002578064.1|nuclear lim interactor-interacting factor-related [Schistosoma mansoni] >gi|238663414|emb|CAZ34302.1| nuclear lim interactor-interacting factor-related [Schistosoma mansoni]	XP_002578064	0	98	725.317	433	425	1	F:GO:0004721	F:phosphoprotein phosphatase activity	EC:3.1.3.16	T cell receptor signaling pathway	IPR004274; IPR011948; G3DSA:3.40.50.1000 (GENE3D), PTHR12210 (PANTHER), PTHR12210:SF12 (PANTHER), SSF56784 (SUPERFAMILY)	IPR004274 (Dullard phosphatase domain, eukaryotic) IPR011948 (NLI interacting factor) noIPR (unintegrated)
Q2_P01261		10167				#N/A	#N/A	#N/A	#N/A	#N/A	#N/A	#N/A						PTHR21696 (PANTHER)	noIPR (unintegrated)
Q2_P01276	prion-like-(q n-rich)-domain-bearing protein protein	364	3	2.80879e-57	0.866667	gi|256090523|ref|XP_002581237.1|prion-like-(q/n-rich)-domain-bearing protein protein [Schistosoma mansoni] >gi|238667093|emb|CAZ37476.1| prion-like-(q/n-rich)-domain-bearing protein protein [Schistosoma mansoni]	XP_002581237	2.80879e-57	98	224.557	120	118	0					no IPS match	#N/A
Q2_P01279	golga3 protein	635	20	1.69946e-114	0.5095	gi|256088133|ref|XP_002580213.1|UDP-galactose transporter [Schistosoma mansoni] >gi|238665727|emb|CAZ36452.1| UDP-galactose transporter, putative [Schistosoma mansoni]	XP_002580213	1.69946e-114	99	415.616	211	210	0					no IPS match	#N/A
Q2_P01280	---NA---	423	0			#N/A	#N/A	#N/A	#N/A	#N/A	#N/A	#N/A	0					no IPS match	#N/A
Q2_P01282	sjchgc07100 protein	466	2	1.52579e-42	0.88	gi|256069188|ref|XP_002571060.1|hypothetical protein [Schistosoma mansoni] >gi|238652025|emb|CAZ38745.1| hypothetical protein [Schistosoma mansoni]	XP_002571060	1.52579e-42	98	175.637	87	86	0					no IPS match	#N/A
Q2_P01294	exportin 4	689	16	2.64838e-97	0.49375	gi|256073672|ref|XP_002573153.1|hypothetical protein [Schistosoma mansoni] >gi|238658326|emb|CAZ29385.1| expressed protein [Schistosoma mansoni]	XP_002573153	2.64838e-97	100	349.362	196	196	8	F:GO:0005488; C:GO:0005737; P:GO:0006886; F:GO:0005515; F:GO:0008565; P:GO:0006810; C:GO:0005634; P:GO:0015031	F:binding; C:cytoplasm; P:intracellular protein transport; F:protein binding; F:protein transporter activity; P:transport; C:nucleus; P:protein transport			PTHR12596 (PANTHER), PTHR12596:SF3 (PANTHER)	noIPR (unintegrated)
Q2_P01298	orm1-like protein 2	588	20	3.07408e-61	0.762	gi|56756156|gb|AAW26256.1|SJCHGC06423 protein [Schistosoma japonicum] >gi|226466776|emb|CAX69523.1| ORM1-like protein 2 [Schistosoma japonicum]	AAW26256	3.07408e-61	96	238.424	147	142	0					IPR007203; SignalP (SIGNALP)	IPR007203 (ORMDL) noIPR (unintegrated)
Q2_P01300	kinesin heavy	1303	20	0	0.857	gi|256070733|ref|XP_002571697.1|hypothetical protein [Schistosoma mansoni] >gi|238656843|emb|CAZ27927.1| kif-2, putative [Schistosoma mansoni]	XP_002571697	0	89	751.125	433	387	0					IPR001752; IPR019821; PTHR16012 (PANTHER), PTHR16012:SF186 (PANTHER), SSF52540 (SUPERFAMILY)	IPR001752 (Kinesin, motor domain) IPR019821 (Kinesin, motor region, conserved site) noIPR (unintegrated)
Q2_P01303	bcl2-like apoptosis -containing protein	609	3	7.7957e-82	0.85	gi|256078465|ref|XP_002575516.1|hypothetical protein [Schistosoma mansoni] >gi|238660756|emb|CAZ31749.1| expressed protein [Schistosoma mansoni]	XP_002575516	7.7957e-82	98	306.99	168	166	1	P:GO:0042981	P:regulation of apoptosis			no IPS match	#N/A
Q2_P01317	sjchgc02706 protein	988	3	3.46318e-169	0.823333	gi|256090709|ref|XP_002581325.1|hypothetical protein [Schistosoma mansoni] >gi|238667191|emb|CAZ37564.1| expressed protein [Schistosoma mansoni]	XP_002581325	3.46318e-169	99	292.352	147	146	0					SignalP (SIGNALP)	noIPR (unintegrated)
Q2_P01325	hypothetical protein [Schistosoma mansoni]	931	1	6.60355e-23	1	gi|256084489|ref|XP_002578461.1|hypothetical protein [Schistosoma mansoni] >gi|238663835|emb|CAZ34699.1| expressed protein [Schistosoma mansoni]	XP_002578461	6.60355e-23	100	96.2857	46	46	2	F:GO:0008270; C:GO:0005622	F:zinc ion binding; C:intracellular			SignalP (SIGNALP)	noIPR (unintegrated)
Q2_P01329	---NA---	1137	0			#N/A	#N/A	#N/A	#N/A	#N/A	#N/A	#N/A	0					SignalP (SIGNALP)	noIPR (unintegrated)
Q2_P01330	wd repeat-containing protein 82	793	20	7.67946e-132	0.834	gi|256080899|ref|XP_002576713.1|hypothetical protein [Schistosoma mansoni] >gi|238661993|emb|CAZ32950.1| WD40-repeat containing protein [Schistosoma mansoni]	XP_002576713	7.67946e-132	100	431.024	211	211	0					IPR001680; IPR011046; IPR015943; IPR017986; IPR019781; IPR019782; IPR020472; PTHR19861 (PANTHER)	IPR001680 (G-protein beta WD-40 repeat, region) IPR011046 (unintegrated) IPR015943 (WD40 repeat) IPR017986 (WD40 repeat 2) IPR019781 (WD40 repeat, subgroup) IPR019782 (WD40 repeat-like-containing domain) IPR020472 (WD40/YVTN repeat-like-containing domain) noIPR (WD40-repeat-containing domain)
Q2_P01343	lamino-associated polypeptide 2 -containing protein	704	5	3.71414e-90	0.778	gi|256086039|ref|XP_002579214.1|hypothetical protein [Schistosoma mansoni] >gi|238664632|emb|CAZ35453.1| expressed protein [Schistosoma mansoni]	XP_002579214	3.71414e-90	94	335.109	179	169	1	C:GO:0005635	C:nuclear envelope			no IPS match	#N/A
Q2_P01345	myo inositol monophosphatase	734	20	1.2545e-62	0.593	gi|56757950|gb|AAW27115.1|SJCHGC06024 protein [Schistosoma japonicum] >gi|226478110|emb|CAX72748.1| Inositol monophosphatase,domain-containing protein [Schistosoma japonicum] >gi|226478528|emb|CAX72759.1| Inositol monophosphatase,domain-containing protein [Schistosoma japonicum]	AAW27115	1.2545e-62	78	224.557	155	122	0					SignalP (SIGNALP)	noIPR (unintegrated)
Q2_P01365	single-stranded dna-binding protein 3	1179	5	2.34589e-45	0.798	gi|226489829|emb|CAX75065.1|Single-stranded DNA-binding protein 3 [Schistosoma japonicum]	CAX75065	2.34589e-45	81	138.272	81	66	2	F:GO:0003697; F:GO:0030528	F:single-stranded DNA binding; F:transcription regulator activity			no IPS match	#N/A
Q2_P01372	cytochrome oxidase biogenesis protein (oxa1 mitochondrial)	1135	20	8.97299e-148	0.6165	gi|256084614|ref|XP_002578522.1|cytochrome oxidase biogenesis protein (oxa1 mitochondrial) [Schistosoma mansoni] >gi|238663899|emb|CAZ34760.1| cytochrome oxidase biogenesis protein (oxa1 mitochondrial), putative [Schistosoma mansoni]	XP_002578522	8.97299e-148	100	527.709	293	293	0					IPR001708; PTHR12428:SF3 (PANTHER), SignalP (SIGNALP)	IPR001708 (Membrane insertion protein, OxaA/YidC) noIPR (unintegrated)
Q2_P01373	---NA---	377	0			#N/A	#N/A	#N/A	#N/A	#N/A	#N/A	#N/A	0					no IPS match	#N/A
Q2_P01380	zinc c2h2-type domain-containing protein	507	3	5.84838e-85	0.866667	gi|256075393|ref|XP_002574004.1|hypothetical protein [Schistosoma mansoni] >gi|238659196|emb|CAZ30237.1| expressed protein [Schistosoma mansoni]	XP_002574004	5.84838e-85	99	316.62	155	154	2	F:GO:0008270; C:GO:0005622	F:zinc ion binding; C:intracellular			IPR007087; IPR015880	IPR007087 (Zinc finger, C2H2-like) IPR015880 (Zinc finger, C2H2-type)
Q2_P01398	hypothetical protein [Schistosoma mansoni]	785	8	7.68802e-37	0.93	gi|256091348|ref|XP_002581562.1|hypothetical protein [Schistosoma mansoni] >gi|238667593|emb|CAZ37800.1| expressed protein [Schistosoma mansoni] >gi|238667594|emb|CAZ37801.1| expressed protein [Schistosoma mansoni] >gi|238667596|emb|CAZ37803.1| expressed protein [Schistosoma mansoni]	XP_002581562	7.68802e-37	98	158.303	74	73	0					no IPS match	#N/A
Q2_P01407	---NA---	457	0			#N/A	#N/A	#N/A	#N/A	#N/A	#N/A	#N/A	0					no IPS match	#N/A
Q2_P01414	e3 ubiquitin-protein ligase ubr5	2988	20	0	0.567	gi|256080598|ref|XP_002576566.1|ubiquitin--protein ligase edd [Schistosoma mansoni] >gi|238661839|emb|CAZ32803.1| ubiquitin--protein ligase edd, putative [Schistosoma mansoni]	XP_002576566	0	82	843.573	695	576	5	F:GO:0003723; F:GO:0004842; C:GO:0005622; F:GO:0008270; P:GO:0006464	F:RNA binding; F:ubiquitin-protein ligase activity; C:intracellular; F:zinc ion binding; P:protein modification process	EC:6.3.2.19		PTHR11254 (PANTHER), PTHR11254:SF77 (PANTHER)	noIPR (unintegrated)
Q2_P01434	phosphoinositide-3- alpha polypeptide	503	20	1.1249e-77	0.627	gi|256085715|ref|XP_002579059.1|phosphatidylinositol-45-bisphosphate 3-kinase catalytic subunit alpha PI3K [Schistosoma mansoni] >gi|238664463|emb|CAZ35298.1| phosphatidylinositol-4,5-bisphosphate 3-kinase catalytic subunit alpha PI3K [Schistosoma mansoni]	XP_002579059	1.1249e-77	100	292.352	167	167	13	P:GO:0043491; C:GO:0005942; F:GO:0043560; F:GO:0046934; P:GO:0046854; P:GO:0006916; F:GO:0016303; P:GO:0007165; P:GO:0006006; C:GO:0030027; P:GO:0048015; P:GO:0040014; P:GO:0006468	P:protein kinase B signaling cascade; C:phosphoinositide 3-kinase complex; F:insulin receptor substrate binding; F:phosphatidylinositol-4,5-bisphosphate 3-kinase activity; P:phosphoinositide phosphorylation; P:anti-apoptosis; F:obs-phosphatidylinositol-3-kinase activity; P:signal transduction; P:glucose metabolic process; C:lamellipodium; P:phosphoinositide-mediated signaling; P:regulation of mul…	EC:2.7.1.153; EC:2.7.1.137	Phosphatidylinositol signaling system;mTOR signaling pathway;Inositol phosphate metabolismMetabolic pathways;Phosphatidylinositol signaling system;Inositol phosphate metabolism	IPR002420; IPR008973; IPR015433; G3DSA:2.60.40.150 (GENE3D), PTHR10048:SF14 (PANTHER), SignalP (SIGNALP)	IPR002420 (C2 calcium/lipid-binding domain, CaLB) IPR008973 (Phosphatidylinositol Kinase) IPR015433 (Phosphoinositide 3-kinase, C2) noIPR (unintegrated)
Q2_P01455	cse1 chromosome segregation 1-like	3096	20	0	0.6105	gi|256072486|ref|XP_002572566.1|importin-alpha re-exporter (chromosome segregation 1-like protein) [Schistosoma mansoni] >gi|238657727|emb|CAZ28798.1| importin-alpha re-exporter (chromosome segregation 1-like protein) [Schistosoma mansoni]	XP_002572566	0	100	1946.4	1031	1031	0					IPR001494; IPR005043; IPR011989; IPR013713; IPR016024; PTHR10997 (PANTHER), PTHR10997:SF8 (PANTHER)	IPR001494 (Armadillo-like helical) IPR005043 (Armadillo-type fold) IPR011989 (CAS/CSE, C-terminal) IPR013713 (Exportin/Importin, Cse1-like) IPR016024 (Importin-beta, N-terminal) noIPR (unintegrated)
Q2_P01468	transducin-like enhancer protein 3-like	925	20	2.24389e-124	0.509	gi|256052564|ref|XP_002569834.1|groucho-related [Schistosoma mansoni] >gi|227284562|emb|CAY17252.1| groucho-related [Schistosoma mansoni]	XP_002569834	2.24389e-124	78	449.514	309	243	6	P:GO:0045449; P:GO:0016055; P:GO:0007165; P:GO:0009887; F:GO:0005515; C:GO:0005634	P:regulation of transcription; P:Wnt receptor signaling pathway; P:signal transduction; P:organ morphogenesis; F:protein binding; C:nucleus			IPR001680; IPR011046; IPR015943; IPR017986; IPR019775; IPR019781; PTHR10814 (PANTHER)	IPR001680 (unintegrated) IPR011046 (WD40 repeat) IPR015943 (WD40 repeat, conserved site) IPR017986 (WD40 repeat, subgroup) IPR019775 (WD40 repeat-like-containing domain) IPR019781 (WD40/YVTN repeat-like-containing domain) noIPR (WD40-repeat-containing domain)
Q2_P01489	peptidylprolyl isomerase -like 4	730	20	6.11167e-115	0.777	gi|256085907|ref|XP_002579151.1|peptidyl-prolyl cis-trans isomerase [Schistosoma mansoni] >gi|238664563|emb|CAZ35390.1| peptidyl-prolyl cis-trans isomerase-like 4. ppil4 [Schistosoma mansoni]	XP_002579151	6.11167e-115	97	417.542	234	229	7	P:GO:0006457; F:GO:0003676; P:GO:0016567; F:GO:0004842; F:GO:0003755; F:GO:0000166; C:GO:0000151	P:protein folding; F:nucleic acid binding; P:protein ubiquitination; F:ubiquitin-protein ligase activity; F:peptidyl-prolyl cis-trans isomerase activity; F:nucleotide binding; C:ubiquitin ligase complex	EC:6.3.2.19; EC:5.2.1.8		IPR000504; IPR002130; IPR012677; IPR015891; PTHR11071 (PANTHER), PTHR11071:SF27 (PANTHER), SSF54928 (SUPERFAMILY)	IPR000504 (Cyclophilin-like) IPR002130 (Nucleotide-binding, alpha-beta plait) IPR012677 (Peptidyl-prolyl cis-trans isomerase, cyclophilin-type) IPR015891 (RNA recognition motif, RNP-1) noIPR (unintegrated)
Q2_P01495	stromal antigen	4239	20	0	0.6665	gi|256076783|ref|XP_002574689.1|stromal antigen [Schistosoma mansoni] >gi|238659901|emb|CAZ30922.1| stromal antigen, putative [Schistosoma mansoni]	XP_002574689	0	100	2469.12	1412	1412	0					IPR013721; IPR016024; IPR020839; PTHR11199 (PANTHER)	IPR013721 (Armadillo-type fold) IPR016024 (STAG) IPR020839 (Stromalin conservative domain) noIPR (unintegrated)
Q2_P01497	---NA---	769	0			#N/A	#N/A	#N/A	#N/A	#N/A	#N/A	#N/A	0					no IPS match	#N/A
Q2_P01500	hypothetical protein [Schistosoma mansoni]	838	1	3.58932e-91	0.99	gi|256075513|ref|XP_002574063.1|hypothetical protein [Schistosoma mansoni] >gi|238659257|emb|CAZ30296.1| expressed protein [Schistosoma mansoni]	XP_002574063	3.58932e-91	99	338.961	205	203	0					no IPS match	#N/A
Q2_P01511	extra sexcombs	549	20	1.93428e-16	0.762	gi|256085807|ref|XP_002579103.1|embryonic ectoderm development protein [Schistosoma mansoni] >gi|238664511|emb|CAZ35342.1| embryonic ectoderm development protein, putative [Schistosoma mansoni]	XP_002579103	1.93428e-16	100	89.3521	55	55	2	C:GO:0000790; P:GO:0048096	C:nuclear chromatin; P:chromatin-mediated maintenance of transcription			IPR001680; IPR011046; IPR015943; IPR017986; IPR019781; IPR019782; PTHR10253 (PANTHER), PTHR10253:SF4 (PANTHER)	IPR001680 (unintegrated) IPR011046 (WD40 repeat) IPR015943 (WD40 repeat 2) IPR017986 (WD40 repeat, subgroup) IPR019781 (WD40 repeat-like-containing domain) IPR019782 (WD40/YVTN repeat-like-containing domain) noIPR (WD40-repeat-containing domain)
Q2_P01512	dna damage repair protein	3006	20	0	0.4975	gi|256078093|ref|XP_002575332.1|terminal deoxycytidyl transferase [Schistosoma mansoni] >gi|238660568|emb|CAZ31565.1| terminal deoxycytidyl transferase rev1, putative [Schistosoma mansoni]	XP_002575332	0	100	1935.61	1001	1001	0					IPR001126; IPR001357; IPR012112; IPR017961; IPR017963; G3DSA:3.30.70.270 (GENE3D), PTHR11076:SF13 (PANTHER), PF11799 (PFAM), SSF56672 (SUPERFAMILY)	IPR001126 (BRCT) IPR001357 (DNA polymerase, Y-family, little finger domain) IPR012112 (DNA repair protein, Rev1) IPR017961 (DNA-repair protein, UmuC-like) IPR017963 (DNA-repair protein, UmuC-like, N-terminal) noIPR (unintegrated)
Q2_P01514	vasodilator-stimulated phosphoprotein sprouty protein evh1 domain containing protein	438	3	6.64451e-67	0.653333	gi|256087658|ref|XP_002579982.1|vasodilator-stimulated phosphoprotein/sprouty protein evh1 domain containing protein [Schistosoma mansoni] >gi|238665483|emb|CAZ36221.1| vasodilator-stimulated phosphoprotein/sprouty protein evh1 domain containing protein, putative [Schistosoma mansoni]	XP_002579982	6.64451e-67	100	256.529	132	132	0					no IPS match	#N/A
Q2_P01523	alpha isoform a	1872	20	0	0.6735	gi|256073267|ref|XP_002572953.1|alpha-actinin [Schistosoma mansoni] >gi|238658121|emb|CAZ29185.1| alpha-actinin, putative [Schistosoma mansoni]	XP_002572953	0	100	1046.96	519	519	5	C:GO:0030018; P:GO:0007629; F:GO:0003779; F:GO:0005509; P:GO:0031532	C:Z disc; P:flight behavior; F:actin binding; F:calcium ion binding; P:actin cytoskeleton reorganization			IPR002017; IPR002048; IPR011992; IPR014837; IPR018159; IPR018247; IPR018249; G3DSA:1.20.58.60 (GENE3D), PTHR11915 (PANTHER), PTHR11915:SF47 (PANTHER), SSF46966 (SUPERFAMILY), SSF47473 (SUPERFAMILY)	IPR002017 (Calcium-binding EF-hand) IPR002048 (EF-Hand 1, calcium-binding site) IPR011992 (EF-HAND 2) IPR014837 (EF-hand, Ca insensitive) IPR018159 (EF-hand-like domain) IPR018247 (Spectrin repeat) IPR018249 (Spectrin/alpha-actinin) noIPR (unintegrated)
Q2_P01525	cell wall protein awa1p-like	2093	3	0	0.62	gi|256086779|ref|XP_002579566.1|hypothetical protein [Schistosoma mansoni] >gi|238665020|emb|CAZ35805.1| expressed protein [Schistosoma mansoni]	XP_002579566	0	100	1355.89	673	673	0					no IPS match	#N/A
Q2_P01526	dna helicase recq5	928	1	6.98366e-142	0.98	gi|256072893|ref|XP_002572768.1|DNA helicase recq5 [Schistosoma mansoni] >gi|238657932|emb|CAZ29000.1| DNA helicase recq5, putative [Schistosoma mansoni]	XP_002572768	6.98366e-142	98	507.679	286	282	5	P:GO:0009851; F:GO:0008026; F:GO:0003676; F:GO:0005524; P:GO:0006310	P:auxin biosynthetic process; F:ATP-dependent helicase activity; F:nucleic acid binding; F:ATP binding; P:DNA recombination			no IPS match	#N/A
Q2_P01528	mitochondrial ornithine transporter	471	20	4.07061e-80	0.695	gi|256070413|ref|XP_002571537.1|ornithine transporter 2 (solute carrier family 25 member 2) [Schistosoma mansoni] >gi|238656681|emb|CAZ27767.1| ornithine transporter 2 (solute carrier family 25 member 2) [Schistosoma mansoni]	XP_002571537	4.07061e-80	96	300.442	156	150	0					IPR001993; IPR018108; PTHR11896:SF53 (PANTHER)	IPR001993 (Mitochondrial substrate carrier) IPR018108 (Mitochondrial substrate/solute carrier) noIPR (unintegrated)
Q2_P01530	peptidyl-prolyl cis-trans isomerase fkbp4	997	20	5.61736e-140	0.7475	gi|256071218|ref|XP_002571938.1|immunophilin [Schistosoma mansoni] >gi|238657087|emb|CAZ28168.1| immunophilin, putative [Schistosoma mansoni]	XP_002571938	5.61736e-140	97	501.516	264	258	0					no IPS match	#N/A
Q2_P01533	hypothetical protein BRAFLDRAFT_205222 [Branchiostoma floridae]	439	1	0.000612219	0.43	gi|260811720|ref|XP_002600570.1|hypothetical protein BRAFLDRAFT_205222 [Branchiostoma floridae] >gi|229285857|gb|EEN56582.1| hypothetical protein BRAFLDRAFT_205222 [Branchiostoma floridae]	XP_002600570	0.000612219	43	47.3654	109	47	0					SignalP (SIGNALP)	noIPR (unintegrated)
Q2_P01538	stringent starvation protein a	480	8	2.21194e-21	0.825	gi|256081450|ref|XP_002576983.1|nitrilase-related [Schistosoma mansoni] >gi|238662274|emb|CAZ33220.1| nitrilase-related [Schistosoma mansoni]	XP_002576983	2.21194e-21	100	94.7449	41	41	5	P:GO:0045454; P:GO:0006807; F:GO:0016810; F:GO:0009055; F:GO:0015035	P:cell redox homeostasis; P:nitrogen compound metabolic process; F:hydrolase activity, acting on carbon-nitrogen (but not peptide) bonds; F:electron carrier activity; F:protein disulfide oxidoreductase activity			no IPS match	#N/A
Q2_P01540	protein kinase c inhibitor	322	20	9.27559e-32	0.767	gi|256079807|ref|XP_002576176.1|histidine triad (hit) protein [Schistosoma mansoni] >gi|238661438|emb|CAZ32411.1| histidine triad (hit) protein, putative [Schistosoma mansoni]	XP_002576176	9.27559e-32	95	139.813	73	70	0					IPR001310; IPR011146; IPR011151; SignalP (SIGNALP)	IPR001310 (Histidine triad (HIT) protein) IPR011146 (Histidine triad motif) IPR011151 (Histidine triad-like motif) noIPR (unintegrated)
Q2_P01546	ankyrin repeat domain 50	5346	20	0	0.5555	gi|256077096|ref|XP_002574844.1|ank repeat-containing [Schistosoma mansoni] >gi|238660059|emb|CAZ31077.1| ank repeat-containing, putative [Schistosoma mansoni]	XP_002574844	0	100	3400.14	1781	1781	4	C:GO:0005622; F:GO:0005524; F:GO:0008134; P:GO:0006355	C:intracellular; F:ATP binding; F:transcription factor binding; P:regulation of transcription, DNA-dependent			IPR002078; IPR002110; IPR020683; PTHR18958 (PANTHER), PTHR18958:SF287 (PANTHER)	IPR002078 (Ankyrin repeat) IPR002110 (Ankyrin repeat-containing domain) IPR020683 (RNA polymerase sigma factor 54, interaction) noIPR (unintegrated)
Q2_P01548	dead (asp-glu-ala-asp) box polypeptide 50	405	20	8.23801e-65	0.6785	gi|256083212|ref|XP_002577843.1|DEAD box ATP-dependent RNA helicase [Schistosoma mansoni] >gi|238663176|emb|CAZ34081.1| DEAD box ATP-dependent RNA helicase, putative [Schistosoma mansoni]	XP_002577843	8.23801e-65	99	249.595	130	129	0					IPR011545; IPR014021; G3DSA:3.40.50.300 (GENE3D), PTHR10967 (PANTHER), PTHR10967:SF22 (PANTHER), SSF52540 (SUPERFAMILY)	IPR011545 (DNA/RNA helicase, DEAD/DEAH box type, N-terminal) IPR014021 (Helicase, superfamily 1/2, ATP-binding domain) noIPR (unintegrated)
Q2_P01563	---NA---	358	0			#N/A	#N/A	#N/A	#N/A	#N/A	#N/A	#N/A	0					no IPS match	#N/A
Q2_P01583	hypothetical protein [Schistosoma mansoni]	298	1	2.42118e-40	0.98	gi|256083500|ref|XP_002577981.1|hypothetical protein [Schistosoma mansoni] >gi|238663326|emb|CAZ34219.1| conserved hypothetical protein [Schistosoma mansoni]	XP_002577981	2.42118e-40	98	168.318	98	97	0					no IPS match	#N/A
Q2_P01584	sjchgc05249 protein	659	4	3.5766e-116	0.6725	gi|256085935|ref|XP_002579164.1|hypothetical protein [Schistosoma mansoni] >gi|238664578|emb|CAZ35403.1| expressed protein [Schistosoma mansoni]	XP_002579164	3.5766e-116	98	417.542	210	206	0					no IPS match	#N/A
Q2_P01586	---NA---	369	0			#N/A	#N/A	#N/A	#N/A	#N/A	#N/A	#N/A	0					no IPS match	#N/A
Q2_P01596	non-erythrocytic 1	5079	20	0	0.4935	gi|256072807|ref|XP_002572725.1|hypothetical protein [Schistosoma mansoni] >gi|238657889|emb|CAZ28957.1| Abnormal long morphology protein 1 (Sp8), putative [Schistosoma mansoni]	XP_002572725	0	100	3225.65	1692	1692	0					IPR001605; IPR001849; IPR002017; IPR011993; IPR018159; G3DSA:1.20.58.60 (GENE3D), PTHR11915 (PANTHER), PTHR11915:SF48 (PANTHER), SSF46966 (SUPERFAMILY), SSF50729 (SUPERFAMILY)	IPR001605 (Pleckstrin homology) IPR001849 (Pleckstrin homology-type) IPR002017 (Spectrin repeat) IPR011993 (Spectrin/alpha-actinin) IPR018159 (Spectrin/pleckstrin-like) noIPR (unintegrated)
Q2_P01610	cullin 3	363	20	1.43921e-61	0.792	gi|256076506|ref|XP_002574552.1|cullin [Schistosoma mansoni] >gi|238659761|emb|CAZ30785.1| cullin, putative [Schistosoma mansoni]	XP_002574552	1.43921e-61	100	238.81	120	120	3	C:GO:0031461; P:GO:0006511; F:GO:0031625	C:cullin-RING ubiquitin ligase complex; P:ubiquitin-dependent protein catabolic process; F:ubiquitin protein ligase binding			IPR001373; IPR016159; G3DSA:1.20.1310.10 (GENE3D)	IPR001373 (Cullin repeat-like-containing domain) IPR016159 (Cullin, N-terminal) noIPR (unintegrated)
Q2_P01625	vinculin	4734	20	0	0.5885	gi|256087641|ref|XP_002579974.1|vinculin [Schistosoma mansoni] >gi|238665474|emb|CAZ36213.1| vinculin, putative [Schistosoma mansoni]	XP_002579974	0	100	2915.18	1577	1577	0					IPR000633; IPR006077; IPR017997; IPR019140; G3DSA:1.10.287.590 (GENE3D), G3DSA:1.20.120.230 (GENE3D), PTHR18914 (PANTHER), PTHR18914:SF1 (PANTHER)	IPR000633 (Protein of unknown function DUF2044, membrane) IPR006077 (unintegrated) IPR017997 (Vinculin) IPR019140 (Vinculin, conserved site) noIPR (Vinculin/alpha-catenin)
Q2_P01643	methyltransferase like 11a	6240	20	0	0.6405	gi|256071031|ref|XP_002571845.1|hypothetical protein [Schistosoma mansoni] >gi|238656993|emb|CAZ28075.1| expressed protein [Schistosoma mansoni]	XP_002571845	0	100	3452.53	2061	2061	0					IPR001680; IPR008576; IPR011046; G3DSA:3.40.50.150 (GENE3D), SSF53335 (SUPERFAMILY)	IPR001680 (Protein of unknown function DUF858, methyltransferase-like) IPR008576 (unintegrated) IPR011046 (WD40 repeat) noIPR (WD40 repeat-like-containing domain)
Q2_P01648	cullin 3	1261	20	0	0.7015	gi|256076504|ref|XP_002574551.1|cullin [Schistosoma mansoni] >gi|238659760|emb|CAZ30784.1| cullin, putative [Schistosoma mansoni]	XP_002574551	0	100	733.021	388	388	11	P:GO:0007050; P:GO:0007369; P:GO:0008054; C:GO:0031461; F:GO:0031625; P:GO:0001831; P:GO:0008629; P:GO:0000082; P:GO:0008284; F:GO:0030332; C:GO:0005634	P:cell cycle arrest; P:gastrulation; P:cyclin catabolic process; C:cullin-RING ubiquitin ligase complex; F:ubiquitin protein ligase binding; P:trophectodermal cellular morphogenesis; P:induction of apoptosis by intracellular signals; P:G1/S transition of mitotic cell cycle; P:positive regulation of cell proliferation; F:cyclin binding; C:nucleus			IPR001373; IPR011991; IPR016158; IPR019559; G3DSA:1.20.1310.10 (GENE3D), G3DSA:4.10.1030.10 (GENE3D), PTHR11932 (PANTHER), PTHR11932:SF23 (PANTHER), SSF46785 (SUPERFAMILY)	IPR001373 (Cullin homology) IPR011991 (Cullin protein, neddylation domain) IPR016158 (Cullin, N-terminal) IPR019559 (unintegrated) noIPR (Winged helix-turn-helix transcription repressor DNA-binding)
Q2_P01668	hypothetical protein [Schistosoma mansoni]	462	1	7.41853e-13	1	gi|256083628|ref|XP_002578043.1|hypothetical protein [Schistosoma mansoni] >gi|238663392|emb|CAZ34281.1| expressed protein [Schistosoma mansoni]	XP_002578043	7.41853e-13	100	77.0258	36	36	4	F:GO:0003700; C:GO:0005634; F:GO:0008270; P:GO:0006355	F:transcription factor activity; C:nucleus; F:zinc ion binding; P:regulation of transcription, DNA-dependent			no IPS match	#N/A
Q2_P01670	glycerol-3-phosphate dehydrogenase	566	16	3.90872e-07	0.606875	gi|256076391|ref|XP_002574496.1|glycerol-3-phosphate dehydrogenase [Schistosoma mansoni] >gi|238659702|emb|CAZ30729.1| glycerol-3-phosphate dehydrogenase, putative [Schistosoma mansoni]	XP_002574496	3.90872e-07	63	58.5362	66	42	0					no IPS match	#N/A
Q2_P01678	tyrosine kinase	724	20	7.246e-122	0.795	gi|256087159|ref|XP_002579743.1|tyrosine kinase [Schistosoma mansoni] >gi|238665223|emb|CAZ35982.1| tyrosine kinase [Schistosoma mansoni]	XP_002579743	7.246e-122	99	289.656	136	135	0					IPR000719; IPR001245; IPR011009; IPR020685; IPR020700; G3DSA:1.10.510.10 (GENE3D)	IPR000719 (Protein kinase, catalytic domain) IPR001245 (Protein kinase-like domain) IPR011009 (Serine-threonine/tyrosine-protein kinase) IPR020685 (Tyrosine-protein kinase) IPR020700 (Tyrosine-protein kinase, non-receptor Abl) noIPR (unintegrated)
Q2_P01698	chromosome 20 open reading frame 26	2823	20	0	0.599	gi|256078958|ref|XP_002575759.1|hypothetical protein [Schistosoma mansoni] >gi|238661006|emb|CAZ31993.1| expressed protein [Schistosoma mansoni]	XP_002575759	0	100	1903.26	940	940	0					IPR013027; G3DSA:3.50.50.60 (GENE3D), PTHR21178 (PANTHER), PTHR21178:SF8 (PANTHER), SSF51905 (SUPERFAMILY)	IPR013027 (FAD-dependent pyridine nucleotide-disulphide oxidoreductase) noIPR (unintegrated)
Q2_P01699	isoform cra_a	642	20	4.09508e-87	0.694	gi|256071912|ref|XP_002572282.1|PIM1 peptidase (S16 family) [Schistosoma mansoni] >gi|238657437|emb|CAZ28513.1| PIM1 peptidase (S16 family) [Schistosoma mansoni]	XP_002572282	4.09508e-87	100	324.709	186	186	0					SignalP (SIGNALP)	noIPR (unintegrated)
Q2_P01701	methylthioadenosine phosphorylase	585	19	2.55618e-23	0.744211	gi|256075926|ref|XP_002574266.1|methylthioadenosine phosphorylase [Schistosoma mansoni] >gi|238659467|emb|CAZ30499.1| methylthioadenosine phosphorylase, putative [Schistosoma mansoni]	XP_002574266	2.55618e-23	100	112.464	54	54	0					no IPS match	#N/A
Q2_P01714	claspin-like protein	479	2	9.95915e-71	0.945	gi|256072536|ref|XP_002572591.1|claspin-like protein [Schistosoma mansoni] >gi|238657752|emb|CAZ28823.1| claspin-like protein [Schistosoma mansoni]	XP_002572591	9.95915e-71	99	269.24	158	157	0					no IPS match	#N/A
Q2_P01722	multiple ankyrin repeats single kh domain protein	434	20	3.91994e-75	0.534	gi|256083360|ref|XP_002577913.1|multiple ankyrin repeats single kh domain protein [Schistosoma mansoni] >gi|238663254|emb|CAZ34151.1| multiple ankyrin repeats single kh domain protein, putative [Schistosoma mansoni]	XP_002577913	3.91994e-75	99	283.878	144	143	1	F:GO:0003723	F:RNA binding			IPR002110; IPR020683; PTHR18958 (PANTHER)	IPR002110 (Ankyrin repeat) IPR020683 (Ankyrin repeat-containing domain) noIPR (unintegrated)
Q2_P01724	large subunit gtpase 1-like protein	871	20	5.164e-128	0.65	gi|256079686|ref|XP_002576116.1|GTP-binding protein-related [Schistosoma mansoni] >gi|238661377|emb|CAZ32351.1| GTP-binding protein-related [Schistosoma mansoni]	XP_002576116	5.164e-128	95	461.455	257	246	2	C:GO:0005737; F:GO:0005525	C:cytoplasm; F:GTP binding			G3DSA:3.40.50.300 (GENE3D), PTHR11089 (PANTHER), PTHR11089:SF7 (PANTHER), SSF52540 (SUPERFAMILY)	noIPR (unintegrated)
Q2_P01727	kinesin family member 21	4194	20	0	0.577	gi|256075826|ref|XP_002574217.1|hypothetical protein [Schistosoma mansoni] >gi|238659416|emb|CAZ30450.1| kif21, putative [Schistosoma mansoni]	XP_002574217	0	100	2538.45	1397	1397	0					IPR001752; IPR019821; PTHR16012 (PANTHER), PTHR16012:SF173 (PANTHER), SSF52540 (SUPERFAMILY)	IPR001752 (Kinesin, motor domain) IPR019821 (Kinesin, motor region, conserved site) noIPR (unintegrated)
Q2_P01728	chimerin-related rho-gtpase-activating protein	1217	1	6.53715e-83	1	gi|256090297|ref|XP_002581136.1|chimerin-related rho-gtpase-activating protein [Schistosoma mansoni] >gi|238666968|emb|CAZ37375.1| chimerin-related rho-gtpase-activating protein [Schistosoma mansoni]	XP_002581136	6.53715e-83	100	312.383	184	184	2	C:GO:0005622; P:GO:0007165	C:intracellular; P:signal transduction			IPR001412	IPR001412 (Aminoacyl-tRNA synthetase, class I, conserved site)
Q2_P01739	sjchgc04193 protein	437	3	1.03191e-59	0.923333	gi|226466532|emb|CAX69401.1|hypothetical protein [Schistosoma japonicum]	CAX69401	1.03191e-59	90	232.646	139	126	0					no IPS match	#N/A
Q2_P01743	cad protein	574	20	2.04858e-107	0.7135	gi|256090838|ref|XP_002581388.1|aspartate carbamoyltransferase [Schistosoma mansoni] >gi|238667257|emb|CAZ37627.1| aspartate carbamoyltransferase; carbamoyl-phosphate synthetase (glutamine-hydrolysing); dihydro-orotase (M38 family); dihydroorotase [Schistosoma mansoni]	XP_002581388	2.04858e-107	99	391.734	191	190	25	P:GO:0006309; C:GO:0005654; P:GO:0006541; F:GO:0070335; F:GO:0004070; P:GO:0018107; P:GO:0023034; C:GO:0044430; P:GO:0046777; C:GO:0015629; P:GO:0006928; F:GO:0004672; P:GO:0006936; C:GO:0005829; F:GO:0004537; F:GO:0004151; F:GO:0005523; P:GO:0030263; C:GO:0016363; P:GO:0006207; F:GO:0004088; F:GO:0019899; C:GO:0005886; F:GO:0005524; P:GO:0006221	P:DNA fragmentation involved in apoptosis; C:nucleoplasm; P:glutamine metabolic process; F:aspartate binding; F:aspartate carbamoyltransferase activity; P:peptidyl-threonine phosphorylation; P:intracellular signaling pathway; C:cytoskeletal part; P:protein amino acid autophosphorylation; C:actin cytoskeleton; P:cellular component movement; F:protein kinase activity; P:muscle contraction; C:cytoso…	EC:2.1.3.2; EC:3.5.2.3; EC:6.3.5.5	Pyrimidine metabolism;Metabolic pathways;Alanine, aspartate and glutamate metabolismPyrimidine metabolism;Metabolic pathwaysPyrimidine metabolism;Metabolic pathways;Alanine, aspartate and glutamate metabolism	IPR002195; G3DSA:3.20.20.140 (GENE3D), PTHR11647 (PANTHER), PTHR11647:SF2 (PANTHER), SSF51556 (SUPERFAMILY)	IPR002195 (Dihydroorotase, conserved site) noIPR (unintegrated)
Q2_P01748	karyopherin alpha 2 (rag cohort importin alpha 1)	785	20	9.78795e-125	0.6885	gi|256088777|ref|XP_002580501.1|importin alpha-related [Schistosoma mansoni] >gi|238666083|emb|CAZ36740.1| importin alpha-related [Schistosoma mansoni]	XP_002580501	9.78795e-125	100	450.284	225	225	10	F:GO:0008565; C:GO:0005643; P:GO:0000018; F:GO:0008139; P:GO:0006607; P:GO:0000072; P:GO:0000085; C:GO:0005654; C:GO:0005737; F:GO:0042826	F:protein transporter activity; C:nuclear pore; P:regulation of DNA recombination; F:nuclear localization sequence binding; P:NLS-bearing substrate import into nucleus; P:M phase specific microtubule process; P:G2 phase of mitotic cell cycle; C:nucleoplasm; C:cytoplasm; F:histone deacetylase binding			IPR000225; IPR011989; IPR016024; PTHR23316 (PANTHER)	IPR000225 (Armadillo) IPR011989 (Armadillo-like helical) IPR016024 (Armadillo-type fold) noIPR (unintegrated)
Q2_P01749	threonyl-trna synthetase	546	20	8.95038e-71	0.848	gi|156354210|ref|XP_001623293.1|predicted protein [Nematostella vectensis] >gi|156209976|gb|EDO31193.1| predicted protein [Nematostella vectensis]	XP_001623293	8.95038e-71	86	246.899	149	129	4	C:GO:0005737; F:GO:0004829; F:GO:0005524; P:GO:0006435	C:cytoplasm; F:threonine-tRNA ligase activity; F:ATP binding; P:threonyl-tRNA aminoacylation	EC:6.1.1.3	Aminoacyl-tRNA biosynthesis	IPR002314; IPR006195; IPR018158; G3DSA:3.30.930.10 (GENE3D), PTHR11451 (PANTHER), PTHR11451:SF5 (PANTHER), SSF55681 (SUPERFAMILY)	IPR002314 (Aminoacyl-tRNA synthetase, class II (G/ H/ P/ S), conserved domain) IPR006195 (Aminoacyl-tRNA synthetase, class II, conserved domain) IPR018158 (Threonyl-tRNA synthetase, class IIa, conserved region) noIPR (unintegrated)
Q2_P01755	guanine nucleotide-binding protein beta 5 (g protein beta5)	741	20	4.35736e-140	0.8175	gi|256084946|ref|XP_002578686.1|guanine nucleotide-binding protein beta 5 (G protein beta5) [Schistosoma mansoni] >gi|238664067|emb|CAZ34924.1| guanine nucleotide-binding protein beta 5 (G protein beta5), putative [Schistosoma mansoni]	XP_002578686	4.35736e-140	99	501.13	246	244	0					IPR001632; IPR001680; IPR011046; IPR015943; IPR017986; IPR019775; IPR019781; IPR019782; IPR020472; PTHR19850 (PANTHER), PTHR19850:SF12 (PANTHER)	IPR001632 (G-protein beta WD-40 repeat, region) IPR001680 (G-protein, beta subunit) IPR011046 (unintegrated) IPR015943 (WD40 repeat) IPR017986 (WD40 repeat 2) IPR019775 (WD40 repeat, conserved site) IPR019781 (WD40 repeat, subgroup) IPR019782 (WD40 repeat-like-containing domain) IPR020472 (WD40/YVTN repeat-like-containing domain) noIPR (WD40-repeat-containing domain)
Q2_P01764	poly(adp-ribose) glycohydrolase arh3	417	20	2.2175e-41	0.673	gi|256079606|ref|XP_002576077.1|ADP-ribosylglycohydrolase [Schistosoma mansoni] >gi|238661336|emb|CAZ32312.1| ADP-ribosylglycohydrolase, putative [Schistosoma mansoni]	XP_002576077	2.2175e-41	100	171.785	83	83	1	F:GO:0016787	F:hydrolase activity			IPR005502; PTHR16222 (PANTHER)	IPR005502 (ADP-ribosylation/Crystallin J1) noIPR (unintegrated)
Q2_P01772	---NA---	570	0			#N/A	#N/A	#N/A	#N/A	#N/A	#N/A	#N/A	0					no IPS match	#N/A
Q2_P01776	hypothetical protein [Schistosoma mansoni]	628	1	1.18002e-19	0.56	gi|256081142|ref|XP_002576832.1|hypothetical protein [Schistosoma mansoni] >gi|238662117|emb|CAZ33069.1| hypothetical protein [Schistosoma mansoni]	XP_002576832	1.18002e-19	56	100.523	158	89	0					no IPS match	#N/A
Q2_P01789	rna polymerase ii largest subunit	5358	20	0	0.8105	gi|256082852|ref|XP_002577666.1|DNA-directed RNA polymerase II largest subunit [Schistosoma mansoni] >gi|238662993|emb|CAZ33904.1| DNA-directed RNA polymerase II largest subunit, putative [Schistosoma mansoni]	XP_002577666	0	100	3221.02	1785	1785	0					IPR000722; IPR006592; IPR007066; IPR007073; IPR007075; IPR007080; IPR007081; IPR007083; PTHR19376 (PANTHER), PTHR19376:SF14 (PANTHER), SSF64484 (SUPERFAMILY)	IPR000722 (RNA polymerase Rpb1, domain 1) IPR006592 (RNA polymerase Rpb1, domain 3) IPR007066 (RNA polymerase Rpb1, domain 4) IPR007073 (RNA polymerase Rpb1, domain 5) IPR007075 (RNA polymerase Rpb1, domain 6) IPR007080 (RNA polymerase Rpb1, domain 7) IPR007081 (RNA polymerase, alpha subunit) IPR007083 (RNA polymerase, N-terminal) noIPR (unintegrated)
Q2_P01807	sjchgc07700 protein	1370	2	0	0.935	gi|256072343|ref|XP_002572495.1|hypothetical protein [Schistosoma mansoni] >gi|238657655|emb|CAZ28727.1| expressed protein [Schistosoma mansoni]	XP_002572495	0	100	878.626	446	446	1	F:GO:0003723	F:RNA binding			SignalP (SIGNALP)	noIPR (unintegrated)
Q2_P01808	dickkopf homolog 3	626	4	7.71883e-56	0.4375	gi|256089280|ref|XP_002580740.1|hypothetical protein [Schistosoma mansoni] >gi|238666347|emb|CAZ36979.1| expressed protein [Schistosoma mansoni]	XP_002580740	7.71883e-56	61	220.705	242	148	3	F:GO:0005488; F:GO:0003677; C:GO:0005634	F:binding; F:DNA binding; C:nucleus			no IPS match	#N/A
Q2_P01809	far upstream binding protein	2039	20	0	0.8405	gi|256081503|ref|XP_002577009.1|hypothetical protein [Schistosoma mansoni] >gi|238662301|emb|CAZ33246.1| expressed protein [Schistosoma mansoni]	XP_002577009	0	99	811.216	452	449	0					SignalP (SIGNALP)	noIPR (unintegrated)
Q2_P01812	---NA---	1028	0			#N/A	#N/A	#N/A	#N/A	#N/A	#N/A	#N/A	0					SignalP (SIGNALP)	noIPR (unintegrated)
Q2_P01820	minichromosome maintenance complex component 2	527	20	1.1844e-94	0.9115	gi|256081023|ref|XP_002576774.1|DNA replication licensing factor MCM2 [Schistosoma mansoni] >gi|238662056|emb|CAZ33011.1| DNA replication licensing factor MCM2, putative [Schistosoma mansoni]	XP_002576774	1.1844e-94	100	348.977	175	175	19	F:GO:0003678; P:GO:0006268; P:GO:0009851; P:GO:0007049; C:GO:0005664; F:GO:0046872; P:GO:0042325; P:GO:0045449; C:GO:0042555; F:GO:0005524; F:GO:0003688; C:GO:0000785; F:GO:0005515; P:GO:0006270; P:GO:0006334; F:GO:0003697; P:GO:0008283; C:GO:0005737; P:GO:0006974	F:DNA helicase activity; P:DNA unwinding involved in replication; P:auxin biosynthetic process; P:cell cycle; C:nuclear origin of replication recognition complex; F:metal ion binding; P:regulation of phosphorylation; P:regulation of transcription; C:MCM complex; F:ATP binding; F:DNA replication origin binding; C:chromatin; F:protein binding; P:DNA replication initiation; P:nucleosome assembly; F:…			IPR001208; IPR018525; G3DSA:3.40.50.300 (GENE3D), PTHR11630 (PANTHER), PTHR11630:SF44 (PANTHER), SSF52540 (SUPERFAMILY)	IPR001208 (DNA-dependent ATPase MCM) IPR018525 (DNA-dependent ATPase MCM, conserved site) noIPR (unintegrated)
Q2_P01824	chromodomain helicase dna binding protein 1	5478	20	0	0.5945	gi|256078496|ref|XP_002575531.1|chromodomain helicase DNA binding protein [Schistosoma mansoni] >gi|238660772|emb|CAZ31764.1| chromodomain helicase DNA binding protein, putative [Schistosoma mansoni]	XP_002575531	0	100	3188.67	1813	1813	16	C:GO:0000785; F:GO:0004386; F:GO:0003682; P:GO:0006338; F:GO:0016787; C:GO:0005634; F:GO:0003677; F:GO:0004003; F:GO:0003676; C:GO:0005737; F:GO:0000166; C:GO:0000775; P:GO:0006333; F:GO:0005524; P:GO:0006357; P:GO:0045449	C:chromatin; F:helicase activity; F:chromatin binding; P:chromatin remodeling; F:hydrolase activity; C:nucleus; F:DNA binding; F:ATP-dependent DNA helicase activity; F:nucleic acid binding; C:cytoplasm; F:nucleotide binding; C:chromosome, centromeric region; P:chromatin assembly or disassembly; F:ATP binding; P:regulation of transcription from RNA polymerase II promoter; P:regulation of transcrip…			IPR000330; IPR000953; IPR001650; IPR014001; IPR014021; IPR016197; G3DSA:3.40.50.300 (GENE3D), PTHR10799 (PANTHER), PTHR10799:SF70 (PANTHER), SSF52540 (SUPERFAMILY)	IPR000330 (Chromo domain) IPR000953 (Chromo domain-like) IPR001650 (DEAD-like helicase, N-terminal) IPR014001 (DNA/RNA helicase, C-terminal) IPR014021 (Helicase, superfamily 1/2, ATP-binding domain) IPR016197 (SNF2-related) noIPR (unintegrated)
Q2_P01830	wd repeat domain 36	752	20	4.35264e-119	0.586	gi|256087085|ref|XP_002579708.1|hypothetical protein [Schistosoma mansoni] >gi|238665184|emb|CAZ35947.1| WD-repeat protein, putative [Schistosoma mansoni]	XP_002579708	4.35264e-119	100	431.409	209	209	7	P:GO:0007601; C:GO:0032040; P:GO:0050896; F:GO:0003674; P:GO:0006364; P:GO:0008150; C:GO:0005575	P:visual perception; C:small-subunit processome; P:response to stimulus; F:molecular_function; P:rRNA processing; P:biological_process; C:cellular_component			IPR001680; IPR011046; IPR015943; IPR019781; PTHR13889 (PANTHER), PTHR13889:SF2 (PANTHER)	IPR001680 (unintegrated) IPR011046 (WD40 repeat) IPR015943 (WD40 repeat, subgroup) IPR019781 (WD40 repeat-like-containing domain) noIPR (WD40/YVTN repeat-like-containing domain)
Q2_P01831	cleavage and polyadenylation specificity	1026	20	0	0.895	gi|256084683|ref|XP_002578556.1|cleavage and polyadenylation specificity factor [Schistosoma mansoni] >gi|238663934|emb|CAZ34794.1| cleavage and polyadenylation specificity factor, putative [Schistosoma mansoni]	XP_002578556	0	99	696.427	342	340	5	C:GO:0032039; C:GO:0005737; P:GO:0016180; F:GO:0016787; C:GO:0005634	C:integrator complex; C:cytoplasm; P:snRNA processing; F:hydrolase activity; C:nucleus			IPR001279; IPR011108; IPR022712; G3DSA:3.60.15.10 (GENE3D), PTHR11203 (PANTHER), PTHR11203:SF8 (PANTHER), SSF56281 (SUPERFAMILY)	IPR001279 (Beta-Casp domain) IPR011108 (Beta-lactamase-like) IPR022712 (RNA-metabolising metallo-beta-lactamase) noIPR (unintegrated)
Q2_P01833	nuclear lim interactor-interacting factor (nli-interacting factor) (nli-if)	642	20	3.02994e-90	0.6965	gi|256090720|ref|XP_002581330.1|nuclear lim interactor-interacting factor (nli-interacting factor) (nli-if) [Schistosoma mansoni] >gi|238667197|emb|CAZ37569.1| nuclear lim interactor-interacting factor (nli-interacting factor) (nli-if), putative [Schistosoma mansoni]	XP_002581330	3.02994e-90	100	335.109	214	214	1	F:GO:0016791	F:phosphatase activity	EC:3.1.3.0		G3DSA:3.40.50.1000 (GENE3D), PTHR12210 (PANTHER), PTHR12210:SF12 (PANTHER), SSF56784 (SUPERFAMILY)	noIPR (unintegrated)
Q2_P01838	a disintegrin and metallopeptidase domain 10	776	20	5.06644e-126	0.6555	gi|256069479|ref|XP_002571158.1|adam [Schistosoma mansoni] >gi|238652214|emb|CAZ38843.1| adam, putative [Schistosoma mansoni]	XP_002571158	5.06644e-126	99	454.521	251	250	19	P:GO:0051089; P:GO:0042117; P:GO:0030307; P:GO:0007166; C:GO:0005802; F:GO:0005102; C:GO:0016020; P:GO:0007275; C:GO:0005624; P:GO:0007162; C:GO:0009986; P:GO:0010820; P:GO:0008284; F:GO:0004222; P:GO:0034612; C:GO:0014069; C:GO:0005798; F:GO:0017124; P:GO:0051088	P:constitutive protein ectodomain proteolysis; P:monocyte activation; P:positive regulation of cell growth; P:cell surface receptor linked signaling pathway; C:trans-Golgi network; F:receptor binding; C:membrane; P:multicellular organismal development; C:membrane fraction; P:negative regulation of cell adhesion; C:cell surface; P:positive regulation of T cell chemotaxis; P:positive regulation of …	EC:3.4.24.0		PTHR11905 (PANTHER), PTHR11905:SF4 (PANTHER), SignalP (SIGNALP)	noIPR (unintegrated)
Q2_P01853	hypothetical protein [Schistosoma mansoni]	1112	1	2.90209e-10	0.51	gi|256081142|ref|XP_002576832.1|hypothetical protein [Schistosoma mansoni] >gi|238662117|emb|CAZ33069.1| hypothetical protein [Schistosoma mansoni]	XP_002576832	2.90209e-10	51	70.8626	141	72	0					no IPS match	#N/A
Q2_P01857	---NA---	1000	0			#N/A	#N/A	#N/A	#N/A	#N/A	#N/A	#N/A	0					no IPS match	#N/A
Q2_P01864	hypothetical protein [Schistosoma mansoni]	661	1	3.08525e-103	1	gi|256078348|ref|XP_002575458.1|hypothetical protein [Schistosoma mansoni] >gi|238660697|emb|CAZ31691.1| expressed protein [Schistosoma mansoni]	XP_002575458	3.08525e-103	100	210.69	120	120	3	C:GO:0016592; P:GO:0006357; F:GO:0016455	C:mediator complex; P:regulation of transcription from RNA polymerase II promoter; F:RNA polymerase II transcription mediator activity			no IPS match	#N/A
Q2_P01870	rgs-gaip interacting protein gipc	453	1	3.10296e-80	0.99	gi|256052821|ref|XP_002569948.1|rgs-gaip interacting protein gipc [Schistosoma mansoni] >gi|227284705|emb|CAY17481.1| rgs-gaip interacting protein gipc, putative [Schistosoma mansoni]	XP_002569948	3.10296e-80	99	300.827	151	150	3	F:GO:0004725; P:GO:0006470; F:GO:0005515	F:protein tyrosine phosphatase activity; P:protein amino acid dephosphorylation; F:protein binding	EC:3.1.3.48		no IPS match	#N/A
Q2_P01879	5 -3 exoribonuclease 2	1340	20	0	0.6365	gi|256074378|ref|XP_002573502.1|5'-3' exoribonuclease [Schistosoma mansoni] >gi|238658683|emb|CAZ29734.1| 5'-3' exoribonuclease, putative [Schistosoma mansoni]	XP_002573502	0	99	798.505	406	402	6	F:GO:0008270; F:GO:0003676; F:GO:0004534; P:GO:0044260; P:GO:0090304; C:GO:0005634	F:zinc ion binding; F:nucleic acid binding; F:5'-3' exoribonuclease activity; P:cellular macromolecule metabolic process; P:nucleic acid metabolic process; C:nucleus			IPR010916	IPR010916 (TonB box, conserved site)
Q2_P01881	mitochondrial ribosomal	1351	5	0	0.526	gi|256075291|ref|XP_002573953.1|hypothetical protein [Schistosoma mansoni] >gi|238659145|emb|CAZ30186.1| expressed protein [Schistosoma mansoni]	XP_002573953	0	100	855.899	409	409	4	C:GO:0005840; F:GO:0003735; P:GO:0006412; C:GO:0005739	C:ribosome; F:structural constituent of ribosome; P:translation; C:mitochondrion	EC:3.6.5.3		IPR010793	IPR010793 (Ribosomal protein S30, mitochondrial)
Q2_P01886		8394				#N/A	#N/A	#N/A	#N/A	#N/A	#N/A	#N/A						IPR002110; IPR004087; IPR004088; IPR018111; IPR020683; PR01415 (PRINTS), G3DSA:3.30.1370.10 (GENE3D), PTHR18958 (PANTHER), PTHR18958:SF281 (PANTHER), SSF54791 (SUPERFAMILY)	IPR002110 (Ankyrin repeat) IPR004087 (Ankyrin repeat-containing domain) IPR004088 (K Homology) IPR018111 (K Homology, type 1) IPR020683 (K Homology, type 1, subgroup) noIPR (unintegrated)
Q2_P01891	nucleoporin 145 (s59 family)	470	1	4.51035e-87	0.98	gi|256075851|ref|XP_002574229.1|nucleoporin 145 (S59 family) [Schistosoma mansoni] >gi|238659429|emb|CAZ30462.1| nucleoporin 145 (S59 family) [Schistosoma mansoni]	XP_002574229	4.51035e-87	98	323.553	152	150	4	C:GO:0005643; P:GO:0015904; P:GO:0046677; F:GO:0015520	C:nuclear pore; P:tetracycline transport; P:response to antibiotic; F:tetracycline:hydrogen antiporter activity			no IPS match	#N/A
Q2_P01907	hypothetical protein [Schistosoma mansoni]	455	1	4.27607e-70	0.99	gi|256073851|ref|XP_002573241.1|hypothetical protein [Schistosoma mansoni] >gi|238658417|emb|CAZ29473.1| expressed protein [Schistosoma mansoni]	XP_002573241	4.27607e-70	99	202.216	102	101	0					no IPS match	#N/A
Q2_P01908	hypothetical protein [Schistosoma mansoni]	713	1	7.51189e-14	1	gi|256065211|ref|XP_002570453.1|hypothetical protein [Schistosoma mansoni] >gi|227298237|emb|CAY18246.1| expressed protein [Schistosoma mansoni]	XP_002570453	7.51189e-14	100	81.6481	35	35	0					no IPS match	#N/A
Q2_P01912	---NA---	462	0			#N/A	#N/A	#N/A	#N/A	#N/A	#N/A	#N/A	0					SignalP (SIGNALP)	noIPR (unintegrated)
Q2_P01923	hypothetical protein [Schistosoma mansoni]	453	2	1.64915e-73	0.975	gi|256090438|ref|XP_002581197.1|hypothetical protein [Schistosoma mansoni] >gi|238667048|emb|CAZ37436.1| expressed protein [Schistosoma mansoni]	XP_002581197	1.64915e-73	99	278.485	140	139	0					no IPS match	#N/A
Q2_P01927	integral membrane protein 1	1790	20	2.15157e-163	0.884	gi|256085103|ref|XP_002578763.1|60S ribosomal protein L35 [Schistosoma mansoni] >gi|238664147|emb|CAZ35001.1| 60S ribosomal protein L35, putative [Schistosoma mansoni]	XP_002578763	2.15157e-163	99	580.482	308	307	0					IPR003674; PTHR13872 (PANTHER), PTHR13872:SF1 (PANTHER), SignalP (SIGNALP)	IPR003674 (Oligosaccharyl transferase, STT3 subunit) noIPR (unintegrated)
Q2_P01932	tho2 protein	723	1	1.40576e-55	1	gi|256087152|ref|XP_002579740.1|tho2 protein [Schistosoma mansoni] >gi|238665219|emb|CAZ35979.1| tho2 protein, putative [Schistosoma mansoni]	XP_002579740	1.40576e-55	100	220.32	231	231	0					IPR020003	IPR020003 (ATPase, alpha/beta subunit, nucleotide-binding domain, active site)
Q2_P01934	hypothetical protein [Schistosoma mansoni]	332	1	2.17278e-49	0.98	gi|256088198|ref|XP_002580239.1|hypothetical protein [Schistosoma mansoni] >gi|238665766|emb|CAZ36478.1| expressed protein [Schistosoma mansoni]	XP_002580239	2.17278e-49	98	198.364	92	91	3	F:GO:0008270; F:GO:0003676; C:GO:0005622	F:zinc ion binding; F:nucleic acid binding; C:intracellular			IPR007087; IPR015880	IPR007087 (Zinc finger, C2H2-like) IPR015880 (Zinc finger, C2H2-type)
Q2_P01946	sjchgc03728 protein	609	2	1.46001e-104	0.905	gi|256070124|ref|XP_002571396.1|hypothetical protein [Schistosoma mansoni] >gi|238652622|emb|CAZ39081.1| expressed protein [Schistosoma mansoni]	XP_002571396	1.46001e-104	100	382.489	202	202	0					no IPS match	#N/A
Q2_P01971	hypothetical protein [Schistosoma mansoni]	262	1	4.29237e-45	1	gi|256083628|ref|XP_002578043.1|hypothetical protein [Schistosoma mansoni] >gi|238663392|emb|CAZ34281.1| expressed protein [Schistosoma mansoni]	XP_002578043	4.29237e-45	100	184.111	87	87	0					no IPS match	#N/A
Q2_P01973	---NA---	544	0			#N/A	#N/A	#N/A	#N/A	#N/A	#N/A	#N/A	0					no IPS match	#N/A
Q2_P01981	jarid1a protein	4920	20	0	0.558	gi|256074107|ref|XP_002573368.1|jumonji/arid domain-containing protein [Schistosoma mansoni] >gi|238658546|emb|CAZ29600.1| jumonji/arid domain-containing protein, putative [Schistosoma mansoni]	XP_002573368	0	100	3275.72	1639	1639	0					IPR001606; IPR001965; IPR003347; IPR003349; IPR004198; IPR007087; IPR011011; IPR013129; IPR019786; IPR019787; G3DSA:3.30.40.10 (GENE3D), PTHR10694 (PANTHER), PTHR10694:SF2 (PANTHER)	IPR001606 (ARID/BRIGHT DNA-binding domain) IPR001965 (Transcription factor jumonji) IPR003347 (Transcription factor jumonji, JmjN) IPR003349 (Transcription factor jumonji/aspartyl beta-hydroxylase) IPR004198 (unintegrated) IPR007087 (Zinc finger, C2H2-type) IPR011011 (Zinc finger, C5HC2-type) IPR013129 (Zinc finger, FYVE/PHD-type) IPR019786 (Zinc finger, PHD-finger) IPR019787 (Zinc finger, PHD-ty…
Q2_P02002	isoform a	1138	20	0	0.581	gi|256080464|ref|XP_002576501.1|hypothetical protein [Schistosoma mansoni] >gi|238661770|emb|CAZ32738.1| expressed protein [Schistosoma mansoni]	XP_002576501	0	99	716.072	343	341	2	F:GO:0046872; F:GO:0008270	F:metal ion binding; F:zinc ion binding			no IPS match	#N/A
Q2_P02006	mitochondrial glutamate carrier protein	599	20	5.98117e-108	0.7385	gi|256079030|ref|XP_002575794.1|mitochondrial glutamate carrier protein [Schistosoma mansoni] >gi|238661043|emb|CAZ32029.1| mitochondrial glutamate carrier protein, putative [Schistosoma mansoni]	XP_002575794	5.98117e-108	98	393.66	199	197	4	F:GO:0005488; C:GO:0005743; P:GO:0055085; C:GO:0016021	F:binding; C:mitochondrial inner membrane; P:transmembrane transport; C:integral to membrane			IPR001993; IPR018108; PTHR11896:SF75 (PANTHER)	IPR001993 (Mitochondrial substrate carrier) IPR018108 (Mitochondrial substrate/solute carrier) noIPR (unintegrated)
Q2_P02015	sumo ligase	382	1	9.72736e-66	1	gi|256081558|ref|XP_002577036.1|SUMO ligase [Schistosoma mansoni] >gi|238662329|emb|CAZ33273.1| SUMO ligase, putative [Schistosoma mansoni]	XP_002577036	9.72736e-66	100	252.677	126	126	0					no IPS match	#N/A
Q2_P02019	dna topoisomerase ii	429	20	2.99758e-68	0.887	gi|256083186|ref|XP_002577830.1|DNA topoisomerase II [Schistosoma mansoni] >gi|238663163|emb|CAZ34068.1| DNA topoisomerase II, putative [Schistosoma mansoni]	XP_002577830	2.99758e-68	100	211.075	103	103	39	F:GO:0005080; C:GO:0005654; F:GO:0008094; F:GO:0042826; F:GO:0008144; C:GO:0005814; F:GO:0008022; P:GO:0021702; P:GO:0009851; P:GO:0007568; P:GO:0040016; F:GO:0016491; P:GO:0006265; F:GO:0043130; C:GO:0005730; F:GO:0046982; F:GO:0003918; C:GO:0019035; C:GO:0009330; P:GO:0006266; F:GO:0043565; P:GO:0007059; C:GO:0000793; P:GO:0042493; P:GO:0045870; C:GO:0000228; P:GO:0030263; P:GO:0045944; P:GO:00…	F:protein kinase C binding; C:nucleoplasm; F:DNA-dependent ATPase activity; F:histone deacetylase binding; F:drug binding; C:centriole; F:protein C-terminus binding; P:cerebellar Purkinje cell differentiation; P:auxin biosynthetic process; P:aging; P:embryonic cleavage; F:oxidoreductase activity; P:DNA topological change; F:ubiquitin binding; C:nucleolus; F:protein heterodimerization activity; F:…	EC:5.99.1.3		IPR002205; IPR013758; IPR013760; PTHR10169 (PANTHER), PTHR10169:SF2 (PANTHER)	IPR002205 (DNA topoisomerase, type IIA, central) IPR013758 (DNA topoisomerase, type IIA, subunit A/ C-terminal, alpha-beta) IPR013760 (DNA topoisomerase, type IIA, subunit A/C-terminal) noIPR (unintegrated)
Q2_P02032	---NA---	303	0			#N/A	#N/A	#N/A	#N/A	#N/A	#N/A	#N/A	0					no IPS match	#N/A
Q2_P02055	3 -phosphoadenosine 5 -phosphosulfate synthase 1	1842	20	0	0.7755	gi|256082024|ref|XP_002577263.1|adenylsulfate kinase [Schistosoma mansoni] >gi|238662568|emb|CAZ33500.1| adenylsulfate kinase, putative [Schistosoma mansoni]	XP_002577263	0	100	1261.9	613	613	6	F:GO:0004020; P:GO:0000103; F:GO:0004781; C:GO:0009336; P:GO:0001501; F:GO:0005524	F:adenylylsulfate kinase activity; P:sulfate assimilation; F:sulfate adenylyltransferase (ATP) activity; C:sulfate adenylyltransferase complex (ATP); P:skeletal system development; F:ATP binding	EC:2.7.1.25; EC:2.7.7.4	Selenoamino acid metabolism;Sulfur metabolism;Metabolic pathways;Purine metabolismSelenoamino acid metabolism;Sulfur metabolism;Metabolic pathways;Purine metabolism	IPR002650; IPR002891; IPR014729; IPR015947; G3DSA:3.10.400.10 (GENE3D), G3DSA:3.40.50.300 (GENE3D), PTHR11055 (PANTHER), PTHR11055:SF1 (PANTHER), SSF52374 (SUPERFAMILY), SSF52540 (SUPERFAMILY)	IPR002650 (Adenylylsulphate kinase, C-terminal) IPR002891 (Pseudouridine synthase/archaeosine transglycosylase-like) IPR014729 (Rossmann-like alpha/beta/alpha sandwich fold) IPR015947 (Sulphate adenylyltransferase) noIPR (unintegrated)
Q2_P02057	tudor domain-containing protein 3	1875	20	0	0.5315	gi|256070509|ref|XP_002571585.1|hypothetical protein [Schistosoma mansoni] >gi|238656729|emb|CAZ27815.1| hypothetical conserved protein, putative [Schistosoma mansoni]	XP_002571585	0	100	1234.17	624	624	0					IPR013894; IPR015940; PTHR13681 (PANTHER), PTHR13681:SF4 (PANTHER)	IPR013894 (Domain of unknown function DUF1767) IPR015940 (Ubiquitin-associated/translation elongation factor EF1B, N-terminal, eukaryote) noIPR (unintegrated)
Q2_P02059	mitogen-activated protein kinase 10 isoform 1	420	20	8.58337e-78	0.808	gi|256088065|ref|XP_002580180.1|serine/threonine protein kinase [Schistosoma mansoni] >gi|238665692|emb|CAZ36419.1| serine/threonine kinase [Schistosoma mansoni]	XP_002580180	8.58337e-78	100	292.738	139	139	11	F:GO:0004708; P:GO:0007254; F:GO:0004705; C:GO:0005739; F:GO:0003677; F:GO:0005524; F:GO:0005515; P:GO:0007165; C:GO:0005654; C:GO:0005886; P:GO:0006468	F:MAP kinase kinase activity; P:JNK cascade; F:JUN kinase activity; C:mitochondrion; F:DNA binding; F:ATP binding; F:protein binding; P:signal transduction; C:nucleoplasm; C:plasma membrane; P:protein amino acid phosphorylation			IPR000719; IPR008351; IPR011009; IPR017442; G3DSA:1.10.510.10 (GENE3D), PTHR11295 (PANTHER), PTHR11295:SF62 (PANTHER)	IPR000719 (JNK MAP kinase) IPR008351 (Protein kinase, catalytic domain) IPR011009 (Protein kinase-like domain) IPR017442 (Serine/threonine-protein kinase-like domain) noIPR (unintegrated)
Q2_P02063	nardilysin (m16 family)	497	20	5.63296e-90	0.643	gi|256082362|ref|XP_002577426.1|nardilysin (M16 family) [Schistosoma mansoni] >gi|238662743|emb|CAZ33664.1| nardilysin (M16 family) [Schistosoma mansoni]	XP_002577426	5.63296e-90	99	333.183	165	164	6	F:GO:0008270; P:GO:0051044; F:GO:0004222; P:GO:0052548; F:GO:0005515; C:GO:0044464	F:zinc ion binding; P:positive regulation of membrane protein ectodomain proteolysis; F:metalloendopeptidase activity; P:regulation of endopeptidase activity; F:protein binding; C:cell part	EC:3.4.24.0		IPR007863; IPR011237; IPR011249; PTHR11851 (PANTHER), PTHR11851:SF65 (PANTHER)	IPR007863 (Metalloenzyme, LuxS/M16 peptidase-like, metal-binding) IPR011237 (Peptidase M16, core) IPR011249 (Peptidase M16, C-terminal) noIPR (unintegrated)
Q2_P02067	uncoordinated family member (unc-22)	265	20	1.16481e-42	0.6035	gi|256071821|ref|XP_002572237.1|protein kinase; titin [Schistosoma mansoni] >gi|238657391|emb|CAZ28468.1| protein kinase; titin, putative [Schistosoma mansoni]	XP_002572237	1.16481e-42	100	176.022	81	81	7	P:GO:0009851; F:GO:0004674; C:GO:0031672; P:GO:0000003; F:GO:0005524; P:GO:0040011; P:GO:0006468	P:auxin biosynthetic process; F:protein serine/threonine kinase activity; C:A band; P:reproduction; F:ATP binding; P:locomotion; P:protein amino acid phosphorylation	EC:2.7.11.0		no IPS match	#N/A
Q2_P02078	long-chain-fatty-acid-- ligase	374	2	5.30563e-11	0.875	gi|256086034|ref|XP_002579212.1|long-chain-fatty-acid--CoA ligase [Schistosoma mansoni] >gi|238664629|emb|CAZ35451.1| long-chain-fatty-acid--CoA ligase [Schistosoma mansoni]	XP_002579212	5.30563e-11	100	70.8626	37	37	0					SignalP (SIGNALP)	noIPR (unintegrated)
Q2_P02081	hypothetical protein [Schistosoma mansoni]	639	1	2.63417e-70	0.98	gi|256085083|ref|XP_002578753.1|hypothetical protein [Schistosoma mansoni] >gi|238664137|emb|CAZ34991.1| expressed protein [Schistosoma mansoni]	XP_002578753	2.63417e-70	98	268.855	188	186	0					no IPS match	#N/A
Q2_P02086	fus-interacting serine-arginine-rich protein 1	965	20	8.1794e-24	0.893	gi|189503128|gb|ACE06945.1|unknown [Schistosoma japonicum] >gi|226481256|emb|CAX79093.1| FUS-interacting serine-arginine-rich protein 1 [Schistosoma japonicum]	ACE06945	8.1794e-24	100	115.546	52	52	0					no IPS match	#N/A
Q2_P02090	leucine-rich repeats containing f-box protein fbl3	2862	20	0	0.5235	gi|256080566|ref|XP_002576551.1|f-box/leucine rich repeat protein [Schistosoma mansoni] >gi|238661822|emb|CAZ32788.1| f-box/leucine rich repeat protein, putative [Schistosoma mansoni]	XP_002576551	0	100	1686.77	953	953	0					IPR001810; IPR022364; G3DSA:3.80.10.10 (GENE3D), PTHR23125 (PANTHER), SSF52047 (SUPERFAMILY)	IPR001810 (F-box domain, cyclin-like) IPR022364 (F-box domain, Skp2-like) noIPR (unintegrated)
Q2_P02098	gag-pol poly	874	20	4.85722e-33	0.5925	gi|254587302|emb|CAX83708.1|Gag-Pol polyprotein [Schistosoma japonicum]	CAX83708	4.85722e-33	64	144.821	171	111	4	F:GO:0003676; P:GO:0015074; F:GO:0008270; F:GO:0003677	F:nucleic acid binding; P:DNA integration; F:zinc ion binding; F:DNA binding			PTHR22955 (PANTHER)	noIPR (unintegrated)
Q2_P02101	sjchgc05807 protein	653	4	2.02638e-105	0.8575	gi|256090622|ref|XP_002581283.1|hypothetical protein [Schistosoma mansoni] >gi|238667146|emb|CAZ37522.1| expressed protein [Schistosoma mansoni]	XP_002581283	2.02638e-105	98	385.571	205	202	0					no IPS match	#N/A
Q2_P02109	kinesin-like protein kif21a-like	795	20	2.94802e-128	0.834	gi|256075826|ref|XP_002574217.1|hypothetical protein [Schistosoma mansoni] >gi|238659416|emb|CAZ30450.1| kif21, putative [Schistosoma mansoni]	XP_002574217	2.94802e-128	99	408.683	228	227	5	P:GO:0009851; P:GO:0007018; F:GO:0005524; F:GO:0003777; C:GO:0005874	P:auxin biosynthetic process; P:microtubule-based movement; F:ATP binding; F:microtubule motor activity; C:microtubule			IPR001752; IPR019821; PTHR16012 (PANTHER), PTHR16012:SF173 (PANTHER), SSF52540 (SUPERFAMILY)	IPR001752 (Kinesin, motor domain) IPR019821 (Kinesin, motor region, conserved site) noIPR (unintegrated)
Q2_P02112	jumonji domain containing 2c	3411	20	0	0.6685	gi|256073885|ref|XP_002573258.1|jumonji domain containing protein [Schistosoma mansoni] >gi|238658434|emb|CAZ29490.1| jumonji domain containing protein, putative [Schistosoma mansoni]	XP_002573258	0	100	2293.46	1136	1136	0					IPR001965; IPR003347; IPR003349; IPR013129; PTHR10694 (PANTHER), PTHR10694:SF7 (PANTHER)	IPR001965 (Transcription factor jumonji) IPR003347 (Transcription factor jumonji, JmjN) IPR003349 (Transcription factor jumonji/aspartyl beta-hydroxylase) IPR013129 (unintegrated) noIPR (Zinc finger, PHD-type)
Q2_P02115	ctp synthase	578	20	3.11136e-103	0.723	gi|256074892|ref|XP_002573756.1|CTP synthase [Schistosoma mansoni] >gi|238658943|emb|CAZ29988.1| CTP synthase, putative [Schistosoma mansoni]	XP_002573756	3.11136e-103	98	377.867	193	190	5	C:GO:0005829; F:GO:0003883; F:GO:0005515; P:GO:0042493; P:GO:0006241	C:cytosol; F:CTP synthase activity; F:protein binding; P:response to drug; P:CTP biosynthetic process	EC:6.3.4.2	Pyrimidine metabolism;Metabolic pathways	IPR017456; G3DSA:3.40.50.300 (GENE3D), PTHR11550 (PANTHER), SSF52540 (SUPERFAMILY)	IPR017456 (CTP synthase, N-terminal) noIPR (unintegrated)
Q2_P02120	pre-mrna-splicing factor slu7	1206	20	0	0.6985	gi|256074111|ref|XP_002573370.1|step II splicing factor slu7 [Schistosoma mansoni] >gi|238658548|emb|CAZ29602.1| step II splicing factor slu7, putative [Schistosoma mansoni]	XP_002573370	0	100	762.681	392	392	10	C:GO:0030532; F:GO:0000386; P:GO:0000389; C:GO:0005681; F:GO:0008270; F:GO:0030628; P:GO:0000380; C:GO:0016607; C:GO:0005737; C:GO:0016020	C:small nuclear ribonucleoprotein complex; F:second spliceosomal transesterification activity; P:nuclear mRNA 3'-splice site recognition; C:spliceosomal complex; F:zinc ion binding; F:pre-mRNA 3'-splice site binding; P:alternative nuclear mRNA splicing, via spliceosome; C:nuclear speck; C:cytoplasm; C:membrane			IPR001878; IPR021715; PTHR12942 (PANTHER)	IPR001878 (Pre-mRNA splicing Prp18-interacting factor) IPR021715 (unintegrated) noIPR (Zinc finger, CCHC-type)
Q2_P02127	---NA---	2189	0			#N/A	#N/A	#N/A	#N/A	#N/A	#N/A	#N/A	0					SignalP (SIGNALP)	noIPR (unintegrated)
Q2_P02141	hypothetical protein [Schistosoma mansoni]	969	1	3.34749e-150	1	gi|256073275|ref|XP_002572957.1|hypothetical protein [Schistosoma mansoni] >gi|238658125|emb|CAZ29189.1| hypothetical protein [Schistosoma mansoni]	XP_002572957	3.34749e-150	100	535.413	285	285	0					no IPS match	#N/A
Q2_P02144	exocyst complex component	635	20	2.75765e-56	0.6135	gi|256070481|ref|XP_002571571.1|exocyst complex component 1 [Schistosoma mansoni] >gi|238656715|emb|CAZ27801.1| exocyst complex component 1 [Schistosoma mansoni]	XP_002571571	2.75765e-56	96	222.246	119	115	3	C:GO:0000145; P:GO:0006887; P:GO:0015031	C:exocyst; P:exocytosis; P:protein transport			IPR019160	IPR019160 (Exocyst complex, component Exoc1)
Q2_P02156	---NA---	713	0			#N/A	#N/A	#N/A	#N/A	#N/A	#N/A	#N/A	0					IPR018222; PTHR10662 (PANTHER), PTHR10662:SF22 (PANTHER), SSF54427 (SUPERFAMILY)	IPR018222 (Nuclear transport factor 2, Eukaryote) noIPR (unintegrated)
Q2_P02174	---NA---	956	0			#N/A	#N/A	#N/A	#N/A	#N/A	#N/A	#N/A	0					no IPS match	#N/A
Q2_P02175	28s ribosomal protein s5	814	20	2.6062e-124	0.588	gi|256078856|ref|XP_002575709.1|28S ribosomal protein S5 [Schistosoma mansoni] >gi|238660954|emb|CAZ31943.1| 28S ribosomal protein S5, putative [Schistosoma mansoni]	XP_002575709	2.6062e-124	95	428.713	224	215	7	P:GO:0006412; F:GO:0003723; C:GO:0005840; P:GO:0040007; F:GO:0003735; F:GO:0005515; P:GO:0007275	P:translation; F:RNA binding; C:ribosome; P:growth; F:structural constituent of ribosome; F:protein binding; P:multicellular organismal development	EC:3.6.5.3		IPR000851; IPR005324; IPR013810; IPR014720; IPR014721; IPR020568; PTHR13718:SF3 (PANTHER), SSF54768 (SUPERFAMILY)	IPR000851 (Double-stranded RNA-binding-like) IPR005324 (Ribosomal protein S5) IPR013810 (Ribosomal protein S5 domain 2-type fold) IPR014720 (Ribosomal protein S5 domain 2-type fold, subgroup) IPR014721 (Ribosomal protein S5, C-terminal) IPR020568 (Ribosomal protein S5, N-terminal) noIPR (unintegrated)
Q2_P02183	---NA---	583	0			#N/A	#N/A	#N/A	#N/A	#N/A	#N/A	#N/A	0					no IPS match	#N/A
Q2_P02187	mitochondrial ribosomal protein l14	555	20	4.99566e-92	0.72	gi|256052050|ref|XP_002569592.1|hypothetical protein [Schistosoma mansoni] >gi|227284290|emb|CAY16840.1| expressed protein [Schistosoma mansoni]	XP_002569592	4.99566e-92	99	340.502	169	168	3	C:GO:0005762; F:GO:0003735; P:GO:0006412	C:mitochondrial large ribosomal subunit; F:structural constituent of ribosome; P:translation	EC:3.6.5.3		IPR000218; PTHR21037 (PANTHER)	IPR000218 (Ribosomal protein L14b/L23e) noIPR (unintegrated)
Q2_P02188	sjchgc06557 protein	640	3	2.10663e-35	0.896667	gi|76157612|gb|AAX28484.2|SJCHGC06557 protein [Schistosoma japonicum]	AAX28484	2.10663e-35	79	152.91	120	95	0					no IPS match	#N/A
Q2_P02191	nucleoporin seh1	572	20	2.48037e-81	0.6925	gi|256082130|ref|XP_002577314.1|nucleoporin seh1 (sec13-like protein) [Schistosoma mansoni] >gi|238662623|emb|CAZ33551.1| nucleoporin seh1 (sec13-like protein) [Schistosoma mansoni]	XP_002577314	2.48037e-81	98	305.064	190	188	0					IPR001680; IPR011046; IPR015943; IPR017986; IPR019781; IPR019782; PTHR11024 (PANTHER), PTHR11024:SF3 (PANTHER)	IPR001680 (unintegrated) IPR011046 (WD40 repeat) IPR015943 (WD40 repeat 2) IPR017986 (WD40 repeat, subgroup) IPR019781 (WD40 repeat-like-containing domain) IPR019782 (WD40/YVTN repeat-like-containing domain) noIPR (WD40-repeat-containing domain)
Q2_P02194	cullin-associated and neddylation-dissociated 1	795	20	8.09499e-82	0.4965	gi|256087515|ref|XP_002579913.1|tip120 [Schistosoma mansoni] >gi|238665409|emb|CAZ36152.1| tip120, putative [Schistosoma mansoni]	XP_002579913	8.09499e-82	100	307.76	205	205	1	F:GO:0005488	F:binding			IPR011989; PTHR12696 (PANTHER), SignalP (SIGNALP)	IPR011989 (Armadillo-like helical) noIPR (unintegrated)
Q2_P02197	eif3b protein	624	20	3.61057e-29	0.702	gi|256081767|ref|XP_002577139.1|eukaryotic translation initiation factor 3 (eif3)-related [Schistosoma mansoni] >gi|238662435|emb|CAZ33376.1| eukaryotic translation initiation factor 3 (eif3)-related [Schistosoma mansoni]	XP_002577139	3.61057e-29	100	132.109	64	64	0					no IPS match	#N/A
Q2_P02198	glutamate carrier	589	20	2.89734e-35	0.803	gi|256079030|ref|XP_002575794.1|mitochondrial glutamate carrier protein [Schistosoma mansoni] >gi|238661043|emb|CAZ32029.1| mitochondrial glutamate carrier protein, putative [Schistosoma mansoni]	XP_002575794	2.89734e-35	100	152.14	73	73	0					IPR001993; IPR018108; PTHR11896:SF75 (PANTHER)	IPR001993 (Mitochondrial substrate carrier) IPR018108 (Mitochondrial substrate/solute carrier) noIPR (unintegrated)
Q2_P02217	dice1 dead h box	1349	20	0	0.565	gi|256083364|ref|XP_002577915.1|dice1/dead/h box polypeptide [Schistosoma mansoni] >gi|238663256|emb|CAZ34153.1| dice1/dead/h box polypeptide, putative [Schistosoma mansoni]	XP_002577915	0	99	855.899	422	421	3	F:GO:0003674; P:GO:0008150; C:GO:0005634	F:molecular_function; P:biological_process; C:nucleus			IPR002035; PTHR12957 (PANTHER), PTHR12957:SF2 (PANTHER)	IPR002035 (unintegrated) noIPR (von Willebrand factor, type A)
Q2_P02226	---NA---	644	0			#N/A	#N/A	#N/A	#N/A	#N/A	#N/A	#N/A	0					no IPS match	#N/A
Q2_P02228	kinesin family member 23	1417	20	0	0.672	gi|256072532|ref|XP_002572589.1|rabkinesin-6-related [Schistosoma mansoni] >gi|238657750|emb|CAZ28821.1| rabkinesin-6-related [Schistosoma mansoni]	XP_002572589	0	100	904.434	464	464	9	C:GO:0005737; P:GO:0009851; P:GO:0007018; P:GO:0040016; F:GO:0005524; C:GO:0032154; C:GO:0005634; F:GO:0003777; C:GO:0005874	C:cytoplasm; P:auxin biosynthetic process; P:microtubule-based movement; P:embryonic cleavage; F:ATP binding; C:cleavage furrow; C:nucleus; F:microtubule motor activity; C:microtubule			IPR001752; IPR019821; PTHR16012 (PANTHER), PTHR16012:SF62 (PANTHER), SSF52540 (SUPERFAMILY)	IPR001752 (Kinesin, motor domain) IPR019821 (Kinesin, motor region, conserved site) noIPR (unintegrated)
Q2_P02230	cg9117 cg9117-pa	785	20	1.85881e-99	0.6225	gi|256078870|ref|XP_002575716.1|hypothetical protein [Schistosoma mansoni] >gi|238660961|emb|CAZ31950.1| conserved hypothetical protein [Schistosoma mansoni]	XP_002575716	1.85881e-99	100	366.311	200	200	2	F:GO:0046872; F:GO:0016787	F:metal ion binding; F:hydrolase activity			no IPS match	#N/A
Q2_P02232	fxna peptidase (m28 family)	457	1	2.80066e-73	1	gi|256088892|ref|XP_002580556.1|Fxna peptidase (M28 family) [Schistosoma mansoni] >gi|238666143|emb|CAZ36795.1| Fxna peptidase (M28 family) [Schistosoma mansoni]	XP_002580556	2.80066e-73	100	277.715	133	133	2	F:GO:0008233; P:GO:0006508	F:peptidase activity; P:proteolysis			no IPS match	#N/A
Q2_P02245	---NA---	550	0			#N/A	#N/A	#N/A	#N/A	#N/A	#N/A	#N/A	0					no IPS match	#N/A
Q2_P02250	sjchgc03686 protein	410	2	9.43009e-45	0.93	gi|256052624|ref|XP_002569862.1|hypothetical protein [Schistosoma mansoni] >gi|227284594|emb|CAY17306.1| expressed protein [Schistosoma mansoni]	XP_002569862	9.43009e-45	98	182.956	114	112	0					SignalP (SIGNALP)	noIPR (unintegrated)
Q2_P02252	eukaryotic translation initiation factor subunit 6	289	20	2.44208e-48	0.879	gi|256089181|ref|XP_002580693.1|eukaryotictranslation initiation factor 3 subunit [Schistosoma mansoni] >gi|238666295|emb|CAZ36932.1| eukaryotictranslation initiation factor 3 subunit, putative [Schistosoma mansoni]	XP_002580693	2.44208e-48	98	194.897	95	94	8	F:GO:0003743; C:GO:0005829; F:GO:0047485; C:GO:0005852; C:GO:0000785; C:GO:0016605; P:GO:0045947; P:GO:0000184	F:translation initiation factor activity; C:cytosol; F:protein N-terminus binding; C:eukaryotic translation initiation factor 3 complex; C:chromatin; C:PML body; P:negative regulation of translational initiation; P:nuclear-transcribed mRNA catabolic process, nonsense-mediated decay			IPR000717; PTHR10317 (PANTHER), SSF46785 (SUPERFAMILY)	IPR000717 (Proteasome component (PCI) domain) noIPR (unintegrated)
Q2_P02257	dna repair protein xp-c rad4	1748	20	7.7694e-158	0.681	gi|256074566|ref|XP_002573595.1|DNA repair protein xp-C / rad4 [Schistosoma mansoni] >gi|238658778|emb|CAZ29827.1| DNA repair protein xp-C / rad4, putative [Schistosoma mansoni]	XP_002573595	7.7694e-158	96	311.227	157	152	5	P:GO:0006289; F:GO:0003684; P:GO:0042493; C:GO:0005737; C:GO:0005634	P:nucleotide-excision repair; F:damaged DNA binding; P:response to drug; C:cytoplasm; C:nucleus			IPR004583; IPR018326; IPR018327; IPR018328; SignalP (SIGNALP)	IPR004583 (DNA repair protein Rad4) IPR018326 (DNA repair protein Rad4, DNA-binding domain 1) IPR018327 (DNA repair protein Rad4, DNA-binding domain 2) IPR018328 (DNA repair protein Rad4, DNA-binding domain 3) noIPR (unintegrated)
Q2_P02261	methyltransferase 11 domain containing 1	676	20	8.23697e-129	0.5865	gi|256074584|ref|XP_002573604.1|huntingtin interacting protein-related [Schistosoma mansoni] >gi|238658787|emb|CAZ29836.1| huntingtin interacting protein-related [Schistosoma mansoni]	XP_002573604	8.23697e-129	99	463.381	225	224	3	F:GO:0018024; C:GO:0005634; P:GO:0006412	F:histone-lysine N-methyltransferase activity; C:nucleus; P:translation	EC:2.1.1.43; EC:3.6.5.3	Lysine degradation	IPR015324	IPR015324 (Ribosomal protein Rsm22, bacterial-type)
Q2_P02262	nicalin homolog	961	20	2.12965e-157	0.4605	gi|256087487|ref|XP_002579900.1|nicalin (M28 family) [Schistosoma mansoni] >gi|238665394|emb|CAZ36139.1| nicalin (M28 family) [Schistosoma mansoni]	XP_002579900	2.12965e-157	92	559.296	343	316	0					no IPS match	#N/A
Q2_P02264	zinc finger protein	689	19	1.28508e-07	0.586316	gi|256085594|ref|XP_002579002.1|zinc finger protein [Schistosoma mansoni] >gi|238664399|emb|CAZ35240.1| zinc finger protein, putative [Schistosoma mansoni]	XP_002579002	1.28508e-07	63	60.8474	55	35	0					no IPS match	#N/A
Q2_P02277	proteophosphoglycan ppg4	830	16	2.12621e-138	0.5625	gi|256084572|ref|XP_002578502.1|protein phosphatase [Schistosoma mansoni] >gi|238663877|emb|CAZ34740.1| protein phosphatase, putative [Schistosoma mansoni]	XP_002578502	2.12621e-138	100	491.886	251	251	8	F:GO:0005524; C:GO:0005737; P:GO:0018339; F:GO:0016740; F:GO:0051539; F:GO:0003774; C:GO:0016459; F:GO:0005515	F:ATP binding; C:cytoplasm; P:peptidyl-L-beta-methylthioaspartic acid biosynthetic process from peptidyl-aspartic acid; F:transferase activity; F:4 iron, 4 sulfur cluster binding; F:motor activity; C:myosin complex; F:protein binding			no IPS match	#N/A
Q2_P02282	viral a-type inclusion protein	783	20	1.42323e-99	0.5295	gi|256076785|ref|XP_002574690.1|tropomyosin [Schistosoma mansoni] >gi|238659902|emb|CAZ30923.1| tropomyosin, putative [Schistosoma mansoni]	XP_002574690	1.42323e-99	100	366.696	204	204	27	C:GO:0005882; P:GO:0006886; F:GO:0046983; C:GO:0005694; F:GO:0003674; F:GO:0005524; F:GO:0000156; P:GO:0006355; F:GO:0005198; P:GO:0007018; C:GO:0016459; F:GO:0003700; P:GO:0009851; P:GO:0008150; C:GO:0005874; F:GO:0000166; F:GO:0003777; P:GO:0051276; P:GO:0000160; F:GO:0003774; F:GO:0043565; C:GO:0030176; F:GO:0005096; C:GO:0005622; F:GO:0005515; F:GO:0003899; C:GO:0005575	C:intermediate filament; P:intracellular protein transport; F:protein dimerization activity; C:chromosome; F:molecular_function; F:ATP binding; F:two-component response regulator activity; P:regulation of transcription, DNA-dependent; F:structural molecule activity; P:microtubule-based movement; C:myosin complex; F:transcription factor activity; P:auxin biosynthetic process; P:biological_process;…			PD968187 (PRODOM)	noIPR (unintegrated)
Q2_P02286	---NA---	128	0			#N/A	#N/A	#N/A	#N/A	#N/A	#N/A	#N/A	0					no IPS match	#N/A
Q2_P02289	---NA---	269	0			#N/A	#N/A	#N/A	#N/A	#N/A	#N/A	#N/A	0					SignalP (SIGNALP)	noIPR (unintegrated)
Q2_P02293	squamous cell carcinoma antigen recognized by t cells 3	602	20	2.12966e-90	0.544	gi|256085557|ref|XP_002578985.1|hypothetical protein [Schistosoma mansoni] >gi|238664379|emb|CAZ35223.1| expressed protein [Schistosoma mansoni]	XP_002578985	2.12966e-90	97	329.717	172	167	4	F:GO:0003676; C:GO:0005622; F:GO:0000166; P:GO:0006396	F:nucleic acid binding; C:intracellular; F:nucleotide binding; P:RNA processing			PTHR23269 (PANTHER)	noIPR (unintegrated)
Q2_P02294	---NA---	261	0			#N/A	#N/A	#N/A	#N/A	#N/A	#N/A	#N/A	0					no IPS match	#N/A
Q2_P02297	early growth response 1	1491	20	0	0.4865	gi|256053169|ref|XP_002570076.1|early growth response protein [Schistosoma mansoni] >gi|227287442|emb|CAY17731.1| early growth response protein, putative [Schistosoma mansoni]	XP_002570076	0	100	958.748	496	496	0					IPR007087; IPR013087; IPR015880; PTHR10042 (PANTHER), SSF57667 (SUPERFAMILY)	IPR007087 (unintegrated) IPR013087 (Zinc finger, C2H2-like) IPR015880 (Zinc finger, C2H2-type) noIPR (Zinc finger, C2H2-type/integrase, DNA-binding)
Q2_P02299	tmem57 protein	1098	2	6.94333e-49	0.915	gi|256089504|ref|XP_002580845.1|Tmem57 protein [Schistosoma mansoni] >gi|238666466|emb|CAZ37084.1| Tmem57 protein , putative [Schistosoma mansoni]	XP_002580845	6.94333e-49	100	199.134	115	115	0					no IPS match	#N/A
Q2_P02300	inositol transporter	738	20	1.9307e-39	0.826	gi|256074663|ref|XP_002573643.1|inositol transporter [Schistosoma mansoni] >gi|238658827|emb|CAZ29875.1| inositol transporter [Schistosoma mansoni]	XP_002573643	1.9307e-39	98	166.777	81	80	6	P:GO:0006915; C:GO:0016021; P:GO:0006814; P:GO:0055085; F:GO:0015293; P:GO:0008643	P:apoptosis; C:integral to membrane; P:sodium ion transport; P:transmembrane transport; F:symporter activity; P:carbohydrate transport			IPR001734	IPR001734 (Sodium/solute symporter)
Q2_P02303	hypothetical protein [Schistosoma mansoni]	329	1	4.10371e-56	1	gi|256083543|ref|XP_002578002.1|hypothetical protein [Schistosoma mansoni] >gi|238663348|emb|CAZ34240.1| expressed protein [Schistosoma mansoni]	XP_002578002	4.10371e-56	100	220.705	109	109	1	F:GO:0003677	F:DNA binding			no IPS match	#N/A
Q2_P02309	---NA---	692	0			#N/A	#N/A	#N/A	#N/A	#N/A	#N/A	#N/A	0					SignalP (SIGNALP)	noIPR (unintegrated)
Q2_P02324	strawberry notch-related	470	20	1.27403e-73	0.7555	gi|256083916|ref|XP_002578181.1|strawberry notch-related [Schistosoma mansoni] >gi|238663542|emb|CAZ34419.1| strawberry notch-related [Schistosoma mansoni]	XP_002578181	1.27403e-73	100	278.87	147	147	4	P:GO:0050789; F:GO:0003677; F:GO:0005524; F:GO:0004386	P:regulation of biological process; F:DNA binding; F:ATP binding; F:helicase activity			PTHR12706 (PANTHER)	noIPR (unintegrated)
Q2_P02342	exosome component 7	388	20	4.78877e-65	0.6055	gi|256066133|ref|XP_002570477.1|exonuclease [Schistosoma mansoni] >gi|227299135|emb|CAY17987.1| exosome complex exonuclease rrp42 (ribosomal rna processing protein 42), putative [Schistosoma mansoni]	XP_002570477	4.78877e-65	99	250.366	128	127	0					IPR001247; IPR020568; PTHR11097 (PANTHER), PTHR11097:SF5 (PANTHER)	IPR001247 (Exoribonuclease, phosphorolytic domain 1) IPR020568 (Ribosomal protein S5 domain 2-type fold) noIPR (unintegrated)
Q2_P02360	2 peptidase (c78 family)	537	2	3.79017e-80	0.9	gi|256090065|ref|XP_002581041.1|UfSP2 peptidase (C78 family) [Schistosoma mansoni] >gi|238666831|emb|CAZ37280.1| UfSP2 peptidase (C78 family) [Schistosoma mansoni]	XP_002581041	3.79017e-80	95	283.878	165	158	2	F:GO:0008270; F:GO:0005515	F:zinc ion binding; F:protein binding			SignalP (SIGNALP)	noIPR (unintegrated)
Q2_P02372	arginine serine-rich splicing factor 7	1059	20	4.47036e-98	0.7425	gi|256087165|ref|XP_002579746.1|arginine/serine-rich splicing factor [Schistosoma mansoni] >gi|238665226|emb|CAZ35985.1| arginine/serine-rich splicing factor, putative [Schistosoma mansoni]	XP_002579746	4.47036e-98	99	362.459	258	256	2	F:GO:0003676; F:GO:0000166	F:nucleic acid binding; F:nucleotide binding			IPR000504; IPR012677; PTHR10548 (PANTHER), SSF54928 (SUPERFAMILY)	IPR000504 (Nucleotide-binding, alpha-beta plait) IPR012677 (RNA recognition motif, RNP-1) noIPR (unintegrated)
Q2_P02373	---NA---	555	0			#N/A	#N/A	#N/A	#N/A	#N/A	#N/A	#N/A	0					no IPS match	#N/A
Q2_P02378	hypothetical protein [Schistosoma mansoni]	740	1	1.28011e-75	0.96	gi|256078843|ref|XP_002575703.1|hypothetical protein [Schistosoma mansoni] >gi|238660947|emb|CAZ31936.1| expressed protein [Schistosoma mansoni]	XP_002575703	1.28011e-75	96	286.96	237	229	0					no IPS match	#N/A
Q2_P02389	antigen ki-67-like	5313	20	0	0.389	gi|256083543|ref|XP_002578002.1|hypothetical protein [Schistosoma mansoni] >gi|238663348|emb|CAZ34240.1| expressed protein [Schistosoma mansoni]	XP_002578002	0	100	3348.53	1770	1770	1	F:GO:0003677	F:DNA binding			IPR000253; IPR008984; IPR017956; PTHR21603 (PANTHER), PTHR21603:SF2 (PANTHER)	IPR000253 (AT hook, DNA-binding motif) IPR008984 (Forkhead-associated (FHA) domain) IPR017956 (SMAD/FHA domain) noIPR (unintegrated)
Q2_P02397	hypothetical protein [Schistosoma mansoni]	359	1	1.04438e-43	1	gi|256081250|ref|XP_002576885.1|hypothetical protein [Schistosoma mansoni] >gi|238662172|emb|CAZ33122.1| expressed protein [Schistosoma mansoni]	XP_002576885	1.04438e-43	100	179.489	88	88	0					no IPS match	#N/A
Q2_P02404	splicing factor prp8	1000	20	1.16645e-169	0.929	gi|256077246|ref|XP_002574918.1|splicing factor Prp8 [Schistosoma mansoni] >gi|238660135|emb|CAZ31151.1| splicing factor Prp8 , putative [Schistosoma mansoni]	XP_002574918	1.16645e-169	91	600.127	336	309	8	C:GO:0005682; P:GO:0050896; C:GO:0005681; F:GO:0003723; F:GO:0005515; C:GO:0016607; P:GO:0007601; P:GO:0000398	C:U5 snRNP; P:response to stimulus; C:spliceosomal complex; F:RNA binding; F:protein binding; C:nuclear speck; P:visual perception; P:nuclear mRNA splicing, via spliceosome			IPR021983; PTHR11140 (PANTHER)	IPR021983 (PRP8 domain IV core) noIPR (unintegrated)
Q2_P02405	niemann-pick type c1	1030	20	5.91162e-39	0.5875	gi|256089501|ref|XP_002580844.1|hypothetical protein [Schistosoma mansoni] >gi|238666464|emb|CAZ37083.1| hypothetical protein [Schistosoma mansoni]	XP_002580844	5.91162e-39	99	166.007	110	109	3	C:GO:0043231; C:GO:0044444; C:GO:0016020	C:intracellular membrane-bounded organelle; C:cytoplasmic part; C:membrane			no IPS match	#N/A
Q2_P02412	deoxyhypusine hydroxylase	1165	20	0	0.557	gi|256081330|ref|XP_002576924.1|pbs lyase heat-like protein [Schistosoma mansoni] >gi|238662213|emb|CAZ33161.1| pbs lyase heat-like protein [Schistosoma mansoni]	XP_002576924	0	100	698.738	358	358	0					IPR004155; IPR016024; PTHR12697 (PANTHER)	IPR004155 (Armadillo-type fold) IPR016024 (PBS lyase HEAT-like repeat) noIPR (unintegrated)
Q2_P02413	nucleoporin 50kda	579	20	1.28358e-104	0.4685	gi|256087830|ref|XP_002580066.1|hypothetical protein [Schistosoma mansoni] >gi|238665571|emb|CAZ36305.1| expressed protein [Schistosoma mansoni]	XP_002580066	1.28358e-104	99	382.489	192	191	1	P:GO:0046907	P:intracellular transport			IPR015007; PTHR13118 (PANTHER)	IPR015007 (Nuclear pore complex, NUP2/50/61) noIPR (unintegrated)
Q2_P02418	ran-binding protein	1003	20	8.42177e-160	0.677	gi|256073571|ref|XP_002573103.1|ran-binding protein [Schistosoma mansoni] >gi|238658275|emb|CAZ29335.1| ran-binding protein, putative [Schistosoma mansoni]	XP_002573103	8.42177e-160	99	567.385	302	299	12	C:GO:0005829; P:GO:0040010; F:GO:0008536; F:GO:0008270; P:GO:0009792; P:GO:0040002; P:GO:0006606; C:GO:0005643; P:GO:0040035; P:GO:0006997; P:GO:0040039; P:GO:0016246	C:cytosol; P:positive regulation of growth rate; F:Ran GTPase binding; F:zinc ion binding; P:embryonic development ending in birth or egg hatching; P:collagen and cuticulin-based cuticle development; P:protein import into nucleus; C:nuclear pore; P:hermaphrodite genitalia development; P:nucleus organization; P:inductive cell migration; P:RNA interference			IPR000156; IPR011993; PTHR23138 (PANTHER), PTHR23138:SF9 (PANTHER), SSF50729 (SUPERFAMILY)	IPR000156 (Pleckstrin homology-type) IPR011993 (Ran binding protein 1) noIPR (unintegrated)
Q2_P02436	hypothetical protein [Schistosoma mansoni]	1258	1	3.15507e-96	1	gi|256085318|ref|XP_002578869.1|hypothetical protein [Schistosoma mansoni] >gi|238664256|emb|CAZ35107.1| expressed protein [Schistosoma mansoni]	XP_002578869	3.15507e-96	100	356.681	225	225	0					SignalP (SIGNALP)	noIPR (unintegrated)
Q2_P02449	tgf-beta signal transducer smad2	558	20	1.17044e-16	0.92	gi|256083143|ref|XP_002577809.1|smad [Schistosoma mansoni] >gi|238663141|emb|CAZ34047.1| smad, putative [Schistosoma mansoni]	XP_002577809	1.17044e-16	97	90.1225	42	41	5	P:GO:0006355; C:GO:0005667; F:GO:0005515; F:GO:0003700; P:GO:0007179	P:regulation of transcription, DNA-dependent; C:transcription factor complex; F:protein binding; F:transcription factor activity; P:transforming growth factor beta receptor signaling pathway			SignalP (SIGNALP)	noIPR (unintegrated)
Q2_P02451	sjogren syndrome antigen b	1498	20	0	0.719	gi|256089948|ref|XP_002580997.1|lupus la ribonucleoprotein [Schistosoma mansoni] >gi|238666758|emb|CAZ37236.1| lupus la ribonucleoprotein, putative [Schistosoma mansoni]	XP_002580997	0	96	897.501	510	490	6	C:GO:0005737; C:GO:0005730; F:GO:0003723; F:GO:0005515; C:GO:0030529; P:GO:0008033	C:cytoplasm; C:nucleolus; F:RNA binding; F:protein binding; C:ribonucleoprotein complex; P:tRNA processing			IPR002344; IPR006630; IPR011991; PTHR22792 (PANTHER), PTHR22792:SF3 (PANTHER), SSF46785 (SUPERFAMILY)	IPR002344 (Lupus La protein) IPR006630 (RNA-binding protein Lupus La) IPR011991 (unintegrated) noIPR (Winged helix-turn-helix transcription repressor DNA-binding)
Q2_P02470	purine nucleoside phosphorylase	1245	20	0	0.7745	gi|256087855|ref|XP_002580078.1|purine nucleoside phosphorylase [Schistosoma mansoni] >gi|238665584|emb|CAZ36317.1| purine nucleoside phosphorylase [Schistosoma mansoni]	XP_002580078	0	100	825.854	414	414	0					IPR000845; IPR001369; IPR011268; IPR011270; G3DSA:3.40.50.1580 (GENE3D), SSF53167 (SUPERFAMILY)	IPR000845 (Inosine guanosine/xanthosine phosphorylase) IPR001369 (Nucleoside phosphorylase domain) IPR011268 (Purine nucleoside phosphorylase I, inosine/guanosine-specific) IPR011270 (Purine phosphorylase, family 2) noIPR (unintegrated)
Q2_P02472	glucuronyltransferase i	257	20	2.8018e-44	0.768	gi|256086436|ref|XP_002579405.1|beta-13-glucuronyltransferase [Schistosoma mansoni] >gi|238664838|emb|CAZ35644.1| beta-1,3-glucuronyltransferase, putative [Schistosoma mansoni]	XP_002579405	2.8018e-44	100	181.415	85	85	0					IPR005027; G3DSA:3.90.550.10 (GENE3D), PTHR10896:SF4 (PANTHER), SSF53448 (SUPERFAMILY)	IPR005027 (Glycosyl transferase, family 43) noIPR (unintegrated)
Q2_P02477	c transferase	464	20	7.87668e-57	0.732	gi|256079474|ref|XP_002576012.1|glycosyltransferase [Schistosoma mansoni] >gi|238661269|emb|CAZ32247.1| glycosyltransferase, putative [Schistosoma mansoni]	XP_002576012	7.87668e-57	96	211.846	109	105	4	C:GO:0005789; F:GO:0005515; F:GO:0016740; P:GO:0016254	C:endoplasmic reticulum membrane; F:protein binding; F:transferase activity; P:preassembly of GPI anchor in ER membrane			IPR013234; PTHR12526 (PANTHER), PTHR12526:SF37 (PANTHER), SSF53756 (SUPERFAMILY)	IPR013234 (PIGA, GPI anchor biosynthesis) noIPR (unintegrated)
Q2_P02478	---NA---	517	0			#N/A	#N/A	#N/A	#N/A	#N/A	#N/A	#N/A	0					no IPS match	#N/A
Q2_P02479	heterogeneous nuclear ribonucleoprotein l	1987	20	0	0.5885	gi|256071583|ref|XP_002572119.1|heterogeneous nuclear ribonucleoprotein [Schistosoma mansoni] >gi|238657271|emb|CAZ28349.1| heterogeneous nuclear ribonucleoprotein l (hnrnp l), putative [Schistosoma mansoni]	XP_002572119	0	99	1270.76	656	654	0					IPR000504; IPR012677; PTHR11546 (PANTHER), PTHR11546:SF5 (PANTHER), SSF54928 (SUPERFAMILY)	IPR000504 (Nucleotide-binding, alpha-beta plait) IPR012677 (RNA recognition motif, RNP-1) noIPR (unintegrated)
Q2_P02485	sjchgc02717 protein	363	2	1.95873e-34	0.94	gi|256083100|ref|XP_002577788.1|hypothetical protein [Schistosoma mansoni] >gi|238663119|emb|CAZ34026.1| expressed protein [Schistosoma mansoni]	XP_002577788	1.95873e-34	100	148.673	71	71	0					no IPS match	#N/A
Q2_P02489	alpha tubulin	557	20	5.59012e-80	0.89	gi|56755667|gb|AAW26012.1|unknown [Schistosoma japonicum]	AAW26012	5.59012e-80	89	287.73	165	147	6	P:GO:0007018; F:GO:0005525; P:GO:0051258; F:GO:0005198; F:GO:0003924; C:GO:0005874	P:microtubule-based movement; F:GTP binding; P:protein polymerization; F:structural molecule activity; F:GTPase activity; C:microtubule	EC:3.6.5.1; EC:3.6.5.2; EC:3.6.5.3; EC:3.6.5.4		IPR000217; IPR002452; IPR003008; IPR008280; IPR018316	IPR000217 (Alpha tubulin) IPR002452 (Tubulin) IPR003008 (Tubulin/FtsZ, 2-layer sandwich domain) IPR008280 (Tubulin/FtsZ, C-terminal) IPR018316 (Tubulin/FtsZ, GTPase domain)
Q2_P02491	smg-7 (suppressor with morphological effect on genitalia protein 7)	588	1	3.9778e-93	0.97	gi|256087255|ref|XP_002579789.1|smg-7 (suppressor with morphological effect on genitalia protein 7) [Schistosoma mansoni] >gi|238665273|emb|CAZ36028.1| smg-7 (suppressor with morphological effect on genitalia protein 7), putative [Schistosoma mansoni]	XP_002579789	3.9778e-93	97	344.354	195	190	0					no IPS match	#N/A
Q2_P02495	histone acetyltransferase	1129	20	0	0.8985	gi|256080686|ref|XP_002576609.1|tip60 [Schistosoma mansoni] >gi|238661884|emb|CAZ32846.1| tip60, putative [Schistosoma mansoni]	XP_002576609	0	100	380.948	191	191	22	P:GO:0043967; C:GO:0000785; F:GO:0004402; P:GO:0006333; P:GO:0032703; F:GO:0070491; P:GO:0006302; C:GO:0005730; C:GO:0005829; C:GO:0005667; F:GO:0046872; P:GO:0006978; P:GO:0040008; P:GO:0010553; F:GO:0003713; C:GO:0035267; P:GO:0045944; C:GO:0048471; C:GO:0032777; F:GO:0032403; F:GO:0003682; F:GO:0016564	P:histone H4 acetylation; C:chromatin; F:histone acetyltransferase activity; P:chromatin assembly or disassembly; P:negative regulation of interleukin-2 production; F:transcription repressor binding; P:double-strand break repair; C:nucleolus; C:cytosol; C:transcription factor complex; F:metal ion binding; P:DNA damage response, signal transduction by p53 class mediator resulting in transcription …	EC:2.3.1.48		no IPS match	#N/A
Q2_P02500	transcriptional regulator atrx	5022	20	0	0.6465	gi|256081844|ref|XP_002577177.1|transcriptional regulator atrx homolog (X-linked nuclear protein-1) [Schistosoma mansoni] >gi|238662474|emb|CAZ33414.1| transcriptional regulator atrx homolog (X-linked nuclear protein-1), putative [Schistosoma mansoni]	XP_002577177	0	100	3020.34	1673	1673	0					IPR000330; IPR001650; IPR001841; IPR011011; IPR014001; IPR014021; G3DSA:3.40.50.300 (GENE3D), PTHR10799 (PANTHER), PTHR10799:SF53 (PANTHER), SSF52540 (SUPERFAMILY)	IPR000330 (DEAD-like helicase, N-terminal) IPR001650 (DNA/RNA helicase, C-terminal) IPR001841 (Helicase, superfamily 1/2, ATP-binding domain) IPR011011 (SNF2-related) IPR014001 (unintegrated) IPR014021 (Zinc finger, FYVE/PHD-type) noIPR (Zinc finger, RING-type)
Q2_P02502	nucleolin	733	20	3.77671e-80	0.5375	gi|56759472|gb|AAW27876.1|SJCHGC02473 protein [Schistosoma japonicum]	AAW27876	3.77671e-80	80	301.982	220	177	0					IPR000504; IPR012677; PTHR10432 (PANTHER), SSF54928 (SUPERFAMILY)	IPR000504 (Nucleotide-binding, alpha-beta plait) IPR012677 (RNA recognition motif, RNP-1) noIPR (unintegrated)
Q2_P02509	protein	1256	14	0	0.603571	gi|256086477|ref|XP_002579425.1|hypothetical protein [Schistosoma mansoni] >gi|238664859|emb|CAZ35664.1| expressed protein [Schistosoma mansoni]	XP_002579425	0	100	850.121	418	418	10	P:GO:0007154; F:GO:0008060; F:GO:0008270; P:GO:0007165; C:GO:0005622; F:GO:0005515; F:GO:0035091; F:GO:0005096; F:GO:0005509; P:GO:0032312	P:cell communication; F:ARF GTPase activator activity; F:zinc ion binding; P:signal transduction; C:intracellular; F:protein binding; F:phosphoinositide binding; F:GTPase activator activity; F:calcium ion binding; P:regulation of ARF GTPase activity			no IPS match	#N/A
Q2_P02517	origin recognition complex subunit	592	20	6.3039e-54	0.6345	gi|256072131|ref|XP_002572390.1|origin recognition complex subunit [Schistosoma mansoni] >gi|238657548|emb|CAZ28621.1| origin recognition complex subunit, putative [Schistosoma mansoni]	XP_002572390	6.3039e-54	100	214.157	113	113	4	P:GO:0006270; F:GO:0003677; C:GO:0005664; P:GO:0008355	P:DNA replication initiation; F:DNA binding; C:nuclear origin of replication recognition complex; P:olfactory learning			IPR020795	IPR020795 (Origin recognition complex, subunit 3)
Q2_P02520	immunoglobulin domain superfamily (sensory guidance protein)	560	2	1.29108e-23	0.96	gi|256088014|ref|XP_002580155.1|hypothetical protein [Schistosoma mansoni] >gi|238665666|emb|CAZ36394.1| immunoglobulin domain superfamily (sensory guidance protein), putative [Schistosoma mansoni]	XP_002580155	1.29108e-23	100	113.235	51	51	0					PTHR10489 (PANTHER), PTHR10489:SF39 (PANTHER)	noIPR (unintegrated)
Q2_P02548	6-phosphofructo-2-kinase fructose- -biphosphatase 1	609	20	1.55626e-114	0.7855	gi|256073439|ref|XP_002573038.1|6-phosphofructokinase [Schistosoma mansoni] >gi|238658208|emb|CAZ29270.1| 6-phosphofructo-2-kinase/fructose-2,6-bisphosph at ase,putative [Schistosoma mansoni]	XP_002573038	1.55626e-114	99	415.616	203	202	11	P:GO:0006094; P:GO:0007243; F:GO:0004331; P:GO:0016310; C:GO:0043540; P:GO:0006003; P:GO:0043434; P:GO:0006096; F:GO:0042802; F:GO:0003873; F:GO:0005524	P:gluconeogenesis; P:intracellular protein kinase cascade; F:fructose-2,6-bisphosphate 2-phosphatase activity; P:phosphorylation; C:6-phosphofructo-2-kinase/fructose-2,6-biphosphatase 1 complex; P:fructose 2,6-bisphosphate metabolic process; P:response to peptide hormone stimulus; P:glycolysis; F:identical protein binding; F:6-phosphofructo-2-kinase activity; F:ATP binding	EC:3.1.3.46; EC:2.7.1.105	Fructose and mannose metabolismFructose and mannose metabolism	IPR001345; IPR003094; IPR013078; IPR013079; G3DSA:3.40.50.1240 (GENE3D), G3DSA:3.40.50.300 (GENE3D), SSF52540 (SUPERFAMILY), SSF53254 (SUPERFAMILY)	IPR001345 (6-phosphofructo-2-kinase) IPR003094 (Fructose-2,6-bisphosphatase) IPR013078 (Histidine phosphatase superfamily, clade-1) IPR013079 (Phosphoglycerate/bisphosphoglycerate mutase, active site) noIPR (unintegrated)
Q2_P02550	v-raf murine sarcoma viral oncogene homolog b1	2316	20	0	0.728	gi|256089417|ref|XP_002580806.1|serine/threonine protein kinase [Schistosoma mansoni] >gi|238666418|emb|CAZ37045.1| serine/threonine kinase [Schistosoma mansoni]	XP_002580806	0	100	1431.77	771	771	0					IPR000719; IPR001245; IPR002219; IPR003116; IPR008271; IPR011009; IPR017441; G3DSA:1.10.510.10 (GENE3D), G3DSA:3.10.20.90 (GENE3D), G3DSA:3.30.200.20 (GENE3D), G3DSA:3.30.60.20 (GENE3D), PTHR23257 (PANTHER), PTHR23257:SF43 (PANTHER), SSF54236 (SUPERFAMILY), SSF57889 (SUPERFAMILY)	IPR000719 (Protein kinase C-like, phorbol ester/diacylglycerol binding) IPR001245 (Protein kinase, ATP binding site) IPR002219 (Protein kinase, catalytic domain) IPR003116 (Protein kinase-like domain) IPR008271 (Raf-like Ras-binding) IPR011009 (Serine/threonine-protein kinase, active site) IPR017441 (Serine-threonine/tyrosine-protein kinase) noIPR (unintegrated)
Q2_P02551	mitochondrial ribosomal protein l43	954	20	6.4306e-106	0.698	gi|256077206|ref|XP_002574898.1|39S ribosomal protein L43 [Schistosoma mansoni] >gi|238660115|emb|CAZ31131.1| 39S ribosomal protein L43, putative [Schistosoma mansoni]	XP_002574898	6.4306e-106	100	388.267	186	186	0					IPR007741; PTHR21396 (PANTHER), PTHR21396:SF1 (PANTHER)	IPR007741 (Ribosomal protein/NADH dehydrogenase domain) noIPR (unintegrated)
Q2_P02557	uridine phosphorylase 1	891	20	6.9118e-160	0.66	gi|256052612|ref|XP_002569856.1|uridine phosphorylase [Schistosoma mansoni] >gi|227284588|emb|CAY17296.1| uridine phosphorylase, putative [Schistosoma mansoni]	XP_002569856	6.9118e-160	100	567.385	296	296	0					IPR000845; IPR010059; IPR018017; G3DSA:3.40.50.1580 (GENE3D), SSF53167 (SUPERFAMILY)	IPR000845 (Nucleoside phosphorylase) IPR010059 (Nucleoside phosphorylase domain) IPR018017 (unintegrated) noIPR (Uridine phosphorylase, eukaryotic)
Q2_P02561	pleckstrin homology domain family g (with ef domain) member 1	3729	20	0	0.506	gi|256089238|ref|XP_002580720.1|pleckstrin homology domain containing family G [Schistosoma mansoni] >gi|238666325|emb|CAZ36959.1| pleckstrin homology domain containing family G, putative [Schistosoma mansoni]	XP_002580720	0	100	2203.71	1242	1242	0					IPR000219; IPR001849; IPR011993; PTHR22826 (PANTHER), PTHR22826:SF50 (PANTHER), SSF50729 (SUPERFAMILY)	IPR000219 (Dbl homology (DH) domain) IPR001849 (Pleckstrin homology) IPR011993 (Pleckstrin homology-type) noIPR (unintegrated)
Q2_P02565	lethal neighbour of tid protein	1190	20	7.192e-95	0.665	gi|256080537|ref|XP_002576537.1|not56-related [Schistosoma mansoni] >gi|238661807|emb|CAZ32774.1| not56-related [Schistosoma mansoni]	XP_002576537	7.192e-95	90	352.058	197	178	0					IPR007873; SignalP (SIGNALP)	IPR007873 (Glycosyltransferase, ALG3) noIPR (unintegrated)
Q2_P02568	hypothetical protein [Schistosoma mansoni]	543	2	8.28381e-49	1	gi|256076706|ref|XP_002574651.1|hypothetical protein [Schistosoma mansoni] >gi|238659862|emb|CAZ30884.1| expressed protein [Schistosoma mansoni]	XP_002574651	8.28381e-49	100	196.823	112	112	0					no IPS match	#N/A
Q2_P02572	adenosylhomocysteinase 3	1034	20	2.56346e-175	0.862	gi|256088754|ref|XP_002580490.1|adenosylhomocysteinase [Schistosoma mansoni] >gi|238666071|emb|CAZ36729.1| adenosylhomocysteinase, putative [Schistosoma mansoni]	XP_002580490	2.56346e-175	100	619.002	344	344	3	F:GO:0004013; P:GO:0006730; F:GO:0005488	F:adenosylhomocysteinase activity; P:one-carbon metabolic process; F:binding	EC:3.3.1.1	Selenoamino acid metabolism;Metabolic pathways;Cysteine and methionine metabolism	IPR000043; IPR015878; IPR016040; IPR020082; G3DSA:3.40.50.1480 (GENE3D), SSF51735 (SUPERFAMILY), SSF52283 (SUPERFAMILY)	IPR000043 (Adenosylhomocysteinase) IPR015878 (NAD(P)-binding domain) IPR016040 (S-adenosyl-L-homocysteine hydrolase, conserved site) IPR020082 (S-adenosyl-L-homocysteine hydrolase, NAD binding) noIPR (unintegrated)
Q2_P02576	embryonic ectoderm development	385	20	1.95209e-66	0.4995	gi|56755948|gb|AAW26152.1|SJCHGC08844 protein [Schistosoma japonicum]	AAW26152	1.95209e-66	94	254.988	127	120	5	F:GO:0005488; P:GO:0044260; P:GO:0010468; P:GO:0006139; C:GO:0005634	F:binding; P:cellular macromolecule metabolic process; P:regulation of gene expression; P:nucleobase, nucleoside, nucleotide and nucleic acid metabolic process; C:nucleus			PTHR10253 (PANTHER), PTHR10253:SF3 (PANTHER)	noIPR (unintegrated)
Q2_P02577	---NA---	280	0			#N/A	#N/A	#N/A	#N/A	#N/A	#N/A	#N/A	0					no IPS match	#N/A
Q2_P02582	---NA---	323	0			#N/A	#N/A	#N/A	#N/A	#N/A	#N/A	#N/A	0					no IPS match	#N/A
Q2_P02583	plasminogen activator inhibitor 1 rna-binding protein	247	20	4.37885e-38	0.855	gi|256072143|ref|XP_002572396.1|plasminogen activator inhibitor 1 RNA-binding protein [Schistosoma mansoni] >gi|238657554|emb|CAZ28627.1| Plasminogen activator inhibitor 1 RNA-binding protein (PAI1 RNA-binding protein 1) (PAI-RBP1) (SERPINE1 mRNA-binding protein 1), putative [Schistosoma mansoni]	XP_002572396	4.37885e-38	100	91.2781	44	44	0					no IPS match	#N/A
Q2_P02591	ubiquitin-activating enzyme e1b	562	1	5.31063e-41	0.99	gi|256086141|ref|XP_002579263.1|ubiquitin-activating enzyme E1b [Schistosoma mansoni] >gi|238664685|emb|CAZ35502.1| ubiquitin-activating enzyme E1b, putative [Schistosoma mansoni]	XP_002579263	5.31063e-41	99	171.014	115	114	0					no IPS match	#N/A
Q2_P02595	flap endonuclease 1	251	20	2.15849e-33	0.895	gi|226478114|emb|CAX72750.1|Flap endonuclease 1 [Schistosoma japonicum]	CAX72750	2.15849e-33	96	145.206	78	75	0					IPR006084; IPR006085; G3DSA:3.40.50.1010 (GENE3D), PTHR11081:SF9 (PANTHER), SSF88723 (SUPERFAMILY)	IPR006084 (DNA repair protein (XPGC)/yeast Rad) IPR006085 (unintegrated) noIPR (XPG N-terminal)
Q2_P02596	hypothetical protein [Schistosoma mansoni]	280	1	3.96019e-19	1	gi|256084419|ref|XP_002578427.1|hypothetical protein [Schistosoma mansoni] >gi|238663799|emb|CAZ34665.1| expressed protein [Schistosoma mansoni]	XP_002578427	3.96019e-19	100	97.8265	54	54	0					no IPS match	#N/A
Q2_P02598	hypothetical protein [Schistosoma mansoni]	260	3	1.42188e-13	0.903333	gi|256091490|ref|XP_002581612.1|hypothetical protein [Schistosoma mansoni] >gi|238667688|emb|CAZ37853.1| expressed protein [Schistosoma mansoni]	XP_002581612	7.67426e-10	88	67.0106	44	39	0					no IPS match	#N/A
Q2_P02605	sjchgc01519 protein	414	3	1.22136e-44	0.98	gi|256087102|ref|XP_002579716.1|hypothetical protein [Schistosoma mansoni] >gi|238665193|emb|CAZ35955.1| expressed protein [Schistosoma mansoni]	XP_002579716	1.22136e-44	100	182.57	94	94	0					no IPS match	#N/A
Q2_P02607	hypotheticial protein	338	20	1.0239e-43	0.697	gi|256085272|ref|XP_002578846.1|hypothetical protein [Schistosoma mansoni] >gi|238664233|emb|CAZ35084.1| expressed protein [Schistosoma mansoni]	XP_002578846	1.0239e-43	100	121.324	56	56	0					no IPS match	#N/A
Q2_P02609	sjchgc09520 protein	553	2	1.09813e-75	0.95	gi|256087036|ref|XP_002579685.1|hypothetical protein [Schistosoma mansoni] >gi|238665158|emb|CAZ35924.1| expressed protein [Schistosoma mansoni]	XP_002579685	1.09813e-75	99	286.189	159	158	0					no IPS match	#N/A
Q2_P02611	---NA---	354	0			#N/A	#N/A	#N/A	#N/A	#N/A	#N/A	#N/A	0					no IPS match	#N/A
Q2_P02612	deah (asp-glu-ala-his) box polypeptide 9	1725	20	0	0.6905	gi|256092860|ref|XP_002582095.1|ATP-dependent RNA Helicase [Schistosoma mansoni] >gi|238804738|emb|CAZ39195.1| ATP-dependent RNA Helicase, putative [Schistosoma mansoni]	XP_002582095	0	100	929.087	489	489	12	P:GO:0009851; F:GO:0004004; C:GO:0070937; P:GO:0070934; F:GO:0004003; P:GO:0008380; C:GO:0005813; F:GO:0003725; F:GO:0005524; F:GO:0005515; C:GO:0030529; C:GO:0005634	P:auxin biosynthetic process; F:ATP-dependent RNA helicase activity; C:CRD-mediated mRNA stability complex; P:CRD-mediated mRNA stabilization; F:ATP-dependent DNA helicase activity; P:RNA splicing; C:centrosome; F:double-stranded RNA binding; F:ATP binding; F:protein binding; C:ribonucleoprotein complex; C:nucleus			IPR001159; IPR002464; IPR011545; IPR014001; IPR014021; PTHR18934 (PANTHER), SSF52540 (SUPERFAMILY), SSF54768 (SUPERFAMILY)	IPR001159 (DEAD-like helicase, N-terminal) IPR002464 (DNA/RNA helicase, ATP-dependent, DEAH-box type, conserved site) IPR011545 (DNA/RNA helicase, DEAD/DEAH box type, N-terminal) IPR014001 (Double-stranded RNA-binding) IPR014021 (Helicase, superfamily 1/2, ATP-binding domain) noIPR (unintegrated)
Q2_P02613	phosphoglucomutase	558	20	3.38971e-32	0.8235	gi|256090542|ref|XP_002581246.1|phosphoglucomutase [Schistosoma mansoni] >gi|238667103|emb|CAZ37485.1| phosphoglucomutase, putative [Schistosoma mansoni]	XP_002581246	3.38971e-32	100	141.739	70	70	0					no IPS match	#N/A
Q2_P02618	vav 1 oncogene	1266	20	7.12118e-88	0.5395	gi|256086889|ref|XP_002579617.1|vav2 [Schistosoma mansoni] >gi|238665079|emb|CAZ35856.1| vav2, putative [Schistosoma mansoni]	XP_002579617	7.12118e-88	99	328.946	158	157	10	F:GO:0005089; P:GO:0051179; C:GO:0005622; F:GO:0046872; P:GO:0048522; F:GO:0005515; P:GO:0035023; P:GO:0042110; P:GO:0016043; P:GO:0050790	F:Rho guanyl-nucleotide exchange factor activity; P:localization; C:intracellular; F:metal ion binding; P:positive regulation of cellular process; F:protein binding; P:regulation of Rho protein signal transduction; P:T cell activation; P:cellular component organization; P:regulation of catalytic activity			IPR000980; IPR001452; IPR011511; G3DSA:2.30.30.40 (GENE3D), PTHR22826 (PANTHER), PTHR22826:SF53 (PANTHER), SSF55550 (SUPERFAMILY)	IPR000980 (SH2 motif) IPR001452 (Src homology-3 domain) IPR011511 (unintegrated) noIPR (Variant SH3)
Q2_P02620	protein kinase iota	1290	20	0	0.7335	gi|256088816|ref|XP_002580520.1|atypical protein kinase C; cell polarity protein; serine/threonine kinase [Schistosoma mansoni] >gi|238666103|emb|CAZ36759.1| atypical protein kinase C; cell polarity protein; serine/threonine kinase [Schistosoma mansoni]	XP_002580520	0	99	778.859	413	412	28	P:GO:0006468; F:GO:0005515; P:GO:0023034; P:GO:0032869; P:GO:0009851; C:GO:0005624; P:GO:0048194; P:GO:0006612; F:GO:0005543; P:GO:0045197; C:GO:0005829; P:GO:0006916; F:GO:0046872; P:GO:0035089; P:GO:0007015; P:GO:0042462; P:GO:0090004; C:GO:0000133; C:GO:0045177; P:GO:0070555; C:GO:0005923; C:GO:0005625; C:GO:0005634; F:GO:0005524; P:GO:0046903; P:GO:0045216; P:GO:0046326; F:GO:0004697	P:protein amino acid phosphorylation; F:protein binding; P:intracellular signaling pathway; P:cellular response to insulin stimulus; P:auxin biosynthetic process; C:membrane fraction; P:Golgi vesicle budding; P:protein targeting to membrane; F:phospholipid binding; P:establishment or maintenance of epithelial cell apical/basal polarity; C:cytosol; P:anti-apoptosis; F:metal ion binding; P:establis…	EC:2.7.11.13	Phosphatidylinositol signaling system	IPR000270; IPR000719; IPR002219; IPR011009; IPR015745; IPR017441; IPR017442; IPR020454; G3DSA:3.10.20.240 (GENE3D), G3DSA:3.30.200.20 (GENE3D), G3DSA:3.30.60.20 (GENE3D), PTHR22985 (PANTHER), SignalP (SIGNALP), SSF54277 (SUPERFAMILY), SSF57889 (SUPERFAMILY)	IPR000270 (Diacylglycerol/phorbol-ester binding) IPR000719 (Phox/Bem1p) IPR002219 (Protein kinase C) IPR011009 (Protein kinase C-like, phorbol ester/diacylglycerol binding) IPR015745 (Protein kinase, ATP binding site) IPR017441 (Protein kinase, catalytic domain) IPR017442 (Protein kinase-like domain) IPR020454 (Serine/threonine-protein kinase-like domain) noIPR (unintegrated)
Q2_P02624	cytidine deaminase dctp deaminase	788	20	4.76446e-103	0.6925	gi|256078948|ref|XP_002575754.1|cytidine deaminase; dCTP deaminase [Schistosoma mansoni] >gi|238661001|emb|CAZ31988.1| cytidine deaminase; dCTP deaminase [Schistosoma mansoni]	XP_002575754	4.76446e-103	98	378.252	223	220	0					IPR002125; IPR016193; G3DSA:3.40.140.10 (GENE3D), PTHR11079 (PANTHER), PTHR11079:SF3 (PANTHER)	IPR002125 (CMP/dCMP deaminase, zinc-binding) IPR016193 (Cytidine deaminase-like) noIPR (unintegrated)
Q2_P02634	---NA---	536	0			#N/A	#N/A	#N/A	#N/A	#N/A	#N/A	#N/A	0					SignalP (SIGNALP)	noIPR (unintegrated)
Q2_P02637	histone acetyltransferase-related	888	20	2.6873e-172	0.888	gi|256086957|ref|XP_002579648.1|histone acetyltransferase-related [Schistosoma mansoni] >gi|238665116|emb|CAZ35887.1| histone acetyltransferase-related [Schistosoma mansoni]	XP_002579648	2.6873e-172	100	608.601	296	296	0					IPR000182; IPR016181; IPR022610; PTHR11135 (PANTHER), SSF102114 (SUPERFAMILY)	IPR000182 (Acyl-CoA N-acyltransferase) IPR016181 (GCN5-related N-acetyltransferase) IPR022610 (GCN5-related N-acetyltransferase, C-terminal) noIPR (unintegrated)
Q2_P02643	---NA---	353	0			#N/A	#N/A	#N/A	#N/A	#N/A	#N/A	#N/A	0					no IPS match	#N/A
Q2_P02644	polo-like kinase 1 isoform cra_b	911	20	9.42679e-136	0.795	gi|256072203|ref|XP_002572426.1|serine/threonine protein kinase [Schistosoma mansoni] >gi|55274739|gb|AAV49163.1| polo-like kinase [Schistosoma mansoni] >gi|238657584|emb|CAZ28657.1| serine/threonine kinase [Schistosoma mansoni]	XP_002572426	9.42679e-136	100	487.263	253	253	0					IPR000959; IPR015728; IPR020636; SSF82615 (SUPERFAMILY)	IPR000959 (Calcium/calmodulin-dependent protein kinase-like) IPR015728 (POLO box duplicated domain) IPR020636 (Serine/threonine-protein kinase, Polo-like) noIPR (unintegrated)
Q2_P02646	rna helicase	531	20	9.05678e-13	0.9235	gi|76154917|gb|AAX26311.2|SJCHGC09584 protein [Schistosoma japonicum]	AAX26311	9.05678e-13	100	77.0258	34	34	0					PTHR18934 (PANTHER)	noIPR (unintegrated)
Q2_P02658	d-tyrosyl-trna deacylase	510	20	1.87258e-83	0.7535	gi|108861836|gb|ABG21820.1|D-tyrosyl-tRNA deacylase-like protein [Schistosoma mansoni]	ABG21820	1.87258e-83	100	311.612	159	159	0					IPR003732; PTHR10472:SF3 (PANTHER)	IPR003732 (D-tyrosyl-tRNA(Tyr) deacylase) noIPR (unintegrated)
Q2_P02661	trna 2-selenouridine synthase	484	20	1.36562e-91	0.5905	gi|256081134|ref|XP_002576828.1|ubiquitin-activating enzyme E1C [Schistosoma mansoni] >gi|238662113|emb|CAZ33065.1| ubiquitin-activating enzyme E1C, putative [Schistosoma mansoni]	XP_002576828	1.36562e-91	100	338.576	161	161	7	F:GO:0008641; F:GO:0016786; P:GO:0045116; F:GO:0016881; F:GO:0008430; F:GO:0005524; P:GO:0001887	F:small protein activating enzyme activity; F:selenotransferase activity; P:protein neddylation; F:acid-amino acid ligase activity; F:selenium binding; F:ATP binding; P:selenium metabolic process	EC:2.9.1.0; EC:6.3.2.0		IPR001763	IPR001763 (Rhodanese-like)
Q2_P02664	---NA---	364	0			#N/A	#N/A	#N/A	#N/A	#N/A	#N/A	#N/A	0					no IPS match	#N/A
Q2_P02665	kif2a protein	1282	20	4.88417e-68	0.656	gi|256070733|ref|XP_002571697.1|hypothetical protein [Schistosoma mansoni] >gi|238656843|emb|CAZ27927.1| kif-2, putative [Schistosoma mansoni]	XP_002571697	4.88417e-68	98	263.077	143	141	6	F:GO:0003777; P:GO:0009851; C:GO:0005874; F:GO:0005524; P:GO:0007018; C:GO:0005819	F:microtubule motor activity; P:auxin biosynthetic process; C:microtubule; F:ATP binding; P:microtubule-based movement; C:spindle			PTHR16012 (PANTHER), PTHR16012:SF186 (PANTHER)	noIPR (unintegrated)
Q2_P02667	hypothetical protein [Schistosoma mansoni]	372	1	1.97664e-11	0.89	gi|256073664|ref|XP_002573149.1|hypothetical protein [Schistosoma mansoni] >gi|238658322|emb|CAZ29381.1| conserved hypothetical protein [Schistosoma mansoni]	XP_002573149	1.97664e-11	89	71.633	39	35	0					no IPS match	#N/A
Q2_P02668	microtubule-associated protein futsch	1717	19	0	0.483684	gi|256052588|ref|XP_002569845.1|erythrocyte membrane protein [Schistosoma mansoni] >gi|227284575|emb|CAY17273.1| erythrocyte membrane protein, putative [Schistosoma mansoni]	XP_002569845	0	99	717.227	359	358	3	P:GO:0048468; P:GO:0016043; P:GO:0007399	P:cell development; P:cellular component organization; P:nervous system development			PTHR13843 (PANTHER), PTHR13843:SF5 (PANTHER)	noIPR (unintegrated)
Q2_P02679	growth arrest and dna-damage-inducible proteins-interacting protein	382	3	1.7851e-43	0.9	gi|256084770|ref|XP_002578599.1|Growth arrest and DNA-damage-inducible proteins-interacting protein [Schistosoma mansoni] >gi|238663978|emb|CAZ34837.1| Growth arrest and DNA-damage-inducible proteins-interacting protein, putative [Schistosoma mansoni]	XP_002578599	1.7851e-43	98	178.718	82	81	2	C:GO:0005634; P:GO:0007049	C:nucleus; P:cell cycle			no IPS match	#N/A
Q2_P02681	---NA---	410	0			#N/A	#N/A	#N/A	#N/A	#N/A	#N/A	#N/A	0					SignalP (SIGNALP)	noIPR (unintegrated)
Q2_P02682	ankyrin repeat domain 11	3000	20	0	0.593	gi|256071896|ref|XP_002572274.1|ankyrin repeat domain protein [Schistosoma mansoni] >gi|238657429|emb|CAZ28505.1| ankyrin repeat domain protein, putative [Schistosoma mansoni]	XP_002572274	0	99	984.556	635	632	5	P:GO:0060323; P:GO:0035264; P:GO:0048705; P:GO:0001894; P:GO:0060348	P:head morphogenesis; P:multicellular organism growth; P:skeletal system morphogenesis; P:tissue homeostasis; P:bone development			PTHR18958 (PANTHER), PTHR18958:SF41 (PANTHER)	noIPR (unintegrated)
Q2_P02683	nucleolar protein nop56	545	1	6.55182e-59	0.99	gi|256079809|ref|XP_002576177.1|nucleolar protein NOP56 [Schistosoma mansoni] >gi|238661439|emb|CAZ32412.1| nucleolar protein NOP56, putative [Schistosoma mansoni]	XP_002576177	6.55182e-59	99	162.54	114	113	0					no IPS match	#N/A
Q2_P02693	atpase aaa domain containing 1	1402	20	2.36346e-119	0.7495	gi|56753333|gb|AAW24870.1|SJCHGC05831 protein [Schistosoma japonicum]	AAW24870	2.36346e-119	93	433.721	271	253	6	C:GO:0005739; F:GO:0005524; F:GO:0003674; F:GO:0000166; F:GO:0017111; P:GO:0009851	C:mitochondrion; F:ATP binding; F:molecular_function; F:nucleotide binding; F:nucleoside-triphosphatase activity; P:auxin biosynthetic process			IPR003959; IPR003960; G3DSA:1.10.8.60 (GENE3D), G3DSA:3.40.50.300 (GENE3D), PTHR23074 (PANTHER), PTHR23074:SF20 (PANTHER), SSF52540 (SUPERFAMILY)	IPR003959 (ATPase, AAA-type, conserved site) IPR003960 (ATPase, AAA-type, core) noIPR (unintegrated)
Q2_P02696	---NA---	414	0			#N/A	#N/A	#N/A	#N/A	#N/A	#N/A	#N/A	0					no IPS match	#N/A
Q2_P02700	hypothetical protein [Schistosoma mansoni]	383	3	1.12855e-13	0.726667	gi|256092414|ref|XP_002581933.1|hypothetical protein [Schistosoma mansoni] >gi|238668291|emb|CAZ38173.1| expressed protein [Schistosoma mansoni]	XP_002581933	1.12855e-13	98	79.7221	63	62	0					no IPS match	#N/A
Q2_P02704	mitochondrial ribosomal protein l38	1401	20	0	0.504	gi|256080208|ref|XP_002576374.1|phosphatidylethanolamine-binding protein [Schistosoma mansoni] >gi|238661641|emb|CAZ32611.1| phosphatidylethanolamine-binding protein, putative [Schistosoma mansoni]	XP_002576374	0	100	957.207	466	466	0					IPR008914; PTHR11362 (PANTHER)	IPR008914 (Phosphatidylethanolamine-binding protein PEBP) noIPR (unintegrated)
Q2_P02716	---NA---	430	0			#N/A	#N/A	#N/A	#N/A	#N/A	#N/A	#N/A	0					no IPS match	#N/A
Q2_P02717	---NA---	670	0			#N/A	#N/A	#N/A	#N/A	#N/A	#N/A	#N/A	0					no IPS match	#N/A
Q2_P02725	---NA---	537	0			#N/A	#N/A	#N/A	#N/A	#N/A	#N/A	#N/A	0					no IPS match	#N/A
Q2_P02726	peptidyl-prolyl cis-trans isomerase-like 1 ppil1	734	20	1.59043e-70	0.8805	gi|256076264|ref|XP_002574433.1|peptidyl-prolyl cis-trans isomerase-like 1 ppil1 [Schistosoma mansoni] >gi|238659638|emb|CAZ30666.1| peptidyl-prolyl cis-trans isomerase-like 1, ppil1 [Schistosoma mansoni]	XP_002574433	1.59043e-70	97	270.011	148	144	0					IPR002130; IPR015891; PTHR11071 (PANTHER), PTHR11071:SF41 (PANTHER)	IPR002130 (Cyclophilin-like) IPR015891 (Peptidyl-prolyl cis-trans isomerase, cyclophilin-type) noIPR (unintegrated)
Q2_P02735	hypothetical protein [Schistosoma mansoni]	874	1	1.32246e-14	0.95	gi|256078328|ref|XP_002575448.1|hypothetical protein [Schistosoma mansoni] >gi|238660687|emb|CAZ31681.1| conserved hypothetical protein [Schistosoma mansoni]	XP_002575448	1.32246e-14	95	84.7297	44	42	0					no IPS match	#N/A
Q2_P02746	junctophilin 3	3411	20	0	0.581	gi|256086653|ref|XP_002579511.1|hypothetical protein [Schistosoma mansoni] >gi|238664949|emb|CAZ35750.1| expressed protein [Schistosoma mansoni]	XP_002579511	0	100	2044.24	1136	1136	0					IPR003409; G3DSA:2.20.110.10 (GENE3D), PTHR23085 (PANTHER), SSF82185 (SUPERFAMILY)	IPR003409 (MORN motif) noIPR (unintegrated)
Q2_P02756	dm9 domain-containing protein	393	20	3.39214e-74	0.5915	gi|256092978|ref|XP_002582154.1|hypothetical protein [Schistosoma mansoni] >gi|238804797|emb|CAZ39254.1| expressed protein [Schistosoma mansoni]	XP_002582154	3.39214e-74	100	280.796	131	131	0					PF11901 (PFAM)	noIPR (unintegrated)
Q2_P02759	---NA---	476	0			#N/A	#N/A	#N/A	#N/A	#N/A	#N/A	#N/A	0					SignalP (SIGNALP)	noIPR (unintegrated)
Q2_P02760	guanine nucleotide binding 2	1491	20	0	0.709	gi|256087318|ref|XP_002579818.1|GTP binding protein [Schistosoma mansoni] >gi|238665307|emb|CAZ36057.1| GTP binding protein, putative [Schistosoma mansoni]	XP_002579818	0	99	971.459	496	493	3	F:GO:0005525; F:GO:0005515; C:GO:0005634	F:GTP binding; F:protein binding; C:nucleus			IPR002917; IPR006073; IPR012971; G3DSA:3.40.50.300 (GENE3D), PTHR11089 (PANTHER), PTHR11089:SF9 (PANTHER), SSF52540 (SUPERFAMILY)	IPR002917 (GTP1/OBG) IPR006073 (GTP-binding protein, HSR1-related) IPR012971 (NGP1, N-terminal) noIPR (unintegrated)
Q2_P02766	nuclear pore complex protein nup107	925	20	3.97003e-113	0.5655	gi|256070507|ref|XP_002571584.1|nuclear pore complex protein [Schistosoma mansoni] >gi|238656728|emb|CAZ27814.1| nuclear pore complex protein, putative [Schistosoma mansoni]	XP_002571584	3.97003e-113	99	412.149	226	224	0					IPR007252	IPR007252 (Nuclear pore protein 84/107)
Q2_P02767	start domain containing 10	586	20	1.52581e-76	0.6595	gi|256079350|ref|XP_002575951.1|phosphatidylcholine transfer protein [Schistosoma mansoni] >gi|238661206|emb|CAZ32186.1| phosphatidylcholine transfer protein, putative [Schistosoma mansoni]	XP_002575951	1.52581e-76	100	289.271	159	159	2	C:GO:0005929; C:GO:0019861	C:cilium; C:flagellum			IPR002913; G3DSA:3.30.530.20 (GENE3D), PTHR19308 (PANTHER), SSF55961 (SUPERFAMILY)	IPR002913 (Lipid-binding START) noIPR (unintegrated)
Q2_P02768	ccr4-not transcription complex subunit 6-like-b	1507	20	2.10736e-60	0.7025	gi|256088084|ref|XP_002580189.1|carbon catabolite repressor protein [Schistosoma mansoni] >gi|238665702|emb|CAZ36428.1| carbon catabolite repressor protein, putative [Schistosoma mansoni]	XP_002580189	2.10736e-60	99	238.039	136	135	8	P:GO:0000289; P:GO:0000288; C:GO:0005737; P:GO:0048477; C:GO:0030014; F:GO:0030528; P:GO:0006357; F:GO:0005515	P:nuclear-transcribed mRNA poly(A) tail shortening; P:nuclear-transcribed mRNA catabolic process, deadenylation-dependent decay; C:cytoplasm; P:oogenesis; C:CCR4-NOT complex; F:transcription regulator activity; P:regulation of transcription from RNA polymerase II promoter; F:protein binding			PTHR12121 (PANTHER), PTHR12121:SF13 (PANTHER)	noIPR (unintegrated)
Q2_P02770	---NA---	425	0			#N/A	#N/A	#N/A	#N/A	#N/A	#N/A	#N/A	0					no IPS match	#N/A
Q2_P02773	wd repeat-containing protein 82	700	20	3.48282e-39	0.653	gi|256080899|ref|XP_002576713.1|hypothetical protein [Schistosoma mansoni] >gi|238661993|emb|CAZ32950.1| WD40-repeat containing protein [Schistosoma mansoni]	XP_002576713	3.48282e-39	97	158.688	80	78	3	C:GO:0035097; F:GO:0042800; P:GO:0051568	C:histone methyltransferase complex; F:histone methyltransferase activity (H3-K4 specific); P:histone H3-K4 methylation			no IPS match	#N/A
Q2_P02780	nucleoporin like 1	961	20	2.9695e-140	0.626	gi|256089002|ref|XP_002580608.1|hypothetical protein [Schistosoma mansoni] >gi|238666201|emb|CAZ36847.1| expressed protein [Schistosoma mansoni]	XP_002580608	2.9695e-140	100	282.722	167	167	0					PTHR13437 (PANTHER)	noIPR (unintegrated)
Q2_P02782	activating signal cointegrator 1 complex subunit 3-like 1 isoform 1	6636	20	0	0.797	gi|256090747|ref|XP_002581343.1|U520 [Schistosoma mansoni] >gi|238667211|emb|CAZ37582.1| U520, putative [Schistosoma mansoni]	XP_002581343	0	100	4162.84	2211	2211	8	P:GO:0009851; C:GO:0005681; F:GO:0003676; F:GO:0008026; F:GO:0005524; F:GO:0005515; P:GO:0000354; C:GO:0005682	P:auxin biosynthetic process; C:spliceosomal complex; F:nucleic acid binding; F:ATP-dependent helicase activity; F:ATP binding; F:protein binding; P:cis assembly of pre-catalytic spliceosome; C:U5 snRNP			IPR001650; IPR003593; IPR004179; IPR011545; IPR014001; IPR014021; IPR018127; G3DSA:3.40.50.300 (GENE3D), PTHR11752 (PANTHER), PTHR11752:SF7 (PANTHER), SSF52540 (SUPERFAMILY)	IPR001650 (ATPase, AAA+ type, core) IPR003593 (DEAD-like helicase, N-terminal) IPR004179 (DNA/RNA helicase, C-terminal) IPR011545 (DNA/RNA helicase, DEAD/DEAH box type, N-terminal) IPR014001 (Helicase, superfamily 1/2, ATP-binding domain) IPR014021 (Sec63 domain) IPR018127 (Sec63 domain, subgroup) noIPR (unintegrated)
Q2_P02785	---NA---	511	0			#N/A	#N/A	#N/A	#N/A	#N/A	#N/A	#N/A	0					no IPS match	#N/A
Q2_P02794	protein arginine n-methyltransferase 3	794	20	1.5353e-149	0.498	gi|256072449|ref|XP_002572548.1|protein arginine n-methyltransferase [Schistosoma mansoni] >gi|238657708|emb|CAZ28780.1| protein arginine n-methyltransferase, putative [Schistosoma mansoni]	XP_002572548	1.5353e-149	100	532.717	258	258	5	C:GO:0005737; F:GO:0008757; P:GO:0006479; F:GO:0008276; F:GO:0008270	C:cytoplasm; F:S-adenosylmethionine-dependent methyltransferase activity; P:protein amino acid methylation; F:protein methyltransferase activity; F:zinc ion binding			IPR007087; IPR015880; IPR018181; G3DSA:3.40.50.150 (GENE3D), SSF53335 (SUPERFAMILY)	IPR007087 (Heat shock protein 70, conserved site) IPR015880 (unintegrated) IPR018181 (Zinc finger, C2H2-like) noIPR (Zinc finger, C2H2-type)
Q2_P02800	---NA---	614	0			#N/A	#N/A	#N/A	#N/A	#N/A	#N/A	#N/A	0					SignalP (SIGNALP)	noIPR (unintegrated)
Q2_P02801	cyclin d2	910	20	6.52826e-137	0.514	gi|256081779|ref|XP_002577145.1|cyclin d [Schistosoma mansoni] >gi|238662441|emb|CAZ33382.1| cyclin d, putative [Schistosoma mansoni]	XP_002577145	6.52826e-137	86	491.115	300	260	2	P:GO:0007049; P:GO:0050794	P:cell cycle; P:regulation of cellular process			IPR006670; IPR006671; IPR011028; IPR013763; IPR015451; PTHR10177 (PANTHER)	IPR006670 (Cyclin) IPR006671 (Cyclin D) IPR011028 (Cyclin, N-terminal) IPR013763 (Cyclin-like) IPR015451 (Cyclin-related) noIPR (unintegrated)
Q2_P02803	u6 snrna-associated sm-like protein lsm6	353	20	5.727e-45	0.8995	gi|256053086|ref|XP_002570039.1|small nuclear ribonucleoprotein f (snrnp-f) [Schistosoma mansoni] >gi|256062525|ref|XP_002570343.1| small nuclear ribonucleoprotein f (snrnp-f) [Schistosoma mansoni] >gi|227287396|emb|CAY17661.1| small nuclear ribonucleoprotein f (snrnp-f), putative [Schistosoma mansoni] >gi|227294426|emb|CAY18735.1| small nuclear ribonucleoprotein f (snrnp-f), putative [Schistosom…	XP_002570039	5.727e-45	100	138.272	68	68	9	C:GO:0005737; P:GO:0006402; P:GO:0008380; F:GO:0003723; C:GO:0030532; P:GO:0006397; P:GO:0006364; F:GO:0046982; P:GO:0008033	C:cytoplasm; P:mRNA catabolic process; P:RNA splicing; F:RNA binding; C:small nuclear ribonucleoprotein complex; P:mRNA processing; P:rRNA processing; F:protein heterodimerization activity; P:tRNA processing			IPR001163; IPR006649; IPR010920; G3DSA:2.30.30.100 (GENE3D), PTHR11021 (PANTHER)	IPR001163 (Like-Sm ribonucleoprotein (LSM) domain) IPR006649 (Like-Sm ribonucleoprotein (LSM) domain, eukaryotic/archaea-type) IPR010920 (Like-Sm ribonucleoprotein (LSM)-related domain) noIPR (unintegrated)
Q2_P02808	rna-binding region rnp-1 (rna recognition motif) -containing protein	764	2	8.65179e-127	0.94	gi|256073809|ref|XP_002573220.1|hypothetical protein [Schistosoma mansoni] >gi|238658396|emb|CAZ29452.1| expressed protein [Schistosoma mansoni]	XP_002573220	8.65179e-127	99	248.44	126	125	0					no IPS match	#N/A
Q2_P02811	n-acetylglucosamine-1-phosphodiester alpha-n-acetylglucosaminidase	774	1	3.62245e-132	1	gi|256080739|ref|XP_002576635.1|N-acetylglucosamine-1-phosphodiester alpha-n-acetylglucosaminidase [Schistosoma mansoni] >gi|238661911|emb|CAZ32872.1| teneurin and n-acetylglucosamine-1-phosphodiester alpha-n-acetylglucosaminidase, putative [Schistosoma mansoni]	XP_002576635	3.62245e-132	100	474.937	257	257	0					no IPS match	#N/A
Q2_P02817	trna splicing endonuclease 54 homolog ( cerevisiae)	582	20	4.34082e-100	0.623	gi|256070856|ref|XP_002571758.1|hypothetical protein [Schistosoma mansoni] >gi|238656905|emb|CAZ27988.1| conserved hypothetical protein [Schistosoma mansoni]	XP_002571758	4.34082e-100	98	367.466	186	183	0					no IPS match	#N/A
Q2_P02827	---NA---	545	0			#N/A	#N/A	#N/A	#N/A	#N/A	#N/A	#N/A	0					no IPS match	#N/A
Q2_P02828	t-cell receptor beta chain ana 11	702	5	8.20237e-05	0.462	gi|170572343|ref|XP_001892072.1|T-cell receptor beta chain ANA 11 [Brugia malayi] >gi|158602929|gb|EDP39111.1| T-cell receptor beta chain ANA 11, putative [Brugia malayi]	XP_001892072	8.20237e-05	50	51.6026	67	34	1	F:GO:0004872	F:receptor activity			no IPS match	#N/A
Q2_P02829	transducin -like 1 x-linked	2778	20	0	0.8145	gi|256053273|ref|XP_002570123.1|transducin beta-like [Schistosoma mansoni] >gi|227287499|emb|CAY17852.1| transducin beta-like [Schistosoma mansoni]	XP_002570123	0	100	816.994	384	384	0					IPR001680; IPR011046; IPR015943; IPR017986; IPR019775; IPR019781; IPR019782; IPR020472; PTHR22846 (PANTHER), PTHR22846:SF2 (PANTHER)	IPR001680 (G-protein beta WD-40 repeat, region) IPR011046 (unintegrated) IPR015943 (WD40 repeat) IPR017986 (WD40 repeat 2) IPR019775 (WD40 repeat, conserved site) IPR019781 (WD40 repeat, subgroup) IPR019782 (WD40 repeat-like-containing domain) IPR020472 (WD40/YVTN repeat-like-containing domain) noIPR (WD40-repeat-containing domain)
Q2_P02830	hypothetical protein [Schistosoma mansoni]	580	1	1.84919e-111	1	gi|256080496|ref|XP_002576517.1|hypothetical protein [Schistosoma mansoni] >gi|238661786|emb|CAZ32754.1| hypothetical protein [Schistosoma mansoni]	XP_002576517	1.84919e-111	100	405.216	192	192	0					no IPS match	#N/A
Q2_P02837	rna-binding protein 42	486	20	3.72788e-65	0.8525	gi|76155203|gb|AAX26456.2|SJCHGC03253 protein [Schistosoma japonicum]	AAX26456	3.72788e-65	93	250.751	131	122	4	C:GO:0005634; C:GO:0005737; F:GO:0000166; F:GO:0003723	C:nucleus; C:cytoplasm; F:nucleotide binding; F:RNA binding			IPR000504; IPR012677; IPR015464; PTHR10432 (PANTHER), SSF54928 (SUPERFAMILY)	IPR000504 (Nucleotide-binding, alpha-beta plait) IPR012677 (RNA recognition motif, RNP-1) IPR015464 (RNA recognition motif-related) noIPR (unintegrated)
Q2_P02838	---NA---	723	0			#N/A	#N/A	#N/A	#N/A	#N/A	#N/A	#N/A	0					no IPS match	#N/A
Q2_P02839	hypothetical protein [Schistosoma mansoni]	537	1	8.33883e-06	1	gi|256092067|ref|XP_002581814.1|hypothetical protein [Schistosoma mansoni] >gi|238668063|emb|CAZ38054.1| expressed protein [Schistosoma mansoni]	XP_002581814	8.33883e-06	100	53.9138	38	38	0					no IPS match	#N/A
Q2_P02863	b-cell cll lymphoma 7 protein family member b	519	20	2.02035e-59	0.7025	gi|256075668|ref|XP_002574139.1|bcl7a [Schistosoma mansoni] >gi|238659336|emb|CAZ30372.1| bcl7a, putative [Schistosoma mansoni]	XP_002574139	2.02035e-59	100	231.876	132	132	3	F:GO:0003674; P:GO:0008150; C:GO:0005575	F:molecular_function; P:biological_process; C:cellular_component			IPR006804; PTHR12767:SF4 (PANTHER)	IPR006804 (BCL7, N-terminal) noIPR (unintegrated)
Q2_P02872	upf3 regulator of nonsense transcripts-like protein	842	20	2.38538e-143	0.561	gi|256090058|ref|XP_002581038.1|upf3 regulator of nonsense transcripts-like protein [Schistosoma mansoni] >gi|238666827|emb|CAZ37277.1| upf3 regulator of nonsense transcripts-like protein [Schistosoma mansoni]	XP_002581038	2.38538e-143	96	512.301	267	257	0					no IPS match	#N/A
Q2_P02875	sjchgc05556 protein	198	2	5.62076e-21	0.955	gi|256075411|ref|XP_002574013.1|hypothetical protein [Schistosoma mansoni] >gi|238659205|emb|CAZ30246.1| expressed protein [Schistosoma mansoni]	XP_002574013	5.62076e-21	96	103.99	66	64	2	F:GO:0003676; F:GO:0000166	F:nucleic acid binding; F:nucleotide binding			no IPS match	#N/A
Q2_P02878	u1 small nuclear ribonucleoprotein c	418	20	1.81403e-43	0.9025	gi|256062496|ref|XP_002570341.1|cleavage and polyadenylation specificity factor [Schistosoma mansoni] >gi|256087991|ref|XP_002580144.1| cleavage and polyadenylation specificity factor [Schistosoma mansoni] >gi|227294399|emb|CAY18730.1| cleavage and polyadenylation specificity factor, putative [Schistosoma mansoni] >gi|238665654|emb|CAZ36383.1| cleavage and polyadenylation specificity factor, puta…	XP_002570341	1.81403e-43	100	178.718	106	106	7	C:GO:0005685; C:GO:0015030; F:GO:0030619; F:GO:0003727; F:GO:0008270; P:GO:0000398; F:GO:0042803	C:U1 snRNP; C:Cajal body; F:U1 snRNA binding; F:single-stranded RNA binding; F:zinc ion binding; P:nuclear mRNA splicing, via spliceosome; F:protein homodimerization activity			IPR000690; IPR003604; IPR013085; SSF57667 (SUPERFAMILY)	IPR000690 (unintegrated) IPR003604 (Zinc finger, C2H2-type matrin) IPR013085 (Zinc finger, U1-C type) noIPR (Zinc finger, U1-type)
Q2_P02879	dna polymerase gamma	654	20	3.61897e-102	0.6325	gi|256084395|ref|XP_002578415.1|DNA polymerase gamma [Schistosoma mansoni] >gi|238663787|emb|CAZ34653.1| DNA polymerase gamma, putative [Schistosoma mansoni]	XP_002578415	3.61897e-102	97	374.785	194	190	0					IPR001098; IPR002297; SSF56672 (SUPERFAMILY)	IPR001098 (DNA-directed DNA polymerase, family A, palm domain) IPR002297 (DNA-directed DNA-polymerase, family A, mitochondria) noIPR (unintegrated)
Q2_P02898	---NA---	382	0			#N/A	#N/A	#N/A	#N/A	#N/A	#N/A	#N/A	0					no IPS match	#N/A
Q2_P02903	u1 small nuclear ribonucleoprotein c	653	20	1.34116e-32	0.6995	gi|256062496|ref|XP_002570341.1|cleavage and polyadenylation specificity factor [Schistosoma mansoni] >gi|256087991|ref|XP_002580144.1| cleavage and polyadenylation specificity factor [Schistosoma mansoni] >gi|227294399|emb|CAY18730.1| cleavage and polyadenylation specificity factor, putative [Schistosoma mansoni] >gi|238665654|emb|CAZ36383.1| cleavage and polyadenylation specificity factor, puta…	XP_002570341	1.34116e-32	89	143.665	129	116	0					SignalP (SIGNALP)	noIPR (unintegrated)
Q2_P02917	histidine kinase	293	1	1.86305e-48	1	gi|256073447|ref|XP_002573042.1|histidine kinase [Schistosoma mansoni] >gi|238658212|emb|CAZ29274.1| histidine kinase, putative [Schistosoma mansoni]	XP_002573042	1.86305e-48	100	195.282	97	97	2	F:GO:0016301; C:GO:0005622	F:kinase activity; C:intracellular			no IPS match	#N/A
Q2_P02940	---NA---	872	0			#N/A	#N/A	#N/A	#N/A	#N/A	#N/A	#N/A	0					no IPS match	#N/A
Q2_P02943	integral membrane protein gpr177	787	20	8.44917e-84	0.659	gi|226490264|emb|CAX69374.1|Integral membrane protein GPR177 [Schistosoma japonicum]	CAX69374	8.44917e-84	81	314.309	215	176	0					IPR009551; PF06664 (PFAM), SignalP (SIGNALP)	IPR009551 (Protein of unknown function DUF1171) noIPR (unintegrated)
Q2_P02968	wd repeat-containing protein 70	672	20	6.28183e-105	0.6565	gi|256089267|ref|XP_002580734.1|hypothetical protein [Schistosoma mansoni] >gi|238666340|emb|CAZ36973.1| expressed protein [Schistosoma mansoni]	XP_002580734	6.28183e-105	100	384.03	185	185	2	F:GO:0003674; P:GO:0008150	F:molecular_function; P:biological_process			IPR001680; IPR011046; IPR015943; IPR019775; IPR019781; IPR019782; PTHR16017 (PANTHER)	IPR001680 (unintegrated) IPR011046 (WD40 repeat) IPR015943 (WD40 repeat 2) IPR019775 (WD40 repeat, conserved site) IPR019781 (WD40 repeat, subgroup) IPR019782 (WD40 repeat-like-containing domain) noIPR (WD40/YVTN repeat-like-containing domain)
Q2_P02971	hypotheticial protein	658	3	6.95266e-77	0.903333	gi|256090802|ref|XP_002581370.1|hypothetical protein [Schistosoma mansoni] >gi|238667239|emb|CAZ37609.1| expressed protein [Schistosoma mansoni]	XP_002581370	6.95266e-77	100	290.812	139	139	0					no IPS match	#N/A
Q2_P02972	autotransporter-associated beta strand repeat protein	490	20	3.98487e-51	0.479	gi|256091615|ref|XP_002581655.1|hypothetical protein [Schistosoma mansoni] >gi|238667770|emb|CAZ37896.1| expressed protein [Schistosoma mansoni]	XP_002581655	3.98487e-51	100	204.142	113	113	8	F:GO:0008061; P:GO:0006030; F:GO:0005509; P:GO:0019058; C:GO:0016020; F:GO:0042302; C:GO:0019031; C:GO:0005576	F:chitin binding; P:chitin metabolic process; F:calcium ion binding; P:viral infectious cycle; C:membrane; F:structural constituent of cuticle; C:viral envelope; C:extracellular region			no IPS match	#N/A
Q2_P02975	dna replication licensing factor mcm7	1248	20	0	0.688	gi|256076787|ref|XP_002574691.1|DNA replication licensing factor MCM7 [Schistosoma mansoni] >gi|238659903|emb|CAZ30924.1| DNA replication licensing factor MCM7, putative [Schistosoma mansoni]	XP_002574691	0	99	767.303	399	398	18	F:GO:0003678; C:GO:0005829; P:GO:0030174; P:GO:0006268; P:GO:0071364; P:GO:0009851; P:GO:0006355; P:GO:0042325; C:GO:0042555; F:GO:0005524; C:GO:0000785; F:GO:0005515; F:GO:0003697; P:GO:0042493; F:GO:0008094; P:GO:0008283; F:GO:0003682; P:GO:0006974	F:DNA helicase activity; C:cytosol; P:regulation of DNA replication initiation; P:DNA unwinding involved in replication; P:cellular response to epidermal growth factor stimulus; P:auxin biosynthetic process; P:regulation of transcription, DNA-dependent; P:regulation of phosphorylation; C:MCM complex; F:ATP binding; C:chromatin; F:protein binding; F:single-stranded DNA binding; P:response to drug;…			IPR001208; IPR008050; IPR012340; IPR016027; PTHR11630 (PANTHER)	IPR001208 (DNA-dependent ATPase MCM) IPR008050 (MCM protein 7) IPR012340 (Nucleic acid-binding, OB-fold) IPR016027 (Nucleic acid-binding, OB-fold-like) noIPR (unintegrated)
Q2_P02980	hypothetical protein [Schistosoma mansoni]	598	2	1.16731e-103	0.94	gi|256087740|ref|XP_002580022.1|hypothetical protein [Schistosoma mansoni] >gi|238665525|emb|CAZ36261.1| expressed protein [Schistosoma mansoni]	XP_002580022	1.16731e-103	100	379.407	191	191	0					no IPS match	#N/A
Q2_P02981	proteasome ( macropain) 26s non- 1	396	20	4.56793e-71	0.837	gi|256092601|ref|XP_002581999.1|26S proteasome regulatory subunit rpn2 [Schistosoma mansoni] >gi|238668412|emb|CAZ38239.1| 26S proteasome regulatory subunit rpn2, putative [Schistosoma mansoni]	XP_002581999	4.56793e-71	100	270.396	132	132	0					PTHR10943 (PANTHER), PTHR10943:SF2 (PANTHER)	noIPR (unintegrated)
Q2_P02992	sjchgc03877 protein	384	2	1.90397e-37	0.98	gi|256084520|ref|XP_002578476.1|hypothetical protein [Schistosoma mansoni] >gi|238663851|emb|CAZ34714.1| expressed protein [Schistosoma mansoni]	XP_002578476	1.90397e-37	99	158.688	127	126	0					no IPS match	#N/A
Q2_P03007	wd repeat domain 57 (u5 snrnp specific)	946	20	1.62506e-109	0.853	gi|256075295|ref|XP_002573955.1|U5 snrnp-specific protein-related [Schistosoma mansoni] >gi|238659147|emb|CAZ30188.1| U5 snrnp-specific protein-related [Schistosoma mansoni]	XP_002573955	1.62506e-109	100	400.208	195	195	6	C:GO:0005682; C:GO:0005681; C:GO:0005732; F:GO:0005515; P:GO:0000375; P:GO:0006397	C:U5 snRNP; C:spliceosomal complex; C:small nucleolar ribonucleoprotein complex; F:protein binding; P:RNA splicing, via transesterification reactions; P:mRNA processing			IPR001680; IPR011046; IPR015943; IPR017986; IPR019775; IPR019781; IPR019782; PTHR22847 (PANTHER), PTHR22847:SF47 (PANTHER)	IPR001680 (unintegrated) IPR011046 (WD40 repeat) IPR015943 (WD40 repeat 2) IPR017986 (WD40 repeat, conserved site) IPR019775 (WD40 repeat, subgroup) IPR019781 (WD40 repeat-like-containing domain) IPR019782 (WD40/YVTN repeat-like-containing domain) noIPR (WD40-repeat-containing domain)
Q2_P03010	general transcription factor polypeptide alpha	5745	20	0	0.483	gi|256074269|ref|XP_002573448.1|hypothetical protein [Schistosoma mansoni] >gi|238658628|emb|CAZ29680.1| expressed protein [Schistosoma mansoni]	XP_002573448	0	100	3717.93	1914	1914	0					SignalP (SIGNALP)	noIPR (unintegrated)
Q2_P03012	hypothetical protein [Schistosoma mansoni]	1259	1	4.6198e-47	1	gi|256054116|ref|XP_002570178.1|hypothetical protein [Schistosoma mansoni] >gi|227288287|emb|CAY18671.1| hypothetical protein [Schistosoma mansoni]	XP_002570178	4.6198e-47	100	193.356	116	116	0					no IPS match	#N/A
Q2_P03023	cleavage and polyadenylation specificity factor subunit 1	549	20	5.14679e-94	0.49	gi|256079900|ref|XP_002576222.1|cleavage and polyadenylation specificity factor cpsf [Schistosoma mansoni] >gi|238661485|emb|CAZ32458.1| cleavage and polyadenylation specificity factor cpsf, putative [Schistosoma mansoni]	XP_002576222	5.14679e-94	97	347.051	175	171	2	C:GO:0005634; F:GO:0003676	C:nucleus; F:nucleic acid binding			no IPS match	#N/A
Q2_P03035	hypothetical protein [Schistosoma mansoni]	678	1	1.22935e-108	1	gi|256082742|ref|XP_002577612.1|hypothetical protein [Schistosoma mansoni] >gi|238662937|emb|CAZ33850.1| expressed protein [Schistosoma mansoni]	XP_002577612	1.22935e-108	100	360.533	189	189	0					no IPS match	#N/A
Q2_P03042	hypothetical protein [Schistosoma mansoni]	380	1	8.53607e-70	1	gi|256073514|ref|XP_002573075.1|hypothetical protein [Schistosoma mansoni] >gi|238658246|emb|CAZ29307.1| expressed protein [Schistosoma mansoni]	XP_002573075	8.53607e-70	100	266.159	126	126	0					no IPS match	#N/A
Q2_P03044		8505				#N/A	#N/A	#N/A	#N/A	#N/A	#N/A	#N/A						IPR018247	IPR018247 (EF-Hand 1, calcium-binding site)
Q2_P03053	vacuolar protein sorting-associated protein 36	224	4	4.51673e-10	0.9125	gi|256080659|ref|XP_002576596.1|snf7-related [Schistosoma mansoni] >gi|238661870|emb|CAZ32833.1| snf7-related [Schistosoma mansoni]	XP_002576596	4.51673e-10	100	67.781	35	35	1	P:GO:0015031	P:protein transport			no IPS match	#N/A
Q2_P03056	sjchgc06413 protein	1239	3	0	0.7	gi|256084056|ref|XP_002578249.1|hypothetical protein [Schistosoma mansoni] >gi|238663614|emb|CAZ34487.1| expressed protein [Schistosoma mansoni]	XP_002578249	0	100	787.334	412	412	0					SignalP (SIGNALP)	noIPR (unintegrated)
Q2_P03067	hypothetical protein [Schistosoma mansoni]	587	1	2.13403e-70	0.84	gi|256088259|ref|XP_002580264.1|hypothetical protein [Schistosoma mansoni] >gi|238665802|emb|CAZ36503.1| expressed protein [Schistosoma mansoni]	XP_002580264	2.13403e-70	84	268.855	193	163	0					no IPS match	#N/A
Q2_P03070	cpg binding protein	412	3	5.90941e-31	1	gi|256074659|ref|XP_002573641.1|cpg binding protein [Schistosoma mansoni] >gi|238658825|emb|CAZ29873.1| cpg binding protein, putative [Schistosoma mansoni]	XP_002573641	5.90941e-31	100	137.117	84	84	3	F:GO:0008270; F:GO:0005515; F:GO:0003677	F:zinc ion binding; F:protein binding; F:DNA binding			no IPS match	#N/A
Q2_P03074	conserved plasmodium protein	1290	10	0	0.464	gi|256078443|ref|XP_002575505.1|hypothetical protein [Schistosoma mansoni] >gi|238660745|emb|CAZ31738.1| expressed protein [Schistosoma mansoni]	XP_002575505	0	100	791.186	429	429	7	F:GO:0008061; C:GO:0005618; P:GO:0006030; F:GO:0005509; C:GO:0009986; C:GO:0016020; C:GO:0005576	F:chitin binding; C:cell wall; P:chitin metabolic process; F:calcium ion binding; C:cell surface; C:membrane; C:extracellular region			no IPS match	#N/A
Q2_P03081	---NA---	348	0			#N/A	#N/A	#N/A	#N/A	#N/A	#N/A	#N/A	0					no IPS match	#N/A
Q2_P03089	lysosome-associated membrane glycoprotein	608	18	9.16543e-51	0.531667	gi|56753726|gb|AAW25060.1|SJCHGC09134 protein [Schistosoma japonicum]	AAW25060	9.16543e-51	77	203.756	154	120	1	C:GO:0016020	C:membrane			IPR002000	IPR002000 (Lysosome-associated membrane glycoprotein (Lamp)/CD68)
Q2_P03090	---NA---	472	0			#N/A	#N/A	#N/A	#N/A	#N/A	#N/A	#N/A	0					SignalP (SIGNALP)	noIPR (unintegrated)
Q2_P03101	hypothetical protein [Schistosoma mansoni]	1151	2	6.679e-17	0.645	gi|256092206|ref|XP_002581862.1|hypothetical protein [Schistosoma mansoni] >gi|238668154|emb|CAZ38102.1| hypothetical protein [Schistosoma mansoni]	XP_002581862	6.679e-17	64	82.8037	92	59	0					no IPS match	#N/A
Q2_P03107	sjchgc02340 protein	877	3	1.6716e-110	0.803333	gi|256088004|ref|XP_002580150.1|hypothetical protein [Schistosoma mansoni] >gi|238665661|emb|CAZ36389.1| expressed protein [Schistosoma mansoni]	XP_002580150	1.6716e-110	98	403.29	258	255	0					no IPS match	#N/A
Q2_P03114	sjchgc02471 protein	1358	2	8.36215e-114	0.97	gi|256085570|ref|XP_002578991.1|hypothetical protein [Schistosoma mansoni] >gi|238664386|emb|CAZ35229.1| hypothetical protein [Schistosoma mansoni]	XP_002578991	8.36215e-114	100	415.231	210	210	0					no IPS match	#N/A
Q2_P03115	protein tyrosine phosphatase prl	630	4	6.35015e-13	0.815	gi|256078259|ref|XP_002575414.1|protein tyrosine phosphatase prl [Schistosoma mansoni] >gi|238660652|emb|CAZ31647.1| protein tyrosine phosphatase prl, putative [Schistosoma mansoni]	XP_002575414	6.35015e-13	100	78.1814	34	34	4	F:GO:0008138; P:GO:0006470; F:GO:0017111; F:GO:0000166	F:protein tyrosine/serine/threonine phosphatase activity; P:protein amino acid dephosphorylation; F:nucleoside-triphosphatase activity; F:nucleotide binding	EC:3.6.1.15	Metabolic pathways;Thiamine metabolism;Purine metabolism	no IPS match	#N/A
Q2_P03116	thioredoxin domain-containing protein 1	614	15	5.12321e-81	0.564	gi|256052146|ref|XP_002569638.1|protein disulfide-isomerase [Schistosoma mansoni] >gi|227284340|emb|CAY16886.1| protein disulfide-isomerase, putative [Schistosoma mansoni]	XP_002569638	5.12321e-81	99	304.294	153	152	1	F:GO:0016853	F:isomerase activity			no IPS match	#N/A
Q2_P03120	atp-dependent helicase brm	1605	16	0	0.479375	gi|256048668|ref|XP_002569477.1|hypothetical protein [Schistosoma mansoni] >gi|227280894|emb|CAY19039.1| hypothetical protein [Schistosoma mansoni]	XP_002569477	0	100	981.86	534	534	31	F:GO:0019904; F:GO:0019903; F:GO:0043548; P:GO:0008286; F:GO:0019901; P:GO:0008284; P:GO:0007420; P:GO:0033673; P:GO:0002053; P:GO:0043434; P:GO:0032000; P:GO:0002903; P:GO:0019216; P:GO:0030890; P:GO:0009749; F:GO:0004871; P:GO:0055088; P:GO:0032869; P:GO:0030335; P:GO:0010907; P:GO:0030879; P:GO:0007165; P:GO:0046326; C:GO:0005829; P:GO:0045725; P:GO:0010748; P:GO:0032024; F:GO:0005515; P:GO:00…	F:protein domain specific binding; F:protein phosphatase binding; F:phosphoinositide 3-kinase binding; P:insulin receptor signaling pathway; F:protein kinase binding; P:positive regulation of cell proliferation; P:brain development; P:negative regulation of kinase activity; P:positive regulation of mesenchymal cell proliferation; P:response to peptide hormone stimulus; P:positive regulation of fa…			no IPS match	#N/A
Q2_P03129	gram domain-containing protein 1b	1023	20	4.17353e-170	0.7195	gi|256079832|ref|XP_002576188.1|hypothetical protein [Schistosoma mansoni] >gi|238661451|emb|CAZ32423.1| conserved hypothetical protein [Schistosoma mansoni]	XP_002576188	4.17353e-170	100	601.668	340	340	0					IPR004182; PTHR23319 (PANTHER)	IPR004182 (GRAM) noIPR (unintegrated)
Q2_P03141	hypothetical protein [Schistosoma mansoni]	418	1	9.93076e-50	0.97	gi|256078725|ref|XP_002575645.1|hypothetical protein [Schistosoma mansoni] >gi|238660887|emb|CAZ31878.1| expressed protein [Schistosoma mansoni]	XP_002575645	9.93076e-50	97	199.519	138	134	0					SignalP (SIGNALP)	noIPR (unintegrated)
Q2_P03151	---NA---	716	0			#N/A	#N/A	#N/A	#N/A	#N/A	#N/A	#N/A	0					no IPS match	#N/A
Q2_P03172	replication protein a 70 kda dna-binding subunit	799	20	3.15609e-134	0.709	gi|256070189|ref|XP_002571426.1|replication factor A 1 rfa1 [Schistosoma mansoni] >gi|238652657|emb|CAZ39111.1| replication factor A 1, rfa1, putative [Schistosoma mansoni]	XP_002571426	3.15609e-134	99	481.871	262	261	14	P:GO:0006281; P:GO:0008284; F:GO:0003697; P:GO:0006996; C:GO:0005662; C:GO:0005654; P:GO:0048513; C:GO:0000793; P:GO:0080090; P:GO:0031323; F:GO:0005515; P:GO:0006260; P:GO:0065008; P:GO:0040011	P:DNA repair; P:positive regulation of cell proliferation; F:single-stranded DNA binding; P:organelle organization; C:DNA replication factor A complex; C:nucleoplasm; P:organ development; C:condensed chromosome; P:regulation of primary metabolic process; P:regulation of cellular metabolic process; F:protein binding; P:DNA replication; P:regulation of biological quality; P:locomotion			IPR004365; IPR012340; IPR016027; PTHR23273 (PANTHER)	IPR004365 (Nucleic acid binding, OB-fold, tRNA/helicase-type) IPR012340 (Nucleic acid-binding, OB-fold) IPR016027 (Nucleic acid-binding, OB-fold-like) noIPR (unintegrated)
Q2_P03177	multiple pdz domain protein	367	20	1.29657e-62	0.7255	gi|256082179|ref|XP_002577338.1|multiple pdz domain protein [Schistosoma mansoni] >gi|238662648|emb|CAZ33575.1| multiple pdz domain protein, putative [Schistosoma mansoni]	XP_002577338	1.29657e-62	100	242.276	119	119	6	P:GO:0042552; C:GO:0005923; P:GO:0023034; F:GO:0008022; C:GO:0045202; P:GO:0007155	P:myelination; C:tight junction; P:intracellular signaling pathway; F:protein C-terminus binding; C:synapse; P:cell adhesion			IPR001478; G3DSA:2.30.42.10 (GENE3D), PTHR19964 (PANTHER)	IPR001478 (PDZ/DHR/GLGF) noIPR (unintegrated)
Q2_P03209	receptor type guanylyl cyclase	451	20	3.44582e-79	0.5595	gi|256077702|ref|XP_002575140.1|protein kinase [Schistosoma mansoni] >gi|238660369|emb|CAZ31373.1| protein kinase [Schistosoma mansoni]	XP_002575140	3.44582e-79	98	297.36	145	143	8	F:GO:0004383; P:GO:0023034; F:GO:0004672; F:GO:0008528; F:GO:0005524; C:GO:0016020; P:GO:0006468; P:GO:0006182	F:guanylate cyclase activity; P:intracellular signaling pathway; F:protein kinase activity; F:peptide receptor activity, G-protein coupled; F:ATP binding; C:membrane; P:protein amino acid phosphorylation; P:cGMP biosynthetic process	EC:4.6.1.2	Purine metabolism	G3DSA:3.40.50.2300 (GENE3D), SSF53822 (SUPERFAMILY)	noIPR (unintegrated)
Q2_P03228	exonuclease 1	2187	20	0	0.559	gi|256072777|ref|XP_002572710.1|exonuclease [Schistosoma mansoni] >gi|238657874|emb|CAZ28942.1| exonuclease, putative [Schistosoma mansoni]	XP_002572710	0	100	1407.89	728	728	0					IPR006084; IPR006085; IPR006086; IPR008918; IPR019974; IPR020045; G3DSA:3.40.50.1010 (GENE3D), PTHR11081:SF8 (PANTHER), SSF88723 (SUPERFAMILY)	IPR006084 (5'-3' exonuclease, C-terminal subdomain) IPR006085 (DNA repair protein (XPGC)/yeast Rad) IPR006086 (Helix-hairpin-helix motif, class 2) IPR008918 (unintegrated) IPR019974 (XPG conserved site) IPR020045 (XPG N-terminal) noIPR (XPG/RAD2 endonuclease)
Q2_P03235	u3 small nucleolar rna-associated protein 14	367	2	7.93935e-28	0.965	gi|256072744|ref|XP_002572694.1|hypothetical protein [Schistosoma mansoni] >gi|238657857|emb|CAZ28926.1| expressed protein [Schistosoma mansoni]	XP_002572694	7.93935e-28	98	126.716	63	62	2	P:GO:0006364; C:GO:0032040	P:rRNA processing; C:small-subunit processome			no IPS match	#N/A
Q2_P03236	seryl-trna synthetase	828	20	4.85814e-125	0.552	gi|256081519|ref|XP_002577017.1|seryl-tRNA synthetase [Schistosoma mansoni] >gi|238662309|emb|CAZ33254.1| seryl-tRNA synthetase [Schistosoma mansoni]	XP_002577017	4.85814e-125	89	451.44	250	224	0					IPR018156; G3DSA:3.30.930.10 (GENE3D), SSF55681 (SUPERFAMILY)	IPR018156 (Seryl-tRNA synthetase, class IIa, C-terminal) noIPR (unintegrated)
Q2_P03240	---NA---	4184	0			#N/A	#N/A	#N/A	#N/A	#N/A	#N/A	#N/A	0					no IPS match	#N/A
Q2_P03251	squamous cell carcinoma antigen recognized by t cells 3	699	20	5.7259e-121	0.557	gi|256085557|ref|XP_002578985.1|hypothetical protein [Schistosoma mansoni] >gi|238664379|emb|CAZ35223.1| expressed protein [Schistosoma mansoni]	XP_002578985	5.7259e-121	99	391.734	193	192	5	P:GO:0006396; F:GO:0003676; C:GO:0005622; P:GO:0048534; F:GO:0000166	P:RNA processing; F:nucleic acid binding; C:intracellular; P:hemopoietic or lymphoid organ development; F:nucleotide binding			no IPS match	#N/A
Q2_P03258	---NA---	554	0			#N/A	#N/A	#N/A	#N/A	#N/A	#N/A	#N/A	0					no IPS match	#N/A
Q2_P03261	tbc1 domain member 10a	1232	20	5.49642e-170	0.721	gi|256078627|ref|XP_002575596.1|tbc1 domain family member [Schistosoma mansoni] >gi|238660838|emb|CAZ31829.1| tbc1 domain family member, putative [Schistosoma mansoni]	XP_002575596	5.49642e-170	99	601.668	317	315	5	C:GO:0005622; C:GO:0005902; F:GO:0005097; P:GO:0032313; F:GO:0030165	C:intracellular; C:microvillus; F:Rab GTPase activator activity; P:regulation of Rab GTPase activity; F:PDZ domain binding			IPR000195; PTHR22957 (PANTHER), PTHR22957:SF49 (PANTHER)	IPR000195 (RabGAP/TBC) noIPR (unintegrated)
Q2_P03263	myocyte-specific enhancer factor 2a	736	2	7.4723e-60	0.895	gi|256052404|ref|XP_002569761.1|myocyte-specific enhancer factor 2a [Schistosoma mansoni] >gi|227284475|emb|CAY17105.1| myocyte-specific enhancer factor 2a, putative [Schistosoma mansoni]	XP_002569761	7.4723e-60	100	234.572	151	151	0					no IPS match	#N/A
Q2_P03265	hypothetical protein [Schistosoma mansoni]	1581	1	0	1	gi|256084140|ref|XP_002578290.1|hypothetical protein [Schistosoma mansoni] >gi|238663657|emb|CAZ34528.1| hypothetical protein [Schistosoma mansoni]	XP_002578290	0	100	805.053	526	526	0					no IPS match	#N/A
Q2_P03267	adhesion regulating molecule 1	1363	20	0	0.69	gi|256085823|ref|XP_002579111.1|adhesion regulating molecule 1 (110 kD cell membrane glycoprotein) [Schistosoma mansoni] >gi|238664519|emb|CAZ35350.1| adhesion regulating molecule 1 (110 kD cell membrane glycoprotein), putative [Schistosoma mansoni]	XP_002579111	0	99	638.647	420	419	3	C:GO:0005737; P:GO:0009987; C:GO:0005634	C:cytoplasm; P:cellular process; C:nucleus			IPR006773	IPR006773 (26S proteasome complex ubiquitin receptor, subunit Rpn13)
Q2_P03289	coiled-coil domain containing 137	787	5	2.90017e-102	0.638	gi|256086047|ref|XP_002579218.1|peptidase [Schistosoma mansoni] >gi|238664636|emb|CAZ35457.1| peptidase, putative [Schistosoma mansoni]	XP_002579218	2.90017e-102	99	326.635	180	179	0					no IPS match	#N/A
Q2_P03305	histone h2a	512	20	1.77725e-33	0.975	gi|256087701|ref|XP_002580003.1|histone H2A [Schistosoma mansoni] >gi|238665505|emb|CAZ36242.1| histone H2A, putative [Schistosoma mansoni]	XP_002580003	1.77725e-33	100	145.591	93	93	0					no IPS match	#N/A
Q2_P03311	---NA---	808	0			#N/A	#N/A	#N/A	#N/A	#N/A	#N/A	#N/A	0					SignalP (SIGNALP)	noIPR (unintegrated)
Q2_P03318	sjchgc09844 protein	339	6	1.2254e-28	0.69	gi|256085468|ref|XP_002578943.1|hypothetical protein [Schistosoma mansoni] >gi|238664332|emb|CAZ35181.1| hypothetical protein [Schistosoma mansoni]	XP_002578943	1.2254e-28	70	129.413	110	78	0					no IPS match	#N/A
Q2_P03320	sjchgc08491 protein	799	11	6.14521e-138	0.512727	gi|256081797|ref|XP_002577154.1|hypothetical protein [Schistosoma mansoni] >gi|238662450|emb|CAZ33391.1| expressed protein [Schistosoma mansoni]	XP_002577154	6.14521e-138	99	494.197	265	264	0					PTHR23185 (PANTHER)	noIPR (unintegrated)
Q2_P03321	protein arginine n-methyltransferase 7	2268	20	0	0.5515	gi|256075371|ref|XP_002573993.1|protein arginine n-methyltransferase [Schistosoma mansoni] >gi|238659185|emb|CAZ30226.1| protein arginine n-methyltransferase, putative [Schistosoma mansoni]	XP_002573993	0	100	1545.79	755	755	0					IPR014644; G3DSA:3.40.50.150 (GENE3D), PTHR11006 (PANTHER), PTHR11006:SF4 (PANTHER), SSF53335 (SUPERFAMILY)	IPR014644 (Protein arginine N-methyltransferase) noIPR (unintegrated)
Q2_P03327	heat shock 105kda 110kda protein 1	633	20	7.71753e-75	0.7325	gi|256083806|ref|XP_002578128.1|heat shock protein 70 [Schistosoma mansoni] >gi|238663485|emb|CAZ34366.1| heat shock protein 70 (hsp70)-4, putative [Schistosoma mansoni]	XP_002578128	7.71753e-75	97	283.878	147	144	7	C:GO:0005737; P:GO:0009851; F:GO:0005515; P:GO:0051085; P:GO:0006986; F:GO:0005524; C:GO:0005634	C:cytoplasm; P:auxin biosynthetic process; F:protein binding; P:chaperone mediated protein folding requiring cofactor; P:response to unfolded protein; F:ATP binding; C:nucleus			IPR001023; IPR013126; G3DSA:3.90.640.10 (GENE3D), PTHR19375:SF17 (PANTHER), SSF53067 (SUPERFAMILY)	IPR001023 (Heat shock protein 70) IPR013126 (Heat shock protein Hsp70) noIPR (unintegrated)
Q2_P03337	eukaryotic translation initiation factor 2-alpha kinase 3	969	20	2.55122e-166	0.5715	gi|256052190|ref|XP_002569659.1|protein kinase [Schistosoma mansoni] >gi|227284364|emb|CAY16908.1| protein kinase [Schistosoma mansoni]	XP_002569659	2.55122e-166	99	588.956	322	320	0					IPR000719; IPR008271; IPR011009; IPR017442; G3DSA:1.10.510.10 (GENE3D), PTHR11042 (PANTHER)	IPR000719 (Protein kinase, catalytic domain) IPR008271 (Protein kinase-like domain) IPR011009 (Serine/threonine-protein kinase, active site) IPR017442 (Serine/threonine-protein kinase-like domain) noIPR (unintegrated)
Q2_P03352	hypothetical conserved	659	1	1.22138e-37	0.97	gi|256070485|ref|XP_002571573.1|hypothetical protein [Schistosoma mansoni] >gi|238656717|emb|CAZ27803.1| hypothetical conserved [Schistosoma mansoni]	XP_002571573	1.22138e-37	97	144.436	145	141	1	P:GO:0006950	P:response to stress			no IPS match	#N/A
Q2_P03355	---NA---	175	0			#N/A	#N/A	#N/A	#N/A	#N/A	#N/A	#N/A	0					no IPS match	#N/A
Q2_P03395	hypothetical protein [Schistosoma mansoni]	620	1	1.16717e-96	1	gi|256083013|ref|XP_002577745.1|hypothetical protein [Schistosoma mansoni] >gi|238663075|emb|CAZ33983.1| expressed protein [Schistosoma mansoni]	XP_002577745	1.16717e-96	100	356.295	196	196	0					no IPS match	#N/A
Q2_P03404	hypothetical protein [Schistosoma mansoni]	533	1	1.11942e-87	1	gi|256076082|ref|XP_002574343.1|hypothetical protein [Schistosoma mansoni] >gi|238659546|emb|CAZ30576.1| expressed protein [Schistosoma mansoni]	XP_002574343	1.11942e-87	100	325.865	158	158	1	F:GO:0005524	F:ATP binding			no IPS match	#N/A
Q2_P03417	dipeptidylpeptidase 3	607	20	2.46152e-96	0.617	gi|256074069|ref|XP_002573349.1|dipeptidyl-peptidase III (M49 family) [Schistosoma mansoni] >gi|238658527|emb|CAZ29581.1| dipeptidyl-peptidase III (M49 family) [Schistosoma mansoni]	XP_002573349	2.46152e-96	99	355.14	190	189	0					IPR005317; PTHR23422 (PANTHER)	IPR005317 (Peptidase M49, dipeptidyl-peptidase III) noIPR (unintegrated)
Q2_P03430	hypothetical protein [Schistosoma mansoni]	491	2	7.04715e-40	0.61	gi|256079513|ref|XP_002576031.1|hypothetical protein [Schistosoma mansoni] >gi|238661289|emb|CAZ32266.1| expressed protein [Schistosoma mansoni]	XP_002576031	7.04715e-40	62	166.777	163	102	0					no IPS match	#N/A
Q2_P03435	hypothetical protein [Schistosoma mansoni]	473	2	2.73041e-76	1	gi|256071628|ref|XP_002572141.1|hypothetical protein [Schistosoma mansoni] >gi|238657294|emb|CAZ28372.1| expressed protein [Schistosoma mansoni]	XP_002572141	2.73041e-76	100	287.73	157	157	0					IPR007015	IPR007015 (DNA polymerase V)
Q2_P03457	aspartyl-trna synthetase	497	20	5.69867e-50	0.702	gi|256052806|ref|XP_002569941.1|aspartyl-tRNA synthetase [Schistosoma mansoni] >gi|227284697|emb|CAY17471.1| aspartyl-tRNA synthetase, putative [Schistosoma mansoni]	XP_002569941	5.69867e-50	100	200.29	99	99	6	P:GO:0009851; F:GO:0003676; C:GO:0005739; P:GO:0006422; F:GO:0005524; F:GO:0004815	P:auxin biosynthetic process; F:nucleic acid binding; C:mitochondrion; P:aspartyl-tRNA aminoacylation; F:ATP binding; F:aspartate-tRNA ligase activity	EC:6.1.1.12	Aminoacyl-tRNA biosynthesis	IPR004365; IPR012340; IPR016027	IPR004365 (Nucleic acid binding, OB-fold, tRNA/helicase-type) IPR012340 (Nucleic acid-binding, OB-fold) IPR016027 (Nucleic acid-binding, OB-fold-like)
Q2_P03458	zinc finger protein	298	2	8.1163e-12	1	gi|256070389|ref|XP_002571525.1|zinc finger protein [Schistosoma mansoni] >gi|238656669|emb|CAZ27755.1| zinc finger protein, putative [Schistosoma mansoni]	XP_002571525	8.1163e-12	100	73.559	38	38	2	F:GO:0008270; F:GO:0005515	F:zinc ion binding; F:protein binding			no IPS match	#N/A
Q2_P03465	transportin 1	1289	20	0	0.8415	gi|256077749|ref|XP_002575163.1|importin-beta 2 [Schistosoma mansoni] >gi|238660393|emb|CAZ31396.1| importin-beta 2, putative [Schistosoma mansoni]	XP_002575163	0	99	611.298	304	303	5	C:GO:0005737; P:GO:0006886; F:GO:0008565; C:GO:0005634; F:GO:0005515	C:cytoplasm; P:intracellular protein transport; F:protein transporter activity; C:nucleus; F:protein binding			IPR000357; IPR011989; IPR016024; PTHR10527 (PANTHER), PTHR10527:SF3 (PANTHER)	IPR000357 (Armadillo-like helical) IPR011989 (Armadillo-type fold) IPR016024 (HEAT) noIPR (unintegrated)
Q2_P03470	isoform g	310	20	1.14418e-42	0.6955	gi|256075597|ref|XP_002574104.1|hypothetical protein [Schistosoma mansoni] >gi|238659300|emb|CAZ30337.1| expressed protein [Schistosoma mansoni]	XP_002574104	1.14418e-42	100	176.022	103	103	0					PTHR13167 (PANTHER), PTHR13167:SF2 (PANTHER), SignalP (SIGNALP)	noIPR (unintegrated)
Q2_P03472	polo kinase kinase	561	20	4.00072e-97	0.5715	gi|37722427|gb|AAN72832.1|LOK-like protein kinase [Schistosoma mansoni]	AAN72832	4.00072e-97	98	357.451	187	184	4	P:GO:0009851; F:GO:0004674; F:GO:0005524; P:GO:0006468	P:auxin biosynthetic process; F:protein serine/threonine kinase activity; F:ATP binding; P:protein amino acid phosphorylation	EC:2.7.11.0		no IPS match	#N/A
Q2_P03486	---NA---	271	0			#N/A	#N/A	#N/A	#N/A	#N/A	#N/A	#N/A	0					no IPS match	#N/A
Q2_P03502	rna recognition motif domain containing protein	365	6	2.62286e-63	0.645	gi|256075411|ref|XP_002574013.1|hypothetical protein [Schistosoma mansoni] >gi|238659205|emb|CAZ30246.1| expressed protein [Schistosoma mansoni]	XP_002574013	2.62286e-63	100	244.588	117	117	0					IPR000504; IPR012677; PTHR10432 (PANTHER), PTHR10432:SF69 (PANTHER), SSF54928 (SUPERFAMILY)	IPR000504 (Nucleotide-binding, alpha-beta plait) IPR012677 (RNA recognition motif, RNP-1) noIPR (unintegrated)
Q2_P03503	nuclear pore complex protein nup98-nup96	587	20	1.4215e-90	0.7715	gi|256075851|ref|XP_002574229.1|nucleoporin 145 (S59 family) [Schistosoma mansoni] >gi|238659429|emb|CAZ30462.1| nucleoporin 145 (S59 family) [Schistosoma mansoni]	XP_002574229	1.4215e-90	98	335.88	166	163	12	F:GO:0017056; P:GO:0006999; F:GO:0042277; P:GO:0046677; P:GO:0006260; F:GO:0015520; C:GO:0000776; P:GO:0015904; F:GO:0005515; C:GO:0005654; P:GO:0000059; C:GO:0031080	F:structural constituent of nuclear pore; P:nuclear pore organization; F:peptide binding; P:response to antibiotic; P:DNA replication; F:tetracycline:hydrogen antiporter activity; C:kinetochore; P:tetracycline transport; F:protein binding; C:nucleoplasm; P:protein import into nucleus, docking; C:Nup107-160 complex			IPR007230	IPR007230 (Peptidase S59, nucleoporin)
Q2_P03518	---NA---	731	0			#N/A	#N/A	#N/A	#N/A	#N/A	#N/A	#N/A	0					no IPS match	#N/A
Q2_P03536	upf0614 protein c14orf102-like	3759	20	0	0.5085	gi|256083192|ref|XP_002577833.1|hypothetical protein [Schistosoma mansoni] >gi|238663166|emb|CAZ34071.1| expressed protein [Schistosoma mansoni]	XP_002577833	0	100	2352.4	1252	1252	0					IPR013633; PTHR13471 (PANTHER)	IPR013633 (Protein of unknown function DUF1740) noIPR (unintegrated)
Q2_P03562	---NA---	124	0			#N/A	#N/A	#N/A	#N/A	#N/A	#N/A	#N/A	0					no IPS match	#N/A
Q2_P03565	s-adenosyl-methyltransferase mraw	340	1	3.80274e-33	0.96	gi|256080680|ref|XP_002576606.1|S-adenosyl-methyltransferase mraW [Schistosoma mansoni] >gi|238661881|emb|CAZ32843.1| S-adenosyl-methyltransferase mraW, putative [Schistosoma mansoni]	XP_002576606	3.80274e-33	96	115.161	56	54	0					no IPS match	#N/A
Q2_P03577	solute carrier family member 44	835	20	3.6122e-160	0.553	gi|256077928|ref|XP_002575251.1|mitochondrial carrier protein [Schistosoma mansoni] >gi|238660484|emb|CAZ31484.1| mitochondrial carrier protein-related [Schistosoma mansoni]	XP_002575251	3.6122e-160	100	568.155	278	278	0					IPR001993; IPR018108; PTHR11896:SF23 (PANTHER)	IPR001993 (Mitochondrial substrate carrier) IPR018108 (Mitochondrial substrate/solute carrier) noIPR (unintegrated)
Q2_P03594	gc-rich sequence dna-binding factor	967	20	1.30936e-146	0.5405	gi|256087429|ref|XP_002579872.1|gc-rich sequence DNA-binding factor [Schistosoma mansoni] >gi|238665364|emb|CAZ36111.1| gc-rich sequence DNA-binding factor, putative [Schistosoma mansoni]	XP_002579872	1.30936e-146	99	469.159	286	285	3	P:GO:0045449; F:GO:0003700; C:GO:0005634	P:regulation of transcription; F:transcription factor activity; C:nucleus			IPR012890; IPR022783	IPR012890 (GC-rich sequence DNA-binding factor) IPR022783 (GC-rich sequence DNA-binding factor domain)
Q2_P03598	radial spokehead-like 1	1515	20	0	0.61	gi|256074894|ref|XP_002573757.1|radial spokehead-l [Schistosoma mansoni] >gi|238658944|emb|CAZ29989.1| radial spokehead-l, putative [Schistosoma mansoni]	XP_002573757	0	100	876.315	504	504	0					IPR006802; PF04712 (PFAM)	IPR006802 (Radial spokehead-like protein) noIPR (unintegrated)
Q2_P03603	---NA---	805	0			#N/A	#N/A	#N/A	#N/A	#N/A	#N/A	#N/A	0					no IPS match	#N/A
Q2_P03607	hypothetical protein [Schistosoma mansoni]	828	1	4.13178e-108	0.98	gi|256075839|ref|XP_002574223.1|hypothetical protein [Schistosoma mansoni] >gi|238659423|emb|CAZ30456.1| hypothetical protein [Schistosoma mansoni]	XP_002574223	4.13178e-108	98	395.201	275	272	0					no IPS match	#N/A
Q2_P03610	---NA---	713	0			#N/A	#N/A	#N/A	#N/A	#N/A	#N/A	#N/A	0					SignalP (SIGNALP)	noIPR (unintegrated)
Q2_P03617	round spermatid basic protein 1-like	644	20	1.0157e-61	0.762	gi|256077212|ref|XP_002574901.1|hypothetical protein [Schistosoma mansoni] >gi|238660118|emb|CAZ31134.1| conserved hypothetical protein [Schistosoma mansoni]	XP_002574901	1.0157e-61	100	240.35	128	128	0					PTHR13354 (PANTHER)	noIPR (unintegrated)
Q2_P03622	---NA---	692	0			#N/A	#N/A	#N/A	#N/A	#N/A	#N/A	#N/A	0					no IPS match	#N/A
Q2_P03627	hepatitis b virus x associated protein hbxa	468	15	6.11007e-76	0.576	gi|256053108|ref|XP_002570049.1|hepatitis B virus X associated protein hbxa [Schistosoma mansoni] >gi|227287408|emb|CAY17679.1| hepatitis B virus X associated protein, hbxa, putative [Schistosoma mansoni]	XP_002570049	6.11007e-76	100	286.574	138	138	2	F:GO:0008270; F:GO:0005515	F:zinc ion binding; F:protein binding			no IPS match	#N/A
Q2_P03632	subfamily member 2	525	2	3.34554e-81	0.895	gi|256090780|ref|XP_002581359.1|hypothetical protein [Schistosoma mansoni] >gi|238667228|emb|CAZ37598.1| expressed protein [Schistosoma mansoni]	XP_002581359	3.34554e-81	97	304.294	171	166	0					no IPS match	#N/A
Q2_P03633	---NA---	413	0			#N/A	#N/A	#N/A	#N/A	#N/A	#N/A	#N/A	0					no IPS match	#N/A
Q2_P03639	---NA---	410	0			#N/A	#N/A	#N/A	#N/A	#N/A	#N/A	#N/A	0					SignalP (SIGNALP)	noIPR (unintegrated)
Q2_P03649	hypothetical protein [Schistosoma mansoni]	297	2	9.17917e-48	0.97	gi|256083908|ref|XP_002578177.1|hypothetical protein [Schistosoma mansoni] >gi|238663538|emb|CAZ34415.1| expressed protein [Schistosoma mansoni]	XP_002578177	9.17917e-48	97	192.971	99	97	3	C:GO:0005634; P:GO:0016481; F:GO:0016564	C:nucleus; P:negative regulation of transcription; F:transcription repressor activity			no IPS match	#N/A
Q2_P03659	ferredoxin ferredoxin--nadp reductase-related	568	20	5.06215e-95	0.6525	gi|256086240|ref|XP_002579310.1|ferredoxin/ferredoxin--NADP reductase-related [Schistosoma mansoni] >gi|238664737|emb|CAZ35549.1| ferredoxin/ferredoxin--NADP reductase-related [Schistosoma mansoni]	XP_002579310	5.06215e-95	99	350.517	174	173	0					IPR016040; PTHR11938 (PANTHER), PTHR11938:SF4 (PANTHER), SSF51971 (SUPERFAMILY)	IPR016040 (NAD(P)-binding domain) noIPR (unintegrated)
Q2_P03664	---NA---	684	0			#N/A	#N/A	#N/A	#N/A	#N/A	#N/A	#N/A	0					no IPS match	#N/A
Q2_P03680	dna mismatch repair protein pms2	456	20	1.594e-60	0.809	gi|256077973|ref|XP_002575273.1|DNA mismatch repair protein PMS2 [Schistosoma mansoni] >gi|238660507|emb|CAZ31506.1| DNA mismatch repair protein PMS2, putative [Schistosoma mansoni]	XP_002575273	1.594e-60	100	235.343	119	119	6	P:GO:0016446; F:GO:0030983; P:GO:0016447; C:GO:0032389; F:GO:0005524; P:GO:0006298	P:somatic hypermutation of immunoglobulin genes; F:mismatched DNA binding; P:somatic recombination of immunoglobulin gene segments; C:MutLalpha complex; F:ATP binding; P:mismatch repair			IPR002099; IPR003594; IPR014762; IPR015434; SignalP (SIGNALP)	IPR002099 (ATPase-like, ATP-binding domain) IPR003594 (DNA mismatch repair protein) IPR014762 (DNA mismatch repair, conserved site) IPR015434 (Post Meiotic Segregation 2) noIPR (unintegrated)
Q2_P03696	sjchgc07508 protein	1200	3	0	0.83	gi|256072118|ref|XP_002572384.1|hypothetical protein [Schistosoma mansoni] >gi|238657541|emb|CAZ28615.1| expressed protein [Schistosoma mansoni]	XP_002572384	0	100	668.307	387	387	0					no IPS match	#N/A
Q2_P03703	cullin-associated nedd8-dissociated	673	20	4.70216e-68	0.509	gi|256087515|ref|XP_002579913.1|tip120 [Schistosoma mansoni] >gi|238665409|emb|CAZ36152.1| tip120, putative [Schistosoma mansoni]	XP_002579913	4.70216e-68	98	261.536	189	186	1	F:GO:0005488	F:binding			IPR011989; IPR016024; PTHR12696 (PANTHER)	IPR011989 (Armadillo-like helical) IPR016024 (Armadillo-type fold) noIPR (unintegrated)
Q2_P03708	spliceosome-associated protein	304	3	1.60841e-44	0.813333	gi|256069911|ref|XP_002571306.1|spliceosome-associated protein [Schistosoma mansoni] >gi|238652498|emb|CAZ38991.1| spliceosome-associated protein, putative [Schistosoma mansoni]	XP_002571306	1.60841e-44	100	182.185	100	100	2	F:GO:0003723; P:GO:0006396	F:RNA binding; P:RNA processing			no IPS match	#N/A
Q2_P03712	nucleolar complex protein 2 homolog	698	20	1.86112e-102	0.628	gi|256082275|ref|XP_002577384.1|yeast nucleolar complex [Schistosoma mansoni] >gi|238662698|emb|CAZ33622.1| yeast nucleolar complex, putative [Schistosoma mansoni]	XP_002577384	1.86112e-102	100	375.941	207	207	0					IPR005343; PTHR12687:SF4 (PANTHER)	IPR005343 (Uncharacterised protein family UPF0120) noIPR (unintegrated)
Q2_P03716	dual specificity protein phosphatase	396	1	1.05262e-67	0.98	gi|256075367|ref|XP_002573991.1|dual specificity protein phosphatase [Schistosoma mansoni] >gi|238659183|emb|CAZ30224.1| dual specificity protein phosphatase, putative [Schistosoma mansoni]	XP_002573991	1.05262e-67	98	259.225	131	129	3	F:GO:0004725; P:GO:0006470; F:GO:0008138	F:protein tyrosine phosphatase activity; P:protein amino acid dephosphorylation; F:protein tyrosine/serine/threonine phosphatase activity	EC:3.1.3.48		no IPS match	#N/A
Q2_P03722	---NA---	388	0			#N/A	#N/A	#N/A	#N/A	#N/A	#N/A	#N/A	0					no IPS match	#N/A
Q2_P03752	cg3714 cg3714-pa	454	20	1.39933e-64	0.6965	gi|256092952|ref|XP_002582141.1|nicotinate phosphoribosyltransferase [Schistosoma mansoni] >gi|238804784|emb|CAZ39241.1| nicotinate phosphoribosyltransferase, putative [Schistosoma mansoni]	XP_002582141	1.39933e-64	99	248.825	124	123	2	F:GO:0004516; P:GO:0019363	F:nicotinate phosphoribosyltransferase activity; P:pyridine nucleotide biosynthetic process	EC:2.4.2.11	Nicotinate and nicotinamide metabolism;Metabolic pathways;Biosynthesis of alkaloids derived from ornithine, lysine and nicotinic acid	IPR007229; PTHR11098 (PANTHER)	IPR007229 (Nicotinate phosphoribosyltransferase-related) noIPR (unintegrated)
Q2_P03758	acidic coiled-coil containing protein 3	700	20	1.2356e-53	0.7545	gi|256078757|ref|XP_002575661.1|transforming acidic coiled-coil containing protein 1/2 [Schistosoma mansoni] >gi|238660903|emb|CAZ31894.1| transforming acidic coiled-coil containing protein 1/2, putative [Schistosoma mansoni]	XP_002575661	1.2356e-53	100	213.772	110	110	10	P:GO:0000226; P:GO:0051641; C:GO:0005815; P:GO:0048519; P:GO:0008283; P:GO:0030900; C:GO:0043234; P:GO:0006417; F:GO:0031369; P:GO:0007049	P:microtubule cytoskeleton organization; P:cellular localization; C:microtubule organizing center; P:negative regulation of biological process; P:cell proliferation; P:forebrain development; C:protein complex; P:regulation of translation; F:translation initiation factor binding; P:cell cycle			IPR007707; IPR019143; PTHR13924:SF4 (PANTHER)	IPR007707 (JNK/Rab-associated protein-1) IPR019143 (Transforming acidic coiled-coil-containing) noIPR (unintegrated)
Q2_P03771	dna damage-binding protein 1	603	20	5.419e-88	0.67	gi|256088964|ref|XP_002580590.1|DNA repair protein xp-E [Schistosoma mansoni] >gi|238666181|emb|CAZ36829.1| DNA repair protein xp-E, putative [Schistosoma mansoni]	XP_002580590	5.419e-88	99	327.405	199	198	9	P:GO:0000718; P:GO:0000075; F:GO:0003684; C:GO:0019005; F:GO:0005515; P:GO:0031146; C:GO:0005654; C:GO:0005737; P:GO:0042787	P:nucleotide-excision repair, DNA damage removal; P:cell cycle checkpoint; F:damaged DNA binding; C:SCF ubiquitin ligase complex; F:protein binding; P:SCF-dependent proteasomal ubiquitin-dependent protein catabolic process; C:nucleoplasm; C:cytoplasm; P:protein ubiquitination during ubiquitin-dependent protein catabolic process			IPR004871; PTHR10644 (PANTHER), PTHR10644:SF3 (PANTHER)	IPR004871 (Cleavage/polyadenylation specificity factor, A subunit, C-terminal) noIPR (unintegrated)
Q2_P03775	dicer protein	622	20	5.0028e-102	0.531	gi|256077012|ref|XP_002574802.1|ribonuclease III [Schistosoma mansoni] >gi|238660017|emb|CAZ31035.1| ribonuclease III, putative [Schistosoma mansoni]	XP_002574802	5.0028e-102	98	359.762	176	174	3	F:GO:0003723; F:GO:0004525; P:GO:0006396	F:RNA binding; F:ribonuclease III activity; P:RNA processing	EC:3.1.26.3		IPR000999; PTHR14950 (PANTHER), PTHR14950:SF1 (PANTHER)	IPR000999 (Ribonuclease III) noIPR (unintegrated)
Q2_P03785	zinc finger	637	20	3.41366e-54	0.5905	gi|256088740|ref|XP_002580483.1|zinc finger protein [Schistosoma mansoni] >gi|238666064|emb|CAZ36722.1| zinc finger protein, putative [Schistosoma mansoni]	XP_002580483	3.41366e-54	100	215.312	98	98	2	F:GO:0008270; C:GO:0005622	F:zinc ion binding; C:intracellular			IPR007087; IPR015880; PTHR23224 (PANTHER), PTHR23224:SF459 (PANTHER), SSF57667 (SUPERFAMILY)	IPR007087 (unintegrated) IPR015880 (Zinc finger, C2H2-like) noIPR (Zinc finger, C2H2-type)
Q2_P03788	phosphoinositide-3- alpha polypeptide	577	20	1.03817e-90	0.6825	gi|256085715|ref|XP_002579059.1|phosphatidylinositol-45-bisphosphate 3-kinase catalytic subunit alpha PI3K [Schistosoma mansoni] >gi|238664463|emb|CAZ35298.1| phosphatidylinositol-4,5-bisphosphate 3-kinase catalytic subunit alpha PI3K [Schistosoma mansoni]	XP_002579059	1.03817e-90	100	336.265	160	160	0					IPR000403; IPR011009; IPR015433; PTHR10048:SF14 (PANTHER)	IPR000403 (Phosphatidylinositol 3-/4-kinase, catalytic) IPR011009 (Phosphatidylinositol Kinase) IPR015433 (Protein kinase-like domain) noIPR (unintegrated)
Q2_P03792	importin beta-3	1522	20	0	0.6525	gi|256076789|ref|XP_002574692.1|importin-beta 3 [Schistosoma mansoni] >gi|238659904|emb|CAZ30925.1| importin-beta 3, putative [Schistosoma mansoni]	XP_002574692	0	100	875.544	482	482	3	P:GO:0006886; F:GO:0005488; F:GO:0008565	P:intracellular protein transport; F:binding; F:protein transporter activity			IPR000357; IPR001494; IPR011989; IPR016024; IPR021133; PTHR10527 (PANTHER), PTHR10527:SF5 (PANTHER)	IPR000357 (Armadillo-like helical) IPR001494 (Armadillo-type fold) IPR011989 (HEAT) IPR016024 (HEAT, type 2) IPR021133 (Importin-beta, N-terminal) noIPR (unintegrated)
Q2_P03798	zinc finger protein	704	1	2.16236e-114	0.96	gi|256053081|ref|XP_002570037.1|zinc finger protein [Schistosoma mansoni] >gi|227287393|emb|CAY17657.1| zinc finger protein, putative [Schistosoma mansoni]	XP_002570037	2.16236e-114	96	415.616	234	226	1	F:GO:0008270	F:zinc ion binding			no IPS match	#N/A
Q2_P03800	rna recognition motif protein split ends	1350	1	1.25019e-85	0.95	gi|256079704|ref|XP_002576125.1|rna recognition motif protein split ends [Schistosoma mansoni] >gi|238661386|emb|CAZ32360.1| rna recognition motif protein split ends, putative [Schistosoma mansoni]	XP_002576125	1.25019e-85	95	321.627	210	201	4	F:GO:0003676; P:GO:0045449; C:GO:0005634; F:GO:0000166	F:nucleic acid binding; P:regulation of transcription; C:nucleus; F:nucleotide binding			SignalP (SIGNALP)	noIPR (unintegrated)
Q2_P03809	wd repeat domain 36	1095	20	4.47827e-165	0.577	gi|76156366|gb|AAX27580.2|SJCHGC04807 protein [Schistosoma japonicum]	AAX27580	4.47827e-165	88	585.104	345	307	2	P:GO:0006364; C:GO:0032040	P:rRNA processing; C:small-subunit processome			IPR001680; IPR011046; IPR015943; PTHR13889 (PANTHER), PTHR13889:SF2 (PANTHER)	IPR001680 (unintegrated) IPR011046 (WD40 repeat) IPR015943 (WD40 repeat-like-containing domain) noIPR (WD40/YVTN repeat-like-containing domain)
Q2_P03823	peter pan-related	687	20	1.29335e-100	0.594	gi|256088490|ref|XP_002580366.1|peter pan-related [Schistosoma mansoni] >gi|238665931|emb|CAZ36605.1| peter pan-related [Schistosoma mansoni]	XP_002580366	1.29335e-100	100	369.777	225	225	0					IPR001014; IPR007109; PTHR12661 (PANTHER), PTHR12661:SF3 (PANTHER)	IPR001014 (Brix domain) IPR007109 (Ribosomal protein L23/L25, conserved site) noIPR (unintegrated)
Q2_P03830	trna (nuclear export receptor for trnas)	881	20	1.96443e-151	0.5385	gi|256076021|ref|XP_002574313.1|hypothetical protein [Schistosoma mansoni] >gi|238659515|emb|CAZ30546.1| expressed protein [Schistosoma mansoni]	XP_002574313	1.96443e-151	100	539.265	293	293	4	P:GO:0046907; F:GO:0003723; C:GO:0044428; P:GO:0033036	P:intracellular transport; F:RNA binding; C:nuclear part; P:macromolecule localization			PTHR15952 (PANTHER), PTHR15952:SF11 (PANTHER)	noIPR (unintegrated)
Q2_P03832	rad50-interacting protein 1	2538	20	0	0.5225	gi|256082422|ref|XP_002577455.1|hypothetical protein [Schistosoma mansoni] >gi|238662774|emb|CAZ33693.1| expressed protein [Schistosoma mansoni]	XP_002577455	0	100	1648.64	845	845	0					IPR007528; PTHR13520 (PANTHER)	IPR007528 (RINT-1/TIP-1) noIPR (unintegrated)
Q2_P03841	troponin i	1859	6	0	0.735	gi|256075928|ref|XP_002574267.1|Troponin I (TnI) [Schistosoma mansoni] >gi|238659468|emb|CAZ30500.1| Troponin I (TnI), putative [Schistosoma mansoni]	XP_002574267	0	100	647.892	417	417	0					no IPS match	#N/A
Q2_P03852	hypothetical protein [Schistosoma mansoni]	688	2	3.74565e-116	0.99	gi|256072120|ref|XP_002572385.1|hypothetical protein [Schistosoma mansoni] >gi|238657542|emb|CAZ28616.1| expressed protein [Schistosoma mansoni]	XP_002572385	3.74565e-116	99	421.394	207	206	0					no IPS match	#N/A
Q2_P03853	transcription factor dp-2 (e2f dimerization partner 2)	794	20	1.07653e-110	0.563	gi|256073128|ref|XP_002572884.1|tyrosyl-DNA phosphodiesterase [Schistosoma mansoni] >gi|238658051|emb|CAZ29116.1| tyrosyl-DNA phosphodiesterase, putative [Schistosoma mansoni]	XP_002572884	1.07653e-110	99	379.407	196	195	0					IPR014889; IPR015648; PTHR12548:SF5 (PANTHER)	IPR014889 (Transcription factor DP) IPR015648 (Transcription factor DP, C-terminal) noIPR (unintegrated)
Q2_P03856	nad-dependent deacetylase sirtuin-2	1172	20	1.0338e-163	0.7815	gi|256086663|ref|XP_002579516.1|chromatin regulatory protein sir2 [Schistosoma mansoni] >gi|238664954|emb|CAZ35755.1| chromatin regulatory protein sir2, putative [Schistosoma mansoni]	XP_002579516	1.0338e-163	99	470.315	254	253	7	F:GO:0070403; P:GO:0008340; F:GO:0008270; P:GO:0006476; P:GO:0006342; F:GO:0017136; P:GO:0048813	F:NAD binding; P:determination of adult lifespan; F:zinc ion binding; P:protein amino acid deacetylation; P:chromatin silencing; F:NAD-dependent histone deacetylase activity; P:dendrite morphogenesis			SignalP (SIGNALP)	noIPR (unintegrated)
Q2_P03878	---NA---	543	0			#N/A	#N/A	#N/A	#N/A	#N/A	#N/A	#N/A	0					no IPS match	#N/A
Q2_P03880	---NA---	579	0			#N/A	#N/A	#N/A	#N/A	#N/A	#N/A	#N/A	0					no IPS match	#N/A
Q2_P03892	apoptosis inhibitor 5	299	20	1.92732e-21	0.684	gi|256086930|ref|XP_002579636.1|apoptosis inhibitor [Schistosoma mansoni] >gi|238665101|emb|CAZ35875.1| apoptosis inhibitor, putative [Schistosoma mansoni]	XP_002579636	1.92732e-21	98	105.531	71	70	3	C:GO:0005681; P:GO:0006916; F:GO:0017134	C:spliceosomal complex; P:anti-apoptosis; F:fibroblast growth factor binding			IPR008383; PTHR12758 (PANTHER)	IPR008383 (Apoptosis inhibitory 5) noIPR (unintegrated)
Q2_P03893	importin beta-2	738	20	1.70225e-128	0.8005	gi|256077749|ref|XP_002575163.1|importin-beta 2 [Schistosoma mansoni] >gi|238660393|emb|CAZ31396.1| importin-beta 2, putative [Schistosoma mansoni]	XP_002575163	1.70225e-128	100	462.611	245	245	4	P:GO:0006886; F:GO:0005488; F:GO:0008565; C:GO:0005634	P:intracellular protein transport; F:binding; F:protein transporter activity; C:nucleus			IPR011989; IPR016024; PTHR10527 (PANTHER), PTHR10527:SF2 (PANTHER)	IPR011989 (Armadillo-like helical) IPR016024 (Armadillo-type fold) noIPR (unintegrated)
Q2_P03894	sjchgc01219 protein	512	20	1.14931e-40	0.8275	gi|256080950|ref|XP_002576738.1|hypothetical protein [Schistosoma mansoni] >gi|238662019|emb|CAZ32975.1| expressed protein [Schistosoma mansoni]	XP_002576738	1.14931e-40	97	169.474	82	80	0					IPR002804; PD012969 (PRODOM), PTHR12682:SF8 (PANTHER), SignalP (SIGNALP)	IPR002804 (Archease, tRNA m5C methyltransferase chaperone) noIPR (unintegrated)
Q2_P03898	hypothetical protein [Schistosoma mansoni]	538	8	5.02392e-27	0.8325	gi|256091850|ref|XP_002581737.1|hypothetical protein [Schistosoma mansoni] >gi|238667923|emb|CAZ37978.1| expressed protein [Schistosoma mansoni]	XP_002581737	5.02392e-27	61	124.405	127	78	0					no IPS match	#N/A
Q2_P03899	atp-citrate synthase	1590	20	0	0.7065	gi|256072375|ref|XP_002572511.1|ATP-citrate synthase [Schistosoma mansoni] >gi|238657671|emb|CAZ28743.1| ATP-citrate synthase, putative [Schistosoma mansoni]	XP_002572511	0	100	1001.12	513	513	4	C:GO:0005737; P:GO:0044262; F:GO:0003878; F:GO:0005524	C:cytoplasm; P:cellular carbohydrate metabolic process; F:ATP citrate synthase activity; F:ATP binding	EC:2.3.3.8	Biosynthesis of plant hormones;Metabolic pathways;Citrate cycle (TCA cycle);Biosynthesis of alkaloids derived from terpenoid and polyketide;Biosynthesis of alkaloids derived from histidine and purine;Biosynthesis of alkaloids derived from ornithine, lysine and nicotinic acid;Biosynthesis of alkaloids derived from shikimate pathway;Biosynthesis of terpenoids and steroids;Biosynthesis of phenylprop…	IPR005810; IPR005811; IPR016102; PTHR23118 (PANTHER), SSF51735 (SUPERFAMILY)	IPR005810 (ATP-citrate lyase/succinyl-CoA ligase) IPR005811 (Succinyl-CoA ligase, alpha subunit) IPR016102 (Succinyl-CoA synthetase-like) noIPR (unintegrated)
Q2_P03902	cell polarity protein partition defective complex protein	526	3	9.53813e-36	0.95	gi|256092583|ref|XP_002581993.1|hypothetical protein [Schistosoma mansoni] >gi|238668400|emb|CAZ38233.1| hypothetical protein [Schistosoma mansoni]	XP_002581993	9.53813e-36	100	153.295	78	78	1	F:GO:0005515	F:protein binding			IPR001478; G3DSA:2.30.42.10 (GENE3D), PTHR11324 (PANTHER), PTHR11324:SF8 (PANTHER)	IPR001478 (PDZ/DHR/GLGF) noIPR (unintegrated)
Q2_P03910	hypothetical protein [Schistosoma mansoni]	927	1	1.95098e-51	1	gi|256070590|ref|XP_002571626.1|hypothetical protein [Schistosoma mansoni] >gi|238656771|emb|CAZ27856.1| hypothetical protein [Schistosoma mansoni]	XP_002571626	1.95098e-51	100	207.223	101	101	0					no IPS match	#N/A
Q2_P03911	phototropic-responsive nph3 family protein	1821	20	0	0.6265	gi|256083902|ref|XP_002578174.1|calmodulin-related [Schistosoma mansoni] >gi|238663535|emb|CAZ34412.1| calmodulin-related [Schistosoma mansoni]	XP_002578174	0	100	1172.53	606	606	0					IPR000210; IPR011333; IPR011992; IPR013069; IPR018247; IPR018249; PTHR10891 (PANTHER), PTHR10891:SF39 (PANTHER), SSF47473 (SUPERFAMILY)	IPR000210 (BTB/POZ) IPR011333 (BTB/POZ fold) IPR011992 (BTB/POZ-like) IPR013069 (EF-Hand 1, calcium-binding site) IPR018247 (EF-HAND 2) IPR018249 (EF-hand-like domain) noIPR (unintegrated)
Q2_P03912	hypothetical protein [Schistosoma mansoni]	957	1	1.46673e-158	1	gi|256081613|ref|XP_002577063.1|hypothetical protein [Schistosoma mansoni] >gi|238662357|emb|CAZ33300.1| expressed protein [Schistosoma mansoni]	XP_002577063	1.46673e-158	100	563.148	318	318	0					no IPS match	#N/A
Q2_P03918	casein kinase delta	1911	20	0	0.8815	gi|256087326|ref|XP_002579822.1|serine/threonine protein kinase [Schistosoma mansoni] >gi|238665311|emb|CAZ36061.1| serine/threonine kinase [Schistosoma mansoni]	XP_002579822	0	100	1105.12	636	636	11	F:GO:0016740; P:GO:0009851; F:GO:0004674; F:GO:0004672; C:GO:0005634; C:GO:0005737; P:GO:0006468; F:GO:0000166; F:GO:0005524; F:GO:0016301; P:GO:0016055	F:transferase activity; P:auxin biosynthetic process; F:protein serine/threonine kinase activity; F:protein kinase activity; C:nucleus; C:cytoplasm; P:protein amino acid phosphorylation; F:nucleotide binding; F:ATP binding; F:kinase activity; P:Wnt receptor signaling pathway			IPR000719; IPR008271; IPR011009; IPR017441; IPR017442; G3DSA:1.10.510.10 (GENE3D), G3DSA:3.30.200.20 (GENE3D), PTHR11909 (PANTHER), PTHR11909:SF18 (PANTHER)	IPR000719 (Protein kinase, ATP binding site) IPR008271 (Protein kinase, catalytic domain) IPR011009 (Protein kinase-like domain) IPR017441 (Serine/threonine-protein kinase, active site) IPR017442 (Serine/threonine-protein kinase-like domain) noIPR (unintegrated)
Q2_P03932	and ph domain-containing protein 6-like	673	4	1.64167e-129	0.535	gi|256067979|ref|XP_002570648.1|hypothetical protein [Schistosoma mansoni] >gi|238651228|emb|CAZ38333.1| expressed protein [Schistosoma mansoni]	XP_002570648	1.64167e-129	100	465.692	224	224	5	F:GO:0046872; F:GO:0005089; F:GO:0008270; P:GO:0035023; C:GO:0005622	F:metal ion binding; F:Rho guanyl-nucleotide exchange factor activity; F:zinc ion binding; P:regulation of Rho protein signal transduction; C:intracellular			no IPS match	#N/A
Q2_P03935	cleavage and polyadenylation specificity	893	20	7.90889e-39	0.901	gi|226483403|emb|CAX74002.1|cleavage and polyadenylation specific factor 6 [Schistosoma japonicum] >gi|226483405|emb|CAX74003.1| cleavage and polyadenylation specific factor 6 [Schistosoma japonicum]	CAX74002	7.90889e-39	100	165.236	84	84	2	F:GO:0003676; F:GO:0000166	F:nucleic acid binding; F:nucleotide binding			PTHR23204 (PANTHER)	noIPR (unintegrated)
Q2_P03942	protein arginine n-methyltransferase 7	632	20	6.42073e-90	0.701	gi|256075371|ref|XP_002573993.1|protein arginine n-methyltransferase [Schistosoma mansoni] >gi|238659185|emb|CAZ30226.1| protein arginine n-methyltransferase, putative [Schistosoma mansoni]	XP_002573993	6.42073e-90	98	333.954	170	168	13	C:GO:0005829; P:GO:0018216; F:GO:0035243; F:GO:0043021; F:GO:0044020; F:GO:0035241; P:GO:0006349; P:GO:0000387; P:GO:0034969; P:GO:0043046; F:GO:0005515; F:GO:0016277; C:GO:0005634	C:cytosol; P:peptidyl-arginine methylation; F:protein-arginine omega-N symmetric methyltransferase activity; F:ribonucleoprotein binding; F:histone methyltransferase activity (H4-R3 specific); F:protein-arginine omega-N monomethyltransferase activity; P:regulation of gene expression by genetic imprinting; P:spliceosomal snRNP assembly; P:histone arginine methylation; P:DNA methylation involved in…	EC:2.1.1.126		IPR004843; G3DSA:3.40.50.150 (GENE3D), PTHR11006 (PANTHER), PTHR11006:SF4 (PANTHER), SSF53335 (SUPERFAMILY)	IPR004843 (Metallo-dependent phosphatase) noIPR (unintegrated)
Q2_P03950	---NA---	992	0			#N/A	#N/A	#N/A	#N/A	#N/A	#N/A	#N/A	0					no IPS match	#N/A
Q2_P03952	sin3b [Schistosoma mansoni]	514	1	3.59072e-76	1	gi|256087697|ref|XP_002580001.1|sin3b [Schistosoma mansoni] >gi|238665503|emb|CAZ36240.1| sin3b, putative [Schistosoma mansoni]	XP_002580001	3.59072e-76	100	263.848	126	126	2	C:GO:0005634; P:GO:0006355	C:nucleus; P:regulation of transcription, DNA-dependent			no IPS match	#N/A
Q2_P03953	---NA---	817	0			#N/A	#N/A	#N/A	#N/A	#N/A	#N/A	#N/A	0					no IPS match	#N/A
Q2_P03956	serine threonine-protein kinase rio2 (rio kinase 2)	416	1	6.47621e-46	1	gi|256078761|ref|XP_002575663.1|serine/threonine-protein kinase rio2 (rio kinase 2) [Schistosoma mansoni] >gi|238660905|emb|CAZ31896.1| serine/threonine-protein kinase rio2 (rio kinase 2), putative [Schistosoma mansoni]	XP_002575663	6.47621e-46	100	186.808	138	138	3	P:GO:0006468; F:GO:0005524; F:GO:0004674	P:protein amino acid phosphorylation; F:ATP binding; F:protein serine/threonine kinase activity	EC:2.7.11.0		no IPS match	#N/A
Q2_P03958	nucleolin	1324	14	3.76443e-95	0.457857	gi|257215734|emb|CAX83019.1|Protein VHS3 (Viable in a HAL3 SIT4 background protein 3) [Schistosoma japonicum]	CAX83019	3.76443e-95	74	353.214	309	230	0					IPR000504; IPR012677; SSF54928 (SUPERFAMILY)	IPR000504 (Nucleotide-binding, alpha-beta plait) IPR012677 (RNA recognition motif, RNP-1) noIPR (unintegrated)
Q2_P03959	ankyrin family a (rfxank-like) 2	554	20	3.41363e-77	0.581	gi|256074247|ref|XP_002573437.1|DNA-binding protein rfxank [Schistosoma mansoni] >gi|238658617|emb|CAZ29669.1| DNA-binding protein rfxank, putative [Schistosoma mansoni]	XP_002573437	3.41363e-77	98	291.197	148	146	7	F:GO:0030169; F:GO:0042826; C:GO:0016020; C:GO:0005829; C:GO:0005624; C:GO:0005634; F:GO:0003677	F:low-density lipoprotein binding; F:histone deacetylase binding; C:membrane; C:cytosol; C:membrane fraction; C:nucleus; F:DNA binding			IPR002110; IPR020683; PTHR18958 (PANTHER), PTHR18958:SF199 (PANTHER)	IPR002110 (Ankyrin repeat) IPR020683 (Ankyrin repeat-containing domain) noIPR (unintegrated)
Q2_P03962	rac gtpase-activating protein 1	1012	20	4.62465e-173	0.514	gi|256074572|ref|XP_002573598.1|rac gtpase activating protein [Schistosoma mansoni] >gi|238658781|emb|CAZ29830.1| rac gtpase activating protein, putative [Schistosoma mansoni]	XP_002573598	4.62465e-173	100	601.282	313	313	7	P:GO:0023034; C:GO:0005622; F:GO:0046872; P:GO:0032501; F:GO:0005515; P:GO:0007165; P:GO:0032502	P:intracellular signaling pathway; C:intracellular; F:metal ion binding; P:multicellular organismal process; F:protein binding; P:signal transduction; P:developmental process			IPR000198; IPR002219; IPR008936; G3DSA:3.30.60.20 (GENE3D), PTHR23174 (PANTHER), SSF57889 (SUPERFAMILY)	IPR000198 (Protein kinase C-like, phorbol ester/diacylglycerol binding) IPR002219 (Rho GTPase activation protein) IPR008936 (RhoGAP) noIPR (unintegrated)
Q2_P03987	laminin domain-containing 2	540	20	3.96372e-26	0.691	gi|256091348|ref|XP_002581562.1|hypothetical protein [Schistosoma mansoni] >gi|238667593|emb|CAZ37800.1| expressed protein [Schistosoma mansoni] >gi|238667594|emb|CAZ37801.1| expressed protein [Schistosoma mansoni] >gi|238667596|emb|CAZ37803.1| expressed protein [Schistosoma mansoni]	XP_002581562	3.96372e-26	96	120.168	64	62	2	F:GO:0003674; P:GO:0008150	F:molecular_function; P:biological_process			no IPS match	#N/A
Q2_P03995	receptor-type tyrosine-protein phosphatase o precursor	495	20	3.76963e-94	0.589	gi|256082895|ref|XP_002577687.1|protein tyrosine phosphatase [Schistosoma mansoni] >gi|238663015|emb|CAZ33925.1| protein tyrosine phosphatase, putative [Schistosoma mansoni]	XP_002577687	3.76963e-94	100	347.051	165	165	3	P:GO:0006470; F:GO:0004725; F:GO:0005515	P:protein amino acid dephosphorylation; F:protein tyrosine phosphatase activity; F:protein binding	EC:3.1.3.48		IPR000242; G3DSA:3.90.190.10 (GENE3D), PTHR19134 (PANTHER), SSF52799 (SUPERFAMILY)	IPR000242 (Protein-tyrosine phosphatase, receptor/non-receptor type) noIPR (unintegrated)
Q2_P04023	mps one binder kinase activator-like 2	993	4	1.53249e-113	0.73	gi|256052457|ref|XP_002569784.1|mps one binder kinase activator-like 2 (mob2) [Schistosoma mansoni] >gi|227284505|emb|CAY17157.1| mps one binder kinase activator-like 2 (mob2) [Schistosoma mansoni]	XP_002569784	1.53249e-113	98	413.69	231	228	2	F:GO:0005515; F:GO:0016301	F:protein binding; F:kinase activity			IPR005301; PTHR22599:SF4 (PANTHER)	IPR005301 (Mob1/phocein) noIPR (unintegrated)
Q2_P04024	sjchgc04876 protein	620	3	7.37885e-67	0.76	gi|256074380|ref|XP_002573503.1|hypothetical protein [Schistosoma mansoni] >gi|238658684|emb|CAZ29735.1| expressed protein [Schistosoma mansoni]	XP_002573503	7.37885e-67	99	257.299	129	128	0					no IPS match	#N/A
Q2_P04027	chromodomain helicase dna binding protein 4	5901	20	0	0.679	gi|256052547|ref|XP_002569826.1|chromodomain helicase DNA binding protein [Schistosoma mansoni] >gi|227284553|emb|CAY17238.1| chromodomain helicase DNA binding protein, putative [Schistosoma mansoni]	XP_002569826	0	100	3658.23	1966	1966	14	C:GO:0000785; F:GO:0004386; F:GO:0003682; F:GO:0003677; C:GO:0005634; F:GO:0003676; F:GO:0005524; P:GO:0006333; F:GO:0008270; F:GO:0008026; F:GO:0005515; F:GO:0046872; F:GO:0016818; P:GO:0045449	C:chromatin; F:helicase activity; F:chromatin binding; F:DNA binding; C:nucleus; F:nucleic acid binding; F:ATP binding; P:chromatin assembly or disassembly; F:zinc ion binding; F:ATP-dependent helicase activity; F:protein binding; F:metal ion binding; F:hydrolase activity, acting on acid anhydrides, in phosphorus-containing anhydrides; P:regulation of transcription			IPR000330; IPR000953; IPR001650; IPR001841; IPR001965; IPR009462; IPR009463; IPR011011; IPR012957; IPR012958; IPR014001; IPR014021; IPR016197; IPR019786; IPR019787; G3DSA:2.40.50.40 (GENE3D), G3DSA:3.30.40.10 (GENE3D), G3DSA:3.40.50.300 (GENE3D), PTHR10799 (PANTHER), PTHR10799:SF64 (PANTHER), SSF52540 (SUPERFAMILY)	IPR000330 (CHD, C-terminal 2) IPR000953 (CHD, N-terminal) IPR001650 (Chromo domain) IPR001841 (Chromo domain-like) IPR001965 (DEAD-like helicase, N-terminal) IPR009462 (DNA/RNA helicase, C-terminal) IPR009463 (Helicase, superfamily 1/2, ATP-binding domain) IPR011011 (Protein of unknown function DUF1086) IPR012957 (Protein of unknown function DUF1087) IPR012958 (SNF2-related) IPR014001 (unintegrat…
Q2_P04040	peptidyl-prolyl cis-trans isomerase	1028	20	1.82349e-165	0.815	gi|256083815|ref|XP_002578132.1|peptidyl-prolyl cis-trans isomerase G ppig [Schistosoma mansoni] >gi|238663490|emb|CAZ34370.1| peptidyl-prolyl cis-trans isomerase G, ppig, putative [Schistosoma mansoni]	XP_002578132	1.82349e-165	100	586.26	339	339	0					IPR002130; IPR015891; IPR020892; PTHR11071 (PANTHER), PTHR11071:SF56 (PANTHER)	IPR002130 (Cyclophilin-like) IPR015891 (Peptidyl-prolyl cis-trans isomerase, cyclophilin-type) IPR020892 (Peptidyl-prolyl cis-trans isomerase, cyclophilin-type, conserved site) noIPR (unintegrated)
Q2_P04047	sjchgc05249 protein	1341	6	1.87495e-150	0.591667	gi|256085935|ref|XP_002579164.1|hypothetical protein [Schistosoma mansoni] >gi|238664578|emb|CAZ35403.1| expressed protein [Schistosoma mansoni]	XP_002579164	1.87495e-150	99	536.954	292	290	0					no IPS match	#N/A
Q2_P04048	sjchgc02961 protein	196	1	8.74071e-06	0.64	gi|56756623|gb|AAW26484.1|SJCHGC02961 protein [Schistosoma japonicum]	AAW26484	8.74071e-06	64	53.5286	48	31	0					no IPS match	#N/A
Q2_P04056	sjchgc02097 protein	529	8	1.54439e-57	0.9325	gi|256087919|ref|XP_002580109.1|hypothetical protein [Schistosoma mansoni] >gi|238665617|emb|CAZ36348.1| expressed protein [Schistosoma mansoni]	XP_002580109	1.54439e-57	100	225.713	108	108	0					no IPS match	#N/A
Q2_P04084	protein yippee-like 5	294	20	8.62287e-46	0.8995	gi|226470252|emb|CAX70406.1|Protein yippee-like 5 [Schistosoma japonicum] >gi|226489891|emb|CAX75096.1| Protein yippee-like 5 [Schistosoma japonicum] >gi|226489893|emb|CAX75097.1| Protein yippee-like 5 [Schistosoma japonicum]	CAX70406	8.62287e-46	98	186.422	93	92	0					IPR004910; PTHR13847 (PANTHER), PTHR13847:SF1 (PANTHER)	IPR004910 (unintegrated) noIPR (Yippee-like protein)
Q2_P04104	heat shock protein 90	515	20	6.68155e-36	0.9445	gi|256077540|ref|XP_002575061.1|hypothetical protein [Schistosoma mansoni] >gi|238660286|emb|CAZ31294.1| expressed protein [Schistosoma mansoni]	XP_002575061	6.68155e-36	97	153.68	106	103	0					no IPS match	#N/A
Q2_P04106	peptide alpha-n-acetyltransferase	572	3	6.51217e-90	0.926667	gi|256075501|ref|XP_002574057.1|peptide alpha-N-acetyltransferase [Schistosoma mansoni] >gi|238659251|emb|CAZ30290.1| peptide alpha-n-acetyltransferase-related [Schistosoma mansoni]	XP_002574057	6.51217e-90	97	333.569	189	185	0					no IPS match	#N/A
Q2_P04112	hypothetical protein [Schistosoma mansoni]	593	2	7.58197e-108	0.985	gi|256080774|ref|XP_002576652.1|hypothetical protein [Schistosoma mansoni] >gi|238661929|emb|CAZ32889.1| expressed protein [Schistosoma mansoni]	XP_002576652	7.58197e-108	100	393.275	197	197	0					no IPS match	#N/A
Q2_P04115	sjchgc04036 protein	495	6	1.21829e-76	0.691667	gi|256088452|ref|XP_002580349.1|hypothetical protein [Schistosoma mansoni] >gi|238665910|emb|CAZ36588.1| expressed protein [Schistosoma mansoni]	XP_002580349	1.21829e-76	98	288.886	144	142	15	P:GO:0034720; F:GO:0005506; F:GO:0016706; C:GO:0005634; F:GO:0051864; F:GO:0016702; P:GO:0045892; P:GO:0070544; P:GO:0055114; P:GO:0016568; F:GO:0016491; F:GO:0032453; F:GO:0046872; P:GO:0006350; P:GO:0045449	P:histone H3-K4 demethylation; F:iron ion binding; F:oxidoreductase activity, acting on paired donors, with incorporation or reduction of molecular oxygen, 2-oxoglutarate as one donor, and incorporation of one atom each of oxygen into both donors; C:nucleus; F:histone demethylase activity (H3-K36 specific); F:oxidoreductase activity, acting on single donors with incorporation of molecular oxygen,…			no IPS match	#N/A
Q2_P04118	---NA---	149	0			#N/A	#N/A	#N/A	#N/A	#N/A	#N/A	#N/A	0					no IPS match	#N/A
Q2_P04120	pwwp domain containing 2a	4071	20	0	0.5395	gi|256078492|ref|XP_002575529.1|hypothetical protein [Schistosoma mansoni] >gi|238660770|emb|CAZ31762.1| expressed protein [Schistosoma mansoni]	XP_002575529	0	100	2322.35	1356	1356	0					IPR000313; G3DSA:2.30.30.160 (GENE3D), SSF63748 (SUPERFAMILY)	IPR000313 (PWWP) noIPR (unintegrated)
Q2_P04124	ribonuclease h1	352	20	1.08671e-48	0.7105	gi|256090536|ref|XP_002581243.1|phosphoglucomutase [Schistosoma mansoni] >gi|238667100|emb|CAZ37482.1| phosphoglucomutase, putative [Schistosoma mansoni]	XP_002581243	1.08671e-48	100	196.052	107	107	0					IPR002156; IPR012337; G3DSA:3.30.420.10 (GENE3D), PTHR10642 (PANTHER), SignalP (SIGNALP)	IPR002156 (Polynucleotidyl transferase, ribonuclease H fold) IPR012337 (Ribonuclease H) noIPR (unintegrated)
Q2_P04127	la ribonucleoprotein domain member 1	3364	20	0	0.765	gi|256070560|ref|XP_002571611.1|lupus la ribonucleoprotein [Schistosoma mansoni] >gi|238656756|emb|CAZ27841.1| lupus la ribonucleoprotein, putative [Schistosoma mansoni]	XP_002571611	0	96	1929.07	1105	1064	3	F:GO:0003676; C:GO:0030529; F:GO:0005515	F:nucleic acid binding; C:ribonucleoprotein complex; F:protein binding			IPR006607; IPR006630; IPR011991; PTHR22792 (PANTHER), PTHR22792:SF5 (PANTHER), SSF46785 (SUPERFAMILY)	IPR006607 (Protein of unknown function DM15) IPR006630 (RNA-binding protein Lupus La) IPR011991 (unintegrated) noIPR (Winged helix-turn-helix transcription repressor DNA-binding)
Q2_P04133	carbamoyl-phosphate synthetase aspartate and dihydroorotase	619	20	1.42676e-94	0.6695	gi|256092439|ref|XP_002581944.1|carbamoyl-phosphate synthetase [Schistosoma mansoni] >gi|238668305|emb|CAZ38184.1| carbamoyl-phosphate synthetase (glutamine-hydrolysing); dihydro-orotase (C26 family) [Schistosoma mansoni]	XP_002581944	1.42676e-94	92	349.362	193	178	15	C:GO:0005829; C:GO:0016363; F:GO:0004088; F:GO:0004672; C:GO:0005739; P:GO:0006541; P:GO:0018107; F:GO:0002134; F:GO:0070335; F:GO:0005524; F:GO:0004070; F:GO:0004151; P:GO:0060041; P:GO:0046777; P:GO:0006207	C:cytosol; C:nuclear matrix; F:carbamoyl-phosphate synthase (glutamine-hydrolyzing) activity; F:protein kinase activity; C:mitochondrion; P:glutamine metabolic process; P:peptidyl-threonine phosphorylation; F:UTP binding; F:aspartate binding; F:ATP binding; F:aspartate carbamoyltransferase activity; F:dihydroorotase activity; P:retina development in camera-type eye; P:protein amino acid autophosp…	EC:6.3.5.5; EC:2.1.3.2; EC:3.5.2.3	Pyrimidine metabolism;Metabolic pathways;Alanine, aspartate and glutamate metabolismPyrimidine metabolism;Metabolic pathwaysPyrimidine metabolism;Metabolic pathways;Alanine, aspartate and glutamate metabolism	IPR000991; G3DSA:3.40.50.880 (GENE3D), PTHR11405 (PANTHER), PTHR11405:SF3 (PANTHER), SSF52317 (SUPERFAMILY)	IPR000991 (Glutamine amidotransferase class-I, C-terminal) noIPR (unintegrated)
Q2_P04139	hypothetical protein [Schistosoma mansoni]	787	1	5.55328e-35	0.98	gi|256081797|ref|XP_002577154.1|hypothetical protein [Schistosoma mansoni] >gi|238662450|emb|CAZ33391.1| expressed protein [Schistosoma mansoni]	XP_002577154	5.55328e-35	98	152.14	75	74	0					no IPS match	#N/A
Q2_P04140	bms1 ribosome assembly protein	348	20	2.50917e-53	0.6075	gi|256089431|ref|XP_002580813.1|ribosome biogenesis protein BMS1 [Schistosoma mansoni] >gi|238666425|emb|CAZ37052.1| ribosome biogenesis protein BMS1, putative [Schistosoma mansoni]	XP_002580813	2.50917e-53	98	211.46	109	107	8	F:GO:0005525; F:GO:0003674; F:GO:0003924; F:GO:0000166; P:GO:0008150; P:GO:0042254; C:GO:0005575; C:GO:0005634	F:GTP binding; F:molecular_function; F:GTPase activity; F:nucleotide binding; P:biological_process; P:ribosome biogenesis; C:cellular_component; C:nucleus			PTHR12858 (PANTHER), PTHR12858:SF2 (PANTHER), SSF52540 (SUPERFAMILY)	noIPR (unintegrated)
Q2_P04143	---NA---	528	0			#N/A	#N/A	#N/A	#N/A	#N/A	#N/A	#N/A	0					SignalP (SIGNALP)	noIPR (unintegrated)
Q2_P04170	nucleolar protein 6	519	2	3.41326e-65	0.88	gi|226467684|emb|CAX69718.1|Nucleolar protein 6 [Schistosoma japonicum]	CAX69718	3.41326e-65	89	143.665	93	83	0					no IPS match	#N/A
Q2_P04172	mitochondrial ribosomal protein l38	535	20	6.51677e-96	0.485	gi|256080208|ref|XP_002576374.1|phosphatidylethanolamine-binding protein [Schistosoma mansoni] >gi|238661641|emb|CAZ32611.1| phosphatidylethanolamine-binding protein, putative [Schistosoma mansoni]	XP_002576374	6.51677e-96	97	353.214	176	171	0					IPR008914; PTHR11362 (PANTHER)	IPR008914 (Phosphatidylethanolamine-binding protein PEBP) noIPR (unintegrated)
Q2_P04180	eukaryotic translation initiation factor 2c	510	5	7.67345e-53	0.804	gi|256090156|ref|XP_002581078.1|eukaryotic translation initiation factor 2c [Schistosoma mansoni] >gi|238666885|emb|CAZ37317.1| eukaryotic translation initiation factor 2c, putative [Schistosoma mansoni]	XP_002581078	7.67345e-53	99	209.92	105	104	1	F:GO:0003743	F:translation initiation factor activity			SignalP (SIGNALP)	noIPR (unintegrated)
Q2_P04184		963				#N/A	#N/A	#N/A	#N/A	#N/A	#N/A	#N/A						IPR003599; IPR007110; IPR013098; IPR013783; PTHR19897 (PANTHER), PTHR19897:SF14 (PANTHER), SSF48726 (SUPERFAMILY)	IPR003599 (Immunoglobulin I-set) IPR007110 (Immunoglobulin subtype) IPR013098 (Immunoglobulin-like) IPR013783 (Immunoglobulin-like fold) noIPR (unintegrated)
Q2_P04192	cleavage and polyadenylation specific factor 73kda	1360	20	0	0.8435	gi|256086716|ref|XP_002579538.1|cleavage and polyadenylation specificity factor-related [Schistosoma mansoni] >gi|238664985|emb|CAZ35777.1| cleavage and polyadenylation specificity factor-related [Schistosoma mansoni]	XP_002579538	0	99	921.768	452	451	11	P:GO:0006378; F:GO:0046872; P:GO:0008380; F:GO:0004521; C:GO:0005654; F:GO:0003723; F:GO:0005515; P:GO:0006398; C:GO:0030529; P:GO:0006379; F:GO:0008409	P:mRNA polyadenylation; F:metal ion binding; P:RNA splicing; F:endoribonuclease activity; C:nucleoplasm; F:RNA binding; F:protein binding; P:histone mRNA 3'-end processing; C:ribonucleoprotein complex; P:mRNA cleavage; F:5'-3' exonuclease activity			IPR001279; IPR011108; IPR022712; G3DSA:3.60.15.10 (GENE3D), PTHR11203 (PANTHER), PTHR11203:SF11 (PANTHER), SSF56281 (SUPERFAMILY)	IPR001279 (Beta-Casp domain) IPR011108 (Beta-lactamase-like) IPR022712 (RNA-metabolising metallo-beta-lactamase) noIPR (unintegrated)
Q2_P04194	ubinuclein yemanuclein	908	1	2.91952e-129	0.99	gi|256086718|ref|XP_002579539.1|ubinuclein/yemanuclein [Schistosoma mansoni] >gi|238664986|emb|CAZ35778.1| ubinuclein/yemanuclein, putative [Schistosoma mansoni]	XP_002579539	2.91952e-129	99	465.692	286	285	0					no IPS match	#N/A
Q2_P04201	protein trs85 homolog	1284	20	0	0.525	gi|256075462|ref|XP_002574038.1|hypothetical protein [Schistosoma mansoni] >gi|238659231|emb|CAZ30271.1| expressed protein [Schistosoma mansoni]	XP_002574038	0	100	808.135	427	427	0					PTHR12975 (PANTHER)	noIPR (unintegrated)
Q2_P04203	multiple ankyrin repeats single kh domain protein	2463	1	0	1	gi|256083360|ref|XP_002577913.1|multiple ankyrin repeats single kh domain protein [Schistosoma mansoni] >gi|238663254|emb|CAZ34151.1| multiple ankyrin repeats single kh domain protein, putative [Schistosoma mansoni]	XP_002577913	0	100	1276.92	809	809	1	F:GO:0003723	F:RNA binding			no IPS match	#N/A
Q2_P04225	---NA---	725	0			#N/A	#N/A	#N/A	#N/A	#N/A	#N/A	#N/A	0					SignalP (SIGNALP)	noIPR (unintegrated)
Q2_P04226	methionyl aminopeptidase 2	1613	20	0	0.8615	gi|256072500|ref|XP_002572573.1|methionyl aminopeptidase 2 (M24 family) [Schistosoma mansoni] >gi|238657734|emb|CAZ28805.1| methionyl aminopeptidase 2 (M24 family) [Schistosoma mansoni]	XP_002572573	0	99	858.21	463	462	0					IPR000994; IPR001714; IPR002468; IPR018349; SSF46785 (SUPERFAMILY)	IPR000994 (Peptidase M24, methionine aminopeptidase) IPR001714 (Peptidase M24, structural domain) IPR002468 (Peptidase M24A, methionine aminopeptidase, subfamily 2) IPR018349 (Peptidase M24A, methionine aminopeptidase, subfamily 2, binding site) noIPR (unintegrated)
Q2_P04238	transcriptional factor nfil3	4098	20	0	0.8315	gi|256053286|ref|XP_002570129.1|transcriptional factor nfil3/e4bp4 [Schistosoma mansoni] >gi|227287506|emb|CAY17863.1| transcriptional factor nfil3/e4bp4, putative [Schistosoma mansoni]	XP_002570129	0	100	1636.7	1365	1365	0					IPR004827; IPR011700; G3DSA:1.20.5.170 (GENE3D), PTHR15284 (PANTHER)	IPR004827 (Basic leucine zipper) IPR011700 (Basic-leucine zipper (bZIP) transcription factor) noIPR (unintegrated)
Q2_P04239	hypothetical protein [Schistosoma mansoni]	441	2	2.19684e-65	0.98	gi|256071644|ref|XP_002572149.1|hypothetical protein [Schistosoma mansoni] >gi|238657302|emb|CAZ28380.1| expressed protein [Schistosoma mansoni]	XP_002572149	2.19684e-65	98	251.521	129	127	2	F:GO:0008270; C:GO:0005622	F:zinc ion binding; C:intracellular			no IPS match	#N/A
Q2_P04247	hypothetical protein [Schistosoma mansoni]	849	3	6.01494e-17	0.97	gi|256086010|ref|XP_002579200.1|hypothetical protein [Schistosoma mansoni] >gi|238664617|emb|CAZ35439.1| expressed protein [Schistosoma mansoni]	XP_002579200	6.01494e-17	97	92.4337	42	41	3	P:GO:0007010; F:GO:0003779; C:GO:0015629	P:cytoskeleton organization; F:actin binding; C:actin cytoskeleton			no IPS match	#N/A
Q2_P04252	fragile x related 1 frx1	486	3	3.48111e-71	0.766667	gi|256089348|ref|XP_002580773.1|fragile X related 1 frx1 [Schistosoma mansoni] >gi|238666382|emb|CAZ37012.1| fragile X related 1, frx1 [Schistosoma mansoni]	XP_002580773	3.48111e-71	84	270.781	162	137	0					no IPS match	#N/A
Q2_P04253	---NA---	554	0			#N/A	#N/A	#N/A	#N/A	#N/A	#N/A	#N/A	0					no IPS match	#N/A
Q2_P04262	t-complex protein 1 subunit	326	20	2.0682e-15	0.976	gi|256078490|ref|XP_002575528.1|chaperonin containing t-complex protein 1 gamma subunit tcpg [Schistosoma mansoni] >gi|238660769|emb|CAZ31761.1| chaperonin containing t-complex protein 1, gamma subunit, tcpg, putative [Schistosoma mansoni]	XP_002575528	2.0682e-15	100	85.5001	43	43	0					SignalP (SIGNALP)	noIPR (unintegrated)
Q2_P04264	fad-dependent oxidoreductase domain-containing protein 1	1446	20	0	0.6065	gi|256087709|ref|XP_002580007.1|fad oxidoreductase [Schistosoma mansoni] >gi|238665509|emb|CAZ36246.1| fad oxidoreductase, putative [Schistosoma mansoni]	XP_002580007	0	100	994.186	481	481	0					IPR006076; G3DSA:3.50.50.60 (GENE3D), PTHR13847 (PANTHER), PTHR13847:SF12 (PANTHER), SSF51905 (SUPERFAMILY)	IPR006076 (FAD dependent oxidoreductase) noIPR (unintegrated)
Q2_P04274	sjchgc09125 protein	564	5	3.24057e-78	0.73	gi|256077376|ref|XP_002574981.1|hypothetical protein [Schistosoma mansoni] >gi|238660202|emb|CAZ31214.1| expressed protein [Schistosoma mansoni]	XP_002574981	3.24057e-78	86	294.664	187	162	0					SignalP (SIGNALP)	noIPR (unintegrated)
Q2_P04287	novel protein with a sit4 phosphatase-associated protein domain	896	3	3.85015e-126	0.733333	gi|256085450|ref|XP_002578934.1|hypothetical protein [Schistosoma mansoni] >gi|238664323|emb|CAZ35172.1| expressed protein [Schistosoma mansoni]	XP_002578934	3.85015e-126	100	455.292	298	298	0					no IPS match	#N/A
Q2_P04288	---NA---	616	0			#N/A	#N/A	#N/A	#N/A	#N/A	#N/A	#N/A	0					SignalP (SIGNALP)	noIPR (unintegrated)
Q2_P04296	ank repeat-containing	393	1	1.16205e-48	0.98	gi|256071838|ref|XP_002572245.1|ank repeat-containing [Schistosoma mansoni] >gi|238657400|emb|CAZ28476.1| ank repeat-containing, putative [Schistosoma mansoni]	XP_002572245	1.16205e-48	98	144.05	88	87	0					no IPS match	#N/A
Q2_P04298	hypothetical protein [Schistosoma mansoni]	435	1	6.93774e-48	0.96	gi|256075407|ref|XP_002574011.1|hypothetical protein [Schistosoma mansoni] >gi|238659203|emb|CAZ30244.1| hypothetical protein [Schistosoma mansoni]	XP_002574011	6.93774e-48	96	193.356	100	96	0					no IPS match	#N/A
Q2_P04308	metastasis-associated protein 1	1570	2	9.70722e-141	1	gi|256080015|ref|XP_002576279.1|metastasis-associated protein 1 (mta1) [Schistosoma mansoni] >gi|238661543|emb|CAZ32515.1| metastasis-associated protein 1 (mta1), putative [Schistosoma mansoni]	XP_002576279	9.70722e-141	100	504.982	248	248	1	F:GO:0003677	F:DNA binding			no IPS match	#N/A
Q2_P04331	---NA---	379	0			#N/A	#N/A	#N/A	#N/A	#N/A	#N/A	#N/A	0					SignalP (SIGNALP)	noIPR (unintegrated)
Q2_P04355	wd40-repeat protein	278	12	3.68563e-49	0.59	gi|256080860|ref|XP_002576694.1|rex4-related (xpmc2) [Schistosoma mansoni] >gi|238661973|emb|CAZ32931.1| rex4-related (xpmc2) [Schistosoma mansoni]	XP_002576694	3.68563e-49	100	197.593	92	92	0					no IPS match	#N/A
Q2_P04360	dna excision repair protein ercc-6-like	3900	20	0	0.631	gi|256086324|ref|XP_002579350.1|excision repair helicase ercc-6-related [Schistosoma mansoni] >gi|238664781|emb|CAZ35589.1| excision repair helicase ercc-6-related [Schistosoma mansoni]	XP_002579350	0	100	2536.53	1299	1299	0					IPR000330; IPR001650; IPR014001; IPR014021; PTHR10799 (PANTHER), PTHR10799:SF67 (PANTHER), SSF52540 (SUPERFAMILY)	IPR000330 (DEAD-like helicase, N-terminal) IPR001650 (DNA/RNA helicase, C-terminal) IPR014001 (Helicase, superfamily 1/2, ATP-binding domain) IPR014021 (SNF2-related) noIPR (unintegrated)
Q2_P04366	phospholipase active site motif family protein	411	20	1.64234e-73	0.58	gi|256087890|ref|XP_002580095.1|CDP-diacylglycerol--glycerol-3-phosphate 3-phosphatidyltransferase [Schistosoma mansoni] >gi|238665602|emb|CAZ36334.1| CDP-diacylglycerol--glycerol-3-phosphate 3-phosphatidyltransferase; phosphatidylglycerophosphate synthase-like protein, putative [Schistosoma mansoni]	XP_002580095	1.64234e-73	100	278.485	136	136	0					PTHR12586 (PANTHER)	noIPR (unintegrated)
Q2_P04386	lipoate-protein ligase	693	1	2.90895e-23	1	gi|256087228|ref|XP_002579776.1|lipoate-protein ligase [Schistosoma mansoni] >gi|238665259|emb|CAZ36015.1| lipoate-protein ligase, putative [Schistosoma mansoni]	XP_002579776	2.90895e-23	100	112.849	49	49	2	F:GO:0016874; P:GO:0006464	F:ligase activity; P:protein modification process			SignalP (SIGNALP)	noIPR (unintegrated)
Q2_P04400	hypothetical protein [Schistosoma mansoni]	508	1	1.33412e-75	1	gi|256084522|ref|XP_002578477.1|hypothetical protein [Schistosoma mansoni] >gi|238663852|emb|CAZ34715.1| conserved hypothetical protein [Schistosoma mansoni]	XP_002578477	1.33412e-75	100	258.455	144	144	1	F:GO:0008270	F:zinc ion binding			no IPS match	#N/A
Q2_P04401	---NA---	409	0			#N/A	#N/A	#N/A	#N/A	#N/A	#N/A	#N/A	0					no IPS match	#N/A
Q2_P04407	---NA---	300	0			#N/A	#N/A	#N/A	#N/A	#N/A	#N/A	#N/A	0					SignalP (SIGNALP)	noIPR (unintegrated)
Q2_P04417	dbl related	649	4	7.83823e-118	0.565	gi|256072330|ref|XP_002572489.1|dbl related [Schistosoma mansoni] >gi|238657648|emb|CAZ28721.1| dbl related [Schistosoma mansoni]	XP_002572489	7.83823e-118	96	426.787	218	210	3	P:GO:0035023; C:GO:0005622; F:GO:0005089	P:regulation of Rho protein signal transduction; C:intracellular; F:Rho guanyl-nucleotide exchange factor activity			IPR011993; SSF50729 (SUPERFAMILY)	IPR011993 (Pleckstrin homology-type) noIPR (unintegrated)
Q2_P04436	hypothetical protein [Schistosoma mansoni]	341	1	9.42616e-13	0.98	gi|256069353|ref|XP_002571114.1|hypothetical protein [Schistosoma mansoni] >gi|238652132|emb|CAZ38799.1| expressed protein [Schistosoma mansoni]	XP_002571114	9.42616e-13	98	76.6406	66	65	0					no IPS match	#N/A
Q2_P04443	---NA---	561	0			#N/A	#N/A	#N/A	#N/A	#N/A	#N/A	#N/A	0					SignalP (SIGNALP)	noIPR (unintegrated)
Q2_P04444	sjchgc09198 protein	493	3	5.63128e-76	0.933333	gi|256074226|ref|XP_002573427.1|hypothetical protein [Schistosoma mansoni] >gi|238658606|emb|CAZ29659.1| expressed protein [Schistosoma mansoni]	XP_002573427	5.63128e-76	100	249.98	124	124	0					no IPS match	#N/A
Q2_P04464	arfgtpase-activating protein	1277	8	0	0.7325	gi|256086483|ref|XP_002579428.1|hypothetical protein [Schistosoma mansoni] >gi|238664862|emb|CAZ35667.1| expressed protein [Schistosoma mansoni]	XP_002579428	0	94	820.846	434	409	4	F:GO:0008060; P:GO:0032312; F:GO:0005509; F:GO:0008270	F:ARF GTPase activator activity; P:regulation of ARF GTPase activity; F:calcium ion binding; F:zinc ion binding			no IPS match	#N/A
Q2_P04467	rna-binding protein related	1331	2	2.24754e-55	0.94	gi|256079872|ref|XP_002576208.1|rna-binding protein related [Schistosoma mansoni] >gi|238661471|emb|CAZ32444.1| rna-binding protein related [Schistosoma mansoni]	XP_002576208	2.24754e-55	100	221.09	109	109	1	F:GO:0003723	F:RNA binding			no IPS match	#N/A
Q2_P04480	imap family member 4-like	527	20	1.38691e-10	0.565	gi|28416431|ref|NP_056475.1|GTPase IMAP family member 2 [Homo sapiens] >gi|38372396|sp|Q9UG22.2|GIMA2_HUMAN RecName: Full=GTPase IMAP family member 2; AltName: Full=Immunity-associated protein 2; Short=hIMAP2 >gi|15530285|gb|AAH13934.1| GTPase, IMAP family member 2 [Homo sapiens] >gi|21595444|gb|AAH32345.1| GTPase, IMAP family member 2 [Homo sapiens] >gi|51105900|gb|EAL24484.1| immunity associate…	NP_056475	1.38691e-10	57	69.707	96	55	7	P:GO:0048519; C:GO:0044464; P:GO:0002684; P:GO:0045321; P:GO:0048522; P:GO:0065008; P:GO:0051239	P:negative regulation of biological process; C:cell part; P:positive regulation of immune system process; P:leukocyte activation; P:positive regulation of cellular process; P:regulation of biological quality; P:regulation of multicellular organismal process			no IPS match	#N/A
Q2_P04494	calcyphosphine 2	1860	11	0	0.53	gi|256052366|ref|XP_002569743.1|hypothetical protein [Schistosoma mansoni] >gi|227284455|emb|CAY17034.1| expressed protein [Schistosoma mansoni]	XP_002569743	0	100	1241.87	619	619	1	F:GO:0005509	F:calcium ion binding			no IPS match	#N/A
Q2_P04509	gag-pol protein	492	20	3.16341e-24	0.556	gi|256070015|ref|XP_002571348.1|hypothetical protein [Schistosoma mansoni] >gi|238652560|emb|CAZ39033.1| hypothetical protein [Schistosoma mansoni]	XP_002571348	3.16341e-24	68	114.775	111	76	0					no IPS match	#N/A
Q2_P04511	kinesin family member 3b	1782	20	0	0.76	gi|256092910|ref|XP_002582120.1|hypothetical protein [Schistosoma mansoni] >gi|238804763|emb|CAZ39220.1| kif-3, putative [Schistosoma mansoni]	XP_002582120	0	100	1072.38	593	593	0					IPR001752; IPR019821; PTHR16012 (PANTHER), PTHR16012:SF161 (PANTHER), SSF52540 (SUPERFAMILY)	IPR001752 (Kinesin, motor domain) IPR019821 (Kinesin, motor region, conserved site) noIPR (unintegrated)
Q2_P04517	reverse transcriptase	448	10	4.58342e-31	0.725	gi|256088090|ref|XP_002580192.1|hypothetical protein [Schistosoma mansoni] >gi|238665705|emb|CAZ36431.1| expressed protein [Schistosoma mansoni]	XP_002580192	4.58342e-31	97	137.502	68	66	8	F:GO:0003723; P:GO:0006820; F:GO:0005452; C:GO:0016021; P:GO:0006278; C:GO:0016020; F:GO:0015380; F:GO:0003964	F:RNA binding; P:anion transport; F:inorganic anion exchanger activity; C:integral to membrane; P:RNA-dependent DNA replication; C:membrane; F:anion exchanger activity; F:RNA-directed DNA polymerase activity			no IPS match	#N/A
Q2_P04525	actin-related protein 6	569	20	2.96084e-103	0.6905	gi|256075210|ref|XP_002573913.1|hypothetical protein [Schistosoma mansoni] >gi|238659104|emb|CAZ30146.1| actin-like protein [Schistosoma mansoni]	XP_002573913	2.96084e-103	99	377.867	187	186	1	F:GO:0005515	F:protein binding			IPR004000; G3DSA:3.30.420.40 (GENE3D), PTHR11937:SF21 (PANTHER), SSF53067 (SUPERFAMILY)	IPR004000 (Actin-like) noIPR (unintegrated)
Q2_P04534	transmembrane protein 184a	394	20	1.47824e-61	0.6425	gi|256052316|ref|XP_002569719.1|organic solute transporter [Schistosoma mansoni] >gi|227284429|emb|CAY16985.1| organic solute transporter, putative [Schistosoma mansoni]	XP_002569719	1.47824e-61	99	238.81	131	130	1	C:GO:0016020	C:membrane			IPR005178; PTHR23423:SF2 (PANTHER), SignalP (SIGNALP)	IPR005178 (Protein of unknown function DUF300) noIPR (unintegrated)
Q2_P04549	ubiquitin carboxyl-terminal hydrolase 2	2271	20	0	0.7375	gi|256088992|ref|XP_002580603.1|ubiquitin-specific peptidase 2 (C19 family) [Schistosoma mansoni] >gi|238666196|emb|CAZ36842.1| ubiquitin-specific peptidase 2 (C19 family) [Schistosoma mansoni]	XP_002580603	0	100	1319.68	756	756	0					IPR001394; IPR018200; PTHR10420 (PANTHER), PTHR10420:SF69 (PANTHER), SSF54001 (SUPERFAMILY)	IPR001394 (Peptidase C19, ubiquitin carboxyl-terminal hydrolase 2) IPR018200 (Peptidase C19, ubiquitin carboxyl-terminal hydrolase 2, conserved site) noIPR (unintegrated)
Q2_P04560	---NA---	377	0			#N/A	#N/A	#N/A	#N/A	#N/A	#N/A	#N/A	0					SignalP (SIGNALP)	noIPR (unintegrated)
Q2_P04564	atp-dependent transporter	659	1	8.36673e-14	0.65	gi|256086079|ref|XP_002579233.1|ATP-dependent transporter [Schistosoma mansoni] >gi|238664653|emb|CAZ35472.1| ATP-dependent transporter, putative [Schistosoma mansoni]	XP_002579233	8.36673e-14	65	81.2629	79	52	5	F:GO:0005524; F:GO:0016887; F:GO:0000166; F:GO:0017111; P:GO:0009851	F:ATP binding; F:ATPase activity; F:nucleotide binding; F:nucleoside-triphosphatase activity; P:auxin biosynthetic process			no IPS match	#N/A
Q2_P04576	sjchgc01387 protein	735	10	2.4875e-55	0.841	gi|256086012|ref|XP_002579201.1|hypothetical protein [Schistosoma mansoni] >gi|238664618|emb|CAZ35440.1| expressed protein [Schistosoma mansoni]	XP_002579201	2.4875e-55	100	219.55	104	104	3	P:GO:0007010; F:GO:0003779; C:GO:0015629	P:cytoskeleton organization; F:actin binding; C:actin cytoskeleton			IPR002097	IPR002097 (Profilin/allergen)
Q2_P04589	sjchgc07201 protein	956	4	6.79129e-148	0.945	gi|256088010|ref|XP_002580153.1|hypothetical protein [Schistosoma mansoni] >gi|238665664|emb|CAZ36392.1| expressed protein [Schistosoma mansoni]	XP_002580153	6.79129e-148	99	527.709	301	300	0					no IPS match	#N/A
Q2_P04601	hypothetical protein [Schistosoma mansoni]	529	2	1.26634e-51	0.985	gi|256046524|ref|XP_002569391.1|hypothetical protein [Schistosoma mansoni] >gi|227278828|emb|CAY18169.1| hypothetical protein [Schistosoma mansoni]	XP_002569391	1.26634e-51	99	206.068	129	128	0					no IPS match	#N/A
Q2_P04609	---NA---	594	0			#N/A	#N/A	#N/A	#N/A	#N/A	#N/A	#N/A	0					no IPS match	#N/A
Q2_P04644	hypothetical protein [Schistosoma mansoni]	186	4	2.55041e-29	0.99	gi|256091967|ref|XP_002581778.1|hypothetical protein [Schistosoma mansoni] >gi|238667999|emb|CAZ38019.1| expressed protein [Schistosoma mansoni]	XP_002581778	2.55041e-29	100	131.724	61	61	0					no IPS match	#N/A
Q2_P04649	hypothetical protein [Schistosoma mansoni]	529	1	1.97646e-12	0.95	gi|256093057|ref|XP_002582192.1|hypothetical protein [Schistosoma mansoni] >gi|242332608|emb|CAY17819.1| expressed protein [Schistosoma mansoni]	XP_002582192	1.97646e-12	95	75.8702	40	38	0					SignalP (SIGNALP)	noIPR (unintegrated)
Q2_P04661	---NA---	667	0			#N/A	#N/A	#N/A	#N/A	#N/A	#N/A	#N/A	0					SignalP (SIGNALP)	noIPR (unintegrated)
Q2_P04681	---NA---	809	0			#N/A	#N/A	#N/A	#N/A	#N/A	#N/A	#N/A	0					no IPS match	#N/A
Q2_P04687	hypothetical protein [Schistosoma mansoni]	749	2	2.84936e-54	0.935	gi|256091964|ref|XP_002581777.1|hypothetical protein [Schistosoma mansoni] >gi|238667997|emb|CAZ38018.1| hypothetical protein [Schistosoma mansoni]	XP_002581777	2.84936e-54	88	216.083	178	157	0					no IPS match	#N/A
Q2_P04711	hypothetical protein [Schistosoma mansoni]	646	2	5.34166e-18	0.78	gi|256092287|ref|XP_002581890.1|hypothetical protein [Schistosoma mansoni] >gi|238668207|emb|CAZ38130.1| hypothetical protein [Schistosoma mansoni]	XP_002581890	5.34166e-18	78	95.1301	70	55	0					no IPS match	#N/A
Q2_P04728	---NA---	468	0			#N/A	#N/A	#N/A	#N/A	#N/A	#N/A	#N/A	0					no IPS match	#N/A
Q2_P04758	---NA---	570	0			#N/A	#N/A	#N/A	#N/A	#N/A	#N/A	#N/A	0					no IPS match	#N/A
Q2_P04784	sjchgc05542 protein	548	2	2.0003e-66	0.9	gi|256072847|ref|XP_002572745.1|hypothetical protein [Schistosoma mansoni] >gi|238657909|emb|CAZ28977.1| expressed protein [Schistosoma mansoni]	XP_002572745	2.0003e-66	100	255.373	126	126	0					SignalP (SIGNALP)	noIPR (unintegrated)
Q2_P04785	sjchgc04895 protein	5634	20	0	0.463	gi|256083300|ref|XP_002577884.1|hypothetical protein [Schistosoma mansoni] >gi|238663223|emb|CAZ34122.1| expressed protein [Schistosoma mansoni]	XP_002577884	0	100	3386.28	1877	1877	0					PD936484 (PRODOM)	noIPR (unintegrated)
Q2_P04791	---NA---	556	0			#N/A	#N/A	#N/A	#N/A	#N/A	#N/A	#N/A	0					no IPS match	#N/A
Q2_P04821	vacuolar atpase m9	536	20	4.16794e-26	0.736	gi|60693076|gb|AAX30664.1|SJCHGC06727 protein [Schistosoma japonicum] >gi|226484826|emb|CAX74322.1| V-type H+-transporting ATPase subunit H [Schistosoma japonicum] >gi|226484828|emb|CAX74323.1| V-type H+-transporting ATPase subunit H [Schistosoma japonicum] >gi|226484830|emb|CAX74324.1| V-type H+-transporting ATPase subunit H [Schistosoma japonicum]	AAX30664	4.16794e-26	98	121.324	62	61	4	F:GO:0015078; P:GO:0015986; C:GO:0033179; P:GO:0015991	F:hydrogen ion transmembrane transporter activity; P:ATP synthesis coupled proton transport; C:proton-transporting V-type ATPase, V0 domain; P:ATP hydrolysis coupled proton transport			no IPS match	#N/A
Q2_P04837	---NA---	717	0			#N/A	#N/A	#N/A	#N/A	#N/A	#N/A	#N/A	0					no IPS match	#N/A
Q2_P04850	2-like peptidase (c01 family)	999	10	1.58471e-33	0.777	gi|256072801|ref|XP_002572722.1|hypothetical protein [Schistosoma mansoni] >gi|238657886|emb|CAZ28954.1| hypothetical protein [Schistosoma mansoni]	XP_002572722	1.58471e-33	75	147.902	112	84	8	P:GO:0009851; P:GO:0006468; F:GO:0004519; F:GO:0003964; P:GO:0006278; F:GO:0003723; F:GO:0005524; F:GO:0004674	P:auxin biosynthetic process; P:protein amino acid phosphorylation; F:endonuclease activity; F:RNA-directed DNA polymerase activity; P:RNA-dependent DNA replication; F:RNA binding; F:ATP binding; F:protein serine/threonine kinase activity	EC:2.7.7.49; EC:2.7.11.0		SignalP (SIGNALP)	noIPR (unintegrated)
Q2_P04858	---NA---	757	0			#N/A	#N/A	#N/A	#N/A	#N/A	#N/A	#N/A	0					no IPS match	#N/A
Q2_P04860	conserved protein	1106	20	1.30383e-30	0.599	gi|210635538|ref|ZP_03298598.1|hypothetical protein COLSTE_02537 [Collinsella stercoris DSM 13279] >gi|210158331|gb|EEA89302.1| hypothetical protein COLSTE_02537 [Collinsella stercoris DSM 13279]	ZP_03298598	1.30383e-30	48	89.7373	187	91	0					no IPS match	#N/A
Q2_P04862	chromodomain helicase dna binding protein 1	5478	20	0	0.5945	gi|256078496|ref|XP_002575531.1|chromodomain helicase DNA binding protein [Schistosoma mansoni] >gi|238660772|emb|CAZ31764.1| chromodomain helicase DNA binding protein, putative [Schistosoma mansoni]	XP_002575531	0	100	3188.67	1813	1813	16	C:GO:0000785; F:GO:0004386; F:GO:0003682; P:GO:0006338; F:GO:0016787; C:GO:0005634; F:GO:0003677; F:GO:0004003; F:GO:0003676; C:GO:0005737; F:GO:0000166; C:GO:0000775; P:GO:0006333; F:GO:0005524; P:GO:0006357; P:GO:0045449	C:chromatin; F:helicase activity; F:chromatin binding; P:chromatin remodeling; F:hydrolase activity; C:nucleus; F:DNA binding; F:ATP-dependent DNA helicase activity; F:nucleic acid binding; C:cytoplasm; F:nucleotide binding; C:chromosome, centromeric region; P:chromatin assembly or disassembly; F:ATP binding; P:regulation of transcription from RNA polymerase II promoter; P:regulation of transcrip…			IPR000330; IPR000953; IPR001650; IPR014001; IPR014021; IPR016197; G3DSA:3.40.50.300 (GENE3D), PTHR10799 (PANTHER), PTHR10799:SF70 (PANTHER), SSF52540 (SUPERFAMILY)	IPR000330 (Chromo domain) IPR000953 (Chromo domain-like) IPR001650 (DEAD-like helicase, N-terminal) IPR014001 (DNA/RNA helicase, C-terminal) IPR014021 (Helicase, superfamily 1/2, ATP-binding domain) IPR016197 (SNF2-related) noIPR (unintegrated)
Q2_P04863	multidrug resistance protein	357	20	2.11905e-20	0.6965	gi|256081185|ref|XP_002576853.1|smdr2 [Schistosoma mansoni] >gi|238662139|emb|CAZ33090.1| smdr2 [Schistosoma mansoni]	XP_002576853	2.11905e-20	100	102.064	51	51	5	P:GO:0009851; F:GO:0042626; P:GO:0055085; F:GO:0005524; C:GO:0016021	P:auxin biosynthetic process; F:ATPase activity, coupled to transmembrane movement of substances; P:transmembrane transport; F:ATP binding; C:integral to membrane			no IPS match	#N/A
Q2_P04867	phospholipase d3	614	20	1.57144e-13	0.763	gi|256084186|ref|XP_002578312.1|phospholipase d-related [Schistosoma mansoni] >gi|238663681|emb|CAZ34550.1| phospholipase d-related [Schistosoma mansoni]	XP_002578312	1.57144e-13	75	80.1073	57	43	5	C:GO:0005789; P:GO:0016042; F:GO:0070290; F:GO:0004630; C:GO:0016021	C:endoplasmic reticulum membrane; P:lipid catabolic process; F:NAPE-specific phospholipase D activity; F:phospholipase D activity; C:integral to membrane	EC:3.1.4.4	Metabolic pathways;Ether lipid metabolism;Glycerophospholipid metabolism	SignalP (SIGNALP)	noIPR (unintegrated)
Q2_P04903	hypothetical protein LOAG_00815 [Loa loa]	395	1	0.000824414	0.47	gi|307768428|gb|EFO27662.1|hypothetical protein LOAG_00815 [Loa loa]	EFO27662	0.000824414	47	46.9802	105	50	0					no IPS match	#N/A
Q2_P04912	---NA---	868	0			#N/A	#N/A	#N/A	#N/A	#N/A	#N/A	#N/A	0					no IPS match	#N/A
Q2_P04913	sjchgc00268 protein	828	7	2.38457e-47	0.714286	gi|256046364|ref|XP_002569387.1|hypothetical protein [Schistosoma mansoni] >gi|227278672|emb|CAY19006.1| expressed protein [Schistosoma mansoni]	XP_002569387	2.38457e-47	86	193.356	125	108	0					no IPS match	#N/A
Q2_P04937	lim-type zinc finger-containing protein	465	13	4.04327e-19	0.578462	gi|256091424|ref|XP_002581588.1|hypothetical protein [Schistosoma mansoni] >gi|238667646|emb|CAZ37829.1| hypothetical protein [Schistosoma mansoni]	XP_002581588	4.04327e-19	84	97.8265	100	84	10	F:GO:0003677; F:GO:0016787; F:GO:0003676; F:GO:0004527; F:GO:0003824; C:GO:0005622; P:GO:0006139; F:GO:0004518; F:GO:0008409; F:GO:0008408	F:DNA binding; F:hydrolase activity; F:nucleic acid binding; F:exonuclease activity; F:catalytic activity; C:intracellular; P:nucleobase, nucleoside, nucleotide and nucleic acid metabolic process; F:nuclease activity; F:5'-3' exonuclease activity; F:3'-5' exonuclease activity			no IPS match	#N/A
Q2_P04939	sjchgc02902 protein	462	5	9.38455e-08	0.608	gi|56753649|gb|AAW25027.1|SJCHGC02902 protein [Schistosoma japonicum]	AAW25027	9.38455e-08	88	60.077	34	30	4	F:GO:0003723; P:GO:0006278; F:GO:0004519; F:GO:0003964	F:RNA binding; P:RNA-dependent DNA replication; F:endonuclease activity; F:RNA-directed DNA polymerase activity			no IPS match	#N/A
Q2_P04943	---NA---	601	0			#N/A	#N/A	#N/A	#N/A	#N/A	#N/A	#N/A	0					SignalP (SIGNALP)	noIPR (unintegrated)
Q2_P04964	---NA---	389	0			#N/A	#N/A	#N/A	#N/A	#N/A	#N/A	#N/A	0					no IPS match	#N/A
Q2_P04981	hypothetical protein [Schistosoma mansoni]	552	2	3.92385e-57	1	gi|256052555|ref|XP_002569830.1|hypothetical protein [Schistosoma mansoni] >gi|227284557|emb|CAY17244.1| expressed protein [Schistosoma mansoni]	XP_002569830	3.92385e-57	100	224.557	129	129	0					no IPS match	#N/A
Q2_P04986	sjchgc04763 protein	1983	8	0	0.8125	gi|256082195|ref|XP_002577345.1|hypothetical protein [Schistosoma mansoni] >gi|238662657|emb|CAZ33583.1| expressed protein [Schistosoma mansoni]	XP_002577345	0	97	1068.91	590	578	0					IPR012972; SignalP (SIGNALP)	IPR012972 (NLE) noIPR (unintegrated)
Q2_P04995	viral a-type inclusion protein	618	20	1.92473e-99	0.5195	gi|256088748|ref|XP_002580487.1|hypothetical protein [Schistosoma mansoni] >gi|238666068|emb|CAZ36726.1| hypothetical protein [Schistosoma mansoni]	XP_002580487	1.92473e-99	100	365.54	186	186	0					PD936484 (PRODOM)	noIPR (unintegrated)
Q2_P04997	family c78 non-peptidase homologue (c78 family)	1372	20	1.21277e-152	0.576	gi|256087966|ref|XP_002580132.1|family C78 non-peptidase homologue (C78 family) [Schistosoma mansoni] >gi|238665641|emb|CAZ36371.1| family C78 non-peptidase homologue (C78 family) [Schistosoma mansoni]	XP_002580132	1.21277e-152	100	544.273	268	268	0					IPR012462	IPR012462 (Peptidase C78, ubiquitin fold modifier-specific peptidase 1/ 2)
Q2_P04999	---NA---	794	0			#N/A	#N/A	#N/A	#N/A	#N/A	#N/A	#N/A	0					no IPS match	#N/A
Q2_P05000	serine threonine-protein kinase	1615	20	0	0.762	gi|256084703|ref|XP_002578566.1|serine/threonine-protein kinase [Schistosoma mansoni] >gi|238663944|emb|CAZ34804.1| rac-alpha serine/threonine-protein kinase (ec 2.7.1.37) (rac-pk-alpha)(akt1 kinase) (protein kinase b) (pkb) (c-akt) (thymoma viral proto-oncogene) [Schistosoma mansoni]	XP_002578566	0	100	801.201	401	401	56	F:GO:0043325; P:GO:0006954; F:GO:0004674; P:GO:0030334; P:GO:0060709; P:GO:0042640; P:GO:0046329; P:GO:0043491; P:GO:0090004; P:GO:0045429; C:GO:0005625; P:GO:0032094; P:GO:0034405; P:GO:0001893; P:GO:0031999; P:GO:0046326; P:GO:0010765; C:GO:0030027; C:GO:0005829; P:GO:0016567; P:GO:0006924; P:GO:0045884; C:GO:0005654; P:GO:0045725; F:GO:0005547; P:GO:0007165; P:GO:0010748; P:GO:0070141; P:GO:00…	F:phosphatidylinositol-3,4-bisphosphate binding; P:inflammatory response; F:protein serine/threonine kinase activity; P:regulation of cell migration; P:glycogen cell development involved in embryonic placenta development; P:anagen; P:negative regulation of JNK cascade; P:protein kinase B signaling cascade; P:positive regulation of establishment of protein localization in plasma membrane; P:positi…	EC:2.7.11.0; EC:3.6.5.3		IPR000719; IPR000961; IPR001849; IPR002290; IPR008271; IPR011009; IPR015744; IPR017441; IPR017442; G3DSA:1.10.510.10 (GENE3D), PTHR22985 (PANTHER)	IPR000719 (AGC-kinase, C-terminal) IPR000961 (Pleckstrin homology) IPR001849 (Protein kinase, ATP binding site) IPR002290 (Protein kinase, catalytic domain) IPR008271 (Protein kinase-like domain) IPR011009 (Rac serine/threonine kinase) IPR015744 (Serine/threonine-protein kinase domain) IPR017441 (Serine/threonine-protein kinase, active site) IPR017442 (Serine/threonine-protein kinase-like domain)…
Q2_P05002	magnesium-dependent phosphatase 1	832	20	1.04578e-70	0.65	gi|256053183|ref|XP_002570082.1|Magnesium-dependent phosphatase 1 (EC 3.1.3.-) [Schistosoma mansoni] >gi|227287451|emb|CAY17744.1| Magnesium-dependent phosphatase 1 (EC 3.1.3.-), putative [Schistosoma mansoni]	XP_002570082	1.04578e-70	99	200.675	101	100	0					no IPS match	#N/A
Q2_P05003	microtubule-associated protein isoform cra_c	1281	20	5.43731e-160	0.686	gi|256084776|ref|XP_002578602.1|microtubule-associated protein tau [Schistosoma mansoni] >gi|238663981|emb|CAZ34840.1| microtubule-associated protein tau, putative [Schistosoma mansoni]	XP_002578602	5.43731e-160	100	568.54	426	426	0					IPR001084; IPR015562; PTHR11501 (PANTHER)	IPR001084 (Microtubule associated protein Tau) IPR015562 (Tubulin-binding Tau protein) noIPR (unintegrated)
Q2_P05004	---NA---	479	0			#N/A	#N/A	#N/A	#N/A	#N/A	#N/A	#N/A	0					SignalP (SIGNALP)	noIPR (unintegrated)
Q2_P05014	protein lin-54 homolog	1304	20	9.67526e-96	0.678	gi|256089961|ref|XP_002581002.1|tesmin-related [Schistosoma mansoni] >gi|238666766|emb|CAZ37241.1| tesmin-related [Schistosoma mansoni]	XP_002581002	9.67526e-96	100	355.14	172	172	0					IPR005172; PTHR12446 (PANTHER), PTHR12446:SF6 (PANTHER)	IPR005172 (Tesmin/TSO1-like, CXC) noIPR (unintegrated)
Q2_P05016	sjchgc05418 protein	595	2	8.03923e-73	0.9	gi|256088257|ref|XP_002580263.1|hypothetical protein [Schistosoma mansoni] >gi|238665801|emb|CAZ36502.1| expressed protein [Schistosoma mansoni]	XP_002580263	8.03923e-73	93	276.944	199	186	0					no IPS match	#N/A
Q2_P05020	nuclear pore complex protein nup93 (nucleoporin nup93) (dead eye protein)	573	5	1.92187e-97	0.622	gi|256090244|ref|XP_002581114.1|nuclear pore complex protein nup93 (nucleoporin nup93) (dead eye protein) [Schistosoma mansoni] >gi|238666937|emb|CAZ37353.1| nuclear pore complex protein nup93 (nucleoporin nup93) (dead eye protein), putative [Schistosoma mansoni]	XP_002581114	1.92187e-97	98	358.607	185	183	0					no IPS match	#N/A
Q2_P05023	cyclin-dependent kinase 9	1013	20	2.99517e-138	0.7985	gi|256070874|ref|XP_002571767.1|kinase [Schistosoma mansoni] >gi|238656914|emb|CAZ27997.1| kinase [Schistosoma mansoni]	XP_002571767	2.99517e-138	100	283.493	136	136	0					IPR000719; IPR008271; IPR011009; IPR017442; G3DSA:1.10.510.10 (GENE3D), PTHR11295 (PANTHER), PTHR11295:SF111 (PANTHER)	IPR000719 (Protein kinase, catalytic domain) IPR008271 (Protein kinase-like domain) IPR011009 (Serine/threonine-protein kinase, active site) IPR017442 (Serine/threonine-protein kinase-like domain) noIPR (unintegrated)
Q2_P05039	adp-ribosylation factor-like 13b	1197	20	0	0.631	gi|256088781|ref|XP_002580503.1|ADP-ribosylation factor-like 13 arl13 [Schistosoma mansoni] >gi|238666085|emb|CAZ36742.1| ADP-ribosylation factor-like 13, arl13 [Schistosoma mansoni]	XP_002580503	0	100	786.563	398	398	3	P:GO:0009953; P:GO:0007368; F:GO:0005525	P:dorsal/ventral pattern formation; P:determination of left/right symmetry; F:GTP binding			IPR005225; IPR006689; G3DSA:3.40.50.300 (GENE3D), PTHR11711:SF11 (PANTHER), PS51417 (PROFILE), SSF52540 (SUPERFAMILY)	IPR005225 (ARF/SAR superfamily) IPR006689 (Small GTP-binding protein) noIPR (unintegrated)
Q2_P05040	---NA---	730	0			#N/A	#N/A	#N/A	#N/A	#N/A	#N/A	#N/A	0					SignalP (SIGNALP)	noIPR (unintegrated)
Q2_P05048	acyl- dehydrogenase	939	20	1.13549e-130	0.509	gi|256070604|ref|XP_002571633.1|acyl-CoA dehydrogenase [Schistosoma mansoni] >gi|238656778|emb|CAZ27863.1| acyl-CoA dehydrogenase [Schistosoma mansoni]	XP_002571633	1.13549e-130	100	457.988	230	230	3	F:GO:0050660; P:GO:0055114; F:GO:0003995	F:FAD binding; P:oxidation reduction; F:acyl-CoA dehydrogenase activity	EC:1.3.99.3	Metabolic pathways;Valine, leucine and isoleucine degradation;Fatty acid metabolism;beta-Alanine metabolism;Propanoate metabolism;Biosynthesis of secondary metabolites	PTHR10909 (PANTHER), PTHR10909:SF10 (PANTHER)	noIPR (unintegrated)
Q2_P05051	poly(adp-ribose) glycohydrolase arh3	675	20	4.97962e-113	0.6185	gi|256079606|ref|XP_002576077.1|ADP-ribosylglycohydrolase [Schistosoma mansoni] >gi|238661336|emb|CAZ32312.1| ADP-ribosylglycohydrolase, putative [Schistosoma mansoni]	XP_002576077	4.97962e-113	99	322.398	162	161	1	F:GO:0016787	F:hydrolase activity			IPR005502	IPR005502 (ADP-ribosylation/Crystallin J1)
Q2_P05052	mitochondrial ribosomal protein l13	656	20	6.20174e-86	0.7065	gi|256070187|ref|XP_002571425.1|50S ribosomal protein L13 [Schistosoma mansoni] >gi|238652656|emb|CAZ39110.1| 50S ribosomal protein L13, putative [Schistosoma mansoni]	XP_002571425	6.20174e-86	100	320.857	156	156	0					IPR005822; IPR005823	IPR005822 (Ribosomal protein L13) IPR005823 (Ribosomal protein L13, bacterial-type)
Q2_P05054	thymidylate synthase	402	20	1.0854e-48	0.8685	gi|256075176|ref|XP_002573896.1|bifunctional dihydrofolate reductase-thymidylate synthase [Schistosoma mansoni] >gi|238659087|emb|CAZ30129.1| bifunctional dihydrofolate reductase-thymidylate synthase, putative [Schistosoma mansoni]	XP_002573896	1.0854e-48	100	196.052	94	94	0					IPR000398; PTHR11549 (PANTHER), SignalP (SIGNALP)	IPR000398 (Thymidylate synthase) noIPR (unintegrated)
Q2_P05062	transformer-2 protein	492	20	4.83095e-37	0.8755	gi|226474568|emb|CAX77531.1|putative transformer-2 protein [Schistosoma japonicum]	CAX77531	4.83095e-37	100	124.79	67	67	0					IPR000504; IPR012677; PTHR15241 (PANTHER), SSF54928 (SUPERFAMILY)	IPR000504 (Nucleotide-binding, alpha-beta plait) IPR012677 (RNA recognition motif, RNP-1) noIPR (unintegrated)
Q2_P05063	cap-gly domain containing linker protein member 4	977	20	9.25748e-132	0.5685	gi|256074406|ref|XP_002573516.1|restin-like [Schistosoma mansoni] >gi|238658697|emb|CAZ29748.1| restin-like [Schistosoma mansoni]	XP_002573516	9.25748e-132	100	474.167	252	252	3	C:GO:0005789; P:GO:0006506; C:GO:0016021	C:endoplasmic reticulum membrane; P:GPI anchor biosynthetic process; C:integral to membrane			IPR000938; G3DSA:2.30.30.190 (GENE3D), PTHR18916 (PANTHER), PTHR18916:SF8 (PANTHER), SSF74924 (SUPERFAMILY)	IPR000938 (Cytoskeleton-associated protein, CAP-Gly) noIPR (unintegrated)
Q2_P05067	---NA---	1155	0			#N/A	#N/A	#N/A	#N/A	#N/A	#N/A	#N/A	0					SignalP (SIGNALP)	noIPR (unintegrated)
Q2_P05075	---NA---	1053	0			#N/A	#N/A	#N/A	#N/A	#N/A	#N/A	#N/A	0					no IPS match	#N/A
Q2_P05079	coiled-coil domain-containing protein 81 isoform 1	3900	20	0	0.546	gi|256077547|ref|XP_002575064.1|hypothetical protein [Schistosoma mansoni] >gi|238660290|emb|CAZ31297.1| conserved hypothetical protein [Schistosoma mansoni]	XP_002575064	0	100	2462.57	1299	1299	0					IPR022194; PTHR14362 (PANTHER)	IPR022194 (Protein of unknown function DUF3719) noIPR (unintegrated)
Q2_P05081	enoyl coenzyme a hydratase domain containing 3	802	20	4.35837e-83	0.656	gi|256075260|ref|XP_002573938.1|enoyl hydratase [Schistosoma mansoni] >gi|238659129|emb|CAZ30171.1| enoyl hydratase [Schistosoma mansoni]	XP_002573938	4.35837e-83	97	311.997	184	179	0					IPR001753; G3DSA:3.90.226.10 (GENE3D), PTHR11941 (PANTHER), SSF52096 (SUPERFAMILY)	IPR001753 (Crotonase, core) noIPR (unintegrated)
Q2_P05083	---NA---	223	0			#N/A	#N/A	#N/A	#N/A	#N/A	#N/A	#N/A	0					no IPS match	#N/A
Q2_P05086	sjchgc03373 protein	713	2	1.0623e-84	0.82	gi|256083242|ref|XP_002577857.1|hypothetical protein [Schistosoma mansoni] >gi|238663192|emb|CAZ34095.1| expressed protein [Schistosoma mansoni]	XP_002577857	1.0623e-84	100	317.005	168	168	0					no IPS match	#N/A
Q2_P05093	---NA---	701	0			#N/A	#N/A	#N/A	#N/A	#N/A	#N/A	#N/A	0					SignalP (SIGNALP)	noIPR (unintegrated)
Q2_P05099	protein phosphatase 1 regulatory inhibitor subunit 16b	2265	20	0	0.641	gi|256081765|ref|XP_002577138.1|protein phosphatase 1 regulatory inhibitor subunit 16a [Schistosoma mansoni] >gi|238662434|emb|CAZ33375.1| protein phosphatase 1 regulatory inhibitor subunit 16a, putative [Schistosoma mansoni]	XP_002577138	0	100	1472.6	754	754	0					IPR002110; IPR020683; PTHR18958 (PANTHER), PTHR18958:SF165 (PANTHER)	IPR002110 (Ankyrin repeat) IPR020683 (Ankyrin repeat-containing domain) noIPR (unintegrated)
Q2_P05102	mitochondrial nadh:ubiquinone oxidoreductase esss	547	20	3.28949e-77	0.609	gi|256085933|ref|XP_002579163.1|hypothetical protein [Schistosoma mansoni] >gi|238664577|emb|CAZ35402.1| expressed protein [Schistosoma mansoni]	XP_002579163	3.28949e-77	100	291.197	139	139	0					IPR019329; PTHR13327 (PANTHER)	IPR019329 (NADH:ubiquinone oxidoreductase, ESSS subunit) noIPR (unintegrated)
Q2_P05112	---NA---	334	0			#N/A	#N/A	#N/A	#N/A	#N/A	#N/A	#N/A	0					no IPS match	#N/A
Q2_P05113	---NA---	371	0			#N/A	#N/A	#N/A	#N/A	#N/A	#N/A	#N/A	0					no IPS match	#N/A
Q2_P05114	hepatitis b virus x associated protein hbxa	820	2	2.18406e-45	0.9	gi|256053108|ref|XP_002570049.1|hepatitis B virus X associated protein hbxa [Schistosoma mansoni] >gi|227287408|emb|CAY17679.1| hepatitis B virus X associated protein, hbxa, putative [Schistosoma mansoni]	XP_002570049	2.18406e-45	100	186.808	111	111	2	F:GO:0008270; F:GO:0005515	F:zinc ion binding; F:protein binding			no IPS match	#N/A
Q2_P05116	b9 domain-containing protein 1	624	20	1.99393e-120	0.7535	gi|256072631|ref|XP_002572638.1|eppb9 [Schistosoma mansoni] >gi|238657800|emb|CAZ28870.1| eppb9, putative [Schistosoma mansoni]	XP_002572638	1.99393e-120	100	435.261	207	207	3	F:GO:0003674; P:GO:0008150; F:GO:0005515	F:molecular_function; P:biological_process; F:protein binding			IPR010796; PTHR12968 (PANTHER)	IPR010796 (B9) noIPR (unintegrated)
Q2_P05120	atp-dependent transporter	473	1	1.13191e-05	0.66	gi|256086079|ref|XP_002579233.1|ATP-dependent transporter [Schistosoma mansoni] >gi|238664653|emb|CAZ35472.1| ATP-dependent transporter, putative [Schistosoma mansoni]	XP_002579233	1.13191e-05	66	53.1434	51	34	5	F:GO:0005524; F:GO:0016887; F:GO:0000166; F:GO:0017111; P:GO:0009851	F:ATP binding; F:ATPase activity; F:nucleotide binding; F:nucleoside-triphosphatase activity; P:auxin biosynthetic process			no IPS match	#N/A
Q2_P05129	nad-dependent deacetylase sirtuin-7	1197	20	0	0.6865	gi|256075198|ref|XP_002573907.1|chromatin regulatory protein sir2 [Schistosoma mansoni] >gi|238659098|emb|CAZ30140.1| chromatin regulatory protein sir2, putative [Schistosoma mansoni]	XP_002573907	0	99	738.799	383	381	6	F:GO:0070403; F:GO:0008270; P:GO:0006476; F:GO:0016811; C:GO:0005730; P:GO:0006342	F:NAD binding; F:zinc ion binding; P:protein amino acid deacetylation; F:hydrolase activity, acting on carbon-nitrogen (but not peptide) bonds, in linear amides; C:nucleolus; P:chromatin silencing	EC:3.5.1.0		IPR003000; G3DSA:3.40.50.1220 (GENE3D), SSF52467 (SUPERFAMILY)	IPR003000 (NAD-dependent histone deacetylase, silent information regulator Sir2) noIPR (unintegrated)
Q2_P05130	calcium binding protein 39-like	2120	20	0	0.737	gi|256071749|ref|XP_002572201.1|hypothetical protein [Schistosoma mansoni] >gi|238657355|emb|CAZ28432.1| expressed protein [Schistosoma mansoni]	XP_002572201	0	100	660.603	359	359	4	F:GO:0005488; P:GO:0001700; P:GO:0008150; C:GO:0005575	F:binding; P:embryonic development via the syncytial blastoderm; P:biological_process; C:cellular_component			IPR013878; IPR016024; PTHR10182 (PANTHER), PTHR10182:SF3 (PANTHER)	IPR013878 (Armadillo-type fold) IPR016024 (Mo25-like) noIPR (unintegrated)
Q2_P05132	---NA---	1275	0			#N/A	#N/A	#N/A	#N/A	#N/A	#N/A	#N/A	0					SignalP (SIGNALP)	noIPR (unintegrated)
Q2_P05138	sjchgc02690 protein	678	4	6.12142e-39	0.6675	gi|256080768|ref|XP_002576649.1|hypothetical protein [Schistosoma mansoni] >gi|238661926|emb|CAZ32886.1| expressed protein [Schistosoma mansoni]	XP_002576649	6.12142e-39	74	164.851	126	94	0					no IPS match	#N/A
Q2_P05143	nuclear autoantigenic sperm protein	1329	20	0	0.55	gi|256081735|ref|XP_002577123.1|nuclear autoantigenic sperm protein (nasp) [Schistosoma mansoni] >gi|238662419|emb|CAZ33360.1| nuclear autoantigenic sperm protein (nasp), putative [Schistosoma mansoni]	XP_002577123	0	100	715.687	391	391	0					SignalP (SIGNALP)	noIPR (unintegrated)
Q2_P05144	establishment of cohesion 1 homolog 2 ( cerevisiae)	947	20	2.05572e-104	0.484	gi|256083050|ref|XP_002577763.1|establishment of cohesion 1 (eco1) homolog [Schistosoma mansoni] >gi|238663094|emb|CAZ34001.1| establishment of cohesion 1 (eco1) homolog, putative [Schistosoma mansoni]	XP_002577763	2.05572e-104	78	383.259	268	210	0					IPR001126; PTHR11076:SF5 (PANTHER)	IPR001126 (DNA-repair protein, UmuC-like) noIPR (unintegrated)
Q2_P05157	---NA---	940	0			#N/A	#N/A	#N/A	#N/A	#N/A	#N/A	#N/A	0					no IPS match	#N/A
Q2_P05158	cytochrome c oxidase	666	20	7.34431e-70	0.729	gi|256080036|ref|XP_002576289.1|hypothetical protein [Schistosoma mansoni] >gi|238661554|emb|CAZ32525.1| expressed protein [Schistosoma mansoni]	XP_002576289	7.34431e-70	100	267.314	125	125	0					IPR003204; PTHR14200:SF7 (PANTHER)	IPR003204 (Cytochrome c oxidase, subunit Va) noIPR (unintegrated)
Q2_P05160	serine threonine kinase 17a	929	20	1.04842e-121	0.6705	gi|256073916|ref|XP_002573273.1|serine/threonine protein kinase [Schistosoma mansoni] >gi|238658450|emb|CAZ29505.1| serine/threonine kinase [Schistosoma mansoni]	XP_002573273	1.04842e-121	95	440.654	222	213	0					IPR000719; IPR008271; IPR011009; IPR017442; IPR020636; IPR020644; G3DSA:1.10.510.10 (GENE3D)	IPR000719 (Calcium/calmodulin-dependent protein kinase-like) IPR008271 (Protein kinase, catalytic domain) IPR011009 (Protein kinase-like domain) IPR017442 (Serine/threonine-protein kinase 17) IPR020636 (Serine/threonine-protein kinase, active site) IPR020644 (Serine/threonine-protein kinase-like domain) noIPR (unintegrated)
Q2_P05161	replication protein 32kda	1019	20	5.75608e-63	0.63	gi|256085911|ref|XP_002579153.1|replication protein A [Schistosoma mansoni] >gi|238664565|emb|CAZ35392.1| replication protein A, putative [Schistosoma mansoni]	XP_002579153	5.75608e-63	97	245.743	128	125	13	P:GO:0000718; P:GO:0009303; F:GO:0047485; P:GO:0017126; P:GO:0007566; C:GO:0005736; P:GO:0006260; P:GO:0006297; F:GO:0016740; P:GO:0009790; F:GO:0003697; C:GO:0005654; C:GO:0005662	P:nucleotide-excision repair, DNA damage removal; P:rRNA transcription; F:protein N-terminus binding; P:nucleologenesis; P:embryo implantation; C:DNA-directed RNA polymerase I complex; P:DNA replication; P:nucleotide-excision repair, DNA gap filling; F:transferase activity; P:embryonic development; F:single-stranded DNA binding; C:nucleoplasm; C:DNA replication factor A complex			SignalP (SIGNALP)	noIPR (unintegrated)
Q2_P05163	hypothetical protein [Schistosoma mansoni]	897	1	3.30252e-101	0.94	gi|256053046|ref|XP_002570022.1|hypothetical protein [Schistosoma mansoni] >gi|227287373|emb|CAY17629.1| kif4a, putative [Schistosoma mansoni]	XP_002570022	3.30252e-101	94	372.474	191	181	5	P:GO:0009851; P:GO:0007018; F:GO:0005524; F:GO:0003777; C:GO:0005874	P:auxin biosynthetic process; P:microtubule-based movement; F:ATP binding; F:microtubule motor activity; C:microtubule			no IPS match	#N/A
Q2_P05173	---NA---	895	0			#N/A	#N/A	#N/A	#N/A	#N/A	#N/A	#N/A	0					no IPS match	#N/A
Q2_P05177	membrane-bound acyltransferase hhat	675	1	3.34602e-13	0.94	gi|256074353|ref|XP_002573490.1|membrane-bound acyltransferase/hhat [Schistosoma mansoni] >gi|238658670|emb|CAZ29722.1| membrane-bound acyltransferase/hhat, putative [Schistosoma mansoni]	XP_002573490	3.34602e-13	94	79.337	39	37	0					SignalP (SIGNALP)	noIPR (unintegrated)
Q2_P05182	cg14464 cg14464-pa	967	20	1.16303e-94	0.553	gi|256078979|ref|XP_002575769.1|hypothetical protein [Schistosoma mansoni] >gi|238661017|emb|CAZ32004.1| expressed protein [Schistosoma mansoni]	XP_002575769	1.16303e-94	100	350.903	166	166	0					no IPS match	#N/A
Q2_P05183	sjchgc08880 protein	405	3	1.31522e-62	0.86	gi|256084774|ref|XP_002578601.1|hypothetical protein [Schistosoma mansoni] >gi|238663980|emb|CAZ34839.1| expressed protein [Schistosoma mansoni]	XP_002578601	1.31522e-62	100	242.276	134	134	0					no IPS match	#N/A
Q2_P05192	striatin-3 (cell-cycle autoantigen sg2na) (s g2 antigen)	818	20	2.81202e-69	0.7425	gi|76157614|gb|AAX28485.2|SJCHGC02498 protein [Schistosoma japonicum]	AAX28485	2.81202e-69	97	266.159	138	135	16	P:GO:0070830; F:GO:0030331; F:GO:0051721; F:GO:0070016; P:GO:0016055; F:GO:0005516; P:GO:0016358; C:GO:0005923; C:GO:0043197; F:GO:0032403; P:GO:0007626; P:GO:0008285; C:GO:0045211; C:GO:0043025; C:GO:0000159; C:GO:0014069	P:tight junction assembly; F:estrogen receptor binding; F:protein phosphatase 2A binding; F:armadillo repeat domain binding; P:Wnt receptor signaling pathway; F:calmodulin binding; P:dendrite development; C:tight junction; C:dendritic spine; F:protein complex binding; P:locomotory behavior; P:negative regulation of cell proliferation; C:postsynaptic membrane; C:neuronal cell body; C:protein phosp…			IPR001680; IPR011046; IPR015943; IPR017986; IPR019775; IPR019781; IPR019782; PTHR15653 (PANTHER)	IPR001680 (unintegrated) IPR011046 (WD40 repeat) IPR015943 (WD40 repeat 2) IPR017986 (WD40 repeat, conserved site) IPR019775 (WD40 repeat, subgroup) IPR019781 (WD40 repeat-like-containing domain) IPR019782 (WD40/YVTN repeat-like-containing domain) noIPR (WD40-repeat-containing domain)
Q2_P05193	leucyl-trna synthetase	656	5	1.99966e-76	0.68	gi|256070554|ref|XP_002571608.1|leucyl-tRNA synthetase [Schistosoma mansoni] >gi|238656753|emb|CAZ27838.1| leucyl-tRNA synthetase, putative [Schistosoma mansoni]	XP_002571608	1.99966e-76	99	289.271	142	141	5	C:GO:0005737; P:GO:0009851; F:GO:0004823; P:GO:0006429; F:GO:0005524	C:cytoplasm; P:auxin biosynthetic process; F:leucine-tRNA ligase activity; P:leucyl-tRNA aminoacylation; F:ATP binding	EC:6.1.1.4	Valine, leucine and isoleucine biosynthesis;Aminoacyl-tRNA biosynthesis	IPR013155	IPR013155 (Valyl/Leucyl/Isoleucyl-tRNA synthetase, class I, anticodon-binding)
Q2_P05195	sjchgc08776 protein	1434	2	3.8543e-157	0.845	gi|256078006|ref|XP_002575289.1|hypothetical protein [Schistosoma mansoni] >gi|238660524|emb|CAZ31522.1| expressed protein [Schistosoma mansoni]	XP_002575289	3.8543e-157	100	559.296	303	303	0					no IPS match	#N/A
Q2_P05199	tbc1 domain family member 8 (vascular rab-gap tbc-containing protein)	847	3	9.68851e-76	0.943333	gi|256078689|ref|XP_002575627.1|hypothetical protein [Schistosoma mansoni] >gi|238660869|emb|CAZ31860.1| expressed protein [Schistosoma mansoni]	XP_002575627	9.68851e-76	100	287.73	140	140	3	C:GO:0016592; P:GO:0006357; F:GO:0016455	C:mediator complex; P:regulation of transcription from RNA polymerase II promoter; F:RNA polymerase II transcription mediator activity			no IPS match	#N/A
Q2_P05203	ubiquitin c-terminal hydrolase	669	20	9.33042e-103	0.6605	gi|256086450|ref|XP_002579412.1|ubiquitinyl hydrolase-UCH37 (C12 family) [Schistosoma mansoni] >gi|238664845|emb|CAZ35651.1| ubiquitinyl hydrolase-UCH37 (C12 family) [Schistosoma mansoni]	XP_002579412	9.33042e-103	91	244.973	138	126	5	F:GO:0004175; P:GO:0016579; C:GO:0005838; P:GO:0006511; F:GO:0004221	F:endopeptidase activity; P:protein deubiquitination; C:proteasome regulatory particle; P:ubiquitin-dependent protein catabolic process; F:ubiquitin thiolesterase activity	EC:3.1.2.15		SignalP (SIGNALP)	noIPR (unintegrated)
Q2_P05204	hypothetical protein [Schistosoma japonicum]	717	2	9.26199e-66	0.86	gi|226482348|emb|CAX73773.1|hypothetical protein [Schistosoma japonicum]	CAX73773	9.26199e-66	74	200.675	174	129	0					no IPS match	#N/A
Q2_P05205	u6 snrna-associated sm-like protein lsm8	764	20	9.2064e-24	0.5755	gi|256089000|ref|XP_002580607.1|lsm1 [Schistosoma mansoni] >gi|238666200|emb|CAZ36846.1| lsm1, putative [Schistosoma mansoni]	XP_002580607	9.2064e-24	64	114.775	102	66	0					IPR001163; IPR010920; G3DSA:2.30.30.100 (GENE3D), PTHR15588 (PANTHER)	IPR001163 (Like-Sm ribonucleoprotein (LSM) domain) IPR010920 (Like-Sm ribonucleoprotein (LSM)-related domain) noIPR (unintegrated)
Q2_P05206	protoheme ix	633	20	4.39245e-62	0.6365	gi|256081642|ref|XP_002577077.1|protoheme IX farnesyltransferase [Schistosoma mansoni] >gi|238662372|emb|CAZ33314.1| protoheme IX farnesyltransferase, putative [Schistosoma mansoni]	XP_002577077	4.39245e-62	100	241.506	129	129	0					no IPS match	#N/A
Q2_P05210	stress-activated protein kinase jnk	582	20	3.61751e-38	0.7735	gi|256088065|ref|XP_002580180.1|serine/threonine protein kinase [Schistosoma mansoni] >gi|238665692|emb|CAZ36419.1| serine/threonine kinase [Schistosoma mansoni]	XP_002580180	3.61751e-38	100	161.77	75	75	20	P:GO:0046844; F:GO:0004705; F:GO:0005515; P:GO:0019731; P:GO:0016055; P:GO:0001752; P:GO:0046843; P:GO:0007258; P:GO:0001736; P:GO:0048675; P:GO:0046529; P:GO:0007392; F:GO:0003677; P:GO:0009408; P:GO:0043508; P:GO:0035313; P:GO:0007298; C:GO:0005634; F:GO:0005524; P:GO:0006979	P:micropyle formation; F:JUN kinase activity; F:protein binding; P:antibacterial humoral response; P:Wnt receptor signaling pathway; P:compound eye photoreceptor fate commitment; P:dorsal appendage formation; P:JUN phosphorylation; P:establishment of planar polarity; P:axon extension; P:imaginal disc fusion, thorax closure; P:initiation of dorsal closure; F:DNA binding; P:response to heat; P:nega…			no IPS match	#N/A
Q2_P05211	---NA---	803	0			#N/A	#N/A	#N/A	#N/A	#N/A	#N/A	#N/A	0					SignalP (SIGNALP)	noIPR (unintegrated)
Q2_P05214	---NA---	276	0			#N/A	#N/A	#N/A	#N/A	#N/A	#N/A	#N/A	0					SignalP (SIGNALP)	noIPR (unintegrated)
Q2_P05217	rna binding protein serine-rich domain	1796	20	0	0.5545	gi|256084012|ref|XP_002578228.1|ribonucleic acid binding protein S1 [Schistosoma mansoni] >gi|238663591|emb|CAZ34466.1| ribonucleic acid binding protein S1, putative [Schistosoma mansoni]	XP_002578228	0	100	743.806	488	488	3	F:GO:0003676; F:GO:0000166; P:GO:0006396	F:nucleic acid binding; F:nucleotide binding; P:RNA processing			no IPS match	#N/A
Q2_P05218	sjchgc02650 protein	1210	20	0	0.5835	gi|256078290|ref|XP_002575429.1|hypothetical protein [Schistosoma mansoni] >gi|238660668|emb|CAZ31662.1| expressed protein [Schistosoma mansoni]	XP_002575429	0	100	626.706	307	307	3	F:GO:0003676; F:GO:0008270; C:GO:0005622	F:nucleic acid binding; F:zinc ion binding; C:intracellular			IPR021261; SignalP (SIGNALP)	IPR021261 (Protein of unknown function DUF2838) noIPR (unintegrated)
Q2_P05221	protein phosphatase 2c	892	3	8.16546e-44	0.913333	gi|256080100|ref|XP_002576321.1|protein phosphatase 2C [Schistosoma mansoni] >gi|238661586|emb|CAZ32558.1| protein phosphatase 2C, putative [Schistosoma mansoni]	XP_002576321	8.16546e-44	98	181.8	88	87	0					no IPS match	#N/A
Q2_P05222	adp-ribosylation factor-like protein 6	786	20	4.37161e-56	0.7675	gi|256090699|ref|XP_002581320.1|ADP-ribosylation factor-like 6 arl6 [Schistosoma mansoni] >gi|238667186|emb|CAZ37559.1| ADP-ribosylation factor-like 6, arl6 [Schistosoma mansoni]	XP_002581320	4.37161e-56	97	222.246	113	110	7	C:GO:0005737; F:GO:0005525; F:GO:0005515; P:GO:0045444; C:GO:0016020; P:GO:0006471; P:GO:0007265	C:cytoplasm; F:GTP binding; F:protein binding; P:fat cell differentiation; C:membrane; P:protein amino acid ADP-ribosylation; P:Ras protein signal transduction			IPR006689; G3DSA:3.40.50.300 (GENE3D), PTHR11711:SF21 (PANTHER), PS51417 (PROFILE), SSF52540 (SUPERFAMILY)	IPR006689 (ARF/SAR superfamily) noIPR (unintegrated)
Q2_P05224	exodeoxyribonuclease iii	1042	20	9.83286e-159	0.7295	gi|226467620|emb|CAX69686.1|APEX nuclease [Schistosoma japonicum]	CAX69686	9.83286e-159	91	563.918	316	289	0					IPR000097; IPR004808; IPR005135; IPR020847; IPR020848; G3DSA:3.60.10.10 (GENE3D)	IPR000097 (AP endonuclease, family 1) IPR004808 (AP endonuclease, family 1, binding site) IPR005135 (AP endonuclease, family 1, conserved site) IPR020847 (Endonuclease/exonuclease/phosphatase) IPR020848 (Exodeoxyribonuclease III xth) noIPR (unintegrated)
Q2_P05226	lesswright	716	20	4.96067e-57	0.8415	gi|114050835|ref|NP_001040407.1|ubiquitin-conjugating enzyme E2 [Bombyx mori] >gi|95102776|gb|ABF51329.1| ubiquitin-conjugating enzyme E2 isoform 1 [Bombyx mori]	NP_001040407	4.96067e-57	90	117.472	62	56	13	P:GO:0035207; C:GO:0000940; F:GO:0005515; P:GO:0035204; F:GO:0019789; P:GO:0006959; P:GO:0007352; P:GO:0051246; P:GO:0045751; P:GO:0016321; P:GO:0043687; P:GO:0006606; C:GO:0000780	P:negative regulation of hemocyte proliferation; C:outer kinetochore of condensed chromosome; F:protein binding; P:negative regulation of lamellocyte differentiation; F:SUMO ligase activity; P:humoral immune response; P:zygotic specification of dorsal/ventral axis; P:regulation of protein metabolic process; P:negative regulation of Toll signaling pathway; P:female meiosis chromosome segregation; …			no IPS match	#N/A
Q2_P05228	---NA---	795	0			#N/A	#N/A	#N/A	#N/A	#N/A	#N/A	#N/A	0					no IPS match	#N/A
Q2_P05233	coatomer delta subunit	641	2	1.04225e-16	0.795	gi|256076659|ref|XP_002574628.1|coatomer delta subunit [Schistosoma mansoni] >gi|238659838|emb|CAZ30861.1| coatomer delta subunit, putative [Schistosoma mansoni]	XP_002574628	1.04225e-16	100	76.2554	36	36	8	C:GO:0000172; F:GO:0003723; P:GO:0006810; P:GO:0006364; F:GO:0004540; C:GO:0030677; P:GO:0008033; P:GO:0006379	C:ribonuclease MRP complex; F:RNA binding; P:transport; P:rRNA processing; F:ribonuclease activity; C:ribonuclease P complex; P:tRNA processing; P:mRNA cleavage			no IPS match	#N/A
Q2_P05234	dna replication complex gins protein sld5	745	15	5.9513e-69	0.637333	gi|256078618|ref|XP_002575592.1|hypothetical protein [Schistosoma mansoni] >gi|238660833|emb|CAZ31825.1| expressed protein [Schistosoma mansoni]	XP_002575592	5.9513e-69	67	210.69	193	130	2	P:GO:0006260; C:GO:0005634	P:DNA replication; C:nucleus			no IPS match	#N/A
Q2_P05236	zinc finger protein	1064	20	2.40958e-89	0.839	gi|226467648|emb|CAX69700.1|Splicing factor 1 (Zinc finger protein 162) [Schistosoma japonicum] >gi|226481449|emb|CAX73622.1| Splicing factor 1 (Zinc finger protein 162) [Schistosoma japonicum]	CAX69700	2.40958e-89	92	274.248	149	138	25	P:GO:0009888; F:GO:0005515; F:GO:0008270; P:GO:0030325; F:GO:0003707; P:GO:0048662; C:GO:0071011; C:GO:0005737; F:GO:0016563; P:GO:0050810; P:GO:0051457; P:GO:0000398; F:GO:0043565; P:GO:0006917; P:GO:0022402; F:GO:0003700; F:GO:0008289; P:GO:0001553; F:GO:0003723; P:GO:0002121; P:GO:0045944; F:GO:0003690; F:GO:0003682; P:GO:0030238; P:GO:0033327	P:tissue development; F:protein binding; F:zinc ion binding; P:adrenal gland development; F:steroid hormone receptor activity; P:negative regulation of smooth muscle cell proliferation; C:precatalytic spliceosome; C:cytoplasm; F:transcription activator activity; P:regulation of steroid biosynthetic process; P:maintenance of protein location in nucleus; P:nuclear mRNA splicing, via spliceosome; F:…			PTHR11208 (PANTHER), PTHR11208:SF5 (PANTHER)	noIPR (unintegrated)
Q2_P05238	39s ribosomal protein mitochondrial precursor	872	20	3.32584e-34	0.6805	gi|256090758|ref|XP_002581348.1|hypothetical protein [Schistosoma mansoni] >gi|238667217|emb|CAZ37587.1| conserved hypothetical protein [Schistosoma mansoni]	XP_002581348	3.32584e-34	96	149.828	77	74	8	F:GO:0003735; C:GO:0005739; P:GO:0006412; P:GO:0045449; C:GO:0030529; C:GO:0005840; F:GO:0003700; C:GO:0005622	F:structural constituent of ribosome; C:mitochondrion; P:translation; P:regulation of transcription; C:ribonucleoprotein complex; C:ribosome; F:transcription factor activity; C:intracellular			SignalP (SIGNALP)	noIPR (unintegrated)
Q2_P05244	interleukin enhancer binding factor 2	1098	20	3.8167e-156	0.633	gi|256077280|ref|XP_002574935.1|interleukin enhancer binding factor [Schistosoma mansoni] >gi|238660152|emb|CAZ31168.1| interleukin enhancer binding factor, putative [Schistosoma mansoni]	XP_002574935	3.8167e-156	92	555.444	314	289	8	F:GO:0003723; P:GO:0016070; C:GO:0071011; P:GO:0006955; F:GO:0005524; F:GO:0016740; C:GO:0071013; P:GO:0010467	F:RNA binding; P:RNA metabolic process; C:precatalytic spliceosome; P:immune response; F:ATP binding; F:transferase activity; C:catalytic step 2 spliceosome; P:gene expression			no IPS match	#N/A
Q2_P05247	c7orf57 protein	733	20	5.63048e-84	0.54	gi|256053340|ref|XP_002570147.1|hypothetical protein [Schistosoma mansoni] >gi|227287542|emb|CAY17896.1| hypothetical protein [Schistosoma mansoni]	XP_002570147	5.63048e-84	100	314.694	148	148	2	P:GO:0008150; C:GO:0005575	P:biological_process; C:cellular_component			no IPS match	#N/A
Q2_P05249	exosome complex exonuclease rrp4	1244	20	1.75415e-131	0.612	gi|256052273|ref|XP_002569699.1|rrp4 [Schistosoma mansoni] >gi|227284406|emb|CAY16947.1| rrp4, putative [Schistosoma mansoni]	XP_002569699	1.75415e-131	99	473.781	258	257	0					PTHR21321 (PANTHER), PTHR21321:SF2 (PANTHER), SM00316 (SMART)	noIPR (unintegrated)
Q2_P05250	nucleolar protein nol1 nop2	776	20	4.73106e-132	0.702	gi|256071291|ref|XP_002571974.1|nucleolar protein nol1/nop2 [Schistosoma mansoni] >gi|238657124|emb|CAZ28204.1| nucleolar protein nol1/nop2, putative [Schistosoma mansoni]	XP_002571974	4.73106e-132	99	474.552	257	255	0					IPR001678; PTHR22807 (PANTHER), PTHR22807:SF11 (PANTHER), SSF53335 (SUPERFAMILY)	IPR001678 (Bacterial Fmu (Sun)/eukaryotic nucleolar NOL1/Nop2p) noIPR (unintegrated)
Q2_P05251	ubiquitin-specific peptidase 30 (c19 family)	966	5	9.95502e-171	0.7	gi|256070614|ref|XP_002571638.1|ubiquitin-specific peptidase 30 (C19 family) [Schistosoma mansoni] >gi|238656783|emb|CAZ27868.1| ubiquitin-specific peptidase 30 (C19 family) [Schistosoma mansoni]	XP_002571638	9.95502e-171	97	603.594	297	291	0					IPR001394; IPR018200; SSF54001 (SUPERFAMILY)	IPR001394 (Peptidase C19, ubiquitin carboxyl-terminal hydrolase 2) IPR018200 (Peptidase C19, ubiquitin carboxyl-terminal hydrolase 2, conserved site) noIPR (unintegrated)
Q2_P05252	hypothetical protein [Schistosoma mansoni]	754	1	8.61205e-51	1	gi|256084422|ref|XP_002578428.1|hypothetical protein [Schistosoma mansoni] >gi|238663801|emb|CAZ34666.1| expressed protein [Schistosoma mansoni]	XP_002578428	8.61205e-51	100	204.527	101	101	0					no IPS match	#N/A
Q2_P05255	sjchgc08979 protein	703	2	1.01381e-79	0.92	gi|256088281|ref|XP_002580273.1|hypothetical protein [Schistosoma mansoni] >gi|238665815|emb|CAZ36512.1| expressed protein [Schistosoma mansoni]	XP_002580273	1.01381e-79	98	300.442	152	149	0					no IPS match	#N/A
Q2_P05256	long-chain-fatty-acid-- ligase	1663	20	3.13201e-169	0.6635	gi|256076395|ref|XP_002574498.1|long-chain-fatty-acid--CoA ligase [Schistosoma mansoni] >gi|238659704|emb|CAZ30731.1| long-chain-fatty-acid--CoA ligase [Schistosoma mansoni]	XP_002574498	3.13201e-169	98	599.742	344	340	0					IPR000873; G3DSA:2.30.38.10 (GENE3D), PTHR11968 (PANTHER), PTHR11968:SF8 (PANTHER), SignalP (SIGNALP), SSF56801 (SUPERFAMILY)	IPR000873 (AMP-dependent synthetase/ligase) noIPR (unintegrated)
Q2_P05260	sjchgc09375 protein	1356	2	3.83962e-151	0.905	gi|256080456|ref|XP_002576497.1|hypothetical protein [Schistosoma mansoni] >gi|238661766|emb|CAZ32734.1| conserved hypothetical protein [Schistosoma mansoni]	XP_002576497	3.83962e-151	99	539.265	279	278	0					no IPS match	#N/A
Q2_P05264	---NA---	765	0			#N/A	#N/A	#N/A	#N/A	#N/A	#N/A	#N/A	0					no IPS match	#N/A
Q2_P05269	dpy-19-like 1 ( elegans)	853	20	7.19966e-111	0.507	gi|256070943|ref|XP_002571801.1|hypothetical protein [Schistosoma mansoni] >gi|238656949|emb|CAZ28031.1| expressed protein [Schistosoma mansoni]	XP_002571801	7.19966e-111	100	404.445	209	209	1	C:GO:0016021	C:integral to membrane			IPR018732	IPR018732 (Dpy-19)
Q2_P05270	dead box atp-dependent rna helicase	891	20	3.97798e-107	0.614	gi|256087842|ref|XP_002580072.1|DEAD box ATP-dependent RNA helicase [Schistosoma mansoni] >gi|238665577|emb|CAZ36311.1| DEAD box ATP-dependent RNA helicase, putative [Schistosoma mansoni]	XP_002580072	3.97798e-107	92	392.119	238	220	0					IPR001650; G3DSA:3.40.50.300 (GENE3D), PTHR10967 (PANTHER), PTHR10967:SF11 (PANTHER), SSF52540 (SUPERFAMILY)	IPR001650 (DNA/RNA helicase, C-terminal) noIPR (unintegrated)
Q2_P05274	intermediate chain 1	648	20	2.78138e-123	0.813	gi|256086368|ref|XP_002579372.1|axonemal dynein intermediate chain polypeptide [Schistosoma mansoni] >gi|238664803|emb|CAZ35611.1| axonemal dynein intermediate chain polypeptide, putative [Schistosoma mansoni]	XP_002579372	2.78138e-123	100	444.891	215	215	0					IPR001680; IPR011046; IPR015943; IPR017986; IPR019781; IPR019782; PTHR12442 (PANTHER), PTHR12442:SF11 (PANTHER)	IPR001680 (unintegrated) IPR011046 (WD40 repeat) IPR015943 (WD40 repeat 2) IPR017986 (WD40 repeat, subgroup) IPR019781 (WD40 repeat-like-containing domain) IPR019782 (WD40/YVTN repeat-like-containing domain) noIPR (WD40-repeat-containing domain)
Q2_P05279	hypothetical protein [Schistosoma mansoni]	602	1	4.46186e-18	0.54	gi|256085290|ref|XP_002578855.1|hypothetical protein [Schistosoma mansoni] >gi|238664242|emb|CAZ35093.1| expressed protein [Schistosoma mansoni]	XP_002578855	4.46186e-18	54	95.1301	105	57	0					no IPS match	#N/A
Q2_P05291	mical-like protein 2	931	20	5.31357e-116	0.582	gi|256079325|ref|XP_002575939.1|alpha-actinin [Schistosoma mansoni] >gi|238661193|emb|CAZ32174.1| alpha-actinin, putative [Schistosoma mansoni]	XP_002575939	5.31357e-116	100	396.741	218	218	3	P:GO:0009987; C:GO:0005622; F:GO:0005515	P:cellular process; C:intracellular; F:protein binding			PF12130 (PFAM)	noIPR (unintegrated)
Q2_P05292	serine threonine protein kinase	568	1	1.18063e-51	1	gi|256089296|ref|XP_002580748.1|serine/threonine protein kinase [Schistosoma mansoni] >gi|238666355|emb|CAZ36987.1| serine/threonine kinase [Schistosoma mansoni]	XP_002580748	1.18063e-51	100	206.453	100	100	0					no IPS match	#N/A
Q2_P05296	bhlhzip transcription factor max bigmax	1816	20	8.90921e-165	0.721	gi|256083630|ref|XP_002578044.1|bhlhzip transcription factor max/bigmax [Schistosoma mansoni] >gi|238663393|emb|CAZ34282.1| bhlhzip transcription factor max/bigmax, putative [Schistosoma mansoni]	XP_002578044	8.90921e-165	100	585.104	449	449	7	C:GO:0071339; P:GO:0045449; F:GO:0043565; F:GO:0046983; F:GO:0003713; C:GO:0005737; P:GO:0006366	C:MLL1 complex; P:regulation of transcription; F:sequence-specific DNA binding; F:protein dimerization activity; F:transcription coactivator activity; C:cytoplasm; P:transcription from RNA polymerase II promoter			IPR001092; IPR011598; PTHR10328 (PANTHER)	IPR001092 (Helix-loop-helix DNA-binding) IPR011598 (Helix-loop-helix DNA-binding domain) noIPR (unintegrated)
Q2_P05297	vasohibin-like protein	1059	20	0	0.7365	gi|256074331|ref|XP_002573479.1|Vasohibin [Schistosoma mansoni] >gi|238658659|emb|CAZ29711.1| Vasohibin, putative [Schistosoma mansoni]	XP_002573479	0	100	656.751	352	352	0					no IPS match	#N/A
Q2_P05308	sjchgc05584 protein	1187	2	1.27029e-124	0.825	gi|256082140|ref|XP_002577319.1|pten [Schistosoma mansoni] >gi|238662628|emb|CAZ33556.1| pten, putative [Schistosoma mansoni]	XP_002577319	1.27029e-124	98	367.466	242	238	0					no IPS match	#N/A
Q2_P05312	epsilon 1	812	20	5.93098e-115	0.7365	gi|256075956|ref|XP_002574281.1|tubulin subunit epsilon [Schistosoma mansoni] >gi|238659482|emb|CAZ30514.1| tubulin epsilon chain, putative [Schistosoma mansoni]	XP_002574281	5.93098e-115	99	417.542	205	204	8	F:GO:0005200; P:GO:0007018; F:GO:0005525; P:GO:0007098; P:GO:0051258; C:GO:0000242; F:GO:0003924; C:GO:0005874	F:structural constituent of cytoskeleton; P:microtubule-based movement; F:GTP binding; P:centrosome cycle; P:protein polymerization; C:pericentriolar material; F:GTPase activity; C:microtubule	EC:3.6.5.1; EC:3.6.5.2; EC:3.6.5.3; EC:3.6.5.4		no IPS match	#N/A
Q2_P05313	sjchgc02612 protein	656	2	1.64343e-62	0.955	gi|256086089|ref|XP_002579238.1|hypothetical protein [Schistosoma mansoni] >gi|238664658|emb|CAZ35477.1| hypothetical protein [Schistosoma mansoni]	XP_002579238	1.64343e-62	100	243.047	117	117	0					no IPS match	#N/A
Q2_P05321	replication protein a 70 kda dna-binding subunit	1179	20	1.02398e-101	0.647	gi|256070189|ref|XP_002571426.1|replication factor A 1 rfa1 [Schistosoma mansoni] >gi|238652657|emb|CAZ39111.1| replication factor A 1, rfa1, putative [Schistosoma mansoni]	XP_002571426	1.02398e-101	98	374.785	210	206	0					IPR012340; IPR013955; IPR016027; PTHR23273 (PANTHER)	IPR012340 (Nucleic acid-binding, OB-fold) IPR013955 (Nucleic acid-binding, OB-fold-like) IPR016027 (Replication factor A, C-terminal) noIPR (unintegrated)
Q2_P05325	mitochondrial import inner membrane translocase subunit tim13	427	20	8.99227e-33	0.7315	gi|256082370|ref|XP_002577430.1|hypothetical protein [Schistosoma mansoni] >gi|238662747|emb|CAZ33668.1| expressed protein [Schistosoma mansoni]	XP_002577430	8.99227e-33	83	127.872	83	69	0					IPR004217; PTHR19338 (PANTHER)	IPR004217 (Mitochondrial inner membrane translocase complex, Tim8/9/10/13-zinc finger-like) noIPR (unintegrated)
Q2_P05330	er lipid raft associated 2	1310	20	2.77574e-167	0.836	gi|256076499|ref|XP_002574549.1|SPFH domain protein 1 precursor. [Schistosoma mansoni] >gi|238659757|emb|CAZ30782.1| SPFH domain protein 1 precursor. , putative [Schistosoma mansoni]	XP_002574549	2.77574e-167	97	592.808	329	321	0					IPR001107; SignalP (SIGNALP)	IPR001107 (Band 7 protein) noIPR (unintegrated)
Q2_P05336	hypotheticial protein	425	2	8.68702e-22	0.905	gi|226470346|emb|CAX70453.1|hypotheticial protein [Schistosoma japonicum] >gi|226485583|emb|CAX75211.1| hypotheticial protein [Schistosoma japonicum] >gi|226485585|emb|CAX75212.1| hypotheticial protein [Schistosoma japonicum] >gi|226485587|emb|CAX75213.1| hypotheticial protein [Schistosoma japonicum] >gi|226485589|emb|CAX75214.1| hypotheticial protein [Schistosoma japonicum]	CAX70453	8.68702e-22	98	106.686	65	64	0					SignalP (SIGNALP)	noIPR (unintegrated)
Q2_P05342	---NA---	552	0			#N/A	#N/A	#N/A	#N/A	#N/A	#N/A	#N/A	0					no IPS match	#N/A
Q2_P05344	tubulin-specific chaperone a	520	20	1.25445e-49	0.664	gi|256074077|ref|XP_002573353.1|hypothetical protein [Schistosoma mansoni] >gi|238658531|emb|CAZ29585.1| expressed protein [Schistosoma mansoni]	XP_002573353	1.25445e-49	100	165.236	107	107	0					IPR004226; G3DSA:1.20.58.90 (GENE3D)	IPR004226 (Tubulin binding cofactor A) noIPR (unintegrated)
Q2_P05345	hypothetical protein [Schistosoma mansoni]	522	1	3.26822e-89	1	gi|256077042|ref|XP_002574817.1|hypothetical protein [Schistosoma mansoni] >gi|238660032|emb|CAZ31050.1| expressed protein [Schistosoma mansoni]	XP_002574817	3.26822e-89	100	330.872	173	173	0					no IPS match	#N/A
Q2_P05346	sjchgc06974 protein	729	2	2.18384e-96	0.93	gi|256072474|ref|XP_002572560.1|hypothetical protein [Schistosoma mansoni] >gi|238657721|emb|CAZ28792.1| expressed protein [Schistosoma mansoni]	XP_002572560	2.18384e-96	99	355.91	194	193	0					no IPS match	#N/A
Q2_P05357	autosomal highly conserved protein	706	20	2.33141e-68	0.6785	gi|256081226|ref|XP_002576873.1|hypothetical protein [Schistosoma mansoni] >gi|238662160|emb|CAZ33110.1| expressed protein [Schistosoma mansoni]	XP_002576873	2.33141e-68	97	262.692	148	145	4	C:GO:0016021; C:GO:0016020; P:GO:0008150; C:GO:0005575	C:integral to membrane; C:membrane; P:biological_process; C:cellular_component			no IPS match	#N/A
Q2_P05372	lag1 longevity assurance homolog 4	993	20	0	0.6415	gi|256078624|ref|XP_002575595.1|dihydroceramide synthase [Schistosoma mansoni] >gi|238660836|emb|CAZ31828.1| (dihydro)ceramide Synthase (LAG1) [Schistosoma mansoni]	XP_002575595	0	100	694.501	331	331	0					IPR001356; IPR006634; IPR009057; IPR012287; IPR016439; PTHR12560 (PANTHER)	IPR001356 (Homeobox) IPR006634 (Homeodomain-like) IPR009057 (Homeodomain-related) IPR012287 (Longevity assurance, LAG1/LAC1) IPR016439 (TRAM/LAG1/CLN8 homology domain) noIPR (unintegrated)
Q2_P05374	apex nuclease (apurinic apyrimidinic endonuclease) 2	1281	20	0	0.552	gi|256086538|ref|XP_002579455.1|ap endonuclease [Schistosoma mansoni] >gi|238664890|emb|CAZ35694.1| ap endonuclease, putative [Schistosoma mansoni]	XP_002579455	0	100	879.011	426	426	2	F:GO:0004519; P:GO:0006281	F:endonuclease activity; P:DNA repair			IPR004808; IPR005135; G3DSA:3.60.10.10 (GENE3D)	IPR004808 (Endonuclease/exonuclease/phosphatase) IPR005135 (Exodeoxyribonuclease III xth) noIPR (unintegrated)
Q2_P05387	---NA---	1003	0			#N/A	#N/A	#N/A	#N/A	#N/A	#N/A	#N/A	0					no IPS match	#N/A
Q2_P05388	unc-50 homolog	591	20	7.01481e-97	0.7395	gi|256076090|ref|XP_002574347.1|hypothetical protein [Schistosoma mansoni] >gi|238659550|emb|CAZ30580.1| expressed protein [Schistosoma mansoni]	XP_002574347	7.01481e-97	100	347.436	168	168	6	C:GO:0012505; C:GO:0005794; P:GO:0006810; C:GO:0031090; C:GO:0005634; C:GO:0044446	C:endomembrane system; C:Golgi apparatus; P:transport; C:organelle membrane; C:nucleus; C:intracellular organelle part			IPR007881; PTHR12841:SF4 (PANTHER)	IPR007881 (UNC-50) noIPR (unintegrated)
Q2_P05391	serine threonine-protein kinase chk2	620	3	1.40131e-41	0.783333	gi|256087767|ref|XP_002580035.1|serine/threonine protein kinase [Schistosoma mansoni] >gi|238665539|emb|CAZ36274.1| serine/threonine kinase [Schistosoma mansoni]	XP_002580035	1.40131e-41	99	173.326	101	100	0					no IPS match	#N/A
Q2_P05392	dna photolyase	766	20	1.47792e-146	0.626	gi|256077044|ref|XP_002574818.1|DNA photolyase [Schistosoma mansoni] >gi|238660033|emb|CAZ31051.1| DNA photolyase, putative [Schistosoma mansoni]	XP_002574818	1.47792e-146	100	522.702	253	253	2	P:GO:0006281; F:GO:0003904	P:DNA repair; F:deoxyribodipyrimidine photo-lyase activity	EC:4.1.99.3		IPR006050; IPR014729	IPR006050 (DNA photolyase, N-terminal) IPR014729 (Rossmann-like alpha/beta/alpha sandwich fold)
Q2_P05393	frataxin mitochondrial precursor	710	20	1.37395e-84	0.726	gi|256075814|ref|XP_002574211.1|frataxin homolog mitochondrial precursor [Schistosoma mansoni] >gi|238659410|emb|CAZ30444.1| frataxin homolog, mitochondrial precursor, putative [Schistosoma mansoni]	XP_002574211	1.37395e-84	99	316.62	156	155	0					IPR001794; IPR002908; IPR017789; IPR020895	IPR001794 (Frataxin) IPR002908 (Frataxin conserved site) IPR017789 (Frataxin, subgroup) IPR020895 (Frataxin-like)
Q2_P05395	sjchgc09430 protein	342	3	1.06236e-51	0.83	gi|256080216|ref|XP_002576378.1|hypothetical protein [Schistosoma mansoni] >gi|238661645|emb|CAZ32615.1| hypothetical protein [Schistosoma mansoni]	XP_002576378	1.06236e-51	100	206.068	93	93	0					SignalP (SIGNALP)	noIPR (unintegrated)
Q2_P05400	embryonic ectoderm development protein	320	20	1.13285e-45	0.5705	gi|256085807|ref|XP_002579103.1|embryonic ectoderm development protein [Schistosoma mansoni] >gi|238664511|emb|CAZ35342.1| embryonic ectoderm development protein, putative [Schistosoma mansoni]	XP_002579103	1.13285e-45	100	186.037	89	89	0					PTHR10253 (PANTHER)	noIPR (unintegrated)
Q2_P05402	cd151 antigen	934	20	3.32003e-99	0.619	gi|226470204|emb|CAX70382.1|CD151 antigen [Schistosoma japonicum] >gi|226470206|emb|CAX70383.1| CD151 antigen [Schistosoma japonicum] >gi|226489831|emb|CAX75066.1| CD151 antigen [Schistosoma japonicum]	CAX70382	3.32003e-99	92	365.925	275	254	3	C:GO:0016021; C:GO:0016020; F:GO:0005515	C:integral to membrane; C:membrane; F:protein binding			no IPS match	#N/A
Q2_P05408	---NA---	293	0			#N/A	#N/A	#N/A	#N/A	#N/A	#N/A	#N/A	0					no IPS match	#N/A
Q2_P05409	hypothetical protein [Schistosoma mansoni]	620	1	1.62866e-98	0.97	gi|256069356|ref|XP_002571115.1|hypothetical protein [Schistosoma mansoni] >gi|238652134|emb|CAZ38800.1| hypothetical protein [Schistosoma mansoni]	XP_002571115	1.62866e-98	97	362.459	186	181	0					no IPS match	#N/A
Q2_P05411	cytosolic 5 -nucleotidase iii	555	20	1.03971e-97	0.677	gi|256082223|ref|XP_002577359.1|hypothetical protein [Schistosoma mansoni] >gi|238662671|emb|CAZ33597.1| expressed protein [Schistosoma mansoni]	XP_002577359	1.03971e-97	100	359.377	184	184	0					IPR006434; PF05822 (PFAM), SSF56784 (SUPERFAMILY)	IPR006434 (HAD-superfamily hydrolase, subfamily IE) noIPR (unintegrated)
Q2_P05413	proline rich protein mp4	647	8	2.46201e-108	0.66	gi|256085231|ref|XP_002578826.1|cyclin [Schistosoma mansoni] >gi|238664212|emb|CAZ35064.1| cyclin, putative [Schistosoma mansoni]	XP_002578826	2.46201e-108	99	369.777	187	186	0					no IPS match	#N/A
Q2_P05414	protein kinase	379	20	1.42013e-40	0.7765	gi|256053031|ref|XP_002570015.1|protein kinase [Schistosoma mansoni] >gi|227287366|emb|CAY17618.1| protein kinase [Schistosoma mansoni]	XP_002570015	1.42013e-40	97	169.088	83	81	0					PTHR23255 (PANTHER), PTHR23255:SF5 (PANTHER)	noIPR (unintegrated)
Q2_P05422	cbl [Schistosoma mansoni]	825	1	1.62443e-80	1	gi|256071273|ref|XP_002571965.1|cbl [Schistosoma mansoni] >gi|238657115|emb|CAZ28195.1| cbl, putative [Schistosoma mansoni]	XP_002571965	1.62443e-80	100	303.523	162	162	7	F:GO:0046872; F:GO:0005509; F:GO:0004871; P:GO:0007166; F:GO:0008270; F:GO:0005515; C:GO:0005634	F:metal ion binding; F:calcium ion binding; F:signal transducer activity; P:cell surface receptor linked signaling pathway; F:zinc ion binding; F:protein binding; C:nucleus			no IPS match	#N/A
Q2_P05432	hepatitis b virus x interacting protein	632	20	8.52298e-34	0.581	gi|226480632|emb|CAX73413.1|hypothetical protein [Schistosoma japonicum]	CAX73413	8.52298e-34	89	147.517	89	80	10	P:GO:0019079; P:GO:0006916; C:GO:0005737; F:GO:0003674; C:GO:0005575; P:GO:0043154; F:GO:0005515; C:GO:0005829; P:GO:0008150; P:GO:0009615	P:viral genome replication; P:anti-apoptosis; C:cytoplasm; F:molecular_function; C:cellular_component; P:negative regulation of caspase activity; F:protein binding; C:cytosol; P:biological_process; P:response to virus			PTHR13342 (PANTHER)	noIPR (unintegrated)
Q2_P05436	---NA---	1030	0			#N/A	#N/A	#N/A	#N/A	#N/A	#N/A	#N/A	0					no IPS match	#N/A
Q2_P05448	transcription initiation factor	774	1	7.04075e-27	0.91	gi|256073348|ref|XP_002572993.1|transcription initiation factor [Schistosoma mansoni] >gi|238658162|emb|CAZ29225.1| transcription initiation factor, putative [Schistosoma mansoni]	XP_002572993	7.04075e-27	91	125.176	124	113	0					no IPS match	#N/A
Q2_P05449	sjchgc06358 protein	678	2	5.6503e-85	0.83	gi|256084833|ref|XP_002578630.1|hypothetical protein [Schistosoma mansoni] >gi|238664010|emb|CAZ34868.1| conserved Schistosoma protein, unknown function [Schistosoma mansoni]	XP_002578630	5.6503e-85	100	317.775	151	151	0					no IPS match	#N/A
Q2_P05467	sjchgc05703 protein	1055	5	3.28966e-149	0.752	gi|256078201|ref|XP_002575385.1|hypothetical protein [Schistosoma mansoni] >gi|238660623|emb|CAZ31618.1| expressed protein [Schistosoma mansoni]	XP_002575385	3.28966e-149	97	524.242	309	302	0					no IPS match	#N/A
Q2_P05468	hypothetical protein [Schistosoma mansoni]	610	1	1.32052e-105	1	gi|256090438|ref|XP_002581197.1|hypothetical protein [Schistosoma mansoni] >gi|238667048|emb|CAZ37436.1| expressed protein [Schistosoma mansoni]	XP_002581197	1.32052e-105	100	385.956	187	187	0					no IPS match	#N/A
Q2_P05479	atp-dependent rna helicase ddx55 (dead box protein 55)	551	20	5.6772e-101	0.731	gi|256071476|ref|XP_002572066.1|DEAD box ATP-dependent RNA helicase [Schistosoma mansoni] >gi|238657217|emb|CAZ28296.1| DEAD box ATP-dependent RNA helicase, putative [Schistosoma mansoni]	XP_002572066	5.6772e-101	99	370.163	183	182	7	P:GO:0009851; F:GO:0008026; F:GO:0003676; P:GO:0007067; F:GO:0005524; C:GO:0005634; C:GO:0000775	P:auxin biosynthetic process; F:ATP-dependent helicase activity; F:nucleic acid binding; P:mitosis; F:ATP binding; C:nucleus; C:chromosome, centromeric region			IPR001650; G3DSA:3.40.50.300 (GENE3D), PTHR10967 (PANTHER), PTHR10967:SF26 (PANTHER), SSF52540 (SUPERFAMILY)	IPR001650 (DNA/RNA helicase, C-terminal) noIPR (unintegrated)
Q2_P05487	proteasome ( macropain) beta 1	908	20	1.5029e-117	0.806	gi|256075409|ref|XP_002574012.1|proteasome subunit beta 1 (T01 family) [Schistosoma mansoni] >gi|238659204|emb|CAZ30245.1| proteasome subunit beta 1 (T01 family) [Schistosoma mansoni]	XP_002574012	1.5029e-117	100	426.787	212	212	0					IPR001353; IPR016050; G3DSA:3.60.20.10 (GENE3D), PTHR11599 (PANTHER), PTHR11599:SF8 (PANTHER), SignalP (SIGNALP), SSF56235 (SUPERFAMILY)	IPR001353 (Proteasome, beta-type subunit, conserved site) IPR016050 (Proteasome, subunit alpha/beta) noIPR (unintegrated)
Q2_P05493	glutathione synthetase	1095	20	3.9781e-113	0.648	gi|256077798|ref|XP_002575187.1|glutathione synthetase [Schistosoma mansoni] >gi|238660418|emb|CAZ31420.1| glutathione synthetase [Schistosoma mansoni]	XP_002575187	3.9781e-113	100	412.535	205	205	8	P:GO:0006750; F:GO:0004363; P:GO:0042221; F:GO:0005524; F:GO:0000287; F:GO:0043295; F:GO:0042803; C:GO:0044464	P:glutathione biosynthetic process; F:glutathione synthase activity; P:response to chemical stimulus; F:ATP binding; F:magnesium ion binding; F:glutathione binding; F:protein homodimerization activity; C:cell part	EC:6.3.2.3	Metabolic pathways;Glutathione metabolism	IPR005615; IPR013816; SSF56059 (SUPERFAMILY)	IPR005615 (ATP-grasp fold, subdomain 2) IPR013816 (Glutathione synthase, eukaryotic) noIPR (unintegrated)
Q2_P05497	arsenite-resistance protein	1425	20	2.2761e-101	0.619	gi|256084802|ref|XP_002578615.1|arsenite-resistance protein 2 [Schistosoma mansoni] >gi|238663994|emb|CAZ34853.1| arsenite-resistance protein 2, putative [Schistosoma mansoni]	XP_002578615	2.2761e-101	100	374.015	182	182	6	C:GO:0005654; P:GO:0031053; C:GO:0005737; P:GO:0046685; P:GO:0031047; C:GO:0005634	C:nucleoplasm; P:primary microRNA processing; C:cytoplasm; P:response to arsenic; P:gene silencing by RNA; C:nucleus			IPR007042; PTHR13165 (PANTHER)	IPR007042 (Arsenite-resistance protein 2) noIPR (unintegrated)
Q2_P05498	sec63	2697	20	0	0.6605	gi|256078835|ref|XP_002575699.1|DNAj-related [Schistosoma mansoni] >gi|238660943|emb|CAZ31932.1| DNAj-related [Schistosoma mansoni]	XP_002575699	0	100	1581.23	898	898	0					IPR001623; IPR003095; IPR004179; IPR015609; PTHR11821:SF7 (PANTHER)	IPR001623 (Heat shock protein DnaJ) IPR003095 (Heat shock protein DnaJ, N-terminal) IPR004179 (Molecular chaperone, heat shock protein, Hsp40, DnaJ) IPR015609 (Sec63 domain) noIPR (unintegrated)
Q2_P05499	maintenance of killer 16 protein	957	20	1.81386e-116	0.763	gi|256080140|ref|XP_002576341.1|MAK16 protein homolog (SmMAK16) [Schistosoma mansoni] >gi|46397480|sp|P46435.2|MAK16_SCHMA RecName: Full=Protein MAK16 homolog; AltName: Full=SmMAK16 >gi|8650481|gb|AAF78225.1|AF243514_1 MAK16-like protein [Schistosoma mansoni] >gi|238661606|emb|CAZ32578.1| MAK16 protein homolog (SmMAK16), putative [Schistosoma mansoni]	XP_002576341	1.81386e-116	100	423.32	259	259	2	C:GO:0005730; P:GO:0042254	C:nucleolus; P:ribosome biogenesis			IPR006958; PTHR23405 (PANTHER)	IPR006958 (Mak16 protein) noIPR (unintegrated)
Q2_P05501	---NA---	594	0			#N/A	#N/A	#N/A	#N/A	#N/A	#N/A	#N/A	0					no IPS match	#N/A
Q2_P05502	sjchgc05878 protein	673	2	1.33129e-46	0.855	gi|256084244|ref|XP_002578341.1|hypothetical protein [Schistosoma mansoni] >gi|238663710|emb|CAZ34579.1| expressed protein [Schistosoma mansoni]	XP_002578341	1.33129e-46	100	190.274	88	88	2	F:GO:0008270; C:GO:0005622	F:zinc ion binding; C:intracellular			no IPS match	#N/A
Q2_P05503	rna-binding protein related	1405	1	2.74456e-46	1	gi|256085711|ref|XP_002579057.1|rna-binding protein related [Schistosoma mansoni] >gi|238664461|emb|CAZ35296.1| rna-binding protein related [Schistosoma mansoni]	XP_002579057	2.74456e-46	100	187.193	147	147	0					SignalP (SIGNALP)	noIPR (unintegrated)
Q2_P05506	mitochondrial ribosomal protein s22	745	20	7.1506e-120	0.72	gi|256072760|ref|XP_002572702.1|hypothetical protein [Schistosoma mansoni] >gi|238657865|emb|CAZ28934.1| expressed protein [Schistosoma mansoni]	XP_002572702	7.1506e-120	100	298.516	148	148	0					SignalP (SIGNALP)	noIPR (unintegrated)
Q2_P05508	---NA---	718	0			#N/A	#N/A	#N/A	#N/A	#N/A	#N/A	#N/A	0					SignalP (SIGNALP)	noIPR (unintegrated)
Q2_P05517	dice1 dead h box polypeptide	610	2	1.92907e-64	0.975	gi|256083362|ref|XP_002577914.1|dice1/dead/h box polypeptide [Schistosoma mansoni] >gi|238663255|emb|CAZ34152.1| dice1/dead/h box polypeptide, putative [Schistosoma mansoni]	XP_002577914	1.92907e-64	98	249.21	128	126	0					SignalP (SIGNALP)	noIPR (unintegrated)
Q2_P05520	sjchgc06258 protein	654	3	1.1696e-84	0.873333	gi|256078796|ref|XP_002575680.1|dcc1-related [Schistosoma mansoni] >gi|238660923|emb|CAZ31913.1| dcc1-related [Schistosoma mansoni]	XP_002575680	1.1696e-84	98	316.62	157	155	0					no IPS match	#N/A
Q2_P05522	ribonuclease large subunit	1266	20	2.83799e-153	0.678	gi|256078514|ref|XP_002575540.1|ribonuclease hi large subunit [Schistosoma mansoni] >gi|238660781|emb|CAZ31773.1| ribonuclease hi large subunit, putative [Schistosoma mansoni]	XP_002575540	2.83799e-153	100	546.199	288	288	3	F:GO:0004523; F:GO:0003723; P:GO:0016070	F:ribonuclease H activity; F:RNA binding; P:RNA metabolic process	EC:3.1.26.4		IPR001352; IPR004649; IPR012337; G3DSA:1.10.10.460 (GENE3D), G3DSA:3.30.420.10 (GENE3D)	IPR001352 (Polynucleotidyl transferase, ribonuclease H fold) IPR004649 (Ribonuclease H2, subunit A) IPR012337 (Ribonuclease HII/HIII) noIPR (unintegrated)
Q2_P05523	trna-dihydrouridine synthase 4-like	643	20	1.78872e-66	0.536	gi|256075605|ref|XP_002574108.1|tRNA-dihydrouridine synthase [Schistosoma mansoni] >gi|238659304|emb|CAZ30341.1| tRNA-dihydrouridine synthase, putative [Schistosoma mansoni]	XP_002574108	1.78872e-66	100	256.144	121	121	4	F:GO:0050660; P:GO:0055114; F:GO:0017150; P:GO:0008033	F:FAD binding; P:oxidation reduction; F:tRNA dihydrouridine synthase activity; P:tRNA processing			IPR001269; IPR013785; PTHR11082:SF6 (PANTHER), SSF51395 (SUPERFAMILY)	IPR001269 (Aldolase-type TIM barrel) IPR013785 (tRNA-dihydrouridine synthase) noIPR (unintegrated)
Q2_P05524	sjchgc05905 protein	1701	2	1.2003e-131	0.8	gi|256076181|ref|XP_002574392.1|hypothetical protein [Schistosoma mansoni] >gi|238659596|emb|CAZ30625.1| expressed protein [Schistosoma mansoni]	XP_002574392	1.2003e-131	99	474.937	237	236	0					no IPS match	#N/A
Q2_P05528	---NA---	764	0			#N/A	#N/A	#N/A	#N/A	#N/A	#N/A	#N/A	0					SignalP (SIGNALP)	noIPR (unintegrated)
Q2_P05534	hypothetical protein [Schistosoma mansoni]	1539	1	0	1	gi|256078245|ref|XP_002575407.1|hypothetical protein [Schistosoma mansoni] >gi|238660645|emb|CAZ31640.1| expressed protein [Schistosoma mansoni]	XP_002575407	0	100	899.042	512	512	0					PTHR22045 (PANTHER), PTHR22045:SF2 (PANTHER)	noIPR (unintegrated)
Q2_P05535	sjchgc02063 protein	573	2	6.69793e-50	0.755	gi|256082215|ref|XP_002577355.1|SARG904 [Schistosoma mansoni] >gi|238662667|emb|CAZ33593.1| SARG904 , putative [Schistosoma mansoni]	XP_002577355	6.69793e-50	100	200.675	134	134	0					no IPS match	#N/A
Q2_P05536	ubiquitin-specific peptidase 46 (c19 family)	660	20	1.07497e-53	0.8275	gi|256070419|ref|XP_002571540.1|ubiquitin-specific peptidase 46 (C19 family) [Schistosoma mansoni] >gi|238656684|emb|CAZ27770.1| ubiquitin-specific peptidase 46 (C19 family) [Schistosoma mansoni]	XP_002571540	1.07497e-53	99	213.772	132	131	0					IPR001394; IPR018200; SSF54001 (SUPERFAMILY)	IPR001394 (Peptidase C19, ubiquitin carboxyl-terminal hydrolase 2) IPR018200 (Peptidase C19, ubiquitin carboxyl-terminal hydrolase 2, conserved site) noIPR (unintegrated)
Q2_P05539	sjchgc06482 protein	1878	5	3.56443e-140	0.958	gi|256073711|ref|XP_002573172.1|hypothetical protein [Schistosoma mansoni] >gi|238658346|emb|CAZ29404.1| expressed protein [Schistosoma mansoni]	XP_002573172	3.56443e-140	100	503.442	248	248	0					no IPS match	#N/A
Q2_P05541	sjchgc03475 protein	481	2	2.0768e-52	0.89	gi|256077812|ref|XP_002575194.1|hypothetical protein [Schistosoma mansoni] >gi|1002618|gb|AAC46887.1| unknown [Schistosoma mansoni] >gi|1002620|gb|AAC46888.1| unknown [Schistosoma mansoni] >gi|238660425|emb|CAZ31427.1| expressed protein [Schistosoma mansoni]	XP_002575194	2.0768e-52	100	208.379	98	98	0					SignalP (SIGNALP)	noIPR (unintegrated)
Q2_P05542	huntingtin interacting	1346	2	3.25809e-53	0.955	gi|256056670|ref|XP_002570230.1|hypothetical protein [Schistosoma mansoni] >gi|227291707|emb|CAY18862.1| hypothetical protein [Schistosoma mansoni]	XP_002570230	3.25809e-53	100	138.272	70	70	0					no IPS match	#N/A
Q2_P05543	sjchgc09555 protein	1803	6	3.50541e-129	0.71	gi|256069361|ref|XP_002571117.1|hypothetical protein [Schistosoma mansoni] >gi|238652137|emb|CAZ38802.1| expressed protein [Schistosoma mansoni]	XP_002571117	3.50541e-129	100	466.848	235	235	0					no IPS match	#N/A
Q2_P05544	enkurin	1082	20	5.02416e-93	0.6115	gi|56757956|gb|AAW27118.1|SJCHGC09441 protein [Schistosoma japonicum]	AAW27118	5.02416e-93	86	334.724	235	204	0					PTHR21490 (PANTHER)	noIPR (unintegrated)
Q2_P05546	---NA---	887	0			#N/A	#N/A	#N/A	#N/A	#N/A	#N/A	#N/A	0					no IPS match	#N/A
Q2_P05547	integrator complex subunit 11	1860	20	0	0.7925	gi|256084683|ref|XP_002578556.1|cleavage and polyadenylation specificity factor [Schistosoma mansoni] >gi|238663934|emb|CAZ34794.1| cleavage and polyadenylation specificity factor, putative [Schistosoma mansoni]	XP_002578556	0	100	1255.35	619	619	0					IPR001279; IPR011108; IPR022712; G3DSA:3.60.15.10 (GENE3D), PTHR11203 (PANTHER), PTHR11203:SF8 (PANTHER), SSF56281 (SUPERFAMILY)	IPR001279 (Beta-Casp domain) IPR011108 (Beta-lactamase-like) IPR022712 (RNA-metabolising metallo-beta-lactamase) noIPR (unintegrated)
Q2_P05553	hypothetical protein [Schistosoma mansoni]	934	3	1.82599e-89	0.8	gi|256086143|ref|XP_002579264.1|hypothetical protein [Schistosoma mansoni] >gi|238664686|emb|CAZ35503.1| expressed protein [Schistosoma mansoni]	XP_002579264	1.82599e-89	98	333.569	212	209	0					IPR021289	IPR021289 (Recombination, repair and ssDNA binding protein UvsY)
Q2_P05554	zinc finger cchc domain-containing protein 8	1048	20	4.93836e-150	0.4835	gi|256079576|ref|XP_002576062.1|hypothetical protein [Schistosoma mansoni] >gi|238661321|emb|CAZ32297.1| expressed protein [Schistosoma mansoni]	XP_002576062	4.93836e-150	98	535.028	264	261	0					PTHR13316 (PANTHER)	noIPR (unintegrated)
Q2_P05563	---NA---	724	0			#N/A	#N/A	#N/A	#N/A	#N/A	#N/A	#N/A	0					SignalP (SIGNALP)	noIPR (unintegrated)
Q2_P05565	sjchgc05373 protein	527	2	5.39102e-47	0.98	gi|256089263|ref|XP_002580732.1|hypothetical protein [Schistosoma mansoni] >gi|238666338|emb|CAZ36971.1| expressed protein [Schistosoma mansoni]	XP_002580732	5.39102e-47	99	190.66	122	121	0					no IPS match	#N/A
Q2_P05570	---NA---	1068	0			#N/A	#N/A	#N/A	#N/A	#N/A	#N/A	#N/A	0					no IPS match	#N/A
Q2_P05571	wd repeat domain 46	1116	20	0	0.6135	gi|256069917|ref|XP_002571309.1|hypothetical protein [Schistosoma mansoni] >gi|238652501|emb|CAZ38994.1| expressed protein [Schistosoma mansoni]	XP_002571309	0	100	720.694	361	361	3	F:GO:0003674; P:GO:0008150; C:GO:0005575	F:molecular_function; P:biological_process; C:cellular_component			IPR001680; IPR011046; IPR012952; IPR015943; IPR017986; IPR019775; IPR019781; IPR019782; PD023243 (PRODOM), PTHR14085 (PANTHER)	IPR001680 (BING4, C-terminal) IPR011046 (unintegrated) IPR012952 (WD40 repeat) IPR015943 (WD40 repeat 2) IPR017986 (WD40 repeat, conserved site) IPR019775 (WD40 repeat, subgroup) IPR019781 (WD40 repeat-like-containing domain) IPR019782 (WD40/YVTN repeat-like-containing domain) noIPR (WD40-repeat-containing domain)
Q2_P05576	huntingtin interacting	920	4	3.48541e-61	0.9225	gi|256074584|ref|XP_002573604.1|huntingtin interacting protein-related [Schistosoma mansoni] >gi|238658787|emb|CAZ29836.1| huntingtin interacting protein-related [Schistosoma mansoni]	XP_002573604	3.48541e-61	100	239.58	116	116	0					no IPS match	#N/A
Q2_P05578	protein mida mitochondrial precursor	641	20	1.49923e-57	0.606	gi|256071528|ref|XP_002572092.1|hypothetical protein [Schistosoma mansoni] >gi|238657243|emb|CAZ28322.1| conserved hypothetical protein [Schistosoma mansoni]	XP_002572092	1.49923e-57	98	226.483	109	107	3	C:GO:0005739; F:GO:0003674; P:GO:0008150	C:mitochondrion; F:molecular_function; P:biological_process			IPR003788; PTHR12049 (PANTHER)	IPR003788 (Protein of unknown function DUF185) noIPR (unintegrated)
Q2_P05580	growth inhibition and differentiation-related protein 88-like protein	1268	20	2.95736e-126	0.6125	gi|256082769|ref|XP_002577625.1|hypothetical protein [Schistosoma mansoni] >gi|238662951|emb|CAZ33863.1| expressed protein [Schistosoma mansoni]	XP_002577625	2.95736e-126	100	456.447	245	245	1	F:GO:0003676	F:nucleic acid binding			no IPS match	#N/A
Q2_P05581	hypothetical protein [Schistosoma mansoni]	600	1	8.41471e-17	1	gi|256077074|ref|XP_002574833.1|hypothetical protein [Schistosoma mansoni] >gi|238660048|emb|CAZ31066.1| expressed protein [Schistosoma mansoni]	XP_002574833	8.41471e-17	100	90.8929	65	65	0					no IPS match	#N/A
Q2_P05582	poly (adp-ribose) polymerase member 2	749	20	5.6488e-111	0.7165	gi|256078862|ref|XP_002575712.1|poly [ADP-ribose] polymerase [Schistosoma mansoni] >gi|238660957|emb|CAZ31946.1| poly [ADP-ribose] polymerase, putative [Schistosoma mansoni]	XP_002575712	5.6488e-111	100	404.445	190	190	6	C:GO:0005730; P:GO:0006284; C:GO:0005654; F:GO:0005515; F:GO:0003950; P:GO:0006471	C:nucleolus; P:base-excision repair; C:nucleoplasm; F:protein binding; F:NAD+ ADP-ribosyltransferase activity; P:protein amino acid ADP-ribosylation	EC:2.4.2.30		IPR012317; G3DSA:3.90.228.10 (GENE3D), PTHR15447 (PANTHER), SSF56399 (SUPERFAMILY)	IPR012317 (Poly(ADP-ribose) polymerase, catalytic domain) noIPR (unintegrated)
Q2_P05584	bifunctional endo- -beta-xylanase xyla	759	10	2.03263e-140	0.576	gi|256079028|ref|XP_002575793.1|hypothetical protein [Schistosoma mansoni] >gi|238661042|emb|CAZ32028.1| expressed protein [Schistosoma mansoni]	XP_002575793	2.03263e-140	100	502.286	252	252	1	P:GO:0045493	P:xylan catabolic process			no IPS match	#N/A
Q2_P05585	testis expressed gene 9	1016	20	4.33479e-103	0.6535	gi|256076730|ref|XP_002574663.1|protein kinase [Schistosoma mansoni] >gi|238659874|emb|CAZ30896.1| protein kinase [Schistosoma mansoni]	XP_002574663	4.33479e-103	79	379.022	254	203	5	P:GO:0006468; P:GO:0009103; F:GO:0004713; F:GO:0005524; C:GO:0016020	P:protein amino acid phosphorylation; P:lipopolysaccharide biosynthetic process; F:protein tyrosine kinase activity; F:ATP binding; C:membrane	EC:2.7.10.0		no IPS match	#N/A
Q2_P05591	hypothetical protein [Schistosoma mansoni]	1092	3	0	1	gi|256074192|ref|XP_002573410.1|hypothetical protein [Schistosoma mansoni] >gi|238658589|emb|CAZ29642.1| expressed protein [Schistosoma mansoni]	XP_002573410	0	100	731.095	363	363	0					no IPS match	#N/A
Q2_P05592	dead box atp-dependent rna	1793	20	0	0.559	gi|256082050|ref|XP_002577276.1|DEAD box ATP-dependent RNA helicase [Schistosoma mansoni] >gi|238662581|emb|CAZ33513.1| DEAD box ATP-dependent RNA helicase, putative [Schistosoma mansoni]	XP_002577276	0	96	893.264	485	466	0					IPR000629; IPR001650; IPR011545; IPR014001; IPR014021; G3DSA:3.40.50.300 (GENE3D), PTHR10967 (PANTHER), PTHR10967:SF56 (PANTHER), SSF52540 (SUPERFAMILY)	IPR000629 (DEAD-like helicase, N-terminal) IPR001650 (DNA/RNA helicase, C-terminal) IPR011545 (DNA/RNA helicase, DEAD/DEAH box type, N-terminal) IPR014001 (Helicase, superfamily 1/2, ATP-binding domain) IPR014021 (RNA helicase, ATP-dependent, DEAD-box, conserved site) noIPR (unintegrated)
Q2_P05593	---NA---	832	0			#N/A	#N/A	#N/A	#N/A	#N/A	#N/A	#N/A	0					no IPS match	#N/A
Q2_P05594	dnaj homolog subfamily a member	486	1	1.93243e-29	0.98	gi|256088750|ref|XP_002580488.1|DNAj homolog subfamily A member [Schistosoma mansoni] >gi|238666069|emb|CAZ36727.1| DNAj homolog subfamily A member, putative [Schistosoma mansoni]	XP_002580488	1.93243e-29	98	132.109	68	67	7	C:GO:0005737; F:GO:0046872; P:GO:0006457; F:GO:0031072; F:GO:0005524; F:GO:0051082; P:GO:0009408	C:cytoplasm; F:metal ion binding; P:protein folding; F:heat shock protein binding; F:ATP binding; F:unfolded protein binding; P:response to heat			no IPS match	#N/A
Q2_P05598	splicing arginine serine-rich 2	1040	20	1.12596e-53	0.896	gi|256092428|ref|XP_002581939.1|serine/arginine rich splicing factor [Schistosoma mansoni] >gi|226481905|emb|CAX79218.1| Splicing factor, arginine/serine-rich 2 [Schistosoma japonicum] >gi|238668299|emb|CAZ38179.1| serine/arginine rich splicing factor, putative [Schistosoma mansoni]	XP_002581939	1.12596e-53	100	214.927	102	102	0					IPR000504; IPR012677; PTHR23147 (PANTHER), SSF54928 (SUPERFAMILY)	IPR000504 (Nucleotide-binding, alpha-beta plait) IPR012677 (RNA recognition motif, RNP-1) noIPR (unintegrated)
Q2_P05601	---NA---	908	0			#N/A	#N/A	#N/A	#N/A	#N/A	#N/A	#N/A	0					SignalP (SIGNALP)	noIPR (unintegrated)
Q2_P05602	abnormal x	788	20	1.44456e-75	0.5485	gi|256084926|ref|XP_002578676.1|hypothetical protein [Schistosoma mansoni] >gi|238664057|emb|CAZ34914.1| conserved hypothetical protein [Schistosoma mansoni]	XP_002578676	1.44456e-75	98	286.96	162	160	1	C:GO:0016021	C:integral to membrane			IPR007632; SignalP (SIGNALP)	IPR007632 (Anoctamin/TMEM 16) noIPR (unintegrated)
Q2_P05605	serine threonine-protein	582	17	2.631e-06	0.487059	gi|281337645|gb|EFB13229.1|hypothetical protein PANDA_009536 [Ailuropoda melanoleuca]	EFB13229	2.631e-06	50	45.4394	81	41	0					SignalP (SIGNALP)	noIPR (unintegrated)
Q2_P05608	cell cycle related kinase	444	20	1.68256e-49	0.6125	gi|256087927|ref|XP_002580113.1|serine/threonine protein kinase [Schistosoma mansoni] >gi|238665621|emb|CAZ36352.1| serine/threonine kinase [Schistosoma mansoni]	XP_002580113	1.68256e-49	98	198.749	101	99	3	P:GO:0006468; F:GO:0005524; F:GO:0004674	P:protein amino acid phosphorylation; F:ATP binding; F:protein serine/threonine kinase activity	EC:2.7.11.0		no IPS match	#N/A
Q2_P05609	gtpase-activating protein gyp2	887	1	1.72793e-130	1	gi|256080480|ref|XP_002576509.1|gtpase-activating protein gyp2 [Schistosoma mansoni] >gi|238661778|emb|CAZ32746.1| gtpase-activating protein gyp2, putative [Schistosoma mansoni]	XP_002576509	1.72793e-130	100	459.144	250	250	3	F:GO:0005097; C:GO:0005622; P:GO:0032313	F:Rab GTPase activator activity; C:intracellular; P:regulation of Rab GTPase activity			no IPS match	#N/A
Q2_P05611	e3 ubiquitin-protein ligase ubr5	1389	20	0	0.6265	gi|256080598|ref|XP_002576566.1|ubiquitin--protein ligase edd [Schistosoma mansoni] >gi|238661839|emb|CAZ32803.1| ubiquitin--protein ligase edd, putative [Schistosoma mansoni]	XP_002576566	0	93	772.696	428	401	0					IPR000569; PTHR11254 (PANTHER), PTHR11254:SF77 (PANTHER)	IPR000569 (HECT) noIPR (unintegrated)
Q2_P05612	---NA---	439	0			#N/A	#N/A	#N/A	#N/A	#N/A	#N/A	#N/A	0					no IPS match	#N/A
Q2_P05614	anti-silencing protein	1227	2	9.98516e-55	0.95	gi|256076891|ref|XP_002574742.1|anti-silencing protein [Schistosoma mansoni] >gi|238659956|emb|CAZ30975.1| anti-silencing protein, putative [Schistosoma mansoni]	XP_002574742	9.98516e-55	100	218.779	103	103	2	P:GO:0006333; C:GO:0005634	P:chromatin assembly or disassembly; C:nucleus			no IPS match	#N/A
Q2_P05618	atp-binding cassette sub-family b member mitochondrial precursor	2343	20	0	0.6765	gi|256052230|ref|XP_002569678.1|smdr1 [Schistosoma mansoni] >gi|227284384|emb|CAY16926.1| smdr1 [Schistosoma mansoni]	XP_002569678	0	92	971.459	616	567	13	F:GO:0042626; F:GO:0005215; P:GO:0009851; C:GO:0016021; C:GO:0016020; C:GO:0005743; C:GO:0005739; P:GO:0006810; F:GO:0000166; F:GO:0017111; F:GO:0005524; F:GO:0016887; P:GO:0055085	F:ATPase activity, coupled to transmembrane movement of substances; F:transporter activity; P:auxin biosynthetic process; C:integral to membrane; C:membrane; C:mitochondrial inner membrane; C:mitochondrion; P:transport; F:nucleotide binding; F:nucleoside-triphosphatase activity; F:ATP binding; F:ATPase activity; P:transmembrane transport			IPR001140; IPR002159; IPR003439; IPR003593; IPR011527; IPR017871; IPR017940; G3DSA:3.40.50.300 (GENE3D), PTHR19242 (PANTHER), PTHR19242:SF77 (PANTHER), SSF52540 (SUPERFAMILY)	IPR001140 (ABC transporter integral membrane type 1) IPR002159 (ABC transporter, conserved site) IPR003439 (ABC transporter, transmembrane domain) IPR003593 (ABC transporter, transmembrane domain, type 1) IPR011527 (ABC transporter-like) IPR017871 (ATPase, AAA+ type, core) IPR017940 (CD36 antigen) noIPR (unintegrated)
Q2_P05619	tlc domain-containing protein 2	1215	20	1.0651e-125	0.6885	gi|256070858|ref|XP_002571759.1|hypothetical protein [Schistosoma mansoni] >gi|238656906|emb|CAZ27989.1| expressed protein [Schistosoma mansoni]	XP_002571759	1.0651e-125	100	454.521	243	243	1	C:GO:0016021	C:integral to membrane			IPR006634	IPR006634 (TRAM/LAG1/CLN8 homology domain)
Q2_P05622	transcription elongation factor spt6-like	947	20	1.49734e-46	0.6475	gi|256090490|ref|XP_002581221.1|suppressor of ty [Schistosoma mansoni] >gi|238667076|emb|CAZ37460.1| suppressor of ty, putative [Schistosoma mansoni]	XP_002581221	1.49734e-46	98	191.045	90	89	4	P:GO:0006357; F:GO:0003711; F:GO:0003723; F:GO:0005515	P:regulation of transcription from RNA polymerase II promoter; F:transcription elongation regulator activity; F:RNA binding; F:protein binding			SignalP (SIGNALP)	noIPR (unintegrated)
Q2_P05626	lysosomal pro-xaa carboxypeptidase (s28 family)	2043	20	0	0.662	gi|256070800|ref|XP_002571730.1|lysosomal Pro-Xaa carboxypeptidase (S28 family) [Schistosoma mansoni] >gi|238656877|emb|CAZ27960.1| lysosomal Pro-Xaa carboxypeptidase (S28 family) [Schistosoma mansoni]	XP_002571730	0	100	969.533	481	481	3	F:GO:0004180; F:GO:0008236; P:GO:0006508	F:carboxypeptidase activity; F:serine-type peptidase activity; P:proteolysis			IPR008758; PTHR11010:SF9 (PANTHER), SSF53474 (SUPERFAMILY)	IPR008758 (Peptidase S28) noIPR (unintegrated)
Q2_P05628	xpa binding protein 1	1318	20	0	0.749	gi|256084465|ref|XP_002578449.1|xpa-binding protein 1 (mbdin) [Schistosoma mansoni] >gi|238663823|emb|CAZ34687.1| xpa-binding protein 1 (mbdin), putative [Schistosoma mansoni]	XP_002578449	0	97	734.947	376	368	0					no IPS match	#N/A
Q2_P05630	sjchgc08789 protein	991	3	1.48199e-102	0.83	gi|256052493|ref|XP_002569801.1|hypothetical protein [Schistosoma mansoni] >gi|227284524|emb|CAY17188.1| expressed protein [Schistosoma mansoni]	XP_002569801	1.48199e-102	100	318.931	157	157	0					no IPS match	#N/A
Q2_P05631	g1 to s phase transition protein	867	20	2.15553e-126	0.7715	gi|256071305|ref|XP_002571981.1|hypothetical protein [Schistosoma mansoni] >gi|238657131|emb|CAZ28211.1| expressed protein [Schistosoma mansoni]	XP_002571981	2.15553e-126	97	456.062	241	236	0					IPR004160; IPR004161; IPR009000; IPR009001; G3DSA:2.40.30.10 (GENE3D), PTHR23115 (PANTHER), PTHR23115:SF36 (PANTHER)	IPR004160 (Translation elongation factor EF1A/initiation factor IF2gamma, C-terminal) IPR004161 (Translation elongation factor EFTu/EF1A, C-terminal) IPR009000 (Translation elongation factor EFTu/EF1A, domain 2) IPR009001 (Translation elongation/initiation factor/Ribosomal, beta-barrel) noIPR (unintegrated)
Q2_P05632	---NA---	629	0			#N/A	#N/A	#N/A	#N/A	#N/A	#N/A	#N/A	0					SignalP (SIGNALP)	noIPR (unintegrated)
Q2_P05634	receptor expression-enhancing protein 5	808	20	5.09751e-55	0.7835	gi|256072349|ref|XP_002572498.1|polyposis locus protein 1 homolog [Schistosoma mansoni] >gi|238657658|emb|CAZ28730.1| polyposis locus protein 1 homolog, putative [Schistosoma mansoni]	XP_002572498	5.09751e-55	100	218.779	107	107	0					IPR004345; PTHR12300:SF13 (PANTHER), SignalP (SIGNALP)	IPR004345 (TB2/DP1/HVA22 related protein) noIPR (unintegrated)
Q2_P05637	glutaredoxin-related protein 5	711	20	2.7203e-64	0.729	gi|256084701|ref|XP_002578565.1|serine/threonine-protein kinase [Schistosoma mansoni] >gi|238663943|emb|CAZ34803.1| rac-alpha serine/threonine-protein kinase (ec 2.7.1.37) (rac-pk-alpha)(akt1 kinase) (protein kinase b) (pkb) (c-akt) (thymoma viral proto-oncogene) [Schistosoma mansoni]	XP_002578565	2.7203e-64	100	249.21	122	122	11	P:GO:0009851; F:GO:0051536; F:GO:0004674; C:GO:0005739; P:GO:0016226; P:GO:0030097; P:GO:0045454; F:GO:0009055; F:GO:0005524; F:GO:0015035; P:GO:0006468	P:auxin biosynthetic process; F:iron-sulfur cluster binding; F:protein serine/threonine kinase activity; C:mitochondrion; P:iron-sulfur cluster assembly; P:hemopoiesis; P:cell redox homeostasis; F:electron carrier activity; F:ATP binding; F:protein disulfide oxidoreductase activity; P:protein amino acid phosphorylation	EC:2.7.11.0		IPR002109; IPR004480; IPR012335; IPR012336; IPR014434	IPR002109 (Glutaredoxin) IPR004480 (Monothiol glutaredoxin) IPR012335 (Monothiol glutaredoxin-related) IPR012336 (Thioredoxin fold) IPR014434 (Thioredoxin-like fold)
Q2_P05642	rab-gap tbc-related	1008	1	2.50008e-137	0.97	gi|256072058|ref|XP_002572354.1|rab-gap/tbc-related [Schistosoma mansoni] >gi|238657511|emb|CAZ28585.1| rab-gap/tbc-related [Schistosoma mansoni]	XP_002572354	2.50008e-137	97	363.229	201	195	6	F:GO:0003899; F:GO:0005097; P:GO:0006383; F:GO:0003677; P:GO:0032313; C:GO:0005666	F:DNA-directed RNA polymerase activity; F:Rab GTPase activator activity; P:transcription from RNA polymerase III promoter; F:DNA binding; P:regulation of Rab GTPase activity; C:DNA-directed RNA polymerase III complex	EC:2.7.7.6	Pyrimidine metabolism;Metabolic pathways;Purine metabolism	IPR007811; SignalP (SIGNALP)	IPR007811 (RNA polymerase III Rpc4) noIPR (unintegrated)
Q2_P05645	---NA---	1058	0			#N/A	#N/A	#N/A	#N/A	#N/A	#N/A	#N/A	0					SignalP (SIGNALP)	noIPR (unintegrated)
Q2_P05649	sjchgc05781 protein	708	9	8.88503e-92	0.591111	gi|256085241|ref|XP_002578831.1|hypothetical protein [Schistosoma mansoni] >gi|238664217|emb|CAZ35069.1| expressed protein [Schistosoma mansoni]	XP_002578831	8.88503e-92	100	340.502	167	167	0					IPR013869	IPR013869 (Protein of unknown function DUF1757)
Q2_P05651	protein chmp7	882	3	5.54874e-45	0.806667	gi|226486450|emb|CAX74354.1|Protein CHMP7 [Schistosoma japonicum]	CAX74354	5.54874e-45	81	185.652	149	121	0					IPR005024	IPR005024 (Snf7)
Q2_P05652	spindle assembly checkpoint component	613	2	5.6907e-64	0.845	gi|256053311|ref|XP_002570141.1|spindle assembly checkpoint component [Schistosoma mansoni] >gi|227287519|emb|CAY17884.1| Spindle assembly checkpoint component MAD1 (Mitotic arrest deficient protein 1), putative [Schistosoma mansoni]	XP_002570141	5.6907e-64	98	247.669	121	119	0					no IPS match	#N/A
Q2_P05656	---NA---	1029	0			#N/A	#N/A	#N/A	#N/A	#N/A	#N/A	#N/A	0					no IPS match	#N/A
Q2_P05660	ef-hand calcium-binding domain-containing protein 10	423	20	6.12804e-76	0.6505	gi|256074607|ref|XP_002573615.1|hypothetical protein [Schistosoma mansoni] >gi|238658799|emb|CAZ29847.1| expressed protein [Schistosoma mansoni]	XP_002573615	6.12804e-76	100	286.574	140	140	0					no IPS match	#N/A
Q2_P05661	rna-binding protein	1204	20	0	0.5365	gi|256082921|ref|XP_002577700.1|rna-binding protein nob1 [Schistosoma mansoni] >gi|238663028|emb|CAZ33938.1| rna-binding protein nob1, putative [Schistosoma mansoni]	XP_002577700	0	99	790.801	385	384	0					IPR014881; PTHR12814 (PANTHER)	IPR014881 (Nin one binding (NOB1) Zn-ribbon like) noIPR (unintegrated)
Q2_P05666	tgf-beta signal transducer	3600	20	0	0.8415	gi|6980092|gb|AAF34722.1|AF232025_1TGF-beta signal transducer Smad2 [Schistosoma mansoni]	AAF34722	0	100	1186.79	649	649	0					SignalP (SIGNALP)	noIPR (unintegrated)
Q2_P05667	set domain protein	1195	1	5.09966e-109	0.99	gi|256075776|ref|XP_002574192.1|SET domain protein [Schistosoma mansoni] >gi|238659391|emb|CAZ30425.1| SET domain protein, putative [Schistosoma mansoni]	XP_002574192	5.09966e-109	99	314.694	196	195	4	C:GO:0005634; F:GO:0008270; F:GO:0005515; F:GO:0018024	C:nucleus; F:zinc ion binding; F:protein binding; F:histone-lysine N-methyltransferase activity	EC:2.1.1.43	Lysine degradation	no IPS match	#N/A
Q2_P05668	---NA---	1007	0			#N/A	#N/A	#N/A	#N/A	#N/A	#N/A	#N/A	0					no IPS match	#N/A
Q2_P05672	laminin beta chain-related	1062	1	1.4986e-85	0.99	gi|256080034|ref|XP_002576288.1|laminin beta chain-related [Schistosoma mansoni] >gi|238661553|emb|CAZ32524.1| laminin beta chain-related [Schistosoma mansoni]	XP_002576288	1.4986e-85	99	320.857	167	166	1	C:GO:0005578	C:proteinaceous extracellular matrix			SignalP (SIGNALP)	noIPR (unintegrated)
Q2_P05676	syntaxin 1a	763	20	4.56909e-23	0.7475	gi|256083327|ref|XP_002577897.1|syntaxin [Schistosoma mansoni] >gi|238663237|emb|CAZ34135.1| syntaxin, putative [Schistosoma mansoni]	XP_002577897	4.56909e-23	100	112.464	57	57	4	C:GO:0016020; F:GO:0005484; P:GO:0016192; P:GO:0006886	C:membrane; F:SNAP receptor activity; P:vesicle-mediated transport; P:intracellular protein transport			no IPS match	#N/A
Q2_P05677	protein	852	20	4.03172e-154	0.6125	gi|256062328|ref|XP_002570313.1|hypothetical protein [Schistosoma mansoni] >gi|227294255|emb|CAY19163.1| hypothetical protein [Schistosoma mansoni]	XP_002570313	4.03172e-154	100	548.125	283	283	0					IPR000157	IPR000157 (Toll-Interleukin receptor)
Q2_P05680	gamma-secretase subunit aph-1	1356	20	3.47279e-152	0.6855	gi|256080088|ref|XP_002576315.1|gamma-secretase subunit aph-1 [Schistosoma mansoni] >gi|238661580|emb|CAZ32552.1| gamma-secretase subunit aph-1, putative [Schistosoma mansoni]	XP_002576315	3.47279e-152	99	542.732	320	318	4	P:GO:0043085; C:GO:0016021; P:GO:0016485; F:GO:0005515	P:positive regulation of catalytic activity; C:integral to membrane; P:protein processing; F:protein binding			IPR009294; SignalP (SIGNALP)	IPR009294 (Aph-1) noIPR (unintegrated)
Q2_P05682	acetyl- hydrolase transferase family protein	793	20	1.32098e-92	0.8495	gi|256081491|ref|XP_002577003.1|hypothetical protein [Schistosoma mansoni] >gi|238662295|emb|CAZ33240.1| expressed protein [Schistosoma mansoni]	XP_002577003	1.32098e-92	100	343.584	174	174	5	F:GO:0008775; F:GO:0019239; P:GO:0009168; P:GO:0006084; F:GO:0003986	F:acetate CoA-transferase activity; F:deaminase activity; P:purine ribonucleoside monophosphate biosynthetic process; P:acetyl-CoA metabolic process; F:acetyl-CoA hydrolase activity	EC:2.8.3.8; EC:3.1.2.1	Benzoate degradation via CoA ligation;Metabolic pathways;Butanoate metabolism;Propanoate metabolismPyruvate metabolism	IPR003702; PTHR21432:SF11 (PANTHER), SSF100950 (SUPERFAMILY)	IPR003702 (Acetyl-CoA hydrolase/transferase) noIPR (unintegrated)
Q2_P05690	integrin-linked kinase-associated serine threonine phosphatase 2c	992	11	6.495e-64	0.650909	gi|256079692|ref|XP_002576119.1|protein phosphatase 2C [Schistosoma mansoni] >gi|238661380|emb|CAZ32354.1| protein phosphatase 2C, putative [Schistosoma mansoni]	XP_002576119	6.495e-64	87	248.825	147	128	0					no IPS match	#N/A
Q2_P05692	nudix (nucleoside diphosphate linked moiety x)-type motif 21	1066	20	2.91117e-113	0.8585	gi|256070717|ref|XP_002571689.1|pre-mRNA cleavage factor im 25kD subunit [Schistosoma mansoni] >gi|238656835|emb|CAZ27919.1| pre-mRNA cleavage factor im, 25kD subunit, putative [Schistosoma mansoni]	XP_002571689	2.91117e-113	100	412.92	215	215	0					PTHR13047 (PANTHER)	noIPR (unintegrated)
Q2_P05693	viral a-type inclusion protein	1455	2	0	0.71	gi|256075287|ref|XP_002573951.1|hypothetical protein [Schistosoma mansoni] >gi|238659143|emb|CAZ30184.1| expressed protein [Schistosoma mansoni]	XP_002573951	0	100	922.539	484	484	0					no IPS match	#N/A
Q2_P05695	dna replication licensing factor mcm5	1054	20	7.18221e-157	0.843	gi|256078008|ref|XP_002575290.1|DNA replication licensing factor MCM5 [Schistosoma mansoni] >gi|238660525|emb|CAZ31523.1| DNA replication licensing factor MCM5, putative [Schistosoma mansoni]	XP_002575290	7.18221e-157	99	557.755	287	286	15	P:GO:0000278; P:GO:0030174; P:GO:0006268; P:GO:0009851; P:GO:0045449; C:GO:0042555; P:GO:0051301; F:GO:0003677; F:GO:0005524; C:GO:0000785; F:GO:0016887; F:GO:0005515; P:GO:0043066; F:GO:0003682; P:GO:0006950	P:mitotic cell cycle; P:regulation of DNA replication initiation; P:DNA unwinding involved in replication; P:auxin biosynthetic process; P:regulation of transcription; C:MCM complex; P:cell division; F:DNA binding; F:ATP binding; C:chromatin; F:ATPase activity; F:protein binding; P:negative regulation of apoptosis; F:chromatin binding; P:response to stress			IPR001208; IPR008048; G3DSA:3.40.50.300 (GENE3D), PTHR11630 (PANTHER), PTHR11630:SF42 (PANTHER), SSF52540 (SUPERFAMILY)	IPR001208 (DNA-dependent ATPase MCM) IPR008048 (MCM protein 5) noIPR (unintegrated)
Q2_P05696	rna polymerase iii (dna directed) 39kd subunit-related	841	6	9.02739e-42	0.67	gi|256086074|ref|XP_002579231.1|rna polymerase III (DNA directed) 39kD subunit-related [Schistosoma mansoni] >gi|238664650|emb|CAZ35470.1| rna polymerase III (DNA directed), 39kD subunit-related [Schistosoma mansoni]	XP_002579231	9.02739e-42	98	174.866	85	84	0					IPR007832; IPR016049	IPR007832 (RNA polymerase Rpc34) IPR016049 (RNA polymerase Rpc34-like)
Q2_P05697	eukaryotic translation initiation factor 6	998	20	1.71107e-96	0.801	gi|226487262|emb|CAX75496.1|integrin beta 4 binding protein [Schistosoma japonicum]	CAX75496	1.71107e-96	88	357.066	245	217	5	F:GO:0003743; C:GO:0005638; F:GO:0043022; F:GO:0005515; P:GO:0042256	F:translation initiation factor activity; C:lamin filament; F:ribosome binding; F:protein binding; P:mature ribosome assembly			IPR002769; G3DSA:3.75.10.10 (GENE3D), SSF55909 (SUPERFAMILY)	IPR002769 (Translation initiation factor IF6) noIPR (unintegrated)
Q2_P05698	---NA---	593	0			#N/A	#N/A	#N/A	#N/A	#N/A	#N/A	#N/A	0					no IPS match	#N/A
Q2_P05699	3-phosphoinositide dependent protein kinase-1	1455	20	0	0.6415	gi|256088465|ref|XP_002580355.1|serine/threonine protein kinase [Schistosoma mansoni] >gi|238665917|emb|CAZ36594.1| serine/threonine kinase [Schistosoma mansoni]	XP_002580355	0	100	954.51	484	484	6	P:GO:0009851; C:GO:0016023; F:GO:0005524; P:GO:0006972; F:GO:0004676; P:GO:0006468	P:auxin biosynthetic process; C:cytoplasmic membrane-bounded vesicle; F:ATP binding; P:hyperosmotic response; F:3-phosphoinositide-dependent protein kinase activity; P:protein amino acid phosphorylation			IPR000719; IPR001849; IPR002290; IPR008271; IPR011009; IPR011993; IPR015746; IPR017441; IPR017442; G3DSA:1.10.510.10 (GENE3D), PTHR22985 (PANTHER), SSF50729 (SUPERFAMILY)	IPR000719 (Pleckstrin homology) IPR001849 (Pleckstrin homology-type) IPR002290 (Protein kinase, ATP binding site) IPR008271 (Protein kinase, catalytic domain) IPR011009 (Protein kinase-like domain) IPR011993 (Serine/threonine-protein kinase domain) IPR015746 (Serine/threonine-protein kinase, active site) IPR017441 (Serine/threonine-protein kinase-1, 3-phosphoinositide dependent) IPR017442 (Serine…
Q2_P05703	trna 2-selenouridine synthase	870	20	5.70952e-127	0.4845	gi|256081134|ref|XP_002576828.1|ubiquitin-activating enzyme E1C [Schistosoma mansoni] >gi|238662113|emb|CAZ33065.1| ubiquitin-activating enzyme E1C, putative [Schistosoma mansoni]	XP_002576828	5.70952e-127	99	457.988	221	220	0					no IPS match	#N/A
Q2_P05709	---NA---	989	0			#N/A	#N/A	#N/A	#N/A	#N/A	#N/A	#N/A	0					no IPS match	#N/A
Q2_P05712	tetraspanin 74f	669	6	1.27825e-33	0.795	gi|256076252|ref|XP_002574427.1|hypothetical protein [Schistosoma mansoni] >gi|238659632|emb|CAZ30660.1| expressed protein [Schistosoma mansoni]	XP_002574427	1.27825e-33	72	147.132	112	81	1	C:GO:0016021	C:integral to membrane			no IPS match	#N/A
Q2_P05714	zona pellucida glycoprotein	995	20	8.14485e-107	0.489	gi|256086959|ref|XP_002579649.1|macrophage scavenger receptor-related [Schistosoma mansoni] >gi|238665117|emb|CAZ35888.1| macrophage scavenger receptor-related [Schistosoma mansoni]	XP_002579649	8.14485e-107	100	391.349	192	192	2	F:GO:0005044; C:GO:0016020	F:scavenger receptor activity; C:membrane			IPR001507; PTHR23343 (PANTHER), PTHR23343:SF3 (PANTHER)	IPR001507 (Endoglin/CD105 antigen) noIPR (unintegrated)
Q2_P05715	dead (asp-glu-ala-asp) box polypeptide 21	1421	20	0	0.594	gi|256083212|ref|XP_002577843.1|DEAD box ATP-dependent RNA helicase [Schistosoma mansoni] >gi|238663176|emb|CAZ34081.1| DEAD box ATP-dependent RNA helicase, putative [Schistosoma mansoni]	XP_002577843	0	98	884.019	447	441	0					IPR012562	IPR012562 (GUCT)
Q2_P05717	zinc finger protein	1758	20	1.90296e-164	0.5165	gi|256084723|ref|XP_002578576.1|zinc finger protein [Schistosoma mansoni] >gi|238663954|emb|CAZ34814.1| zinc finger protein, putative [Schistosoma mansoni]	XP_002578576	1.90296e-164	99	583.948	268	266	0					IPR007087; IPR013087; IPR015880; PTHR11389 (PANTHER), SSF57667 (SUPERFAMILY)	IPR007087 (unintegrated) IPR013087 (Zinc finger, C2H2-like) IPR015880 (Zinc finger, C2H2-type) noIPR (Zinc finger, C2H2-type/integrase, DNA-binding)
Q2_P05720	map kinase-activated protein kinase	1128	20	8.30964e-126	0.699	gi|256080770|ref|XP_002576650.1|serine/threonine protein kinase [Schistosoma mansoni] >gi|238661927|emb|CAZ32887.1| serine/threonine kinase [Schistosoma mansoni]	XP_002576650	8.30964e-126	99	358.221	174	173	0					IPR011009; IPR017442; IPR020636; IPR020646; G3DSA:1.10.510.10 (GENE3D)	IPR011009 (Calcium/calmodulin-dependent protein kinase-like) IPR017442 (MAP kinase-activated protein kinase (MAPKAPK)) IPR020636 (Protein kinase-like domain) IPR020646 (Serine/threonine-protein kinase-like domain) noIPR (unintegrated)
Q2_P05725	ptx1 protein	668	2	5.28619e-48	0.935	gi|256052432|ref|XP_002569774.1|ptx1 protein [Schistosoma mansoni] >gi|227284490|emb|CAY17136.1| ptx1 protein, putative [Schistosoma mansoni]	XP_002569774	5.28619e-48	100	194.897	96	96	0					no IPS match	#N/A
Q2_P05726	sjchgc06490 protein	1187	2	2.08922e-86	0.93	gi|256084853|ref|XP_002578640.1|dishevelled [Schistosoma mansoni] >gi|238664020|emb|CAZ34878.1| dishevelled, putative [Schistosoma mansoni]	XP_002578640	2.08922e-86	100	323.939	186	186	0					no IPS match	#N/A
Q2_P05731	polymerase iii (dna directed) polypeptide b	1611	20	0	0.783	gi|256081823|ref|XP_002577167.1|DNA-directed RNA polymerase III subunit [Schistosoma mansoni] >gi|238662463|emb|CAZ33404.1| DNA-directed RNA polymerase III subunit, putative [Schistosoma mansoni]	XP_002577167	0	100	1009.59	508	508	0					SignalP (SIGNALP)	noIPR (unintegrated)
Q2_P05732	glutaminyl-trna synthase (glutamine-hydrolyzing)-like 1	1185	20	9.79524e-52	0.6775	gi|256076690|ref|XP_002574643.1|glutamyl-tRNA(Gln) amidotransferase subunit A [Schistosoma mansoni] >gi|238659854|emb|CAZ30876.1| glutamyl-tRNA(Gln) amidotransferase subunit A, putative [Schistosoma mansoni]	XP_002574643	9.79524e-52	100	208.764	105	105	0					no IPS match	#N/A
Q2_P05738	ran-binding protein	555	4	1.69025e-31	0.98	gi|256052467|ref|XP_002569789.1|ran-binding protein [Schistosoma mansoni] >gi|227284510|emb|CAY17165.1| ran-binding protein, putative [Schistosoma mansoni]	XP_002569789	1.69025e-31	100	139.428	68	68	0					PTHR23138 (PANTHER), PTHR23138:SF4 (PANTHER)	noIPR (unintegrated)
Q2_P05739	single stranded dna binding protein	1060	20	1.71856e-57	0.8665	gi|226489827|emb|CAX75064.1|Single-stranded DNA-binding protein 3 [Schistosoma japonicum]	CAX75064	1.71856e-57	93	227.639	113	106	0					no IPS match	#N/A
Q2_P05740	protein kinase	901	20	3.20354e-118	0.586	gi|256081829|ref|XP_002577170.1|protein kinase [Schistosoma mansoni] >gi|238662466|emb|CAZ33407.1| protein kinase [Schistosoma mansoni]	XP_002577170	3.20354e-118	100	426.017	205	205	0					IPR000719; IPR001245; IPR011009; G3DSA:1.10.510.10 (GENE3D), PTHR23257 (PANTHER)	IPR000719 (Protein kinase, catalytic domain) IPR001245 (Protein kinase-like domain) IPR011009 (Serine-threonine/tyrosine-protein kinase) noIPR (unintegrated)
Q2_P05744	phospholipase d3	811	20	9.05379e-129	0.6425	gi|256084186|ref|XP_002578312.1|phospholipase d-related [Schistosoma mansoni] >gi|238663681|emb|CAZ34550.1| phospholipase d-related [Schistosoma mansoni]	XP_002578312	9.05379e-129	98	463.766	231	227	3	F:GO:0016787; C:GO:0044464; P:GO:0008152	F:hydrolase activity; C:cell part; P:metabolic process			IPR001736; IPR013582; G3DSA:3.30.870.10 (GENE3D), PTHR10185 (PANTHER), SSF56024 (SUPERFAMILY)	IPR001736 (Phospholipase D/Transphosphatidylase) IPR013582 (Phospholipase D/viral envelope) noIPR (unintegrated)
Q2_P05747	hydroxymethylglutaryl- synthase 1	742	20	8.26033e-06	0.6685	gi|193591943|ref|XP_001945642.1|PREDICTED: similar to Hydroxymethylglutaryl-CoA synthase 1 (HMG-CoA synthase 1) (3-hydroxy-3-methylglutaryl coenzyme A synthase 1) [Acyrthosiphon pisum]	XP_001945642	8.26033e-06	64	55.0694	56	36	0					no IPS match	#N/A
Q2_P05752	arfaptin-1 isoform 2	1105	20	1.09265e-126	0.575	gi|256084556|ref|XP_002578494.1|ADP-ribosylation factor interacting protein [Schistosoma mansoni] >gi|238663869|emb|CAZ34732.1| ADP-ribosylation factor interacting protein, putative [Schistosoma mansoni]	XP_002578494	1.09265e-126	99	457.603	244	242	3	C:GO:0044444; P:GO:0051649; P:GO:0015031	C:cytoplasmic part; P:establishment of localization in cell; P:protein transport			no IPS match	#N/A
Q2_P05755	uncharacterized protein c2orf62-like	1133	20	1.79626e-156	0.634	gi|256086872|ref|XP_002579609.1|hypothetical protein [Schistosoma mansoni] >gi|238665070|emb|CAZ35848.1| expressed protein [Schistosoma mansoni]	XP_002579609	1.79626e-156	100	556.599	287	287	0					no IPS match	#N/A
Q2_P05762	clathrin coat assembly protein ap19	733	20	5.82663e-81	0.8605	gi|256074273|ref|XP_002573450.1|clathrin adapter complex protein [Schistosoma mansoni] >gi|56753409|gb|AAW24908.1| SJCHGC04563 protein [Schistosoma japonicum] >gi|238658630|emb|CAZ29682.1| clathrin adapter complex protein, putative [Schistosoma mansoni]	XP_002573450	5.82663e-81	100	304.679	157	157	18	P:GO:0006901; C:GO:0008021; F:GO:0008565; P:GO:0006886; P:GO:0000003; P:GO:0002119; P:GO:0016192; P:GO:0009792; P:GO:0040007; C:GO:0030135; P:GO:0015031; C:GO:0030131; C:GO:0030130; C:GO:0030117; P:GO:0006810; P:GO:0016183; F:GO:0005515; P:GO:0040011	P:vesicle coating; C:synaptic vesicle; F:protein transporter activity; P:intracellular protein transport; P:reproduction; P:nematode larval development; P:vesicle-mediated transport; P:embryonic development ending in birth or egg hatching; P:growth; C:coated vesicle; P:protein transport; C:clathrin adaptor complex; C:clathrin coat of trans-Golgi network vesicle; C:membrane coat; P:transport; P:sy…			no IPS match	#N/A
Q2_P05765	bromodomain containing protein	942	7	0	0.492857	gi|256080149|ref|XP_002576345.1|hypothetical protein [Schistosoma mansoni] >gi|238661611|emb|CAZ32582.1| expressed protein [Schistosoma mansoni]	XP_002576345	0	100	642.884	313	313	3	F:GO:0005488; P:GO:0016070; F:GO:0005515	F:binding; P:RNA metabolic process; F:protein binding			no IPS match	#N/A
Q2_P05766	sad1 unc-84-like protein	599	20	1.3087e-54	0.726	gi|226477860|emb|CAX72637.1|Sad1/unc-84-like protein 2 [Schistosoma japonicum]	CAX72637	1.3087e-54	94	216.468	130	123	4	C:GO:0005737; C:GO:0005730; C:GO:0005639; F:GO:0005521	C:cytoplasm; C:nucleolus; C:integral to nuclear inner membrane; F:lamin binding			IPR012919; PTHR12911 (PANTHER), PTHR12911:SF8 (PANTHER)	IPR012919 (Sad1/UNC-like, C-terminal) noIPR (unintegrated)
Q2_P05767	lipoic acid synthetase	1813	20	0	0.7465	gi|256072300|ref|XP_002572474.1|lipoic acid synthetase [Schistosoma mansoni] >gi|306755884|sp|C4PZQ3.1|LIAS_SCHMA RecName: Full=Lipoyl synthase, mitochondrial; AltName: Full=Lipoate synthase; Short=LS; Short=Lip-syn; AltName: Full=Lipoic acid synthase; Flags: Precursor >gi|238657633|emb|CAZ28705.1| lipoic acid synthetase [Schistosoma mansoni]	XP_002572474	0	100	774.237	410	410	0					IPR003698; IPR006638; IPR007197; IPR013785; PTHR10949 (PANTHER), SSF102114 (SUPERFAMILY)	IPR003698 (Aldolase-type TIM barrel) IPR006638 (Elongator protein 3/MiaB/NifB) IPR007197 (Lipoate synthase) IPR013785 (Radical SAM) noIPR (unintegrated)
Q2_P05769	family u48 unassigned peptidase (u48 family)	1124	20	2.7618e-125	0.6435	gi|256052060|ref|XP_002569597.1|family U48 unassigned peptidase (U48 family) [Schistosoma mansoni] >gi|227284296|emb|CAY16846.1| family U48 unassigned peptidase (U48 family) [Schistosoma mansoni]	XP_002569597	2.7618e-125	99	452.981	238	237	0					IPR003675; PTHR13046 (PANTHER)	IPR003675 (Abortive infection protein) noIPR (unintegrated)
Q2_P05772	sjchgc08707 protein	1411	1	4.48845e-09	0.85	gi|76152773|gb|AAX24453.2|SJCHGC08707 protein [Schistosoma japonicum]	AAX24453	4.48845e-09	85	67.3958	42	36	0					no IPS match	#N/A
Q2_P05783	brix domain-containing protein 1	1131	20	0	0.6785	gi|256075948|ref|XP_002574277.1|brix domain containing protein [Schistosoma mansoni] >gi|238659478|emb|CAZ30510.1| brix domain containing protein, putative [Schistosoma mansoni]	XP_002574277	0	100	692.189	345	345	2	P:GO:0008150; C:GO:0005575	P:biological_process; C:cellular_component			IPR007109; PTHR12728 (PANTHER)	IPR007109 (Brix domain) noIPR (unintegrated)
Q2_P05784	---NA---	1011	0			#N/A	#N/A	#N/A	#N/A	#N/A	#N/A	#N/A	0					SignalP (SIGNALP)	noIPR (unintegrated)
Q2_P05789	metabotropic glutamate receptor family member (mgl-3)	1042	20	8.42113e-133	0.5845	gi|256072809|ref|XP_002572726.1|metabotropic glutamate receptor [Schistosoma mansoni] >gi|238657890|emb|CAZ28958.1| metabotropic glutamate receptor, putative [Schistosoma mansoni]	XP_002572726	8.42113e-133	98	300.056	166	164	5	P:GO:0007186; C:GO:0016021; P:GO:0007165; C:GO:0005886; F:GO:0004930	P:G-protein coupled receptor protein signaling pathway; C:integral to membrane; P:signal transduction; C:plasma membrane; F:G-protein coupled receptor activity			IPR017978; PTHR11336 (PANTHER), PTHR11336:SF12 (PANTHER)	IPR017978 (GPCR, family 3, C-terminal) noIPR (unintegrated)
Q2_P05791	claudin-like protein septate junction protein	876	20	6.29622e-142	0.545	gi|256080347|ref|XP_002576443.1|claudin-like protein; septate junction protein [Schistosoma mansoni] >gi|238661711|emb|CAZ32680.1| claudin-like protein; septate junction protein [Schistosoma mansoni]	XP_002576443	6.29622e-142	100	507.679	291	291	4	P:GO:0035151; C:GO:0005918; P:GO:0019991; P:GO:0060857	P:regulation of tube size, open tracheal system; C:septate junction; P:septate junction assembly; P:establishment of glial blood-brain barrier			PTHR21284 (PANTHER)	noIPR (unintegrated)
Q2_P05792	sensitized chromosome inheritance modifier 19	1026	20	5.54149e-130	0.537	gi|256079574|ref|XP_002576061.1|hypothetical protein [Schistosoma mansoni] >gi|238661320|emb|CAZ32296.1| expressed protein [Schistosoma mansoni]	XP_002576061	5.54149e-130	99	468.389	242	240	3	P:GO:0006260; F:GO:0046872; C:GO:0005634	P:DNA replication; F:metal ion binding; C:nucleus			IPR015411; PTHR13454 (PANTHER)	IPR015411 (Mcm10 replication factor) noIPR (unintegrated)
Q2_P05794	zinc phosphodiesterase	2253	20	0	0.552	gi|256076516|ref|XP_002574557.1|zinc phosphodiesterase [Schistosoma mansoni] >gi|238659766|emb|CAZ30790.1| zinc phosphodiesterase, putative [Schistosoma mansoni]	XP_002574557	0	100	1533.08	750	750	0					IPR001279; G3DSA:3.60.15.10 (GENE3D), PTHR12553 (PANTHER), PTHR12553:SF3 (PANTHER), SSF56281 (SUPERFAMILY)	IPR001279 (Beta-lactamase-like) noIPR (unintegrated)
Q2_P05796	hypothetical protein [Schistosoma mansoni]	859	1	6.86217e-109	0.92	gi|256085099|ref|XP_002578761.1|hypothetical protein [Schistosoma mansoni] >gi|238664145|emb|CAZ34999.1| expressed protein [Schistosoma mansoni]	XP_002578761	6.86217e-109	92	397.897	253	233	0					no IPS match	#N/A
Q2_P05800	---NA---	666	0			#N/A	#N/A	#N/A	#N/A	#N/A	#N/A	#N/A	0					SignalP (SIGNALP)	noIPR (unintegrated)
[truncated: 12,779 more rows]
[truncated: 20 more columns]
