# Supplementary material for: Gene Atlasing of Digestive and Reproductive Tissues in Schistosoma mansoni
Source: PLoS Negl Trop Dis. 2011 Apr 26;5(4):e1043. doi: 10.1371/journal.pntd.0001043 (PMC3082511; doi:10.1371/journal.pntd.0001043)
Supplement: Table S5 — Complete list of differentially upregulated genes in S. mansoni female and male microdissected tissues. Worksheet 1–3: Up-regulated genes in the female parasite sorted for each tissue type based on descending signal intensity, Gastrodermis, Ovary and Vitelline tissues, relative to the entire LMM-obtained control female tissues. Worksheet 4: Up-regulated genes in the male parasite Testes tissues, relative to the entire LMM male tissues. Column A: Systemic Name, unique identifier. Column B: Normalised signal intensity relative to control (all tissues) tissue. Column C: Normalised signal intensity of gastrodermis tissue. (Testes in worksheet 4). Column D: Normalised signal intensity of ovary tissue. (Blank in worksheet 4). Column E: Normalised signal intensity of vitelline tissue. (Blank in worksheet 4). Column F: Synonyms for unique identifier. Column G: Contig name. Column H: Homologue in Gobert et al, 2009 [11] study (genes found upregulated in same tissue between both [current] studies are highlight in blue). Columns I–M: Class, Annotation from Blast against GenBank on Jan 2008, Probe Sequence, SOURCE_ID and Description; all from original publication [14]. Columns N–AF: New Descriptions from BlastX performed on 20/10/2010. Column N: BLASTx description. Column O: Length of the EST. Column P: Number of homologous matchs from BLASTn. Column Q: eValue- Expectation value. The number of different alignments with scores equivalent to or better than S that are expected to occur in a database search by chance. Column R: mean % sequence identity, the extent to which two sequences are invariant. Columns S–Y: Top homologous hit details. Column S: Accession numbers for the homologous protein description. Column T: Homologous hit accession number. Column U: eValue- Expectation value. Column V: % sequence identity, the extent to which two sequences are invariant. Column W: Bit Score, The value S′ is derived from the raw alignment score S in which the statistical properties of the [file pntd.0001043.s009.xls]

## Sheet: Worksheet 1 - Gastrodermis
Gastrodermis 2 fold
Better Female tissue comparison
Genes from "Normalized Data between 2 and 6,910 in 1 of 3 tissues" with expression normalized data in " Female tissue comparison" from 2 to 6,910 in at least 1 of 1 conditions.
Tissue ()*	Control	Gut	Ovary	Vitelline														Top Hit
Systematic	Normalized	Normalized	Normalized	Normalized	Synonyms	Contig	Homologue in Gobert et al, 2009 [11] study	Class	Annotation from Blast against GenBank on Jan 2008	Probe Sequence	SOURCE_ID = genome prediction, WARNING! Some of the probes are NOT for the predicted gene, but rather they are for the opposite strand of the prediction	Description	New Description from BlastX performed on 20/10/2010	Seq. Length	#Hits	min. eValue	mean Similarity	Hit desc.	Hit ACC	E-Value	Similarity	Score	Alignment length	Positives	#GOs	GOs	Gos Names	Enzyme Codes	Enzyme pathsways	InterProScan	MORE IP
Q2_P17138	1	147.298	0.977648	1.20539	Q2_P17138	C918435.1	#N/A	Sm_noMatches_Gb_bothSt	none	GACGTAACTTCTGATTCATCTGAGAAAGGATATTATTTGATTCCTGATAGTGGACTGAAT	Smp_127380	huntington associated protein-1 domain, putative	huntington associated protein-1 domain	238	1	1.01661e-30	0.96	gi|256072260|ref|XP_002572454.1|huntington associated protein-1 domain [Schistosoma mansoni] >gi|238657613|emb|CAZ28685.1| huntington associated protein-1 domain, putative [Schistosoma mansoni]	XP_002572454	1.01661e-30	96	136.346	65	63	0	0	0	0	0	no IPS match	#N/A
Q2_P01174	1	31.8382	4.39719	2.38264	Q2_P01174	C802734.1	TC7309	Sm_noMatches_Gb_bothSt	none	TAACAGCTATATCCGACAACGATCGAGCCGGGTCAGAGTCCAGTAGCCTCAGCACAACGC			senescence-associated protein	333	6	5.18791e-27	0.845	gi|256091935|ref|XP_002581767.1|hypothetical protein [Schistosoma mansoni] >gi|238667978|emb|CAZ38008.1| hypothetical protein [Schistosoma mansoni]	XP_002581767	5.18791e-27	90	124.02	75	68	0	0	0	0	0	SignalP (SIGNALP)	noIPR (unintegrated)
Q2_P26474	1	29.0344	6.61548	6.87282	Q2_P26474	C812009.1	#N/A	Sm_noMatches_Gb_bothSt	none	ATACCCCATCAATCGGAATTCCGGATTGACGGCGTTTCGACCCCCGTACCCCAAAATCCG			hypothetical protein [Schistosoma mansoni]	350	2	1.53644e-18	0.92	gi|256091883|ref|XP_002581749.1|hypothetical protein [Schistosoma mansoni] >gi|238667944|emb|CAZ37990.1| hypothetical protein [Schistosoma mansoni]	XP_002581749	1.53644e-18	93	95.9005	48	45	0	0	0	0	0	no IPS match	#N/A
Q2_P35091	1	19.9794	11.6221	7.07223	Q2_P35091	C914028.1	#N/A	Sm_noMatches_Gb_singleSt	none	AGAGCCAATGCTTCTTGCGAACTTACGCATCTATTTTGCCGACTTCCCTGAGTGTACCTT			---NA---	339	0	0	0	#N/A	#N/A	#N/A	#N/A	#N/A	#N/A	#N/A	0	0	0	0	0	no IPS match	#N/A
Q2_P18919	1	17.8187	1.67969	1.46607	Q2_P18919	C801503.1	TC14035	Sm_noMatches_Gb_bothSt	none	AGCAGCGTGCTGTTCACCTTAAGAGAGTCATAGTTACTCCCGCCGTTTTTCCCCAGCCCC			---NA---	562	0	0	0	#N/A	#N/A	#N/A	#N/A	#N/A	#N/A	#N/A	0	0	0	0	0	SignalP (SIGNALP)	noIPR (unintegrated)
Q2_P23298	1	13.2985	3.38861	1.97355	Q2_P23298	C807402.1	TC7268	Sm_noMatches_Gb_bothSt	none	TAGCAGGGAAGAAACCATCCTTCAACTGGACCGACACATATCTGATCTCGGCCTGTTTGA			hypothetical protein [Schistosoma mansoni]	557	6	1.38593e-25	0.805	gi|256091935|ref|XP_002581767.1|hypothetical protein [Schistosoma mansoni] >gi|238667978|emb|CAZ38008.1| hypothetical protein [Schistosoma mansoni]	XP_002581767	1.38593e-25	80	119.783	88	71	0	0	0	0	0	no IPS match	#N/A
Q2_P23567	1	9.23659	1.80577	0.775415	Q2_P23567	C807756.1	#N/A	Sm_noMatches_Gb_singleSt	none	CCGGCACGAAAAACTATACTCCCGTCTAGTCGGTACCCCCGAACGCAAAAATACACTCGC			hypothetical protein [Schistosoma mansoni]	444	8	4.91831e-33	0.9325	gi|256092282|ref|XP_002581888.1|hypothetical protein [Schistosoma mansoni] >gi|238668204|emb|CAZ38128.1| expressed protein [Schistosoma mansoni]	XP_002581888	4.91831e-33	94	144.05	79	75	0	0	0	0	0	no IPS match	#N/A
Q2_P37910	1	8.82799	0.052173	0.595911	Q2_P37910	C919425.1	#N/A	Sm_noMatches_Gb_singleSt	none	CTTTTCCCACTGTCTATGTGATTCACCAATTGACTATTGAAAAGGCAATAAAAAAGACAG	Smp_014610	conserved hypothetical protein	---NA---	279	0	0	0	#N/A	#N/A	#N/A	#N/A	#N/A	#N/A	#N/A	0	0	0	0	0	SignalP (SIGNALP)	noIPR (unintegrated)
Q2_P27373	1	7.98285	0.142945	0.215531	Q2_P27373	C900002.1	#N/A	Sm_noMatches_Gb_bothSt	none	CCCACTGTTTCGATATTTGCTATTGGTTCATCACATGGTCTAAATTCACATTTAATCACT	Smp_166170	hypothetical protein	hypothetical protein [Schistosoma mansoni]	689	1	3.65329e-87	0.89	gi|256086126|ref|XP_002579256.1|hypothetical protein [Schistosoma mansoni] >gi|238664677|emb|CAZ35495.1| hypothetical protein [Schistosoma mansoni]	XP_002579256	3.65329e-87	89	325.094	199	178	0	0	0	0	0	no IPS match	#N/A
Q2_P19523	1	7.11133	0.170211	0.0754604	Q2_P19523	C802262.1	#N/A	Sm_Schisto_Orth_only	SJCHGC09323 protein [Schistosoma japonicum] ||	GGAAACTGTAGTATCCAGTTTGAATTGAACTCTGAATAGTTAACCGATGCGTATTTTTCT	Smp_074430.2	expressed protein	hypothetical protein [Schistosoma mansoni]	929	4	2.28334e-84	0.63	gi|256084804|ref|XP_002578616.1|hypothetical protein [Schistosoma mansoni] >gi|238663995|emb|CAZ34854.1| expressed protein [Schistosoma mansoni]	XP_002578616	2.28334e-84	99	316.62	242	241	0	0	0	0	0	no IPS match	#N/A
Q2_P06875	1	7.06454	2.08592	1.38667	Q2_P06875	C812033.1	Contig680	Sm_noMatches_Gb_bothSt	none	TGATTTAATGAGCCATTCGCGGTTTCACCGTTTTAAGGTATGTACTTAGACAAACCGTCC			hypothetical protein [Schistosoma mansoni]	351	2	9.30681e-08	0.8	gi|256063452|ref|XP_002570376.1|hypothetical protein [Schistosoma mansoni] >gi|227296555|emb|CAY18212.1| hypothetical protein [Schistosoma mansoni]	XP_002570376	9.30681e-08	88	60.077	34	30	0	0	0	0	0	no IPS match	#N/A
Q2_P41372	1	6.86585	1.01989	0.952213	Q2_P41372	JAP00278.S	#N/A	Sm_newGenes_Orth_inOther_sp	NADH dehydrogenase subunit 4 [Schistosoma japonicum] gb|AAG13138.2| NADH dehydrogenase subunit 4 [Schistosoma japonicum] ||NADH dehydrogenase subunit 4 [Schistosoma japonicum] ||NADH dehydrogenase subunit 4 [Schistosoma japonicum] ||NADH dehydrogenase subunit 4 [Schistosoma japonicum] ||NADH dehydrogenase subunit 4 [Schistosoma japonicum] ||	CAAAACAGCCAATCAACGCTTAGAATCAACTTCAGCATAAGCTCAACACATAAATACTAG			nadh dehydrogenase subunit 4	816	20	2.9002e-82	0.864	gi|12249147|ref|NP_066198.2|NADH dehydrogenase subunit 4 [Schistosoma japonicum] >gi|12248311|gb|AAG13138.2| NADH dehydrogenase subunit 4 [Schistosoma japonicum]	NP_066198	2.9002e-82	86	303.908	216	186	0	0	0	0	0	no IPS match	#N/A
Q2_P01812	1	6.78611	1.8662	1.7157	Q2_P01812	C803890.1	TC11881	Sm_noMatches_Gb_bothSt	none	TCCAACGAATTAGATGACGAGGCATTTGGCTACCTTAAGAGAGTCATAGTTACTCCCGCC			---NA---	1028	0	0	0	#N/A	#N/A	#N/A	#N/A	#N/A	#N/A	#N/A	0	0	0	0	0	SignalP (SIGNALP)	noIPR (unintegrated)
Q2_P32242	1	6.59557	0.0577896	0.381956	Q2_P32242	C908558.1	#N/A	Sm_noMatches_Gb_bothSt	none	CTTCTGGTGTTGGTGCTCCAAAGTCTATTTCAGTTTTACTTTCACCATCGTTAAATTTTA	Smp_185920	hypothetical protein	hypothetical protein [Schistosoma mansoni]	313	4	4.03945e-43	0.88	gi|256070373|ref|XP_002571517.1|hypothetical protein [Schistosoma mansoni] >gi|238656661|emb|CAZ27747.1| expressed protein [Schistosoma mansoni]	XP_002571517	4.03945e-43	98	174.096	85	84	0	0	0	0	0	no IPS match	#N/A
Q2_P35922	1	6.58121	0.130086	0.184189	Q2_P35922	C915671.1	#N/A	Sm_Schisto_Orth_only	SJCHGC05240 protein [Schistosoma japonicum] ||SJCHGC06304 protein [Schistosoma japonicum] ||	GTATGCCGTTCCGATTGATGAGGGGTCCTTACTTCTTCCCTATTATCAGGATTGTTAATG	Smp_128430	cd36 antigen, putative	cd36-like class b scavenger receptor	687	20	2.17177e-39	0.495	gi|256072635|ref|XP_002572640.1|cd36 antigen [Schistosoma mansoni] >gi|238657802|emb|CAZ28872.1| cd36 antigen, putative [Schistosoma mansoni]	XP_002572640	2.17177e-39	100	166.392	75	75	6	F:GO:0005515; P:GO:0007155; P:GO:0006869; P:GO:0016043; P:GO:0065007; C:GO:0005886	F:protein binding; P:cell adhesion; P:lipid transport; P:cellular component organization; P:biological regulation; C:plasma membrane	0	0	IPR002159	IPR002159 (CD36 antigen)
Q2_P41168	1	6.24268	1.06583	0.846389	Q2_P41168	JAP06767.C	#N/A	Sm_newGenes_Orth_inOther_sp	NADH dehydrogenase subunit 4 [Schistosoma japonicum] ||NADH dehydrogenase subunit 4 [Schistosoma japonicum] ||NADH dehydrogenase subunit 4 [Schistosoma japonicum] gb|AAG13138.2| NADH dehydrogenase subunit 4 [Schistosoma japonicum] ||NADH dehydrogenase subunit 4 [Schistosoma japonicum] ||NADH dehydrogenase subunit 4 [Schistosoma japonicum] ||	CAAAACAGCCAATCAACGCTTAGAATCAACTTCAGCATAAGCTCAACACATAAATACTAG			nadh dehydrogenase subunit 4	1339	20	3.32181e-123	0.8715	gi|15987802|gb|AAL12147.1|NADH dehydrogenase subunit 4 [Schistosoma japonicum]	AAL12147	3.32181e-123	88	446.432	284	251	0	0	0	0	0	no IPS match	#N/A
Q2_P07693	1	6.09372	4.28351	1.89367	Q2_P07693	C813252.1	Contig2467	Sm_noMatches_Gb_singleSt	none	GGGAACCAGCTACTAGATAGTTCGATTAGTCTTTCGCCCCTATACTCACGTTATACGATT			protein	729	12	1.94443e-36	0.680833	gi|256091488|ref|XP_002581611.1|hypothetical protein [Schistosoma mansoni] >gi|238667687|emb|CAZ37852.1| expressed protein [Schistosoma mansoni]	XP_002581611	1.94443e-36	75	156.762	134	101	0	0	0	0	0	no IPS match	#N/A
Q2_P26478	1	5.88485	1.40127	2.03778	Q2_P26478	C812013.1	Contig8514	Sm_Schisto_Orth_only	SJCHGC01393 protein [Schistosoma japonicum] ||	ATGCTTAAGTTCAGCGGGTAATCACGTCTGATCCGAGATAGGGGACTCACCATCGATCCG			sjchgc01393 protein	412	5	1.00799e-30	0.674	gi|183236913|ref|XP_001914542.1|hypothetical protein [Entamoeba histolytica HM-1:IMSS] >gi|169799533|gb|EDS88682.1| hypothetical protein EHI_101930 [Entamoeba histolytica HM-1:IMSS]	XP_001914542	1.00799e-30	96	136.346	65	63	0	0	0	0	0	SignalP (SIGNALP)	noIPR (unintegrated)
Q2_P39896	1	5.84906	1.33524	0.0947208	Q2_P39896	JAP08990.C	Contig3405	Sm_newGenes_Orth_onlyJapon	none	GCCTTCAGGTACATTTCAAGCAGAAGTTATTCCAGGGATTTTAAATGTTATTTCAGGTAC			sphingosine kinase 2	1133	3	2.59521e-38	0.713333	gi|226488821|emb|CAX74760.1|Sphingosine kinase 2 [Schistosoma japonicum]	CAX74760	2.59521e-38	100	164.081	84	84	2	P:GO:0007205; F:GO:0004143	P:activation of protein kinase C activity by G-protein coupled receptor protein signaling pathway; F:diacylglycerol kinase activity	0	0	SignalP (SIGNALP)	noIPR (unintegrated)
Q2_P17844	1	5.76548	1.28472	1.04633	Q2_P17844	C921192.1	#N/A	Sm_noMatches_Gb_bothSt	none	GATTCTGTTTACTTTTCTGAAGAAGTACGAACTTTTAGTGCTTGCCTTTCGTCCATAGCA	Smp_039400	initiation factor 5a, putative	---NA---	154	0	0	0	#N/A	#N/A	#N/A	#N/A	#N/A	#N/A	#N/A	0	0	0	0	0	no IPS match	#N/A
Q2_P16021	1	5.67773	0.01	0.0317337	Q2_P16021	C916244.1	#N/A	Sm_noMatches_Gb_bothSt	none	TTCGGTCAGTGGGTCGGTGACACTGATTGGAGATCGTATCGCGTGATATATTAACAGGGC			---NA---	564	0	0	0	#N/A	#N/A	#N/A	#N/A	#N/A	#N/A	#N/A	0	0	0	0	0	no IPS match	#N/A
Q2_P24737	1	5.64106	0.01	0.0780173	Q2_P24737	C809273.1	TC11624	Sm_Schisto_Orth_only	SJCHGC07898 protein [Schistosoma japonicum] ||	GGTTTCACCACCAAGTGTAACTTGATTTGTACCCACTTTATTGTGCATTAAAATCTTACA			endonuclease-reverse transcriptase	995	7	4.1467e-18	0.65	gi|256086508|ref|XP_002579440.1|hypothetical protein [Schistosoma mansoni] >gi|238664875|emb|CAZ35679.1| hypothetical protein [Schistosoma mansoni]	XP_002579440	4.1467e-18	100	96.6709	46	46	4	F:GO:0003723; P:GO:0006278; F:GO:0004519; F:GO:0003964	F:RNA binding; P:RNA-dependent DNA replication; F:endonuclease activity; F:RNA-directed DNA polymerase activity	0	0	no IPS match	#N/A
Q2_P01176	1	5.61908	2.80708	0.924698	Q2_P01176	C802740.1	#N/A	Sm_noMatches_Gb_bothSt	none	TAGTCAGTACACTCCAATTCAAAAATACACTCCGCCGCCACTGCCGTCGCCACAAAAACT			hypothetical protein [Schistosoma mansoni]	504	8	6.21386e-23	0.91625	gi|256091348|ref|XP_002581562.1|hypothetical protein [Schistosoma mansoni] >gi|238667593|emb|CAZ37800.1| expressed protein [Schistosoma mansoni] >gi|238667594|emb|CAZ37801.1| expressed protein [Schistosoma mansoni] >gi|238667596|emb|CAZ37803.1| expressed protein [Schistosoma mansoni]	XP_002581562	6.21386e-23	82	110.538	76	63	0	0	0	0	0	no IPS match	#N/A
Q2_P35913	1	5.32408	0.01	0.0995659	Q2_P35913	C915661.1	#N/A	Sm_Orth_inOther_sp	SJCHGC06356 protein [Schistosoma japonicum] ||cathepsin B1 isotype 2 [Schistosoma mansoni] ||Cathepsin B-like cysteine proteinase precursor (Antigen Sm31) gb|AAA29865.1| cathepsin B ||cathepsin B1 isotype 1 [Schistosoma mansoni] ||SJCHGC02852 protein [Schistosoma japonicum] ||	GCCTTCGTCAGATTCGGATGCAGATATATATATCCTTGAGATATATCAACTACAACATTA			cathepsin b	771	20	7.64981e-58	0.6855	gi|256086900|ref|XP_002579622.1|cathepsin B (C01 family) [Schistosoma mansoni] >gi|238665085|emb|CAZ35861.1| cathepsin B (C01 family) [Schistosoma mansoni]	XP_002579622	7.64981e-58	99	228.024	110	109	2	P:GO:0006508; F:GO:0004197	P:proteolysis; F:cysteine-type endopeptidase activity	EC:3.4.22.0	0	IPR000169; IPR000668; IPR013128; IPR015643; G3DSA:3.90.70.10 (GENE3D), SSF54001 (SUPERFAMILY)	IPR000169 (Peptidase C1A, cathepsin B) IPR000668 (Peptidase C1A, papain) IPR013128 (Peptidase C1A, papain C-terminal) IPR015643 (Peptidase, cysteine peptidase active site) noIPR (unintegrated)
Q2_P27319	1	5.30975	1.23002	0.853816	Q2_P27319	C813370.1	TC7249	Sm_noMatches_Gb_bothSt	none	TGTCCAGAGTGGAAACACATGAACGGTATTCGCTCCTGAAACTCATCAACCAACCACTCT			hypothetical protein [Schistosoma mansoni]	508	6	8.05999e-11	0.643333	gi|256091346|ref|XP_002581561.1|hypothetical protein [Schistosoma mansoni] >gi|238667595|emb|CAZ37802.1| expressed protein [Schistosoma mansoni]	XP_002581561	8.05999e-11	64	42.3578	39	25	0	0	0	0	0	no IPS match	#N/A
Q2_P35782	1	5.0559	0.52356	0.150955	Q2_P35782	C915501.1	#N/A	Sm_Orth_inOther_sp	glucan 1 4-beta-glucosidase [Xanthomonas axonopodis pv. citri str. 306] gb|AAM39066.1| glucan 1 4-beta-glucosidase [Xanthomonas axonopodis pv. citri str. 306] ||Glycoside hydrolase family 3 N-terminal:Glycoside hydrolase family 3 C-terminal:Glycoside hydrolase family 3 C-terminal [Solibacter usitatus Ellin6076] gb|EAM56986.1| Glycoside hydrolase family 3 N-terminal:Glycoside hydrolase family 3 C-…	TTTATTGGTTGGTGCAAACTGTAAACACTATGCTGCACATTCCGGACCAGAAAACGATCC	Smp_043390	expressed protein	glycoside hydrolase family 3 protein	702	20	1.33333e-55	0.5215	gi|256078798|ref|XP_002575681.1|hypothetical protein [Schistosoma mansoni] >gi|238660924|emb|CAZ31914.1| expressed protein [Schistosoma mansoni]	XP_002575681	1.33333e-55	68	220.32	210	144	3	F:GO:0004553; F:GO:0016787; P:GO:0005975	F:hydrolase activity, hydrolyzing O-glycosyl compounds; F:hydrolase activity; P:carbohydrate metabolic process	0	0	IPR001764; IPR017853; SignalP (SIGNALP)	IPR001764 (Glycoside hydrolase, catalytic core) IPR017853 (Glycoside hydrolase, family 3, N-terminal) noIPR (unintegrated)
Q2_P24567	1	5.0072	0.179808	0.0602528	Q2_P24567	C809074.1	Contig1435	Sm_Schisto_Orth_only	SJCHGC02284 protein [Schistosoma japonicum] ||SJCHGC02283 protein [Schistosoma japonicum] ||	AGCAGCTGAGAACTGAATACTCTCCACGGATGCTTCCCTCTGATTATATATTGTATGCTG			sjchgc02284 protein	948	3	5.52924e-49	0.7	gi|76152857|gb|AAX24533.2|SJCHGC02284 protein [Schistosoma japonicum]	AAX24533	5.52924e-49	70	199.134	222	156	0	0	0	0	0	SignalP (SIGNALP)	noIPR (unintegrated)
Q2_P01398	1	4.88029	0.719275	0.680619	Q2_P01398	C803168.1	#N/A	Sm_noMatches_Gb_bothSt	none	TACAACTACGCCTCTTCTGGGTCCACCTTGTCGATCGCCAAACCAACACCACCGTCTTCG			hypothetical protein [Schistosoma mansoni]	785	8	7.68802e-37	0.93	gi|256091348|ref|XP_002581562.1|hypothetical protein [Schistosoma mansoni] >gi|238667593|emb|CAZ37800.1| expressed protein [Schistosoma mansoni] >gi|238667594|emb|CAZ37801.1| expressed protein [Schistosoma mansoni] >gi|238667596|emb|CAZ37803.1| expressed protein [Schistosoma mansoni]	XP_002581562	7.68802e-37	98	158.303	74	73	0	0	0	0	0	no IPS match	#N/A
Q2_P25434	1	4.87819	0.0164603	0.0663464	Q2_P25434	C810191.1	TC18786	Sm_noMatches_Gb_bothSt	none	GGTAGGCACACTAATAGCTGTACATGTAAACGTAATTAGTTATCTCGTTTAATTACCAGA			hypothetical protein [Schistosoma mansoni]	1009	4	1.38856e-106	0.83	gi|256071140|ref|XP_002571899.1|hypothetical protein [Schistosoma mansoni] >gi|238657048|emb|CAZ28129.1| expressed protein [Schistosoma mansoni]	XP_002571899	1.38856e-106	99	351.288	197	196	0	0	0	0	0	SignalP (SIGNALP)	noIPR (unintegrated)
Q2_P25616	1	4.87652	8.12364	0.140405	Q2_P25616	C810623.1	#N/A	Sm_noMatches_Gb_bothSt	none	GCCACAGTTGAATTCTCCTAATAACTTGTTCAACAAGTGCTGTTATCCTGAAAAATTATC	Smp_145560	oxalate:formate antiporter, putative	oxalate:formate antiporter	496	6	2.50073e-13	0.648333	gi|256078800|ref|XP_002575682.1|oxalate:formate antiporter [Schistosoma mansoni] >gi|238660925|emb|CAZ31915.1| oxalate:formate antiporter, putative [Schistosoma mansoni]	XP_002575682	2.50073e-13	90	78.5666	43	39	1	P:GO:0055085	P:transmembrane transport	0	0	no IPS match	#N/A
Q2_P25336	1	4.8398	0.1173	12.6691	Q2_P25336	C810082.1	TC9200	Sm_noMatches_Gb_bothSt	none	GGCTCCATTCAAATGAAACTGAATATCATAGAGCTAACCTTGATGATAGATTAGGTGTTA	Smp_164320	hypothetical protein	hypotheticial protein	948	2	1.48495e-94	0.83	gi|256085544|ref|XP_002578979.1|hypothetical protein [Schistosoma mansoni] >gi|238664372|emb|CAZ35217.1| hypothetical protein [Schistosoma mansoni]	XP_002578979	1.48495e-94	100	350.517	167	167	0	0	0	0	0	SignalP (SIGNALP)	noIPR (unintegrated)
Q2_P35617	1	4.79225	0.0217261	0.0373551	Q2_P35617	C915297.1	Contig370	Sm_Schisto_Orth_only	SJCHGC00620 protein [Schistosoma japonicum] ||SJCHGC00621 protein [Schistosoma japonicum] ||	CCATTCATCCATTGTGGTCAATATTACATATCAAAATGGTGCAGTTGATGATGCTATTTC			sjchgc00620 protein	448	10	2.87754e-25	0.547	gi|56753752|gb|AAW25073.1|SJCHGC00620 protein [Schistosoma japonicum]	AAW25073	2.87754e-25	84	118.242	92	78	3	C:GO:0016021; C:GO:0016020; P:GO:0008150	C:integral to membrane; C:membrane; P:biological_process	0	0	SignalP (SIGNALP)	noIPR (unintegrated)
Q2_P35934	1	4.66529	0.263693	0.249617	Q2_P35934	C915687.1	#N/A	Sm_Schisto_Orth_only	SJCHGC02937 protein [Schistosoma japonicum] ||	GTGTTTGGAGGCGGCGAATTTCGGTACAGTCAAATGGATTTAGTATTAGCAGCTGGAATT	Smp_131490	hypothetical protein	glutamate n-methyl d-asparate-associated protein 1 (glutamate binding) isoform cra_a	732	20	3.82964e-32	0.5305	gi|256073715|ref|XP_002573174.1|hypothetical protein [Schistosoma mansoni] >gi|238658348|emb|CAZ29406.1| hypothetical protein [Schistosoma mansoni]	XP_002573174	3.82964e-32	49	142.51	239	118	0	0	0	0	0	no IPS match	#N/A
Q2_P17822	1	4.60466	0.0347003	0.744502	Q2_P17822	C921027.1	TC16680	Sm_noMatches_Gb_bothSt	none	ACCACCGTTTCCGTTACCACCATAATTACCATAAGTACTTCCGCTTGGTTTAAAACTTGA	Smp_000430.1	eggshell precursor protein	---NA---	252	0	0	0	#N/A	#N/A	#N/A	#N/A	#N/A	#N/A	#N/A	0	0	0	0	0	no IPS match	#N/A
Q2_P17550	1	4.53622	9.77249	0.743775	Q2_P17550	C919939.1	#N/A	Sm_noMatches_Gb_bothSt	none	CACCACCACCGCCGCCGCCGCCACCAACGACAACAATAAGTAAACACATTCAAGAAAAAA	Smp_153420	hypothetical protein	---NA---	295	0	0	0	#N/A	#N/A	#N/A	#N/A	#N/A	#N/A	#N/A	0	0	0	0	0	SignalP (SIGNALP)	noIPR (unintegrated)
Q2_P38100	1	4.51998	0.103306	0.167704	Q2_P38100	C920204.1	#N/A	Sm_Orth_inOther_sp	CD36-related protein [Schistosoma japonicum] ||SJCHGC01875 protein [Schistosoma japonicum] ||SJCHGC02848 protein [Schistosoma japonicum] ||unknown [Schistosoma japonicum] ||Scavenger receptor class B member 1 [Danio rerio] ref|NP_944603.1| scavenger receptor class B member 1 [Danio rerio] ||	CTTAGTTTCATGCCATGGCCTATTAGTAGAGTCATTGAACAGATTGAAGAACATTTTCAT			scavenger receptor class member 2	462	20	3.87932e-62	0.676	gi|41398196|gb|AAS05545.1|CD36-related protein [Schistosoma japonicum]	AAS05545	3.87932e-62	83	240.736	153	128	3	F:GO:0004872; P:GO:0007155; C:GO:0005765	F:receptor activity; P:cell adhesion; C:lysosomal membrane	0	0	IPR002159	IPR002159 (CD36 antigen)
Q2_P41623	1	4.48518	1.01562	0.629201	Q2_P41623	JAP08470.S	#N/A	Sm_newGenes_Orth_inOther_sp	reverse transcriptase [synthetic construct] ||	AAGCCTCTTCGGCCTTCATTAAACATTGATTGATCTCATCACTCACGCCACCACCAGCAC			reverse transcriptase	417	5	1.89472e-08	0.658	gi|5597017|gb|AAC24982.2|reverse transcriptase [synthetic construct]	AAC24982	1.89472e-08	70	62.3882	55	39	0	0	0	0	0	no IPS match	#N/A
Q2_P08077	1	4.42866	1.11628	0.938409	Q2_P08077	C900778.1	#N/A	Sm_noMatches_Gb_bothSt	none	CTTCCCTTCATACCACAACATCATTCCATGCATCGACCACCTCTCCGCCTTCTCCAACCA	Smp_152000	ubiquitin specific protease, putative	hypothetical protein [Schistosoma mansoni]	450	1	3.77685e-05	0.73	gi|256088645|ref|XP_002580438.1|hypothetical protein [Schistosoma mansoni] >gi|238666014|emb|CAZ36677.1| hypothetical protein [Schistosoma mansoni]	XP_002580438	3.77685e-05	73	42.743	34	25	0	0	0	0	0	no IPS match	#N/A
Q2_P19428	1	4.4027	0.840575	0.69877	Q2_P19428	C802147.1	Contig8278	Sm_noMatches_Gb_bothSt	none	ATAGAATTACACCTCTTCGGACGCCACTCTCTCCAGTCGCCGAATCAGCACCACGGTCTG			hypothetical protein [Schistosoma mansoni]	952	8	1.24443e-32	0.8375	gi|256092282|ref|XP_002581888.1|hypothetical protein [Schistosoma mansoni] >gi|238668204|emb|CAZ38128.1| expressed protein [Schistosoma mansoni]	XP_002581888	1.24443e-32	81	144.821	96	78	0	0	0	0	0	no IPS match	#N/A
Q2_P35795	1	4.35472	0.190623	0.270395	Q2_P35795	C915526.1	TC19134	Sm_noMatches_Gb_bothSt	none	GGAACAATCTCTTAATGTTATCCCTCCATCATGTGAGTTACTTACCATGTTAAGTGATAT			mitochondrial carrier homolog 2	941	3	7.32742e-09	0.706667	gi|60600648|gb|AAX26781.1|unknown [Schistosoma japonicum]	AAX26781	7.32742e-09	71	64.6994	45	32	5	F:GO:0005488; C:GO:0016021; C:GO:0016020; P:GO:0055085; P:GO:0006810	F:binding; C:integral to membrane; C:membrane; P:transmembrane transport; P:transport	0	0	no IPS match	#N/A
Q2_P17781	1	4.32435	0.0175767	0.832824	Q2_P17781	C920836.1	#N/A	Sm_noMatches_Gb_bothSt	none	GTGCACGAAATCCTATTGTAGCACATGCTAATCTGGGACCAGAATTACCCGTTGTTCTAC	Smp_095980	superoxide dismutase precursor (EC 1.15.1.1), putative	extracellular superoxide dismutase	198	17	1.5877e-07	0.722353	gi|256088744|ref|XP_002580485.1|superoxide dismutase precursor (EC 1.15.1.1) [Schistosoma mansoni] >gi|134636|sp|P16026.1|SODE_SCHMA RecName: Full=Extracellular superoxide dismutase [Cu-Zn]; Short=EC-SOD; Flags: Precursor >gi|161117|gb|AAA29934.1| superoxide dismutase [Schistosoma mansoni] >gi|161123|gb|AAA29937.1| superoxide dismutase precursor (EC 1.15.1.1) [Schistosoma mansoni] >gi|238666066|e…	XP_002580485	1.5877e-07	76	59.3066	43	33	4	C:GO:0005576; P:GO:0008152; F:GO:0016491; F:GO:0016209	C:extracellular region; P:metabolic process; F:oxidoreductase activity; F:antioxidant activity	0	0	IPR001424; IPR018152; PTHR10003:SF12 (PANTHER)	IPR001424 (Superoxide dismutase, copper/zinc binding) IPR018152 (Superoxide dismutase, copper/zinc, binding site) noIPR (unintegrated)
Q2_P03898	1	4.3006	0.795549	0.840638	Q2_P03898	C807342.1	#N/A	Sm_noMatches_Gb_singleSt	none	ATACTCCCGCTGCTAGTCAGATACACTCCAATTCTAGAAATACACTCGCTCGCTCACATC			hypothetical protein [Schistosoma mansoni]	538	8	5.02392e-27	0.8325	gi|256091850|ref|XP_002581737.1|hypothetical protein [Schistosoma mansoni] >gi|238667923|emb|CAZ37978.1| expressed protein [Schistosoma mansoni]	XP_002581737	5.02392e-27	61	124.405	127	78	0	0	0	0	0	no IPS match	#N/A
Q2_P05772	1	4.28712	0.072334	0.125211	Q2_P05772	C810525.1	TC16604	Sm_noMatches_Gb_bothSt	none	CAGTTTCTGTAGCTGATATGTGTGGCGAATACATTGAGACCATTTATTGATTGAAAACAT	Smp_181060	expressed protein	sjchgc08707 protein	1411	1	4.48845e-09	0.85	gi|76152773|gb|AAX24453.2|SJCHGC08707 protein [Schistosoma japonicum]	AAX24453	4.48845e-09	85	67.3958	42	36	0	0	0	0	0	no IPS match	#N/A
Q2_P26822	1	4.26497	0.024346	0.0720193	Q2_P26822	C812524.1	Contig299	Sm_Orth_inOther_sp	SJCHGC02875 protein [Schistosoma japonicum] ||aspartic proteinase precursor [Schistosoma japonicum] ||aspartic protease precursor [Schistosoma japonicum] ||aspartic proteinase [Schistosoma mansoni] ||Asp protease ||	GGTGCATTATTTTATGTTCAATATGGTACTGGAACAGCATCAGGATTTTTAAGCTCAGAT			cathepsin d (lysosomal aspartyl protease)	660	20	4.00051e-125	0.679	gi|256075652|ref|XP_002574131.1|subfamily A1A unassigned peptidase (A01 family) [Schistosoma mansoni] >gi|238659328|emb|CAZ30364.1| subfamily A1A unassigned peptidase (A01 family) [Schistosoma mansoni]	XP_002574131	4.00051e-125	99	451.055	217	216	4	P:GO:0006508; F:GO:0004190; F:GO:0016787; F:GO:0008233	P:proteolysis; F:aspartic-type endopeptidase activity; F:hydrolase activity; F:peptidase activity	0	0	IPR001461; IPR001969; IPR009007; IPR021109; PTHR13683:SF84 (PANTHER)	IPR001461 (Peptidase A1) IPR001969 (Peptidase aspartic) IPR009007 (Peptidase aspartic, active site) IPR021109 (Peptidase aspartic, catalytic) noIPR (unintegrated)
Q2_P02700	1	4.24911	1.00269	0.641455	Q2_P02700	C805379.1	#N/A	Sm_noMatches_Gb_bothSt	none	CCTTTCCGGACTTGTCCGTCACGTTCATATATTCGTCTCCAGGTGTTGTCATTTCGCCTG	Smp_186610	expressed protein	hypothetical protein [Schistosoma mansoni]	383	3	1.12855e-13	0.726667	gi|256092414|ref|XP_002581933.1|hypothetical protein [Schistosoma mansoni] >gi|238668291|emb|CAZ38173.1| expressed protein [Schistosoma mansoni]	XP_002581933	1.12855e-13	98	79.7221	63	62	0	0	0	0	0	no IPS match	#N/A
Q2_P06937	1	4.2218	0.0646883	0.0571308	Q2_P06937	C812128.1	Contig7935	Sm_Orth_inOther_sp	SJCHGC06156 protein [Schistosoma japonicum] ||similar to NM_012320 lysophospholipase 3 LCAT-like lysophospholipase in Homo sapiens [Schistosoma japonicum] ||SJCHGC06684 protein [Schistosoma japonicum] ||SJCHGC01661 protein [Schistosoma japonicum] ||Lypla3 protein [Danio rerio] ||	CATTACGTATTACCTGGAGCTGAGCATGTTCGTATTCTTAGTGATATAAGACATATTAAC	Smp_166530.1	1-o-acylceramide synthase (lysosomal phospholipase A2) (lcat-like lysophospholipase)	phospholipase a	1287	20	0	0.703	gi|256086228|ref|XP_002579304.1|phospholipase A [Schistosoma mansoni] >gi|238664731|emb|CAZ35543.1| phosphatidylcholine-sterol acyltransferase (lecithin-cholesterol acyltransferase)/ Phospholipase A [Schistosoma mansoni]	XP_002579304	0	94	687.182	365	344	0	0	0	0	0	IPR003386; PTHR11440:SF15 (PANTHER), SSF53474 (SUPERFAMILY)	IPR003386 (Lecithin:cholesterol acyltransferase) noIPR (unintegrated)
Q2_P36194	1	4.20868	0.01	0.0733542	Q2_P36194	C916018.1	Contig2412	Sm_Orth_inOther_sp	SJCHGC06356 protein [Schistosoma japonicum] ||cathepsin B1 isotype 5 precursor [Trichobilharzia regenti] ||SJCHGC02852 protein [Schistosoma japonicum] ||similar to GenBank Accession Number X70968 cathepsin B in Schistosoma japonicum ||cathepsin B-like cysteine proteinase (EC 3.4.22.-) - fluke (Schistosoma japonicum) ||	ATCAAAGTGGCTGTCAACCTTATCCTTTTTCAAGATATCCTGAGTGTAAAGACGTGAATT			cathepsin b-like cysteine proteinase precursor	314	20	1.6519e-36	0.6235	gi|226466652|emb|CAX69461.1|Cathepsin B-like cysteine proteinase precursor [Schistosoma japonicum]	CAX69461	1.6519e-36	86	155.606	90	78	2	P:GO:0006508; F:GO:0004197	P:proteolysis; F:cysteine-type endopeptidase activity	EC:3.4.22.0	0	IPR000668; IPR013128; IPR015643; G3DSA:3.90.70.10 (GENE3D), SSF54001 (SUPERFAMILY)	IPR000668 (Peptidase C1A, cathepsin B) IPR013128 (Peptidase C1A, papain) IPR015643 (Peptidase C1A, papain C-terminal) noIPR (unintegrated)
Q2_P21559	1	4.20694	2.44413	1.01961	Q2_P21559	C805035.1	#N/A	Sm_noMatches_Gb_singleSt	none	AACCACTCTTGTCGCCGCCACCGCCACCCCCGTCTAGTCAGTACACTCCAATTCAAAAAT			hypothetical protein [Schistosoma mansoni]	516	8	1.3836e-40	0.9575	gi|256091850|ref|XP_002581737.1|hypothetical protein [Schistosoma mansoni] >gi|238667923|emb|CAZ37978.1| expressed protein [Schistosoma mansoni]	XP_002581737	1.3836e-40	90	94.7449	54	49	0	0	0	0	0	no IPS match	#N/A
Q2_P32051	1	4.19628	0.774262	0.507657	Q2_P32051	C908121.1	Contig7961	Sm_noMatches_Gb_singleSt	none	ATCACGCCCTCAACTACTAAAATGCACCTTCACAATCACTCACTCAATCACTCACTCACT			---NA---	152	0	0	0	#N/A	#N/A	#N/A	#N/A	#N/A	#N/A	#N/A	0	0	0	0	0	no IPS match	#N/A
Q2_P06061	1	4.19025	4.68671	0.0637334	Q2_P06061	C810841.1	Contig1623	Sm_Schisto_Orth_only	SJCHGC05100 protein [Schistosoma japonicum] ||SJCHGC05157 protein [Schistosoma japonicum] ||hypothetical protein [Schistosoma japonicum] ||SJCHGC03164 protein [Schistosoma japonicum] ||	TGTTGATCCCATGGATTTATCAATATAATGCAGTGACGTGGGCAATCGGTCCGCTTGTTT			n-methyl-d-aspartate receptor-associated protein	792	6	3.62151e-82	0.766667	gi|256090178|ref|XP_002581087.1|N-methyl-D-aspartate receptor-associated protein [Schistosoma mansoni] >gi|238666898|emb|CAZ37326.1| N-methyl-D-aspartate receptor-associated protein, putative [Schistosoma mansoni]	XP_002581087	3.62151e-82	90	211.846	170	153	1	F:GO:0004872	F:receptor activity	0	0	no IPS match	#N/A
Q2_P37242	1	4.18771	0.814229	0.688873	Q2_P37242	C917955.1	#N/A	Sm_noMatches_Gb_bothSt	none	ATCACTCTCACTCTCCTCAAACCTACATGTCGTTTGTTTAATGTCTGTACATTTAGCAGA			---NA---	574	0	0	0	#N/A	#N/A	#N/A	#N/A	#N/A	#N/A	#N/A	0	0	0	0	0	no IPS match	#N/A
Q2_P27631	1	4.17975	4.07185	1.46347	Q2_P27631	C900363.1	#N/A	Sm_noMatches_Gb_singleSt	none	CCACAACCACTACCACCACCACAACAACAACAACAATAATGATGATGATAATAATTATGA			---NA---	784	0	0	0	#N/A	#N/A	#N/A	#N/A	#N/A	#N/A	#N/A	0	0	0	0	0	no IPS match	#N/A
Q2_P18216	1	4.17197	0.550214	0.0758554	Q2_P18216	C800379.1	Contig3812	Sm_Orth_inOther_sp	SJCHGC09294 protein [Schistosoma japonicum] ||SJCHGC06223 protein [Schistosoma japonicum] ||unnamed protein product [Mus musculus] ||hypothetical protein [Pongo pygmaeus] ||protective protein for beta-galactosidase [Mus musculus] dbj|BAE34857.1| unnamed protein product [Mus musculus] dbj|BAE35356.1| unnamed protein product [Mus musculus] dbj|BAC27752.1| unnamed protein product [Mus musculus] sp|P…	TCTACTATCTATTTCAAGATTGTCTTAATTTGAGGCTTGTGTTACTGCTGATTGTTGTCC			family s10 unassigned peptidase (s10 family)	1917	20	0	0.6645	gi|256052887|ref|XP_002569980.1|family S10 unassigned peptidase (S10 family) [Schistosoma mansoni] >gi|227284739|emb|CAY17543.1| family S10 unassigned peptidase (S10 family) [Schistosoma mansoni]	XP_002569980	0	88	847.81	485	430	0	0	0	0	0	IPR001563; IPR018202; G3DSA:3.40.50.1820 (GENE3D), PTHR11802:SF9 (PANTHER), SSF53474 (SUPERFAMILY)	IPR001563 (Peptidase S10, serine carboxypeptidase) IPR018202 (Peptidase S10, serine carboxypeptidase, active site) noIPR (unintegrated)
Q2_P01252	1	4.12769	1.32325	1.00706	Q2_P01252	C802895.1	TC10969	Sm_Orth_inOther_sp	PREDICTED: similar to ENSANGP00000005722 partial [Apis mellifera] ||PREDICTED: similar to pre-mRNA processing factor 8 [Danio rerio] ||PREDICTED: similar to Pre-mRNA processing splicing factor 8 (Splicing factor Prp8) (PRP8 homolog) (220 kDa U5 snRNP-specific protein) (p220) [Strongylocentrotus purpuratus] ||ENSANGP00000005722 [Anopheles gambiae str. PEST] ref|XP_308873.2| ENSANGP00000005722 [Ano…	TTAGCTAGACATCAATTCCTGATTATCACCGGCGTACGCAGAACAGCACCCTTCCTCCTC			pre-mrna-processing-splicing factor 8	1399	20	0	0.943	gi|256077246|ref|XP_002574918.1|splicing factor Prp8 [Schistosoma mansoni] >gi|238660135|emb|CAZ31151.1| splicing factor Prp8 , putative [Schistosoma mansoni]	XP_002574918	0	97	884.789	446	434	8	C:GO:0005682; P:GO:0050896; C:GO:0005681; F:GO:0003723; F:GO:0005515; C:GO:0016607; P:GO:0007601; P:GO:0000398	C:U5 snRNP; P:response to stimulus; C:spliceosomal complex; F:RNA binding; F:protein binding; C:nuclear speck; P:visual perception; P:nuclear mRNA splicing, via spliceosome	0	0	IPR019580; IPR019581; PTHR11140 (PANTHER)	IPR019580 (Pre-mRNA-processing-splicing factor 8, U5-snRNA-binding) IPR019581 (Pre-mRNA-processing-splicing factor 8, U6-snRNA-binding) noIPR (unintegrated)
Q2_P04863	1	4.09726	0.0152331	0.0492169	Q2_P04863	C808892.1	#N/A	Sm_Orth_inOther_sp	SMDR2 ||	GGGTTGTTTCTGTTCAATCATATCAGGATTATTACAACCAGCTTTTTCACTTCTTTACTC	Smp_151910	multidrug resistance protein 1, 2, 3 (p glycoprotein 1, 2, 3), putative	multidrug resistance protein	357	20	2.11905e-20	0.6965	gi|256081185|ref|XP_002576853.1|smdr2 [Schistosoma mansoni] >gi|238662139|emb|CAZ33090.1| smdr2 [Schistosoma mansoni]	XP_002576853	2.11905e-20	100	102.064	51	51	5	P:GO:0009851; F:GO:0042626; P:GO:0055085; F:GO:0005524; C:GO:0016021	P:auxin biosynthetic process; F:ATPase activity, coupled to transmembrane movement of substances; P:transmembrane transport; F:ATP binding; C:integral to membrane	0	0	no IPS match	#N/A
Q2_P00909	1	4.08459	0.812956	0.491964	Q2_P00909	C802119.1	#N/A	Sm_noMatches_Gb_bothSt	none	AGTTTCGTCGTCCTCGCCATCTTCATCACCACGGTCGTGGATGTCTCCATCTTCAAAATC			---NA---	305	0	0	0	#N/A	#N/A	#N/A	#N/A	#N/A	#N/A	#N/A	0	0	0	0	0	no IPS match	#N/A
Q2_P22400	1	4.06658	0.01	0.0883547	Q2_P22400	C806181.1	TC11224	Sm_Schisto_Orth_only	unknown [Schistosoma mansoni] ||hypothetical protein [Schistosoma japonicum] ||unknown [Schistosoma japonicum] ||unknown [Schistosoma japonicum] ||	CCTACTCTGTCAAGAATGTGGATATGTCAAACACAAAAGAAACAGTTGATTACCAATTAG			hypotheticial protein	453	6	8.24173e-49	0.78	gi|256090693|ref|XP_002581317.1|saposin containing protein [Schistosoma mansoni] >gi|23305770|gb|AAN17275.1| unknown [Schistosoma mansoni] >gi|238667183|emb|CAZ37556.1| saposin containing protein [Schistosoma mansoni]	XP_002581317	8.24173e-49	100	196.438	114	114	0	0	0	0	0	IPR008139; IPR011001; SignalP (SIGNALP)	IPR008139 (Saposin B) IPR011001 (Saposin-like) noIPR (unintegrated)
Q2_P41024	1	4.04169	0.01	0.0718721	Q2_P41024	JAP02956.C	#N/A	Sm_newGenes_Orth_onlyJapon	SJCHGC06424 protein [Schistosoma japonicum] ||	CAATTGAAATGGGAAATAAAACTTGTCAATGGATGTAAATATACTGGCCCGCTTCGTGAT			sjchgc06424 protein	576	2	1.32246e-61	0.765	gi|56759120|gb|AAW27700.1|SJCHGC06424 protein [Schistosoma japonicum]	AAW27700	1.32246e-61	100	239.58	112	112	0	0	0	0	0	IPR008139; IPR011001	IPR008139 (Saposin B) IPR011001 (Saposin-like)
Q2_P17708	1	4.03997	0.035105	0.954131	Q2_P17708	C920388.1	#N/A	Sm_Orth_inOther_sp	unnamed protein product [Tetraodon nigroviridis] ||hypothetical protein DDB0167791 [Dictyostelium discoideum] gb|AAM44363.1| hypothetical protein [Dictyostelium discoideum] gb|AAM09303.2| similar to Plasmodium lophurae. Histidine-rich glycoprotein precursor [Dictyostelium discoideum] gb|EAL70171.1| hypothetical protein DDB0167791 [Dictyostelium discoideum] ||hypothetical protein DDB0184330 [Dicty…	CTTCTATCATAACCGTAATCACCATGATCATCACCATTTTCATCACCATTTTCATCACCA	Smp_138570	spore germination protein , putative	---NA---	212	0	0	0	#N/A	#N/A	#N/A	#N/A	#N/A	#N/A	#N/A	0	0	0	0	0	no IPS match	#N/A
Q2_P18133	1	4.03725	3.29364	2.22581	Q2_P18133	C800282.1	#N/A	Sm_noMatches_Gb_bothSt	none	TACACCACCACCCAATGATTCACATAATTCTTCTACACATTGTTCAACTAAATCTGCTGT	Smp_169290	expressed protein	hypothetical protein [Schistosoma mansoni]	729	1	4.8313e-120	0.99	gi|256087178|ref|XP_002579752.1|hypothetical protein [Schistosoma mansoni] >gi|238665233|emb|CAZ35991.1| expressed protein [Schistosoma mansoni]	XP_002579752	4.8313e-120	99	434.491	211	210	0	0	0	0	0	no IPS match	#N/A
Q2_P12255	1	4.02149	0.944496	0.487555	Q2_P12255	C908146.1	#N/A	Sm_noMatches_Gb_bothSt	none	CCTTTCCGGACTTGTCCGTCACGTTCATATATTCGTCTCCAGGTGTTGTCATTTCGCCTG	Smp_186610	expressed protein	hypothetical protein [Schistosoma mansoni]	307	4	1.51036e-18	0.88	gi|256092101|ref|XP_002581826.1|hypothetical protein [Schistosoma mansoni] >gi|238668085|emb|CAZ38066.1| hypothetical protein [Schistosoma mansoni]	XP_002581826	1.51036e-18	88	95.9005	77	68	0	0	0	0	0	no IPS match	#N/A
Q2_P35898	1	3.90781	0.01	0.0580436	Q2_P35898	C915640.1	Contig8571	Sm_Orth_inOther_sp	hypothetical protein putative Saposin type B [Schistosoma japonicum] ||hypothetical protein with Saposin A-type domain [Schistosoma japonicum] ||unknown [Schistosoma japonicum] ||hypothetical protein putative Saposin type B [Schistosoma japonicum] ||unknown [Schistosoma japonicum] ||	ACCTTAATAAAACTTTGGATGTACTGGCTAAAGCAGTGAATCCTGATTACATTTGCAAGG	Smp_014570	conserved hypothetical protein	saposin- saposin -containing protein	789	20	6.74739e-81	0.709	gi|256073223|ref|XP_002572931.1|saposin containing protein [Schistosoma mansoni] >gi|238658099|emb|CAZ29163.1| saposin containing protein [Schistosoma mansoni]	XP_002572931	6.74739e-81	95	304.679	166	159	0	0	0	0	0	IPR008138; IPR008139; IPR011001; PTHR11480 (PANTHER), SignalP (SIGNALP)	IPR008138 (Saposin B) IPR008139 (Saposin-like) IPR011001 (Saposin-like type B, 2) noIPR (unintegrated)
Q2_P36221	1	3.90104	0.125398	0.191874	Q2_P36221	C916050.1	#N/A	Sm_noMatches_Gb_bothSt	none	GTAATCATTAACCTTCATGCTAAGAGTGTGGCTAGAAGACATGTACATTAATCTGTGTAT			---NA---	307	0	0	0	#N/A	#N/A	#N/A	#N/A	#N/A	#N/A	#N/A	0	0	0	0	0	no IPS match	#N/A
Q2_P34865	1	3.85145	0.899346	0.778035	Q2_P34865	C913506.1	#N/A	Sm_noMatches_Gb_bothSt	none	CAAGAGTATTTATTTTCACGTACTCGGAAGCTCAGGCTTTATGTTTCTATACATATCAAG			---NA---	323	0	0	0	#N/A	#N/A	#N/A	#N/A	#N/A	#N/A	#N/A	0	0	0	0	0	no IPS match	#N/A
Q2_P24392	1	3.84094	1.38093	0.70238	Q2_P24392	C808854.1	TC18655	Sm_noMatches_Gb_bothSt	none	CACTCCCTGTCACCACAACCACTCAGTGTGATGGCTGATGCCACAGAGTTCACTCACTCT			---NA---	717	0	0	0	#N/A	#N/A	#N/A	#N/A	#N/A	#N/A	#N/A	0	0	0	0	0	no IPS match	#N/A
Q2_P06073	1	3.79303	0.0147837	0.0684509	Q2_P06073	C810855.1	Contig6575	Sm_Orth_inOther_sp	SJCHGC05177 protein [Schistosoma japonicum] ||ENSANGP00000017738 [Anopheles gambiae str. PEST] ref|XP_316204.2| ENSANGP00000017738 [Anopheles gambiae str. PEST] ||PREDICTED: similar to UDP-Gal:betaGlcNAc beta 1 3-galactosyltransferase 2 [Danio rerio] ||B3GALT3 protein [Homo sapiens] ||ENSANGP00000012595 [Anopheles gambiae str. PEST] ref|XP_310860.2| ENSANGP00000012595 [Anopheles gambiae str. PEST…	GCGTGAAGTTGTTGCACATAGTATGGGGATTGATTAAATTATATACATTACCCTATTGAC	Smp_102400	beta 1,3-galactosyltransferase, putative	beta- -	1211	20	0	0.5755	gi|256066146|ref|XP_002570482.1|beta13-galactosyltransferase [Schistosoma mansoni] >gi|227299143|emb|CAY17998.1| beta1,3-galactosyltransferase, putative [Schistosoma mansoni]	XP_002570482	0	99	668.692	318	317	4	C:GO:0005794; F:GO:0008378; P:GO:0006486; C:GO:0016021	C:Golgi apparatus; F:galactosyltransferase activity; P:protein amino acid glycosylation; C:integral to membrane	0	0	IPR002659; PTHR11214:SF13 (PANTHER)	IPR002659 (Glycosyl transferase, family 31) noIPR (unintegrated)
Q2_P29604	1	3.74338	0.0640517	0.0680529	Q2_P29604	C903836.1	Contig2219	Sm_Orth_inOther_sp	SJCHGC00967 protein [Schistosoma japonicum] ||PREDICTED: deoxyribonuclease II beta [Pan troglodytes] ||Deoxyribonuclease II beta [Xenopus tropicalis] ref|NP_001011305.1| deoxyribonuclease II beta [Xenopus tropicalis] ||Hypothetical protein CBG16650 [Caenorhabditis briggsae] ||unknown [Schistosoma japonicum] ||	TGCTTTGGCTCGTCCATTATTTCAAGGTGCACATATTGCATCCAGTTTAAAGTCAGAGTT	Smp_008610	deoxyribonuclease II-related	deoxyribonuclease ii beta	587	20	1.97437e-108	0.5765	gi|256072023|ref|XP_002572337.1|deoxyribonuclease II-related [Schistosoma mansoni] >gi|238657493|emb|CAZ28568.1| deoxyribonuclease II-related [Schistosoma mansoni]	XP_002572337	1.97437e-108	99	395.201	187	186	0	0	0	0	0	IPR004947; PTHR10858:SF10 (PANTHER), SignalP (SIGNALP)	IPR004947 (Deoxyribonuclease II) noIPR (unintegrated)
Q2_P10793	1	3.73498	2.0527	0.766962	Q2_P10793	C905219.1	#N/A	Sm_noMatches_Gb_bothSt	none	TTTGTATCACGTTCTTCGTTAAAATGTCGAGTCTGCGGCGCATTGACCTTCATAGTTCCA			---NA---	125	0	0	0	#N/A	#N/A	#N/A	#N/A	#N/A	#N/A	#N/A	0	0	0	0	0	SignalP (SIGNALP)	noIPR (unintegrated)
Q2_P29823	1	3.71059	1.10312	0.78533	Q2_P29823	C904128.1	#N/A	Sm_noMatches_Gb_singleSt	none	CCATTACAACTTTCTCATTTAAGCTTCCCATCAGGATGGTCAGGTCCCTTCCTGAGCACT	Smp_086450.2	pseudouridylate synthase, putative	2-like peptidase (c01 family)	356	6	7.84808e-07	0.583333	gi|67625701|tpe|CAJ00236.1|TPA: endonuclease-reverse transcriptase [Schistosoma mansoni]	CAJ00236	7.84808e-07	50	56.9954	104	53	8	F:GO:0003723; P:GO:0006508; P:GO:0006278; F:GO:0008234; C:GO:0005578; F:GO:0004519; F:GO:0004197; F:GO:0003964	F:RNA binding; P:proteolysis; P:RNA-dependent DNA replication; F:cysteine-type peptidase activity; C:proteinaceous extracellular matrix; F:endonuclease activity; F:cysteine-type endopeptidase activity; F:RNA-directed DNA polymerase activity	0	0	no IPS match	#N/A
Q2_P05744	1	3.6893	1.64897	0.0763913	Q2_P05744	C810496.1	TC17766	Sm_Orth_inOther_sp	SJCHGC03231 protein [Schistosoma japonicum] ||MGC68676 protein [Xenopus laevis] ||Phospholipase D family member 3 [Xenopus tropicalis] ref|NP_001011023.1| phospholipase D family member 3 [Xenopus tropicalis] ||Phospholipase D3 (predicted) [Rattus norvegicus] ref|NP_001012167.1| phospholipase D3 (predicted) [Rattus norvegicus] ref|XP_574402.1| PREDICTED: phospholipase D3 (predicted) [Rattus norveg…	GGAAAACGTTTTCCGTCGAGATTGGAACTCAGAGTTTACCGATGAACTTTAAATAATTTT	Smp_160830	phospholipase d - related	phospholipase d3	811	20	9.05379e-129	0.6425	gi|256084186|ref|XP_002578312.1|phospholipase d-related [Schistosoma mansoni] >gi|238663681|emb|CAZ34550.1| phospholipase d-related [Schistosoma mansoni]	XP_002578312	9.05379e-129	98	463.766	231	227	3	F:GO:0016787; C:GO:0044464; P:GO:0008152	F:hydrolase activity; C:cell part; P:metabolic process	0	0	IPR001736; IPR013582; G3DSA:3.30.870.10 (GENE3D), PTHR10185 (PANTHER), SSF56024 (SUPERFAMILY)	IPR001736 (Phospholipase D/Transphosphatidylase) IPR013582 (Phospholipase D/viral envelope) noIPR (unintegrated)
Q2_P08126	1	3.67938	1.25012	0.915037	Q2_P08126	C900977.1	#N/A	Sm_noMatches_Gb_bothSt	none	TCTTTTGCTTTCGTCGCCCACGATGGCTCCGTAGACTTTTGGTTAACCTAGATCTCATTT	Smp_006970	expressed protein	---NA---	138	0	0	0	#N/A	#N/A	#N/A	#N/A	#N/A	#N/A	#N/A	0	0	0	0	0	SignalP (SIGNALP)	noIPR (unintegrated)
Q2_P24834	1	3.66057	0.01	0.0521432	Q2_P24834	C809396.1	TC14054	Sm_Orth_inOther_sp	hypothetical protein putative Saposin type B [Schistosoma japonicum] ||hypothetical protein with Saposin A-type domain [Schistosoma japonicum] ||unknown [Schistosoma japonicum] ||hypothetical protein putative Saposin type B [Schistosoma japonicum] ||unknown [Schistosoma japonicum] ||	ACCTTAATAAAACTTTGGATGTACTGGCTAAAGCAGTGAATCCTGATTACATTTGCAAGG	Smp_014570	conserved hypothetical protein	saposin- saposin -containing protein	959	20	9.40246e-81	0.711	gi|256073223|ref|XP_002572931.1|saposin containing protein [Schistosoma mansoni] >gi|238658099|emb|CAZ29163.1| saposin containing protein [Schistosoma mansoni]	XP_002572931	9.40246e-81	95	304.679	166	159	0	0	0	0	0	IPR008138; IPR008139; IPR011001; PTHR11480 (PANTHER)	IPR008138 (Saposin B) IPR008139 (Saposin-like) IPR011001 (Saposin-like type B, 2) noIPR (unintegrated)
Q2_P10726	1	3.64505	0.01	0.0807655	Q2_P10726	C905109.1	#N/A	Sm_Schisto_Orth_only	cathepsin L [Schistosoma mansoni] ||unknown [Schistosoma japonicum] ||unknown [Schistosoma japonicum] ||unknown [Schistosoma japonicum] ||unknown [Schistosoma japonicum] ||	CTGGAGCAGTTGAAGGTCAATTAGTGAAAAAACACAAGAAATTGATTAGTCTATCAGAAC	Smp_193000	cysteine protease family C1-related	cathepsin a	450	19	7.88424e-19	0.895789	gi|226476546|emb|CAX72165.1|cathepsin L, a [Schistosoma japonicum]	CAX72165	7.88424e-19	94	68.1662	35	33	2	F:GO:0004197; P:GO:0006508	F:cysteine-type endopeptidase activity; P:proteolysis	EC:3.4.22.0	0	IPR000668; IPR013128; G3DSA:3.90.70.10 (GENE3D), PTHR12411:SF57 (PANTHER), SignalP (SIGNALP), SSF54001 (SUPERFAMILY)	IPR000668 (Peptidase C1A, papain) IPR013128 (Peptidase C1A, papain C-terminal) noIPR (unintegrated)
Q2_P05789	1	3.56737	0.703176	0.200293	Q2_P05789	C810543.1	TC9942	Sm_Orth_inOther_sp	PREDICTED: similar to CG30361-PA isoform A [Strongylocentrotus purpuratus] ||	GGAGTATATTTCGCGAAGAAATTTCCCTTGTCTATACTTTCTTCAAGTTCTTTCGTTTTG			metabotropic glutamate receptor family member (mgl-3)	1042	20	8.42113e-133	0.5845	gi|256072809|ref|XP_002572726.1|metabotropic glutamate receptor [Schistosoma mansoni] >gi|238657890|emb|CAZ28958.1| metabotropic glutamate receptor, putative [Schistosoma mansoni]	XP_002572726	8.42113e-133	98	300.056	166	164	5	P:GO:0007186; C:GO:0016021; P:GO:0007165; C:GO:0005886; F:GO:0004930	P:G-protein coupled receptor protein signaling pathway; C:integral to membrane; P:signal transduction; C:plasma membrane; F:G-protein coupled receptor activity	0	0	IPR017978; PTHR11336 (PANTHER), PTHR11336:SF12 (PANTHER)	IPR017978 (GPCR, family 3, C-terminal) noIPR (unintegrated)
Q2_P15998	1	3.56638	0.0125137	0.087669	Q2_P15998	C916189.1	#N/A	Sm_Orth_inOther_sp	SJCHGC08875 protein [Schistosoma japonicum] ||PREDICTED: similar to Gastric triacylglycerol lipase precursor (Gastric lipase) (GL) (Lingual lipase) [Strongylocentrotus purpuratus] ||Hypothetical protein CBG09504 [Caenorhabditis briggsae] ||ENSANGP00000022153 [Anopheles gambiae str. PEST] ref|XP_321444.2| ENSANGP00000022153 [Anopheles gambiae str. PEST] ||carboxylic ester hydrolase [Dictyostelium …	CTTCTGGAGTACAAATGCTGTAGACCTAATTTACTCATCGTTACTTAGATTAATGGAGAA	Smp_146180	lysosomal acid lipase-related	lysosomal acid	609	20	5.92757e-106	0.6175	gi|256078987|ref|XP_002575773.1|lipase 1; lysosomal acid lipase-related; sterol esterase 1; sterol esterase 2 [Schistosoma mansoni] >gi|238661021|emb|CAZ32008.1| lipase 1; lysosomal acid lipase-related; sterol esterase 1; sterol esterase 2 [Schistosoma mansoni]	XP_002575773	5.92757e-106	100	387.111	184	184	1	P:GO:0006629	P:lipid metabolic process	0	0	IPR000073; G3DSA:3.40.50.1820 (GENE3D), PTHR11005 (PANTHER), SSF53474 (SUPERFAMILY)	IPR000073 (Alpha/beta hydrolase fold-1) noIPR (unintegrated)
Q2_P25436	1	3.554	0.0470065	0.0528346	Q2_P25436	C810193.1	TC11525	Sm_Schisto_Orth_only	SJCHGC08962 protein [Schistosoma japonicum] ||SJCHGC06448 protein [Schistosoma japonicum] ||SJCHGC05263 protein [Schistosoma japonicum] ||SJCHGC02743 protein [Schistosoma japonicum] ||SJCHGC02744 protein [Schistosoma japonicum] ||	CCAACATGACAATGATTGAGCAGGATTAATGGATGAATTTCCATTGAGTATCTATATCAG	Smp_077610	expressed protein	sjchgc08962 protein	914	5	1.69747e-84	0.582	gi|256085448|ref|XP_002578933.1|hypothetical protein [Schistosoma mansoni] >gi|238664322|emb|CAZ35171.1| expressed protein [Schistosoma mansoni]	XP_002578933	1.69747e-84	100	317.005	209	209	0	0	0	0	0	SignalP (SIGNALP)	noIPR (unintegrated)
Q2_P12458	1	3.53195	0.0344066	0.134424	Q2_P12458	C908571.1	Contig7409	Sm_Orth_inOther_sp	CD36-related protein [Schistosoma japonicum] ||SJCHGC01875 protein [Schistosoma japonicum] ||scavenger receptor class B member 2 [Danio rerio] gb|AAM28216.1| lysosome membrane protein II [Danio rerio] ||PREDICTED: similar to mLGP85/LIMP II [Gallus gallus] ||scavenger receptor class B member 2 [Xenopus tropicalis] ||	TGGTATATTAGATATGTCATCATGTCAATCTGGTGCACCAATTGTTATATCACAACCACA	Smp_026810	scavenger receptor class B type-2 (sr-B2), putative	scavenger receptor class member 2	461	20	2.11487e-81	0.7255	gi|256075630|ref|XP_002574120.1|scavenger receptor class B type-2 (sr-B2) [Schistosoma mansoni] >gi|238659317|emb|CAZ30353.1| scavenger receptor class B type-2 (sr-B2), putative [Schistosoma mansoni]	XP_002574120	2.11487e-81	100	212.231	100	100	5	F:GO:0004872; F:GO:0005515; P:GO:0007155; F:GO:0016787; C:GO:0005765	F:receptor activity; F:protein binding; P:cell adhesion; F:hydrolase activity; C:lysosomal membrane	0	0	IPR002159; PTHR11923:SF13 (PANTHER)	IPR002159 (CD36 antigen) noIPR (unintegrated)
Q2_P12451	1	3.5066	0.0895414	0.14091	Q2_P12451	C908558.1	#N/A	Sm_noMatches_Gb_bothSt	none	ACTGAAATAGACTTTGGAGCACCAACACCAGAAGAATTGGAAAATAAGCATGGTACACGT	Smp_000500.1	expressed protein	hypothetical protein [Schistosoma mansoni]	313	4	4.03945e-43	0.88	gi|256070373|ref|XP_002571517.1|hypothetical protein [Schistosoma mansoni] >gi|238656661|emb|CAZ27747.1| expressed protein [Schistosoma mansoni]	XP_002571517	4.03945e-43	98	174.096	85	84	0	0	0	0	0	no IPS match	#N/A
Q2_P24990	1	3.47299	0.01	0.0719181	Q2_P24990	C809617.1	TC17338	Sm_Schisto_Orth_only	SJCHGC09323 protein [Schistosoma japonicum] ||	CGCTATTGGGATTTTTTGTTACTAGCAGTGTAGAAGTTCATTTCATTGAGGGATTAATCA	Smp_121930.2	expressed protein	sjchgc09323 protein	957	5	2.70416e-120	0.714	gi|256070211|ref|XP_002571437.1|hypothetical protein [Schistosoma mansoni] >gi|238652668|emb|CAZ39122.1| expressed protein [Schistosoma mansoni]	XP_002571437	2.70416e-120	100	436.032	241	241	0	0	0	0	0	no IPS match	#N/A
Q2_P29218	1	3.41677	0.503474	0.0714474	Q2_P29218	C903311.1	#N/A	Sm_noMatches_Gb_bothSt	none	AATGGGGCTTCCTCAGGTTTGAAAACTGCTTCTACCAACCAATAATGTAACTGAATATTG	Smp_172590	lysosomal protective protein precursor (cathepsin A) (carboxypeptidase, putative	---NA---	124	0	0	0	#N/A	#N/A	#N/A	#N/A	#N/A	#N/A	#N/A	0	0	0	0	0	no IPS match	#N/A
Q2_P37714	1	3.40674	0.01	0.0525597	Q2_P37714	C919093.1	#N/A	Sm_Orth_inOther_sp	SJCHGC02852 protein [Schistosoma japonicum] ||similar to GenBank Accession Number X70968 cathepsin B in Schistosoma japonicum ||unknown [Schistosoma japonicum] ||cathepsin B1 isotype 4 precursor [Trichobilharzia regenti] ||cathepsin B1 isotype 2 precursor [Trichobilharzia regenti] ||	ATGGCATGGGATTATTGGAAATATGAAGGTATTGTTACAGGTGGATCAAATGAAACACAT	Smp_085010	cathepsin B, putative	cathepsin b-like peptidase (c01 family)	443	20	6.87676e-43	0.804	gi|256086863|ref|XP_002579605.1|cathepsin B-like peptidase (C01 family) [Schistosoma mansoni] >gi|238665065|emb|CAZ35844.1| cathepsin B-like peptidase (C01 family) [Schistosoma mansoni]	XP_002579605	6.87676e-43	100	176.792	97	97	3	P:GO:0006508; P:GO:0050790; F:GO:0004197	P:proteolysis; P:regulation of catalytic activity; F:cysteine-type endopeptidase activity	EC:3.4.22.0	0	IPR000668; IPR013128; IPR015643; G3DSA:3.90.70.10 (GENE3D), SignalP (SIGNALP), SSF54001 (SUPERFAMILY)	IPR000668 (Peptidase C1A, cathepsin B) IPR013128 (Peptidase C1A, papain) IPR015643 (Peptidase C1A, papain C-terminal) noIPR (unintegrated)
Q2_P07155	1	3.40493	0.0342724	0.0914629	Q2_P07155	C812496.1	TC14786	Sm_Orth_inOther_sp	SJCHGC02875 protein [Schistosoma japonicum] ||cathepsin D-like aspartic protease [Opisthorchis viverrini] ||Homo sapiens cathepsin D (lysosomal aspartyl protease) [synthetic construct] gb|AAX29651.1| cathepsin D [synthetic construct] ||cathepsin D [synthetic construct] ||hypothetical protein [Pongo pygmaeus] ||	GCGAGTAGGAATTGCTGATGTCGCAGCAAATGTTAAGTCCTTATGAACAAAAATAATATT	Smp_136730	cathepsin D2-like protein	cathepsin d	612	20	7.00945e-43	0.6795	gi|256075652|ref|XP_002574131.1|subfamily A1A unassigned peptidase (A01 family) [Schistosoma mansoni] >gi|238659328|emb|CAZ30364.1| subfamily A1A unassigned peptidase (A01 family) [Schistosoma mansoni]	XP_002574131	7.00945e-43	100	152.91	75	75	10	C:GO:0042470; P:GO:0008219; F:GO:0016787; C:GO:0005739; C:GO:0005764; F:GO:0004190; C:GO:0005576; F:GO:0008233; P:GO:0006508; P:GO:0000045	C:melanosome; P:cell death; F:hydrolase activity; C:mitochondrion; C:lysosome; F:aspartic-type endopeptidase activity; C:extracellular region; F:peptidase activity; P:proteolysis; P:autophagic vacuole assembly	0	0	IPR001461; IPR009007; IPR021109; PTHR13683:SF76 (PANTHER)	IPR001461 (Peptidase A1) IPR009007 (Peptidase aspartic) IPR021109 (Peptidase aspartic, catalytic) noIPR (unintegrated)
Q2_P15965	1	3.40142	0.01	0.0740877	Q2_P15965	C916130.1	#N/A	Sm_noMatches_Gb_bothSt	none	CGCTATTGGGATTTTTTGTTACTAGCAGTGTAGAAGTTCATTTCATTGAGGGATTAATCA	Smp_121930.2	expressed protein	hypothetical protein [Schistosoma mansoni]	513	2	5.88054e-16	1	gi|256070211|ref|XP_002571437.1|hypothetical protein [Schistosoma mansoni] >gi|238652668|emb|CAZ39122.1| expressed protein [Schistosoma mansoni]	XP_002571437	5.88054e-16	100	87.4261	56	56	0	0	0	0	0	SignalP (SIGNALP)	noIPR (unintegrated)
Q2_P26528	1	3.37435	2.48856	2.75683	Q2_P26528	C812085.1	#N/A	Sm_noMatches_Gb_bothSt	none	ACGTCGCTATGAACGCTTGGTGAATTCTGCTTCACAATATAGGAAGACCCCCCATCAGGG			---NA---	106	0	0	0	#N/A	#N/A	#N/A	#N/A	#N/A	#N/A	#N/A	0	0	0	0	0	no IPS match	#N/A
Q2_P24247	1	3.364	2.63209	2.39286	Q2_P24247	C808663.1	#N/A	Sm_noMatches_Gb_bothSt	none	AAAAGGATCGATAGGCCACGCTTTCACGGTCTGTATTCGTACTGAAAATCAAAATTTTTT			hypothetical protein [Schistosoma mansoni]	646	2	5.34166e-18	0.78	gi|256092287|ref|XP_002581890.1|hypothetical protein [Schistosoma mansoni] >gi|238668207|emb|CAZ38130.1| hypothetical protein [Schistosoma mansoni]	XP_002581890	5.34166e-18	78	95.1301	70	55	0	0	0	0	0	no IPS match	#N/A
Q2_P29559	1	3.35577	4.96417	2.53588	Q2_P29559	C903781.1	#N/A	Sm_Schisto_Orth_only	SJCHGC04025 protein [Schistosoma japonicum] ||SJCHGC04677 protein [Schistosoma japonicum] ||	GGTAGTGAAGAAGTTAAACGATATCATAGATGTCGATGCTTTCCTGAATATAATATGTGC	Smp_151640	expressed protein	sjchgc04025 protein	297	4	2.77016e-36	0.85	gi|256081095|ref|XP_002576809.1|hypothetical protein [Schistosoma mansoni] >gi|238662093|emb|CAZ33046.1| expressed protein [Schistosoma mansoni]	XP_002576809	2.77016e-36	100	154.836	65	65	0	0	0	0	0	no IPS match	#N/A
Q2_P20445	1	3.35563	0.751023	0.677822	Q2_P20445	C803486.1	#N/A	Sm_Orth_inOther_sp	hypothetical protein PB404290.00.0 [Plasmodium berghei] emb|CAI03177.1| hypothetical protein PB404290.00.0 [Plasmodium berghei] ||unnamed protein product [Homo sapiens] ||hypothetical protein XF0051 [Xylella fastidiosa 9a5c] gb|AAF82864.1| hypothetical protein XF0051 [Xylella fastidiosa 9a5c] pir||G82853 hypothetical protein XF0051 [imported] - Xylella fastidiosa (strain 9a5c) ||unnamed protein p…	CAATCACACACTCACTCATTTCATCAGTCACTCAGTCAATCACTCAATCCATCAACCACA			0	582	0	0	0	#N/A	#N/A	#N/A	#N/A	#N/A	#N/A	#N/A	0	0	0	0	0	no IPS match	#N/A
Q2_P00184	1	3.33717	0.267759	0.460822	Q2_P00184	C800593.1	#N/A	Sm_Orth_inOther_sp	putative cytosol aminopeptidase [Schistosoma mansoni] ||his-tagged cytosolic leucine aminopeptidase [synthetic construct] ||cytosol aminopeptidase-like protein [Schistosoma japonicum] ||SJCHGC02048 protein [Schistosoma japonicum] ||unnamed protein product [Tetraodon nigroviridis] ||	CCAACTGCTGCTCCCTTATTGATGTTTGCAAGAAAATATATTTTACCACGATTAAGTTTC	Smp_138380	leucine aminopeptidase-related	leucyl aminopeptidase	573	20	1.99805e-78	0.857	gi|256076288|ref|XP_002574445.1|leucine aminopeptidase [Schistosoma mansoni] >gi|238659650|emb|CAZ30678.1| leucine aminopeptidase (M17 family) [Schistosoma mansoni]	XP_002574445	1.99805e-78	100	295.434	148	148	3	C:GO:0005622; P:GO:0006508; F:GO:0004177	C:intracellular; P:proteolysis; F:aminopeptidase activity	EC:3.4.11.0	0	G3DSA:3.40.630.10 (GENE3D), PTHR11963 (PANTHER), PTHR11963:SF2 (PANTHER), SSF53187 (SUPERFAMILY)	noIPR (unintegrated)
Q2_P12248	1	3.33412	0.559449	0.290444	Q2_P12248	C908125.1	#N/A	Sm_noMatches_Gb_bothSt	none	CACCTTTCCGGACTTGTCCGTCACGTTCATATATTCGTCTCCAGGTGTTGTCATTTCGCC	Smp_186610	expressed protein	hypothetical protein [Schistosoma mansoni]	190	4	7.93915e-15	0.82	gi|256092414|ref|XP_002581933.1|hypothetical protein [Schistosoma mansoni] >gi|238668291|emb|CAZ38173.1| expressed protein [Schistosoma mansoni]	XP_002581933	7.93915e-15	93	83.5741	59	55	0	0	0	0	0	SignalP (SIGNALP)	noIPR (unintegrated)
Q2_P03987	1	3.32987	1.08848	0.857554	Q2_P03987	C807489.1	TC7146	Sm_noMatches_Gb_bothSt	none	ACAGTCCACTCTCTCCATCGCCAAACCAACAGAAGTGACGAGCTACACCCCATCCACCAA			laminin domain-containing 2	540	20	3.96372e-26	0.691	gi|256091348|ref|XP_002581562.1|hypothetical protein [Schistosoma mansoni] >gi|238667593|emb|CAZ37800.1| expressed protein [Schistosoma mansoni] >gi|238667594|emb|CAZ37801.1| expressed protein [Schistosoma mansoni] >gi|238667596|emb|CAZ37803.1| expressed protein [Schistosoma mansoni]	XP_002581562	3.96372e-26	96	120.168	64	62	2	F:GO:0003674; P:GO:0008150	F:molecular_function; P:biological_process	0	0	no IPS match	#N/A
Q2_P26156	1	3.31461	1.00697	0.479202	Q2_P26156	C811549.1	#N/A	Sm_Orth_inOther_sp	PREDICTED: similar to Serine/threonine-protein kinase 17A (DAP kinase-related apoptosis-inducing protein kinase 1) [Strongylocentrotus purpuratus] ||PREDICTED: similar to Serine/threonine-protein kinase 17A (DAP kinase-related apoptosis-inducing protein kinase 1) [Strongylocentrotus purpuratus] ||PREDICTED: similar to Serine/threonine-protein kinase 17A (DAP kinase-related apoptosis-inducing prot…	CAACTCAGCATTATCTACACATTTTATCTCTTCGATAAACAACCACCCATCATCATCATC	Smp_165210	death associated protein kinase, putative	serine threonine-protein kinase 17a	763	20	1.87128e-109	0.671	gi|256085800|ref|XP_002579100.1|serine/threonine protein kinase [Schistosoma mansoni] >gi|238664507|emb|CAZ35339.1| serine/threonine kinase [Schistosoma mansoni]	XP_002579100	1.87128e-109	98	399.438	198	196	5	F:GO:0004674; P:GO:0008360; F:GO:0005524; P:GO:0007155; P:GO:0006468	F:protein serine/threonine kinase activity; P:regulation of cell shape; F:ATP binding; P:cell adhesion; P:protein amino acid phosphorylation	EC:2.7.11.0	0	IPR000719; IPR011009; IPR015730; IPR017442; IPR020636; G3DSA:1.10.510.10 (GENE3D)	IPR000719 (Calcium/calmodulin-dependent protein kinase-like) IPR011009 (Myosin light chain kinase 2) IPR015730 (Protein kinase, catalytic domain) IPR017442 (Protein kinase-like domain) IPR020636 (Serine/threonine-protein kinase-like domain) noIPR (unintegrated)
Q2_P38171	1	3.29601	0.01	0.0599629	Q2_P38171	C920444.1	#N/A	Sm_Orth_inOther_sp	similar to GenBank Accession Number AJ279092 cathepsin L1 in Fasciola hepatica [Schistosoma japonicum] ||SJCHGC02869 protein [Schistosoma japonicum] ||cathepsin L1 [Fasciola hepatica] ||cathepsin L-like [Fasciola hepatica] ||cathepsin L [Fasciola hepatica] ||	GGTTATGTGAAAGTACTTCGTAACCATTGGAATATGTGTGGAATTGCTTCAATGGCTTTT	Smp_187140	cysteine protease family C1-related	cathepsin l-like proteinase precursor	200	20	1.05513e-35	0.8175	gi|256092595|ref|XP_002581997.1|subfamily C1A non-peptidase homologue (C01 family) [Schistosoma mansoni] >gi|238668408|emb|CAZ38237.1| subfamily C1A non-peptidase homologue (C01 family) [Schistosoma mansoni]	XP_002581997	1.05513e-35	100	152.91	66	66	3	C:GO:0005576; F:GO:0004197; P:GO:0006508	C:extracellular region; F:cysteine-type endopeptidase activity; P:proteolysis	EC:3.4.22.0	0	no IPS match	#N/A
Q2_P00697	1	3.28403	1.05633	1.1791	Q2_P00697	C801740.1	TC12573	Sm_noMatches_Gb_singleSt	none	TGTTCATCCTTTATATGTCCGCTTCCTCAAGATTCCAAGTTAGGGCTTGCTTCGTGATTC			endonuclease-reverse transcriptase	520	2	1.37416e-07	0.56	gi|254587306|emb|CAX83710.1|endonuclease-reverse transcriptase [Schistosoma japonicum]	CAX83710	1.37416e-07	57	59.6918	68	39	4	F:GO:0003723; P:GO:0006278; F:GO:0004519; F:GO:0003964	F:RNA binding; P:RNA-dependent DNA replication; F:endonuclease activity; F:RNA-directed DNA polymerase activity	0	0	no IPS match	#N/A
Q2_P24212	1	3.28156	0.669913	1.02579	Q2_P24212	C808612.1	Contig8598	Sm_noMatches_Gb_singleSt	none	CTGATGATCTGATCCTGCATCTTGGAATTAATTAGTTAATCACTCACTCACTCACTCACT			---NA---	809	0	0	0	#N/A	#N/A	#N/A	#N/A	#N/A	#N/A	#N/A	0	0	0	0	0	no IPS match	#N/A
Q2_P28868	1	3.27103	2.54357	0.249891	Q2_P28868	C902802.1	#N/A	Sm_Orth_inOther_sp	PREDICTED: similar to ENSANGP00000015795 [Apis mellifera] ||Hypothetical protein Y53G8B.4 [Caenorhabditis elegans] ref|NP_497661.2| Y53G8B.4 [Caenorhabditis elegans] ||Hypothetical protein CBG20308 [Caenorhabditis briggsae] ||GA11537-PA [Drosophila pseudoobscura] ||CG12292-PA [Drosophila melanogaster] gb|AAL90259.1| GM13388p [Drosophila melanogaster] ref|NP_609586.1| CG12292-PA [Drosophila melano…	CAGTGTTAGGTATTATTATGATTACTGTGCTAAAGGTGAGTGTCAGTATGTTGGTTTGTT	Smp_036010	conserved hypothetical protein	magnesium transporter nipa3-like	329	20	6.34582e-49	0.655	gi|256077341|ref|XP_002574964.1|hypothetical protein [Schistosoma mansoni] >gi|238660184|emb|CAZ31197.1| conserved hypothetical protein [Schistosoma mansoni]	XP_002574964	6.34582e-49	98	196.823	100	98	2	P:GO:0008344; C:GO:0043025	P:adult locomotory behavior; C:neuronal cell body	0	0	IPR008521; SignalP (SIGNALP)	IPR008521 (Protein of unknown function DUF803) noIPR (unintegrated)
Q2_P27084	1	3.26621	0.0215176	0.771506	Q2_P27084	C812976.1	#N/A	Sm_noMatches_Gb_bothSt	none	TGTTTACCAATATCACTGTTCGTTTTCTTCATCTTCTCCGTCGTCTTCGCCATGTTGTGG	Smp_000420	Pro-His-rich protein	---NA---	373	0	0	0	#N/A	#N/A	#N/A	#N/A	#N/A	#N/A	#N/A	0	0	0	0	0	no IPS match	#N/A
Q2_P24627	1	3.24715	0.01	0.064423	Q2_P24627	C809146.1	TC17726	Sm_noMatches_Gb_bothSt	none	CTGGATGTTGTTTGATCCAAACATTTCACACCATTGAACACATTTGAACTAATTGAAGTG			---NA---	733	0	0	0	#N/A	#N/A	#N/A	#N/A	#N/A	#N/A	#N/A	0	0	0	0	0	SignalP (SIGNALP)	noIPR (unintegrated)
Q2_P40350	1	3.23144	0.217543	0.312958	Q2_P40350	JAP04530.S	#N/A	Sm_newGenes_Orth_onlyJapon	none	GGCATGCATTACCTGGAAGCTTTTTTATTATCTATGGTTTATGGTCCATTTGGCATATAT	Smp_142490	epididymal membrane protein E9-related	epididymal membrane protein e9-related	526	2	2.20401e-24	0.525	gi|256077665|ref|XP_002575122.1|epididymal membrane protein E9-related [Schistosoma mansoni] >gi|238660350|emb|CAZ31355.1| epididymal membrane protein E9-related [Schistosoma mansoni]	XP_002575122	2.20401e-24	59	115.546	151	90	0	0	0	0	0	SignalP (SIGNALP)	noIPR (unintegrated)
Q2_P35878	1	3.23011	2.74914	0.135441	Q2_P35878	C915617.1	#N/A	Sm_Orth_inOther_sp	SJCHGC00284 protein [Schistosoma japonicum] ||unknown [Schistosoma japonicum] ||16kDa secretory protein [Sus scrofa] gb|AAD00096.1| 16kDa secretory protein [Sus scrofa] sp|O97763|NPC2_PIG Epididymal secretory protein E1 precursor (Niemann Pick type C2 protein homolog) (16 kDa secretory protein) ||Npc2 protein [Danio rerio] ref|NP_775331.1| Niemann-Pick disease type C2 [Danio rerio] gb|AAF99719.1|…	GATGGGAATTACAAGATAGTTCAAATGAAGATATAGTTTGCGTTGAATTCCCTGTTCAAC	Smp_194850	Niemann Pick type C2 protein homolog	epididymal secretory protein e1 precursor	612	20	1.08921e-53	0.601	gi|56752713|gb|AAW24568.1|SJCHGC00284 protein [Schistosoma japonicum] >gi|226472702|emb|CAX71037.1| Epididymal secretory protein E1 precursor (Niemann Pick type C2 protein homolog) [Schistosoma japonicum] >gi|226472704|emb|CAX71038.1| Epididymal secretory protein E1 precursor (Niemann Pick type C2 protein homolog) [Schistosoma japonicum] >gi|226472706|emb|CAX71039.1| Epididymal secretory protein …	AAW24568	1.08921e-53	84	150.214	93	79	4	P:GO:0065007; P:GO:0030301; F:GO:0005488; P:GO:0032366	P:biological regulation; P:cholesterol transport; F:binding; P:intracellular sterol transport	0	0	IPR003172; IPR014756; PTHR11306 (PANTHER), SignalP (SIGNALP)	IPR003172 (Immunoglobulin E-set) IPR014756 (MD-2-related lipid-recognition) noIPR (unintegrated)
Q2_P25445	1	3.22654	0.130361	0.195886	Q2_P25445	C810203.1	TC9776	Sm_noMatches_Gb_bothSt	none	CCTGAACTGAAATCTTGTTATCAAAGGTTAATTTGTCTCCCCTACACTTATATGTACTTG			---NA---	284	0	0	0	#N/A	#N/A	#N/A	#N/A	#N/A	#N/A	#N/A	0	0	0	0	0	SignalP (SIGNALP)	noIPR (unintegrated)
Q2_P08186	1	3.22089	2.21616	0.522183	Q2_P08186	C901254.1	Contig2458	Sm_noMatches_Gb_bothSt	none	AAAAGTGGATCAGTCGTCACCAACCATGGAGGGCGGGACAGTCTGACCGATGTCACTGAG	Smp_127770	ras GTP exchange factor, putative	reverse transcriptase	369	2	4.98562e-09	0.63	gi|5597017|gb|AAC24982.2|reverse transcriptase [synthetic construct]	AAC24982	4.98562e-09	65	64.3142	52	34	11	F:GO:0004970; F:GO:0005215; P:GO:0009851; C:GO:0016020; P:GO:0006810; F:GO:0000166; F:GO:0005524; F:GO:0017111; F:GO:0005234; F:GO:0016887; C:GO:0030288	F:ionotropic glutamate receptor activity; F:transporter activity; P:auxin biosynthetic process; C:membrane; P:transport; F:nucleotide binding; F:ATP binding; F:nucleoside-triphosphatase activity; F:extracellular-glutamate-gated ion channel activity; F:ATPase activity; C:outer membrane-bounded periplasmic space	0	0	SignalP (SIGNALP)	noIPR (unintegrated)
Q2_P40447	1	3.21194	1.59771	0.852113	Q2_P40447	JAP06934.S	#N/A	Sm_newGenes_Orth_onlyJapon	none	ATTCTCAATAGTATCACTAGGCTCCACCTCCAACGTGATCGTCTTACCAGTCAACGTCTT	Smp_147210	ubiquitin (ribosomal protein L40), putative	ribosomal protein ubq l40e	506	20	2.2924e-09	0.6255	gi|301754679|ref|XP_002913151.1|PREDICTED: ubiquitin-like [Ailuropoda melanoleuca]	XP_002913151	2.2924e-09	81	65.4698	44	36	0	0	0	0	0	IPR000626; IPR019955; G3DSA:3.10.20.90 (GENE3D), PTHR10666 (PANTHER), PTHR10666:SF9 (PANTHER), SSF54236 (SUPERFAMILY)	IPR000626 (Ubiquitin) IPR019955 (Ubiquitin supergroup) noIPR (unintegrated)
Q2_P21686	1	3.20263	0.848599	0.519873	Q2_P21686	C805230.1	#N/A	Sm_noMatches_Gb_bothSt	none	GTCGTCCAGTGGTCCGAGAGTGGTTCGTCTTCTCTTGACCAACAACTACACCCTGTTTGT			hypothetical protein [Schistosoma mansoni]	260	3	1.42188e-13	0.903333	gi|256091490|ref|XP_002581612.1|hypothetical protein [Schistosoma mansoni] >gi|238667688|emb|CAZ37853.1| expressed protein [Schistosoma mansoni]	XP_002581612	7.67426e-10	88	67.0106	44	39	0	0	0	0	0	no IPS match	#N/A
Q2_P17240	1	3.19981	0.0134353	0.0618771	Q2_P17240	C918651.1	#N/A	Sm_noMatches_Gb_bothSt	none	GAATACTGGAGACGTTGAAATGTTGGAAAGTTGAGAAAGAACTCTGTTTTACTTCAATGT			---NA---	307	0	0	0	#N/A	#N/A	#N/A	#N/A	#N/A	#N/A	#N/A	0	0	0	0	0	IPR008139; IPR011001; SignalP (SIGNALP)	IPR008139 (Saposin B) IPR011001 (Saposin-like) noIPR (unintegrated)
Q2_P16947	1	3.19892	1.42453	1.38816	Q2_P16947	C918038.1	#N/A	Sm_noMatches_Gb_bothSt	none	ATATGTCCACATTGCCAATCGCTGATGAACCACAAACTACTCAATCTCTCTCTCCCTCTC			hypothetical protein [Schistosoma mansoni]	399	4	2.44494e-24	1	gi|256091967|ref|XP_002581778.1|hypothetical protein [Schistosoma mansoni] >gi|238667999|emb|CAZ38019.1| expressed protein [Schistosoma mansoni]	XP_002581778	2.44494e-24	100	115.161	53	53	0	0	0	0	0	no IPS match	#N/A
Q2_P28464	1	3.1911	0.693923	0.732976	Q2_P28464	C902239.1	TC19492	Sm_noMatches_Gb_bothSt	none	TACCCGGGCTTTGGACCGGCAATAGCTACAGAGGGGCTCTGGACAATGTTGCAATATCCA	Smp_142320	expressed protein	---NA---	456	0	0	0	#N/A	#N/A	#N/A	#N/A	#N/A	#N/A	#N/A	0	0	0	0	0	SignalP (SIGNALP)	noIPR (unintegrated)
Q2_P07272	1	3.18262	0.492442	0.0724272	Q2_P07272	C812724.1	TC16264	Sm_Orth_inOther_sp	SJCHGC05797 protein [Schistosoma japonicum] ||Guanine nucleotide-binding protein G(i) alpha-2 subunit (Adenylate cyclase-inhibiting G alpha protein) (Gi2 alpha subunit) (Gi alpha c) dbj|BAA20073.1| Gi2 alpha subunit [Oryzias latipes] ||guanine nucleotide-binding regulatory protein alpha inhibitory subunit [Canis familiaris] ref|NP_001003364.1| guanine nucleotide-binding regulatory protein alpha i…	GGATATGAATGACTGTGATAAAAGTACACATGTTGTTCTCCAGTAAACTTACAACTTGTC			guanine nucleotide-binding protein g subunit alpha-2	670	20	2.56367e-50	0.858	gi|256074293|ref|XP_002573460.1|GTP-binding protein (I) alpha-1subunit gnai1 [Schistosoma mansoni] >gi|238658640|emb|CAZ29692.1| GTP-binding protein (I) alpha-1subunit, gnai1, putative [Schistosoma mansoni]	XP_002573460	2.56367e-50	98	202.601	98	97	0	0	0	0	0	SignalP (SIGNALP)	noIPR (unintegrated)
Q2_P24502	1	3.18203	1.06349	0.591475	Q2_P24502	C808997.1	Contig2258	Sm_noMatches_Gb_bothSt	none	CCACCTTTAAACGGCACCGGTTCGAATCCCACCATCAACATACCTATTCACAACCAATAA			hypothetical protein [Schistosoma mansoni]	658	2	1.15135e-63	0.86	gi|256091862|ref|XP_002581742.1|hypothetical protein [Schistosoma mansoni] >gi|238667930|emb|CAZ37983.1| hypothetical protein [Schistosoma mansoni]	XP_002581742	1.15135e-63	94	246.899	146	138	0	0	0	0	0	no IPS match	#N/A
Q2_P23969	1	3.1815	0.944729	0.851353	Q2_P23969	C808294.1	#N/A	Sm_noMatches_Gb_bothSt	none	CATCGTGGAAACACCCTGACCCGTCTTCGCTCCCTGAAACTCATCAACCAACCACTCTTG			hypothetical protein [Schistosoma mansoni]	599	8	2.74148e-36	0.9625	gi|256092282|ref|XP_002581888.1|hypothetical protein [Schistosoma mansoni] >gi|238668204|emb|CAZ38128.1| expressed protein [Schistosoma mansoni]	XP_002581888	2.74148e-36	98	155.606	79	78	0	0	0	0	0	no IPS match	#N/A
Q2_P09816	1	3.15797	5.781	2.95836	Q2_P09816	C903770.1	TC13029	Sm_Schisto_Orth_only	SJCHGC04025 protein [Schistosoma japonicum] ||SJCHGC04677 protein [Schistosoma japonicum] ||	GGTAGTGAAGAAGTTAAACGATATCATAGATGTCGATGCTTTCCTGAATATAATATGTGC	Smp_151640	expressed protein	sjchgc04025 protein	305	4	6.7733e-35	0.8325	gi|256081095|ref|XP_002576809.1|hypothetical protein [Schistosoma mansoni] >gi|238662093|emb|CAZ33046.1| expressed protein [Schistosoma mansoni]	XP_002576809	6.7733e-35	98	150.214	65	64	0	0	0	0	0	no IPS match	#N/A
Q2_P03562	1	3.1562	0.681497	0.524647	Q2_P03562	C806819.1	TC7804	Sm_noMatches_Gb_bothSt	none	AACAGGAGAGACAGACATCACCGTCAGGCTTAACCCGAGCAGTATAGCTGAATCCCGCCG			---NA---	124	0	0	0	#N/A	#N/A	#N/A	#N/A	#N/A	#N/A	#N/A	0	0	0	0	0	no IPS match	#N/A
Q2_P23399	1	3.14603	0.909038	0.977185	Q2_P23399	C807548.1	#N/A	Sm_noMatches_Gb_bothSt	none	ATATGCCAGAACTCCCGGTCCCACGAAATCCCGCACCCTGGCCTCCAAGTAGCTAGATTA			---NA---	234	0	0	0	#N/A	#N/A	#N/A	#N/A	#N/A	#N/A	#N/A	0	0	0	0	0	no IPS match	#N/A
Q2_P25598	1	3.13951	0.01	0.0624827	Q2_P25598	C810575.1	TC15634	Sm_noMatches_Gb_singleSt	none	GTGCGTTCAACTAACAGTTATTATAAACTGATAACAGACAATTGCATGTGATTCGGTTGA			hypothetical protein [Schistosoma mansoni]	625	1	5.20157e-36	0.96	gi|256081570|ref|XP_002577042.1|hypothetical protein [Schistosoma mansoni] >gi|238662335|emb|CAZ33279.1| hypothetical protein [Schistosoma mansoni]	XP_002577042	5.20157e-36	96	154.836	77	74	0	0	0	0	0	no IPS match	#N/A
Q2_P04937	1	3.12953	0.381521	0.195259	Q2_P04937	C808986.1	#N/A	Sm_noMatches_Gb_bothSt	none	CGTAATCAGAAATTGTCTCTGATGACACAACACCCTCAGATTCATCACCGCCTCTATGCA	Smp_107320	hypothetical protein	lim-type zinc finger-containing protein	465	13	4.04327e-19	0.578462	gi|256091424|ref|XP_002581588.1|hypothetical protein [Schistosoma mansoni] >gi|238667646|emb|CAZ37829.1| hypothetical protein [Schistosoma mansoni]	XP_002581588	4.04327e-19	84	97.8265	100	84	10	F:GO:0003677; F:GO:0016787; F:GO:0003676; F:GO:0004527; F:GO:0003824; C:GO:0005622; P:GO:0006139; F:GO:0004518; F:GO:0008409; F:GO:0008408	F:DNA binding; F:hydrolase activity; F:nucleic acid binding; F:exonuclease activity; F:catalytic activity; C:intracellular; P:nucleobase, nucleoside, nucleotide and nucleic acid metabolic process; F:nuclease activity; F:5'-3' exonuclease activity; F:3'-5' exonuclease activity	0	0	no IPS match	#N/A
Q2_P24729	1	3.11623	2.41265	0.136948	Q2_P24729	C809265.1	Contig5345	Sm_Orth_inOther_sp	SJCHGC00284 protein [Schistosoma japonicum] ||unknown [Schistosoma japonicum] ||PREDICTED: similar to 16.5 kDa secretory protein [Danio rerio] ||Npc2 protein [Danio rerio] ref|NP_775331.1| Niemann-Pick disease type C2 [Danio rerio] gb|AAF99719.1| 16.5 kDa secretory protein [Danio rerio] sp|Q9DGJ3|NPC2_BRARE Epididymal secretory protein E1 precursor (16.5 kDa secretory protein) ||16kDa secretory p…	GATGGGAATTACAAGATAGTTCAAATGAAGATATAGTTTGCGTTGAATTCCCTGTTCAAC	Smp_194850	Niemann Pick type C2 protein homolog	epididymal secretory protein e1 precursor	763	20	3.12771e-64	0.6195	gi|56752713|gb|AAW24568.1|SJCHGC00284 protein [Schistosoma japonicum] >gi|226472702|emb|CAX71037.1| Epididymal secretory protein E1 precursor (Niemann Pick type C2 protein homolog) [Schistosoma japonicum] >gi|226472704|emb|CAX71038.1| Epididymal secretory protein E1 precursor (Niemann Pick type C2 protein homolog) [Schistosoma japonicum] >gi|226472706|emb|CAX71039.1| Epididymal secretory protein …	AAW24568	3.12771e-64	88	249.21	146	129	4	F:GO:0003674; P:GO:0008150; P:GO:0032367; C:GO:0005576	F:molecular_function; P:biological_process; P:intracellular cholesterol transport; C:extracellular region	0	0	IPR003172; IPR014756; PTHR11306 (PANTHER), SignalP (SIGNALP)	IPR003172 (Immunoglobulin E-set) IPR014756 (MD-2-related lipid-recognition) noIPR (unintegrated)
Q2_P32041	1	3.11581	0.65304	0.505854	Q2_P32041	C908094.1	#N/A	Sm_Orth_inOther_sp	A.1.12/9 antigen ||	ACACCCTCACTCGTTTGCATCACTCGCCTCTTCACATCAACATCGTCCATATCCACACCA	Smp_107320	hypothetical protein	halobacterial transducer protein vi	365	15	7.22603e-21	0.93	gi|256091424|ref|XP_002581588.1|hypothetical protein [Schistosoma mansoni] >gi|238667646|emb|CAZ37829.1| hypothetical protein [Schistosoma mansoni]	XP_002581588	7.22603e-21	91	103.605	81	74	0	0	0	0	0	no IPS match	#N/A
Q2_P00329	1	3.10393	0.503343	0.887323	Q2_P00329	C800991.1	TC8653	Sm_noMatches_Gb_singleSt	none	TTCTATTACTCCGGCATCTCGCTGTGGTGATGTCAGTCAGTCAGTCAGCTACAACGTAGG	Smp_137680	expressed protein	sjchgc09144 protein	580	6	3.47318e-09	0.641667	gi|22164070|gb|AAM93546.1|polyprotein [Schistosoma japonicum]	AAM93546	3.47318e-09	68	65.4698	75	51	4	F:GO:0003723; P:GO:0006278; F:GO:0004519; F:GO:0003964	F:RNA binding; P:RNA-dependent DNA replication; F:endonuclease activity; F:RNA-directed DNA polymerase activity	0	0	no IPS match	#N/A
Q2_P04867	1	3.09426	1.81584	0.0730924	Q2_P04867	C808899.1	TC9149	Sm_Schisto_Orth_only	SJCHGC03231 protein [Schistosoma japonicum] ||	CGGGTGAATCATAATAAATACATGGTAACCGATAAAACAGCCTACATAGGTAAGCATTTT	Smp_160830	phospholipase d - related	phospholipase d3	614	20	1.57144e-13	0.763	gi|256084186|ref|XP_002578312.1|phospholipase d-related [Schistosoma mansoni] >gi|238663681|emb|CAZ34550.1| phospholipase d-related [Schistosoma mansoni]	XP_002578312	1.57144e-13	75	80.1073	57	43	5	C:GO:0005789; P:GO:0016042; F:GO:0070290; F:GO:0004630; C:GO:0016021	C:endoplasmic reticulum membrane; P:lipid catabolic process; F:NAPE-specific phospholipase D activity; F:phospholipase D activity; C:integral to membrane	EC:3.1.4.4	Metabolic pathways;Ether lipid metabolism;Glycerophospholipid metabolism	SignalP (SIGNALP)	noIPR (unintegrated)
Q2_P40679	1	3.08776	1.18423	0.208485	Q2_P40679	JAP06514.C	Contig4866	Sm_newGenes_Orth_inOther_sp	SJCHGC02197 protein [Schistosoma japonicum] ||similar to GenBank Accession Number AK015888 EG:22E5 [Schistosoma japonicum] ||ENSANGP00000021328 [Anopheles gambiae str. PEST] ref|XP_311347.2| ENSANGP00000021328 [Anopheles gambiae str. PEST] ||GA17883-PA [Drosophila pseudoobscura] ||PREDICTED: similar to CG4025-PA [Apis mellifera] ||	TCGAATTCGGATTACTCGTTTGGTATTGGCATTCATTTCGGTTTCTTCATTTTTATTACG	Smp_006760	fasting-inducible integral membrane protein tm6p1-related	transmembrane protein 77	792	20	2.42981e-62	0.5945	gi|56757785|gb|AAW27033.1|SJCHGC02197 protein [Schistosoma japonicum]	AAW27033	2.42981e-62	100	243.047	142	142	1	C:GO:0016021	C:integral to membrane	0	0	IPR019402; SignalP (SIGNALP)	IPR019402 (Frag1/DRAM/Sfk1) noIPR (unintegrated)
Q2_P23552	1	3.08181	0.0165085	0.0934801	Q2_P23552	C807737.1	Contig697	Sm_Orth_inOther_sp	hypothetical protein putative CD9/CD37/CD63 antigens [Schistosoma japonicum] ||PREDICTED: similar to ENSANGP00000012724 [Apis mellifera] ||tetraspan 1 [Mus musculus] dbj|BAC37431.1| unnamed protein product [Mus musculus] gb|AAH03448.1| Tetraspan 1 [Mus musculus] ||ENSANGP00000012724 [Anopheles gambiae str. PEST] ref|XP_314330.2| ENSANGP00000012724 [Anopheles gambiae str. PEST] ||PREDICTED: simila…	GCTACTATTGGGCTTAGTATCTTTTTAATTTGCCGAATCAAGAAATGGGATAATGAACTC	Smp_152050	tetraspanin 18, isoform 1 , putative	tetraspanin 1	1332	20	3.13928e-65	0.5005	gi|189503140|gb|ACE06951.1|unknown [Schistosoma japonicum] >gi|226489070|emb|CAX74884.1| tetraspanin [Schistosoma japonicum]	ACE06951	3.13928e-65	64	253.832	295	190	1	C:GO:0016021	C:integral to membrane	0	0	IPR000301; IPR018499; PTHR19282 (PANTHER), SignalP (SIGNALP)	IPR000301 (Tetraspanin) IPR018499 (Tetraspanin, subgroup) noIPR (unintegrated)
Q2_P24534	1	3.07076	1.20658	1.85162	Q2_P24534	C809036.1	TC15155	Sm_noMatches_Gb_bothSt	none	TCACTAAATTCACACCAACTCCCAATCGAATGGAAAAACGTCTCTCTCTCTTCAATCTTC			---NA---	315	0	0	0	#N/A	#N/A	#N/A	#N/A	#N/A	#N/A	#N/A	0	0	0	0	0	no IPS match	#N/A
Q2_P09033	1	3.06112	0.01	0.045087	Q2_P09033	C902647.1	#N/A	Sm_noMatches_Gb_bothSt	none	GCCAAGCATATGTGAATAATTACCTTAATAAAACTTTGGATGTACTGGCTAAAGCAGTGA	Smp_014570	conserved hypothetical protein	hypothetical protein [Schistosoma japonicum]	459	1	1.27208e-17	0.72	gi|226479900|emb|CAX73246.1|hypothetical protein [Schistosoma japonicum]	CAX73246	1.27208e-17	72	92.8189	98	71	0	0	0	0	0	no IPS match	#N/A
Q2_P16170	1	3.0594	1.13485	0.111477	Q2_P16170	C916524.1	#N/A	Sm_noMatches_Gb_bothSt	none	GTGTGTACGTGTTTGTACGAGAAAGGAGACTTTTGTTTTAACCTATGAGACTTATAATTC			centrosomal protein of 135 kda (cep135 protein) (centrosomal protein 4)	533	2	1.29572e-43	0.765	gi|256081081|ref|XP_002576802.1|Centrosomal protein of 135 kDa (Cep135 protein) (Centrosomal protein 4) [Schistosoma mansoni] >gi|238662086|emb|CAZ33039.1| Centrosomal protein of 135 kDa (Cep135 protein) (Centrosomal protein 4), putative [Schistosoma mansoni]	XP_002576802	1.29572e-43	94	179.489	93	88	0	0	0	0	0	no IPS match	#N/A
Q2_P07177	1	3.05817	0.0909314	0.078337	Q2_P07177	C812539.1	TC11454	Sm_Orth_inOther_sp	SJCHGC00967 protein [Schistosoma japonicum] ||unknown [Schistosoma japonicum] ||Hypothetical protein CBG10104 [Caenorhabditis briggsae] ||Hypothetical protein K04H4.6b [Caenorhabditis elegans] emb|CAD45582.1| Hypothetical protein K04H4.6b [Caenorhabditis elegans] ref|NP_499061.2| Cell-death-Related Nuclease family member (crn-6) [Caenorhabditis elegans] sp|P34508|CRN6_CAEEL Cell death-related nuc…	GCGGTGGTACAATGTGTATACAAGATCAAAAACTATGGCAATCATTTTATGATTCAGTTC	Smp_008610	deoxyribonuclease II-related	deoxyribonuclease ii	844	20	6.86599e-82	0.6005	gi|256072023|ref|XP_002572337.1|deoxyribonuclease II-related [Schistosoma mansoni] >gi|238657493|emb|CAZ28568.1| deoxyribonuclease II-related [Schistosoma mansoni]	XP_002572337	6.86599e-82	100	271.937	128	128	0	0	0	0	0	no IPS match	#N/A
Q2_P17236	1	3.05762	0.912217	0.668692	Q2_P17236	C918642.1	TC11292	Sm_noMatches_Gb_bothSt	none	CACCCTGACATTCTTTTGCTGCTTGTGAAACACTCAAATATATTCTGAACAATAGCAAAA			---NA---	711	0	0	0	#N/A	#N/A	#N/A	#N/A	#N/A	#N/A	#N/A	0	0	0	0	0	SignalP (SIGNALP)	noIPR (unintegrated)
Q2_P35985	1	3.05206	0.0894246	0.150597	Q2_P35985	C915754.1	#N/A	Sm_noMatches_Gb_bothSt	none	ATGAAGATCAGTGGGAATGCACTGTACCTAATATTCAGTTGGCTGGCTTTAAACGTATTA	Smp_043390	expressed protein	glycoside hydrolase family 3 domain protein	838	4	9.57366e-72	0.5825	gi|256078798|ref|XP_002575681.1|hypothetical protein [Schistosoma mansoni] >gi|238660924|emb|CAZ31914.1| expressed protein [Schistosoma mansoni]	XP_002575681	9.57366e-72	75	148.673	113	85	0	0	0	0	0	no IPS match	#N/A
Q2_P24378	1	3.04784	1.84144	1.81212	Q2_P24378	C808835.1	TC14557	Sm_noMatches_Gb_bothSt	none	GAACGTACGGTTCCTCTCGTACTAAGTACGATTCCTATATCAATGACAAAATCCAATGTA			senescence-associated protein	396	4	9.69883e-05	0.71	gi|256092287|ref|XP_002581890.1|hypothetical protein [Schistosoma mansoni] >gi|238668207|emb|CAZ38130.1| hypothetical protein [Schistosoma mansoni]	XP_002581890	9.69883e-05	75	50.0618	37	28	0	0	0	0	0	no IPS match	#N/A
Q2_P36472	1	3.03697	1.46838	1.27764	Q2_P36472	C916649.1	#N/A	Sm_noMatches_Gb_singleSt	none	TCATTTCCATCCCCCTCAGCTGTTTGGTCACTGGCCCATAACTAATTAGTCATATTAGAA	Smp_127330.1	14-3-3 protein, putative	---NA---	348	0	0	0	#N/A	#N/A	#N/A	#N/A	#N/A	#N/A	#N/A	0	0	0	0	0	SignalP (SIGNALP)	noIPR (unintegrated)
Q2_P40285	1	3.03466	0.0179887	0.828774	Q2_P40285	JAP03173.S	#N/A	Sm_newGenes_Orth_onlyJapon	eggshell precursor protein [Schistosoma japonicum] ||eggshell protein chorion [Schistosoma japonicum] ||eggshell protein chorion [Schistosoma japonicum] dbj|BAD06410.1| eggshell protein chorion [Schistosoma japonicum] ||34kDa eggshell precursor protein [Schistosoma japonicum] ||	CCACCACCTTTACGGAATTTAGTCAATGATAAATAATGTACACCATAATCTTGATGTCCA	Smp_000430.1	eggshell precursor protein	eggshell protein precursor	739	13	2.04263e-62	0.773846	gi|189502990|gb|ACE06876.1|unknown [Schistosoma japonicum]	ACE06876	2.04263e-62	82	122.479	79	65	0	0	0	0	0	IPR012615	IPR012615 (Trematode Eggshell Synthesis)
Q2_P26772	1	3.03426	0.01	0.0591298	Q2_P26772	C812456.1	Contig1966	Sm_Orth_inOther_sp	similar to GenBank Accession Number AJ279092 cathepsin L1 in Fasciola hepatica [Schistosoma japonicum] ||SJCHGC06860 protein [Schistosoma japonicum] ||SJCHGC02869 protein [Schistosoma japonicum] ||secreted cathepsin L 1 [Fasciola hepatica] ||cathepsin L [Fasciola hepatica] ||	GTTCAGATGTGGTTGTTCAATCCATTGGTTATAAATTTCACCGACATGGTTATGAAACAA	Smp_187140	cysteine protease family C1-related	cathepsin l-like proteinase precursor	768	20	1.32382e-94	0.6275	gi|29840885|gb|AAP05886.1|SJCHGC02868 protein [Schistosoma japonicum]	AAP05886	1.32382e-94	78	350.132	251	197	2	F:GO:0004197; P:GO:0006508	F:cysteine-type endopeptidase activity; P:proteolysis	EC:3.4.22.0	0	IPR000668; IPR013128; IPR013201; G3DSA:3.90.70.10 (GENE3D), SignalP (SIGNALP), SSF54001 (SUPERFAMILY)	IPR000668 (Peptidase C1A, papain) IPR013128 (Peptidase C1A, papain C-terminal) IPR013201 (Proteinase inhibitor I29, cathepsin propeptide) noIPR (unintegrated)
Q2_P00440	1	3.03212	1.22043	0.605005	Q2_P00440	C801281.1	#N/A	Sm_Orth_inOther_sp	hypothetical protein DDB0167791 [Dictyostelium discoideum] gb|AAM44363.1| hypothetical protein [Dictyostelium discoideum] gb|AAM09303.2| similar to Plasmodium lophurae. Histidine-rich glycoprotein precursor [Dictyostelium discoideum] gb|EAL70171.1| hypothetical protein DDB0167791 [Dictyostelium discoideum] ||unnamed protein product [Tetraodon nigroviridis] ||histidine-rich glycoprotein precursor …	ATTTTCGTTGGGTTCTTCACCACCTTCATCACCACCTTCATCACCACCGTCATCATCATC			t-cell receptor beta chain ana 11	635	4	0.000319933	0.575	gi|68010379|ref|XP_670725.1|hypothetical protein [Plasmodium berghei strain ANKA] >gi|56486252|emb|CAI03177.1| hypothetical protein PB404290.00.0 [Plasmodium berghei]	XP_670725	0.000319933	57	49.2914	66	38	1	F:GO:0004872	F:receptor activity	0	0	SignalP (SIGNALP)	noIPR (unintegrated)
Q2_P07257	1	3.02978	0.01	0.0699807	Q2_P07257	C812697.1	TC14899	Sm_Schisto_Orth_only	unknown [Schistosoma japonicum] ||SJCHGC00199 protein [Schistosoma japonicum] ||unknown [Schistosoma japonicum] ||unknown [Schistosoma japonicum] ||unknown [Schistosoma japonicum] ||	AATATTTACCAAAGATTTTGGATGAAGTAGGATCACTAATAGGACCTGGAATTTGTACGG	Smp_130100	expressed protein	saposin- saposin -containing protein	505	20	5.73568e-69	0.555	gi|256073225|ref|XP_002572932.1|saposin containing protein [Schistosoma mansoni] >gi|238658100|emb|CAZ29164.1| saposin containing protein [Schistosoma mansoni]	XP_002572932	5.73568e-69	100	263.462	126	126	0	0	0	0	0	IPR008139; IPR011001; SignalP (SIGNALP)	IPR008139 (Saposin B) IPR011001 (Saposin-like) noIPR (unintegrated)
Q2_P12100	1	2.99588	1.44028	1.28676	Q2_P12100	C907859.1	#N/A	Sm_noMatches_Gb_bothSt	none	ACTAGACCACATCATATGTCCACATTGCCAATCGCTGATGAACCACAAACTACTCAATCT			hypothetical protein [Schistosoma mansoni]	317	4	5.86707e-26	0.8975	gi|256083313|ref|XP_002577890.1|hypothetical protein [Schistosoma mansoni] >gi|256091969|ref|XP_002581779.1| hypothetical protein [Schistosoma mansoni] >gi|238663230|emb|CAZ34128.1| expressed protein [Schistosoma mansoni] >gi|238668000|emb|CAZ38020.1| expressed protein [Schistosoma mansoni]	XP_002577890	5.86707e-26	82	120.553	73	60	0	0	0	0	0	no IPS match	#N/A
Q2_P39559	1	2.99417	0.0250806	0.752359	Q2_P39559	JAP04421.C	#N/A	Sm_newGenes_Orth_inOther_sp	eggshell protein chorion [Schistosoma japonicum] ||eggshell protein chorion [Schistosoma japonicum] dbj|BAD06410.1| eggshell protein chorion [Schistosoma japonicum] ||eggshell precursor protein [Schistosoma japonicum] ||34kDa eggshell precursor protein [Schistosoma japonicum] ||unknown [Schistosoma japonicum] ||	CCACCACCTTTACGGAATTTAGTCAATGATAAATAATGTACACCATAATCTTGATGTCCA	Smp_000430.1	eggshell precursor protein	eggshell protein precursor	539	20	2.0115e-76	0.818	gi|226478094|emb|CAX72740.1|Putative eggshell protein precursor [Schistosoma japonicum]	CAX72740	2.0115e-76	100	288.5	136	136	0	0	0	0	0	IPR012615	IPR012615 (Trematode Eggshell Synthesis)
Q2_P02664	1	2.98611	0.922994	0.802949	Q2_P02664	C805328.1	TC11842	Sm_noMatches_Gb_bothSt	none	TGTGCACAAGTGACTTGATCACACTTTCCAATTTCATCAATGAAAAGTTGAAAGTCAGGG			---NA---	364	0	0	0	#N/A	#N/A	#N/A	#N/A	#N/A	#N/A	#N/A	0	0	0	0	0	no IPS match	#N/A
Q2_P12459	1	2.97659	1.53285	0.0823904	Q2_P12459	C908573.1	#N/A	Sm_Orth_inOther_sp	SJCHGC03231 protein [Schistosoma japonicum] ||phospholipase D family member 3 [Mus musculus] gb|AAH76586.1| Pld3 protein [Mus musculus] gb|AAC73069.1| schwannoma-associated protein [Mus musculus] ||unnamed protein product [Mus musculus] ||Phospholipase D3 (predicted) [Rattus norvegicus] ref|NP_001012167.1| phospholipase D3 (predicted) [Rattus norvegicus] ref|XP_574402.1| PREDICTED: phospholipase …	CTTTATTGTACCTTCATATACTGATGCACAAAAAAGAATACCATATGCTCGGGTGAATCA	Smp_160830	phospholipase d - related	phospholipase d3	471	20	1.95221e-82	0.693	gi|256084186|ref|XP_002578312.1|phospholipase d-related [Schistosoma mansoni] >gi|238663681|emb|CAZ34550.1| phospholipase d-related [Schistosoma mansoni]	XP_002578312	1.95221e-82	100	308.145	154	154	4	F:GO:0008081; F:GO:0004620; P:GO:0008152; C:GO:0016020	F:phosphoric diester hydrolase activity; F:phospholipase activity; P:metabolic process; C:membrane	EC:3.1.4.0	0	IPR013582; PTHR10185 (PANTHER), SSF56024 (SUPERFAMILY)	IPR013582 (Phospholipase D/viral envelope) noIPR (unintegrated)
Q2_P38989	1	2.95698	1.18233	0.818115	Q2_P38989	JAP10349.S	#N/A	Sm_newGenes_Orth_inOther_sp	pherophorin-C1 protein precursor [Chlamydomonas reinhardtii] ||pherophorin-C2 protein precursor [Chlamydomonas reinhardtii] ||vegetative cell wall protein gp1 [Chlamydomonas reinhardtii] sp|Q9FPQ6|GP1_CHLRE Vegetative cell wall protein gp1 precursor (Hydroxyproline-rich glycoprotein 1) ||hydroxyproline-rich glycoprotein DZ-HRGP [Volvox carteri f. nagariensis] ||plus agglutinin [Chlamydomonas ince…	TCTTTGTCTTGGATCTTCGCTTTCACATTCTCAATAGTATCACTAGGCTCCACCTCCAAC	Smp_147210	ubiquitin (ribosomal protein L40), putative	---NA---	988	0	0	0	#N/A	#N/A	#N/A	#N/A	#N/A	#N/A	#N/A	0	0	0	0	0	SignalP (SIGNALP)	noIPR (unintegrated)
Q2_P27446	1	2.95134	0.228764	0.176828	Q2_P27446	C900102.1	Contig213	Sm_Schisto_Orth_only	SJCHGC01026 protein [Schistosoma japonicum] ||unknown [Schistosoma japonicum] ||	GGATAAGATTAAAACGTGCTTCAAAATTTGGTCCACCACCTCCAAGAAAATTTTATCCAT	Smp_166170	hypothetical protein	sjchgc01026 protein	783	4	2.05516e-98	0.8375	gi|256086126|ref|XP_002579256.1|hypothetical protein [Schistosoma mansoni] >gi|238664677|emb|CAZ35495.1| hypothetical protein [Schistosoma mansoni]	XP_002579256	2.05516e-98	100	362.844	192	192	0	0	0	0	0	no IPS match	#N/A
Q2_P02828	1	2.94677	0.648909	0.625102	Q2_P02828	C805615.1	TC9285	Sm_Orth_inOther_sp	hypothetical protein XF0051 [Xylella fastidiosa 9a5c] gb|AAF82864.1| hypothetical protein XF0051 [Xylella fastidiosa 9a5c] pir||G82853 hypothetical protein XF0051 [imported] - Xylella fastidiosa (strain 9a5c) ||	GTCGTCCACACCACATCTACTCGACACTGGAACACCTACTCCTACTGAATCGCAGTCCAC			t-cell receptor beta chain ana 11	702	5	8.20237e-05	0.462	gi|170572343|ref|XP_001892072.1|T-cell receptor beta chain ANA 11 [Brugia malayi] >gi|158602929|gb|EDP39111.1| T-cell receptor beta chain ANA 11, putative [Brugia malayi]	XP_001892072	8.20237e-05	50	51.6026	67	34	1	F:GO:0004872	F:receptor activity	0	0	no IPS match	#N/A
Q2_P27340	1	2.94676	1.9757	0.0492955	Q2_P27340	C813403.1	Contig4040	Sm_Schisto_Orth_only	SJCHGC04920 protein [Schistosoma japonicum] ||	GCCTCAAATCTGGACTCTTGATTAAATCAATATTATTGTCGGAGAATTTTGTATCCGAGT	Smp_028870	expressed protein	zinc c2h2-type domain-containing protein	774	9	2.89699e-97	0.786667	gi|256076049|ref|XP_002574327.1|hypothetical protein [Schistosoma mansoni] >gi|238659529|emb|CAZ30560.1| expressed protein [Schistosoma mansoni]	XP_002574327	2.89699e-97	100	358.992	200	200	0	0	0	0	0	IPR008139; IPR011001	IPR008139 (Saposin B) IPR011001 (Saposin-like)
Q2_P23741	1	2.9425	1.20186	1.28915	Q2_P23741	C807993.1	TC9644	Sm_noMatches_Gb_singleSt	none	TTGGACAGTCGTTTTGTCCTAGTATGGGACTCTTCATCAGTACGCACCGGCGATTTCTCA	Smp_104500	phospholipid-transporting atpase-related ((aminophospholipid flippase)	---NA---	567	0	0	0	#N/A	#N/A	#N/A	#N/A	#N/A	#N/A	#N/A	0	0	0	0	0	no IPS match	#N/A
Q2_P05645	1	2.92938	0.823344	0.188585	Q2_P05645	C810387.1	TC18982	Sm_noMatches_Gb_singleSt	none	GTGATGTTTCTATTGCTGCATATACGACGTTGAACTATTTCGATTTATTCTGTTTGTTCC	Smp_174230	expressed protein	---NA---	1058	0	0	0	#N/A	#N/A	#N/A	#N/A	#N/A	#N/A	#N/A	0	0	0	0	0	SignalP (SIGNALP)	noIPR (unintegrated)
Q2_P23592	1	2.92651	1.08263	0.951115	Q2_P23592	C807785.1	TC14350	Sm_noMatches_Gb_bothSt	none	GAACCAGACACCATCCAGACTGTCATTTGACAATCCAAACAGTACAGTTTAATCTCGTTT			---NA---	653	0	0	0	#N/A	#N/A	#N/A	#N/A	#N/A	#N/A	#N/A	0	0	0	0	0	no IPS match	#N/A
Q2_P17398	1	2.92624	0.403824	0.169976	Q2_P17398	C919273.1	#N/A	Sm_noMatches_Gb_bothSt	none	CACTTGCCCAATGTTTCCACATTGTTCAAGGTGATCTAGTTTAAATTGACTTATGAATTC	Smp_016600	solute carrier family 1 (glial high affinity glutamate transporter, putative	---NA---	496	0	0	0	#N/A	#N/A	#N/A	#N/A	#N/A	#N/A	#N/A	0	0	0	0	0	no IPS match	#N/A
Q2_P33011	1	2.92327	0.901534	0.807306	Q2_P33011	C909976.1	#N/A	Sm_noMatches_Gb_bothSt	none	GTTTAGTCTCTAGACCACTGAGCCAGCGTCTAACCGTGTTAATATCTGACTTCAATCAAT	Smp_150730	discoidin domain receptor, putative	---NA---	328	0	0	0	#N/A	#N/A	#N/A	#N/A	#N/A	#N/A	#N/A	0	0	0	0	0	no IPS match	#N/A
Q2_P06429	1	2.91887	1.61581	0.821586	Q2_P06429	C811342.1	Contig1657	Sm_noMatches_Gb_bothSt	none	ATCAACTTCATACACATTCACTACAACCACCACCAACTCCTCCACATCATCATCATCATC			hypothetical protein [Schistosoma mansoni]	954	1	8.00808e-40	0.88	gi|256070011|ref|XP_002571346.1|hypothetical protein [Schistosoma mansoni] >gi|238652558|emb|CAZ39031.1| conserved hypothetical protein [Schistosoma mansoni]	XP_002571346	8.00808e-40	88	168.703	113	100	0	0	0	0	0	no IPS match	#N/A
Q2_P08782	1	2.91454	0.106165	0.403473	Q2_P08782	C902273.1	#N/A	Sm_Schisto_Orth_only	TPA: reverse transcriptase [Schistosoma mansoni] ||	CAGAGTACCCGTAAAGCCCACTACTATATGAATTAATCCCTGATAATGTTTAGAATCATC			tpa_exp: reverse transcriptase	454	1	2.76924e-12	0.63	gi|28261409|tpg|DAA00890.1|TPA_exp: reverse transcriptase [Schistosoma mansoni]	DAA00890	2.76924e-12	63	75.0998	94	60	0	0	0	0	0	no IPS match	#N/A
Q2_P33749	1	2.90557	0.106419	1.23834	Q2_P33749	C911382.1	#N/A	Sm_noMatches_Gb_bothSt	none	CATCACTTGCTTCACTATGTCCACTATCTGTTGAAATACTAATCGTTGATTCAGTTGTTA	Smp_010670	Abnormal long morphology protein 1 (Sp8), putative	abnormal long morphology protein 1	405	1	1.32132e-46	0.99	gi|256072399|ref|XP_002572523.1|hypothetical protein [Schistosoma mansoni] >gi|238657683|emb|CAZ28755.1| Abnormal long morphology protein 1 (Sp8), putative [Schistosoma mansoni]	XP_002572523	1.32132e-46	99	189.119	135	134	1	F:GO:0005509	F:calcium ion binding	0	0	no IPS match	#N/A
Q2_P15268	1	2.9036	0.73888	0.330291	Q2_P15268	C914225.1	#N/A	Sm_noMatches_Gb_bothSt	none	ATATGCACACTTGTCTCCCACAGACACACATGAGAGTGCACGATTCGCACACACACGATC			---NA---	234	0	0	0	#N/A	#N/A	#N/A	#N/A	#N/A	#N/A	#N/A	0	0	0	0	0	no IPS match	#N/A
Q2_P26534	1	2.8913	0.0357316	0.193202	Q2_P26534	C812093.1	Contig6394	Sm_Orth_inOther_sp	alpha 1-3 fucosyltransferase [Schistosoma mansoni] ||SJCHGC04420 protein [Schistosoma japonicum] ||SJCHGC04427 protein [Schistosoma japonicum] ||CG6869-PA [Drosophila melanogaster] ref|NP_648754.2| CG6869-PA [Drosophila melanogaster] sp|Q9VUL9|FUCTA_DROME Glycoprotein 3-alpha-L-fucosyltransferase A (Core alpha-(1 3)-fucosyltransferase) ||RE34634p [Drosophila melanogaster] ||	TATTGATGTTAATTCATGGTTTGACAGGAGTTGTCATGGAAGGAGGCTAAAATGGAAAGG	Smp_148850	alpha(1,3)fucosyltransferase, putative	alpha fucosyltransferase	1520	20	0	0.6255	gi|7960045|gb|AAF71198.1|AF183577_1alpha 1-3 fucosyltransferase [Schistosoma mansoni]	AAF71198	0	100	805.438	426	426	8	F:GO:0016986; C:GO:0032580; P:GO:0006352; C:GO:0016021; F:GO:0017083; F:GO:0003677; P:GO:0006486; C:GO:0005669	F:transcription initiation factor activity; C:Golgi cisterna membrane; P:transcription initiation; C:integral to membrane; F:4-galactosyl-N-acetylglucosaminide 3-alpha-L-fucosyltransferase activity; F:DNA binding; P:protein amino acid glycosylation; C:transcription factor TFIID complex	EC:2.4.1.152	Metabolic pathways;Glycosphingolipid biosynthesis - globo series;Glycosphingolipid biosynthesis - lacto and neolacto series	IPR001503; PTHR11929:SF8 (PANTHER)	IPR001503 (Glycosyl transferase, family 10) noIPR (unintegrated)
Q2_P10942	1	2.88794	0.800706	0.700195	Q2_P10942	C905522.1	#N/A	Sm_noMatches_Gb_bothSt	none	CATTACAGTTTAGAGATATGAACGAATAATGGCCGAGAGTGAGGAGAGTCCGCTCTCCCT			---NA---	423	0	0	0	#N/A	#N/A	#N/A	#N/A	#N/A	#N/A	#N/A	0	0	0	0	0	no IPS match	#N/A
Q2_P12794	1	2.87736	1.35755	1.29437	Q2_P12794	C909302.1	#N/A	Sm_noMatches_Gb_singleSt	none	GATAGGATCGCTTCACTAGACCACATCATATGTCCACATTGCCAATCGCTGATGAACCAC			hypothetical protein [Schistosoma mansoni]	433	3	3.49025e-15	1	gi|256091971|ref|XP_002581780.1|hypothetical protein [Schistosoma mansoni] >gi|238668001|emb|CAZ38021.1| expressed protein [Schistosoma mansoni]	XP_002581780	3.49025e-15	100	84.7297	36	36	0	0	0	0	0	no IPS match	#N/A
Q2_P09480	1	2.87493	0.456221	0.0386151	Q2_P09480	C903311.1	#N/A	Sm_noMatches_Gb_bothSt	none	TTGGTAGAAGCAGTTTTCAAACCTGAGGAAGCCCCATTAGTCTTATGGCTTAATGGTGGG	Smp_172590	lysosomal protective protein precursor (cathepsin A) (carboxypeptidase, putative	---NA---	124	0	0	0	#N/A	#N/A	#N/A	#N/A	#N/A	#N/A	#N/A	0	0	0	0	0	no IPS match	#N/A
Q2_P09810	1	2.87041	0.614158	0.700415	Q2_P09810	C903762.1	#N/A	Sm_noMatches_Gb_singleSt	none	TAAACAACCATTAAAGACCTGAAATTACTGGACGGTCGTTTCGTCCTAATATAGGACTCC	Smp_141320	Septation ring formation regulator ezrA, putative	---NA---	337	0	0	0	#N/A	#N/A	#N/A	#N/A	#N/A	#N/A	#N/A	0	0	0	0	0	no IPS match	#N/A
Q2_P38073	1	2.861	1.00212	0.725293	Q2_P38073	C920066.1	#N/A	Sm_noMatches_Gb_bothSt	none	GCGCATATGGCAGAAATACATCTACACGTACAGAAATTAAAGAGAAAATATATCCGTCAA			---NA---	417	0	0	0	#N/A	#N/A	#N/A	#N/A	#N/A	#N/A	#N/A	0	0	0	0	0	no IPS match	#N/A
Q2_P12576	1	2.84281	0.580247	0.727704	Q2_P12576	C908806.1	#N/A	Sm_noMatches_Gb_bothSt	none	GTACCAACGACAGATCCAACCTCAGACAACCTTCCCACACCAACATCTACAACTGGCTCC	Smp_107320	hypothetical protein	sjchgc09374 protein	447	7	3.61485e-44	0.762857	gi|256091424|ref|XP_002581588.1|hypothetical protein [Schistosoma mansoni] >gi|238667646|emb|CAZ37829.1| hypothetical protein [Schistosoma mansoni]	XP_002581588	3.61485e-44	81	181.03	172	141	0	0	0	0	0	no IPS match	#N/A
Q2_P24210	1	2.83607	0.654758	0.836074	Q2_P24210	C808610.1	TC13917	Sm_Orth_inOther_sp	hypothetical protein Avar03000175 [Anabaena variabilis ATCC 29413] ||hypothetical protein Ecan03000441 [Ehrlichia canis str. Jake] ||hypothetical protein VV21444 [Vibrio vulnificus CMCP6] gb|AAO08319.1| Unknown [Vibrio vulnificus CMCP6] gb|AAO09857.1| Unknown [Vibrio vulnificus CMCP6] gb|AAO09651.1| Unknown [Vibrio vulnificus CMCP6] ||Unknown [Vibrio vulnificus CMCP6] gb|AAO09549.1| Unknown [Vibr…	ACCCTAGTACGAGAGGACCGGGTTGAACATACCTCTGGTGTACCTGTCGTTCTGCCAAGA			conserved protein	629	20	7.01152e-37	0.666	gi|78033430|emb|CAJ30045.1|conserved hypothetical protein [Magnetospirillum gryphiswaldense]	CAJ30045	7.01152e-37	80	128.642	81	65	0	0	0	0	0	no IPS match	#N/A
Q2_P31418	1	2.83074	0.762405	0.835993	Q2_P31418	C906973.1	#N/A	Sm_noMatches_Gb_singleSt	none	GTAGAAGCGTGGCACTAGCTTTACCAATCCTCTCCTATACGTCTGCATCCGATCTTCCTT	Smp_141760	expressed protein	---NA---	234	0	0	0	#N/A	#N/A	#N/A	#N/A	#N/A	#N/A	#N/A	0	0	0	0	0	no IPS match	#N/A
Q2_P16095	1	2.82431	1.79161	0.105596	Q2_P16095	C916386.1	#N/A	Sm_Schisto_Orth_only	SJCHGC09643 protein [Schistosoma japonicum] ||SJCHGC03047 protein [Schistosoma japonicum] ||SJCHGC02965 protein [Schistosoma japonicum] ||SJCHGC02380 protein [Schistosoma japonicum] ||SJCHGC03144 protein [Schistosoma japonicum] ||	GGGTTGTTTAAGTAATTCAGAATGTTGCAGTGGAATATGTCATCTTGTAAAATGTCAACC			cadmium metallothionein precursor (mt-cd) (cd-mt)	561	20	3.58704e-13	0.6165	gi|74774665|sp|Q5DFA1.1|SJ643_SCHJARecName: Full=UPF0506 protein SJCHGC09643; Flags: Precursor >gi|56754639|gb|AAW25505.1| SJCHGC09643 protein [Schistosoma japonicum]	Q5DFA1	3.58704e-13	65	78.5666	63	41	1	C:GO:0005576	C:extracellular region	0	0	IPR021712; SignalP (SIGNALP)	IPR021712 (Uncharacterised protein family UPF0506) noIPR (unintegrated)
Q2_P20902	1	2.82176	0.0165309	0.181225	Q2_P20902	C804113.1	TC8817	Sm_Orth_inOther_sp	SJCHGC04453 protein [Schistosoma japonicum] ||SJCHGC03760 protein [Schistosoma japonicum] ||IB1 protein [Schistosoma japonicum] ||hypothetical protein [Taenia solium] ||SJCHGC09059 protein [Schistosoma japonicum] ||	GATTCTCTTGTCCTGATCTCCAAGATCATCGGATAATTACCTCTTGTATAATTGTTTTCA	Smp_167270	expressed protein	dm9 domain-containing protein	629	20	4.88703e-66	0.6475	gi|56753105|gb|AAW24762.1|SJCHGC04453 protein [Schistosoma japonicum]	AAW24762	4.88703e-66	82	254.603	155	128	0	0	0	0	0	PF11901 (PFAM)	noIPR (unintegrated)
Q2_P35711	1	2.81167	0.359658	0.441492	Q2_P35711	C915408.1	#N/A	Sm_Orth_inOther_sp	SJCHGC06522 protein [Schistosoma japonicum] ||novel protein similar to vertebrate ectonucleotide pyrophosphatase\/phosphodiesterase 5 (putative function) (ENPP5) [Danio rerio] emb|CAI11937.1| novel protein similar to vertebrate ectonucleotide pyrophosphatase\/phosphodiesterase 5 (putative function) (ENPP5) [Danio rerio] ||hypothetical protein [Pongo pygmaeus] ||ENPP5 [Homo sapiens] ||ectonucleoti…	AAATCCAAACAATGGCAGCCTAGAACGTATCTCAAACATACTGAAACCTGATGTTGCCAA	Smp_106700	ectonucleotide pyrophosphatase/phosphodiesterase, putative	ectonucleotide pyrophosphatase phosphodiesterase 5 ( function)	1065	20	2.44128e-141	0.677	gi|256066485|ref|XP_002570535.1|ectonucleotide pyrophosphatase/phosphodiesterase [Schistosoma mansoni] >gi|227299429|emb|CAY18084.1| ectonucleotide pyrophosphatase/phosphodiesterase, putative [Schistosoma mansoni]	XP_002570535	2.44128e-141	99	481.871	237	235	0	0	0	0	0	IPR002591; IPR017849; IPR017850; PTHR10151 (PANTHER)	IPR002591 (Alkaline phosphatase-like, alpha/beta/alpha) IPR017849 (Alkaline-phosphatase-like, core domain) IPR017850 (Type I phosphodiesterase/nucleotide pyrophosphatase/phosphate transferase) noIPR (unintegrated)
Q2_P04287	1	2.80876	0.680107	0.564784	Q2_P04287	C808056.1	TC18815	Sm_noMatches_Gb_bothSt	none	GCAGCAGCAGCAGCATTATCATGGATATTCGAATAAGGATCAATATGAGAATTATTGTTA	Smp_164010	expressed protein	novel protein with a sit4 phosphatase-associated protein domain	896	3	3.85015e-126	0.733333	gi|256085450|ref|XP_002578934.1|hypothetical protein [Schistosoma mansoni] >gi|238664323|emb|CAZ35172.1| expressed protein [Schistosoma mansoni]	XP_002578934	3.85015e-126	100	455.292	298	298	0	0	0	0	0	no IPS match	#N/A
Q2_P04225	1	2.79126	1.73844	0.819255	Q2_P04225	C807921.1	TC10357	Sm_noMatches_Gb_singleSt	none	CGTTTTAAATTATTTTTGAACTACTGCAGTCTGAATCCATCACCCACCTCTCATATAATC			---NA---	725	0	0	0	#N/A	#N/A	#N/A	#N/A	#N/A	#N/A	#N/A	0	0	0	0	0	SignalP (SIGNALP)	noIPR (unintegrated)
Q2_P24329	1	2.7904	0.749584	0.522064	Q2_P24329	C808773.1	TC17857	Sm_noMatches_Gb_singleSt	none	ACACATTGCTGACCAGTGCCAACTTGCACCAAACTCAGTTGCACGGATTCCTGTTCACCA			---NA---	605	0	0	0	#N/A	#N/A	#N/A	#N/A	#N/A	#N/A	#N/A	0	0	0	0	0	no IPS match	#N/A
Q2_P04687	1	2.76195	0.785191	0.474286	Q2_P04687	C808623.1	TC13786	Sm_noMatches_Gb_bothSt	none	CCTCATCTCCATCATCATGACGGTGTTCAACATGACCGATTCGTTTGTGACCTCCTCATG			hypothetical protein [Schistosoma mansoni]	749	2	2.84936e-54	0.935	gi|256091964|ref|XP_002581777.1|hypothetical protein [Schistosoma mansoni] >gi|238667997|emb|CAZ38018.1| hypothetical protein [Schistosoma mansoni]	XP_002581777	2.84936e-54	88	216.083	178	157	0	0	0	0	0	no IPS match	#N/A
Q2_P30192	1	2.75756	1.18888	0.90623	Q2_P30192	C904653.1	#N/A	Sm_noMatches_Gb_singleSt	none	TCTGCTACACCTCGTGGAGCATAGGCCACCGACCACGATTCTTCATCCAACTCTATCCTG	Smp_004190	cationic amino acid transporter, putative	---NA---	413	0	0	0	#N/A	#N/A	#N/A	#N/A	#N/A	#N/A	#N/A	0	0	0	0	0	no IPS match	#N/A
Q2_P15368	1	2.75196	1.03116	0.922103	Q2_P15368	C914564.1	TC8638	Sm_noMatches_Gb_singleSt	none	ACATACGCCTGATACCTATCGAGAAGGAACATAGGCCACCCACTAGCATTCTCCATCAAA			---NA---	546	0	0	0	#N/A	#N/A	#N/A	#N/A	#N/A	#N/A	#N/A	0	0	0	0	0	no IPS match	#N/A
Q2_P25360	1	2.74033	0.0440174	0.0999212	Q2_P25360	C810109.1	TC19056	Sm_noMatches_Gb_bothSt	none	CGTTTCTTTTTATTTCGGCGTTACAACGACGTATGGTTTTTCGTTCTATGTACACAAAAT			hypothetical protein [Schistosoma mansoni]	492	1	8.6148e-22	1	gi|256053062|ref|XP_002570028.1|hypothetical protein [Schistosoma mansoni] >gi|227287383|emb|CAY17641.1| expressed protein [Schistosoma mansoni]	XP_002570028	8.6148e-22	100	106.686	51	51	0	0	0	0	0	SignalP (SIGNALP)	noIPR (unintegrated)
Q2_P02898	1	2.73105	1.23147	1.63856	Q2_P02898	C805743.1	TC11012	Sm_noMatches_Gb_bothSt	none	AATCACTTAATCACCATCAGTCAAACCATCACAGATCCCGGCAACGCCACGTACCAATCC			---NA---	382	0	0	0	#N/A	#N/A	#N/A	#N/A	#N/A	#N/A	#N/A	0	0	0	0	0	no IPS match	#N/A
Q2_P15471	1	2.7298	0.879844	0.909833	Q2_P15471	C914873.1	#N/A	Sm_noMatches_Gb_bothSt	none	TTCCGTTCTGGTATAGAACTTTTTAGAAGTGCGCATCTACGATCCTGCCTGCAGGACTCG	Smp_125060	kinase suppressor of ras (ksr), putative	---NA---	511	0	0	0	#N/A	#N/A	#N/A	#N/A	#N/A	#N/A	#N/A	0	0	0	0	0	no IPS match	#N/A
Q2_P34778	1	2.72353	1.11961	0.87647	Q2_P34778	C913310.1	#N/A	Sm_noMatches_Gb_bothSt	none	GTTTTTTATTTTATTCATCTTACTTCCTGGACCGCCCATCAGCACTCTCCATCCAACTCT			---NA---	417	0	0	0	#N/A	#N/A	#N/A	#N/A	#N/A	#N/A	#N/A	0	0	0	0	0	no IPS match	#N/A
Q2_P37078	1	2.71957	1.12157	0.732079	Q2_P37078	C917689.1	#N/A	Sm_noMatches_Gb_singleSt	none	AAATATCTCAGCAAGTAACCTAAGACCCTGGTTTCCTGTTGACCACCTCCAACCACTATC			---NA---	298	0	0	0	#N/A	#N/A	#N/A	#N/A	#N/A	#N/A	#N/A	0	0	0	0	0	no IPS match	#N/A
Q2_P22715	1	2.71919	0.864697	0.730299	Q2_P22715	C806612.1	TC12243	Sm_noMatches_Gb_bothSt	none	GCATTGAACGAACGGTTTGTCATAATATAGAAATGCTCAGCAGTGCGCATCCACGAACTC			---NA---	456	0	0	0	#N/A	#N/A	#N/A	#N/A	#N/A	#N/A	#N/A	0	0	0	0	0	SignalP (SIGNALP)	noIPR (unintegrated)
Q2_P40680	1	2.71833	0.757699	0.797741	Q2_P40680	JAP06532.C	#N/A	Sm_newGenes_Orth_onlyJapon	polyprotein [Schistosoma japonicum] ||polyprotein [Schistosoma japonicum] ||	CCTAGATCTCTTACAGCCAACCCTAATACCAGTCAGCATAGCGCGTCATGGTAACCGGTG			endonuclease-reverse transcriptase	691	9	1.63876e-10	0.612222	gi|254587308|emb|CAX83711.1|endonuclease-reverse transcriptase [Schistosoma japonicum]	CAX83711	1.17441e-08	62	64.3142	80	50	0	0	0	0	0	no IPS match	#N/A
Q2_P40338	1	2.71299	0.0393832	0.917063	Q2_P40338	JAP04349.S	Contig8222	Sm_newGenes_Orth_inOther_sp	SJCHGC00913 protein [Schistosoma japonicum] ||SJCHGC02035 protein [Schistosoma japonicum] ||p48 eggshell protein ||Putative eggshell protein gb|AAA29877.1| egg shell protein ||unknown [Schistosoma japonicum] ||	GTATTTGTCGTAACCATATTTATCATAGCCGTACTTCTCGTAACCATATTTGTCATATCC	Smp_014610	conserved hypothetical protein	---NA---	690	0	0	0	#N/A	#N/A	#N/A	#N/A	#N/A	#N/A	#N/A	0	0	0	0	0	no IPS match	#N/A
Q2_P03089	1	2.71114	3.2742	0.31298	Q2_P03089	C806088.1	Contig7602	Sm_Schisto_Orth_only	SJCHGC09134 protein [Schistosoma japonicum] ||SJCHGC02390 protein [Schistosoma japonicum] ||hypothetical protein [Schistosoma japonicum] ||SJCHGC00333 protein [Schistosoma japonicum] gb|AAX27010.1| unknown [Schistosoma japonicum] ||	CGCAATCGTCGTAGTTACACTACACTTTAATTAAATGAGTTCCCTTCATGTACCAATTTA	Smp_162770	expressed protein	lysosome-associated membrane glycoprotein	608	18	9.16543e-51	0.531667	gi|56753726|gb|AAW25060.1|SJCHGC09134 protein [Schistosoma japonicum]	AAW25060	9.16543e-51	77	203.756	154	120	1	C:GO:0016020	C:membrane	0	0	IPR002000	IPR002000 (Lysosome-associated membrane glycoprotein (Lamp)/CD68)
Q2_P37645	1	2.69828	2.89239	0.386081	Q2_P37645	C918754.1	#N/A	Sm_Schisto_Orth_only	Cysteine dioxygenase (CDO) gb|AAD52701.1| cysteine dioxygenase [Schistosoma japonicum] ||	CTTGTACTGTCCACCTTATACAGAATCTATGAATTTTGAAGAGTCTACTTCAAGGACAAA	Smp_165750	cysteine dioxygenase, putative	cysteine dioxygenase	369	20	1.01728e-30	0.688	gi|256086001|ref|XP_002579196.1|cysteine dioxygenase [Schistosoma mansoni] >gi|238664612|emb|CAZ35435.1| cysteine dioxygenase, putative [Schistosoma mansoni]	XP_002579196	1.01728e-30	98	121.324	61	60	12	F:GO:0017172; C:GO:0005829; F:GO:0008198; P:GO:0007595; P:GO:0045471; P:GO:0055114; P:GO:0033762; P:GO:0019452; P:GO:0051384; P:GO:0051591; P:GO:0043200; C:GO:0005886	F:cysteine dioxygenase activity; C:cytosol; F:ferrous iron binding; P:lactation; P:response to ethanol; P:oxidation reduction; P:response to glucagon stimulus; P:L-cysteine catabolic process to taurine; P:response to glucocorticoid stimulus; P:response to cAMP; P:response to amino acid stimulus; C:plasma membrane	EC:1.13.11.20	Metabolic pathways;Cysteine and methionine metabolism;Taurine and hypotaurine metabolism	IPR010300; PTHR12918 (PANTHER)	IPR010300 (Cysteine dioxygenase type I) noIPR (unintegrated)
Q2_P04681	1	2.69123	0.794248	0.503263	Q2_P04681	C808612.1	Contig8598	Sm_noMatches_Gb_singleSt	none	CACTTCCTCACATCTTATCTTCTTCGCATCTTCATCACCTATCCTTCTTCCCAGTCAATT			---NA---	809	0	0	0	#N/A	#N/A	#N/A	#N/A	#N/A	#N/A	#N/A	0	0	0	0	0	no IPS match	#N/A
Q2_P27620	1	2.68847	0.01	0.0839241	Q2_P27620	C900346.1	#N/A	Sm_Orth_inOther_sp	SJCHGC04937 protein [Schistosoma japonicum] ||cathepsin L a [Danio rerio] gb|AAH66490.1| Cathepsin L a [Danio rerio] ||cathepsin L preproprotein [Cyprinus carpio] ||cathepsin L [Schistosoma mansoni] ||cathepsin L [Fasciola gigantica] ||	GGAGAATCCAGTATCCGTAGCATTTGATTTTATAAAACAGAATGGTGTAGAATCTCAACA	Smp_139240	cysteine protease family C1-related	cathepsin a	737	20	3.53409e-110	0.5675	gi|256052112|ref|XP_002569622.1|cathepsin S (C01 family) [Schistosoma mansoni] >gi|227284322|emb|CAY16870.1| cathepsin S (C01 family) [Schistosoma mansoni]	XP_002569622	3.53409e-110	97	401.749	219	214	2	P:GO:0006508; F:GO:0008234	P:proteolysis; F:cysteine-type peptidase activity	0	0	IPR000668; IPR013128; G3DSA:3.90.70.10 (GENE3D), SignalP (SIGNALP), SSF54001 (SUPERFAMILY)	IPR000668 (Peptidase C1A, papain) IPR013128 (Peptidase C1A, papain C-terminal) noIPR (unintegrated)
Q2_P32388	1	2.68488	0.867134	0.71666	Q2_P32388	C908798.1	#N/A	Sm_noMatches_Gb_bothSt	none	AGCGTCAACAACTTCCCACTCTTTTTCCTCGGACTTTTCACAATCTTCGACCTTATCATC	Smp_056360.5	P30 dbc protein, putative	hypothetical protein [Schistosoma mansoni]	299	3	2.13587e-12	0.9	gi|256091490|ref|XP_002581612.1|hypothetical protein [Schistosoma mansoni] >gi|238667688|emb|CAZ37853.1| expressed protein [Schistosoma mansoni]	XP_002581612	2.13587e-12	94	75.485	39	37	0	0	0	0	0	no IPS match	#N/A
Q2_P27596	1	2.67391	0.907567	0.964431	Q2_P27596	C900300.1	Contig1102	Sm_noMatches_Gb_bothSt	none	CAGCTTAATAAATTTGACTAACTGACAAGAGATTCGAACTCAGGACCTACCAATCTCGCG	Smp_055100	expressed protein	---NA---	679	0	0	0	#N/A	#N/A	#N/A	#N/A	#N/A	#N/A	#N/A	0	0	0	0	0	no IPS match	#N/A
Q2_P35809	1	2.6656	0.01	0.0691754	Q2_P35809	C915543.1	#N/A	Sm_Orth_inOther_sp	LGG ||unnamed protein product [Schistosoma mansoni] ||unknown [Schistosoma mansoni] ||LGG [Schistosoma japonicum] ||SJCHGC02291 protein [Schistosoma japonicum] ||	ATGTTCATTGACAAATACATTGATACAATCTCCACCATGGATCCAGATTCGGCTTGTATG	Smp_105420.1	LGG, putative	saposin- saposin -containing protein	630	14	2.91352e-82	0.742857	gi|256090683|ref|XP_002581312.1|saposin containing protein [Schistosoma mansoni] >gi|514912|gb|AAB81008.1| LGG [Schistosoma mansoni] >gi|238667178|emb|CAZ37551.1| saposin containing protein [Schistosoma mansoni]	XP_002581312	2.91352e-82	91	183.726	97	89	0	0	0	0	0	IPR008139; IPR011001	IPR008139 (Saposin B) IPR011001 (Saposin-like)
Q2_P20723	1	2.65136	1.22202	1.06763	Q2_P20723	C803885.1	TC12719	Sm_noMatches_Gb_singleSt	none	ACTCGTGTAGCATAGGCCCCACACCAGCATTCTTAATTGAACTCTGTCCTGGACAACCCT	Smp_046880.2	glycosyltransferase, putative	---NA---	645	0	0	0	#N/A	#N/A	#N/A	#N/A	#N/A	#N/A	#N/A	0	0	0	0	0	no IPS match	#N/A
Q2_P05880	1	2.64811	0.0537459	0.128949	Q2_P05880	C810642.1	#N/A	Sm_noMatches_Gb_bothSt	none	GAAGGATGCGAAGGGAAGATTGAAGGTTATGTACATGTGTTGTGTAAATACTTTATAACT			---NA---	898	0	0	0	#N/A	#N/A	#N/A	#N/A	#N/A	#N/A	#N/A	0	0	0	0	0	no IPS match	#N/A
Q2_P24625	1	2.64504	0.01	0.0690498	Q2_P24625	C809143.1	TC10526	Sm_Orth_inOther_sp	LGG ||unnamed protein product [Schistosoma mansoni] ||LGG [Schistosoma japonicum] ||unknown [Schistosoma mansoni] ||SJCHGC02291 protein [Schistosoma japonicum] ||	ATGTTCATTGACAAATACATTGATACAATCTCCACCATGGATCCAGATTCGGCTTGTATG	Smp_105420.1	LGG, putative	saposin- saposin -containing protein	878	20	5.94536e-108	0.7065	gi|256090683|ref|XP_002581312.1|saposin containing protein [Schistosoma mansoni] >gi|514912|gb|AAB81008.1| LGG [Schistosoma mansoni] >gi|238667178|emb|CAZ37551.1| saposin containing protein [Schistosoma mansoni]	XP_002581312	5.94536e-108	100	394.815	194	194	0	0	0	0	0	IPR007856; IPR008139; IPR011001; PTHR11480 (PANTHER), PTHR11480:SF3 (PANTHER), SignalP (SIGNALP)	IPR007856 (Saposin B) IPR008139 (Saposin-like) IPR011001 (Saposin-like type B, 1) noIPR (unintegrated)
Q2_P17289	1	2.63788	1.24612	0.832297	Q2_P17289	C918935.1	#N/A	Sm_noMatches_Gb_singleSt	none	GTTTTGGTAATCAGTATTCAGGCATACGTATCAATACGTGGCCCAACCATTGATTCCCTA			---NA---	228	0	0	0	#N/A	#N/A	#N/A	#N/A	#N/A	#N/A	#N/A	0	0	0	0	0	no IPS match	#N/A
Q2_P12882	1	2.63186	1.19224	1.14489	Q2_P12882	C909467.1	#N/A	Sm_noMatches_Gb_singleSt	none	CCGATAGGATCGCTTCACTAGACCACATCATATGTCCACATTGCCAATCGCTGATGAACC			hypothetical protein [Schistosoma mansoni]	490	4	1.24683e-28	0.97	gi|256083313|ref|XP_002577890.1|hypothetical protein [Schistosoma mansoni] >gi|256091969|ref|XP_002581779.1| hypothetical protein [Schistosoma mansoni] >gi|238663230|emb|CAZ34128.1| expressed protein [Schistosoma mansoni] >gi|238668000|emb|CAZ38020.1| expressed protein [Schistosoma mansoni]	XP_002577890	1.24683e-28	96	129.413	65	63	0	0	0	0	0	SignalP (SIGNALP)	noIPR (unintegrated)
Q2_P29628	1	2.61755	1.66775	0.919808	Q2_P29628	C903866.1	#N/A	Sm_noMatches_Gb_singleSt	none	CTGCCAGCCACTATTCATCTTTGCTTAGAAAGTAAGATGATTTAGAATCAAATAGTCAAC	Smp_150670	expressed protein	---NA---	314	0	0	0	#N/A	#N/A	#N/A	#N/A	#N/A	#N/A	#N/A	0	0	0	0	0	no IPS match	#N/A
Q2_P35888	1	2.61711	0.01	0.0548299	Q2_P35888	C915627.1	Contig1890	Sm_Schisto_Orth_only	hypothetical protein [Schistosoma japonicum] ||unknown [Schistosoma japonicum] ||unknown [Schistosoma japonicum] ||unknown [Schistosoma japonicum] ||unknown [Schistosoma japonicum] ||	CTTTGTAGACGTATAGGAAGACTGATAAAAATATTCCTTGAAGATGAACCATTCATCCCA	Smp_194910	Expressed protein	saposin b domain-containing protein	633	20	8.54901e-76	0.6495	gi|256073591|ref|XP_002573113.1|hypothetical protein [Schistosoma mansoni] >gi|238658285|emb|CAZ29345.1| expressed protein [Schistosoma mansoni]	XP_002573113	8.54901e-76	93	206.068	102	95	0	0	0	0	0	SignalP (SIGNALP)	noIPR (unintegrated)
Q2_P03101	1	2.60852	0.749633	0.626322	Q2_P03101	C806107.1	TC10383	Sm_noMatches_Gb_bothSt	none	GCCCTTGCATTTATTGCTATGTTACTCAGTAGTGCGCTTTCTCTATACCGTCTCTCAAAA			hypothetical protein [Schistosoma mansoni]	1151	2	6.679e-17	0.645	gi|256092206|ref|XP_002581862.1|hypothetical protein [Schistosoma mansoni] >gi|238668154|emb|CAZ38102.1| hypothetical protein [Schistosoma mansoni]	XP_002581862	6.679e-17	64	82.8037	92	59	0	0	0	0	0	no IPS match	#N/A
Q2_P04436	1	2.59716	0.943819	0.561947	Q2_P04436	C808259.1	TC7868	Sm_Orth_inOther_sp	Cell wall mannoprotein with similarity to Tir1p Tir2p Tir3p and Tir4p expressed under anaerobic conditions completely repressed during aerobic growth Dan4p [Saccharomyces cerevisiae] emb|CAA89684.1| unnamed protein product [Saccharomyces cerevisiae] sp|P47179|DAN4_YEAST Cell wall protein DAN4 precursor ||Hypothetical protein CBG24508 [Caenorhabditis briggsae] ||surface antigen protein 2 putative …	AATCATCCGAACCGACAACATCAACTACACCGACTCATCCACAGACTGATTCATCGATCG			hypothetical protein [Schistosoma mansoni]	341	1	9.42616e-13	0.98	gi|256069353|ref|XP_002571114.1|hypothetical protein [Schistosoma mansoni] >gi|238652132|emb|CAZ38799.1| expressed protein [Schistosoma mansoni]	XP_002571114	9.42616e-13	98	76.6406	66	65	0	0	0	0	0	no IPS match	#N/A
Q2_P28180	1	2.59423	0.49703	0.494078	Q2_P28180	C901821.1	#N/A	Sm_noMatches_Gb_bothSt	none	GTACCAACGACAGATCCAACCTCAGACAACCTTCCCACACCAACATCTACAACTGGCTCC	Smp_107320	hypothetical protein	sjchgc09374 protein	298	7	7.84306e-15	0.977143	gi|256092670|ref|XP_002582022.1|hypothetical protein [Schistosoma mansoni] >gi|238668458|emb|CAZ38262.1| expressed protein [Schistosoma mansoni]	XP_002582022	7.84306e-15	100	83.5741	41	41	0	0	0	0	0	no IPS match	#N/A
Q2_P12131	1	2.59249	0.91482	0.760671	Q2_P12131	C907918.1	#N/A	Sm_noMatches_Gb_bothSt	none	TGGAACCTCTAGACGACTCACCCGGCATCCAACGGTGGTCAAGATAAGGTAAGTTCATGA	Smp_173800	expressed protein	---NA---	487	0	0	0	#N/A	#N/A	#N/A	#N/A	#N/A	#N/A	#N/A	0	0	0	0	0	no IPS match	#N/A
Q2_P17304	1	2.58245	0.115069	1.24219	Q2_P17304	C918987.1	#N/A	Sm_noMatches_Gb_bothSt	none	AGTTTGTGGTTCTTCTGGATGTGGTGTTGGTTGTGGTTTGTACCTATTTCCATATTTTTT	Smp_000420	Pro-His-rich protein	---NA---	381	0	0	0	#N/A	#N/A	#N/A	#N/A	#N/A	#N/A	#N/A	0	0	0	0	0	SignalP (SIGNALP)	noIPR (unintegrated)
Q2_P33728	1	2.58237	0.172913	0.402979	Q2_P33728	C911346.1	#N/A	Sm_noMatches_Gb_bothSt	none	GGTCGTTAGGGATTGGTAGTACCGACAAGTCCACAAAATCTGTGCATTCATAATTACATA	Smp_137610	focal adhesion kinase, putative	---NA---	370	0	0	0	#N/A	#N/A	#N/A	#N/A	#N/A	#N/A	#N/A	0	0	0	0	0	no IPS match	#N/A
Q2_P00755	1	2.57131	1.40521	0.88213	Q2_P00755	C801839.1	#N/A	Sm_noMatches_Gb_bothSt	none	ACAAAAACACAAACATCCACCACTACTACATTCCACTACTCAATTACACGCAATCATGTA			---NA---	429	0	0	0	#N/A	#N/A	#N/A	#N/A	#N/A	#N/A	#N/A	0	0	0	0	0	no IPS match	#N/A
Q2_P16328	1	2.56704	1.79375	1.42106	Q2_P16328	C916870.1	#N/A	Sm_noMatches_Gb_bothSt	none	TACTCTATGTTGCATTCCTTCGTATTCACACTGTTTTTCACTGTCTCTTTTCTGTACGTT	Smp_185090.5	expressed protein	---NA---	241	0	0	0	#N/A	#N/A	#N/A	#N/A	#N/A	#N/A	#N/A	0	0	0	0	0	no IPS match	#N/A
Q2_P08259	1	2.5669	0.763402	0.658749	Q2_P08259	C901489.1	#N/A	Sm_noMatches_Gb_singleSt	none	CTGGAAGAGCTCTAACAATCACTAATCTACTCCTCAACAGTGCACATCCACGATCCCACC	Smp_144050	receptor tyrosine phosphatase type r2a, putative	---NA---	575	0	0	0	#N/A	#N/A	#N/A	#N/A	#N/A	#N/A	#N/A	0	0	0	0	0	SignalP (SIGNALP)	noIPR (unintegrated)
Q2_P19424	1	2.56666	0.150872	0.313747	Q2_P19424	C802143.1	Contig1765	Sm_Orth_inOther_sp	putative cytosol aminopeptidase [Schistosoma mansoni] ||his-tagged cytosolic leucine aminopeptidase [synthetic construct] ||SJCHGC01390 protein [Schistosoma japonicum] ||cytosol aminopeptidase-like protein [Schistosoma japonicum] ||Sb:cb283 protein [Danio rerio] ||	GACAACGTGTACGTATTGGTAATACAGATGCTGAAGGTAGAATGGTTATGGCTGACTTAT	Smp_138380	leucine aminopeptidase-related	leucyl aminopeptidase	1478	20	0	0.759	gi|256076288|ref|XP_002574445.1|leucine aminopeptidase [Schistosoma mansoni] >gi|238659650|emb|CAZ30678.1| leucine aminopeptidase (M17 family) [Schistosoma mansoni]	XP_002574445	0	94	666.766	383	363	0	0	0	0	0	IPR000819; G3DSA:3.40.630.10 (GENE3D), PTHR11963 (PANTHER), PTHR11963:SF2 (PANTHER), SSF53187 (SUPERFAMILY)	IPR000819 (Peptidase M17, leucyl aminopeptidase, C-terminal) noIPR (unintegrated)
Q2_P31156	1	2.56205	0.840555	0.695762	Q2_P31156	C906460.1	#N/A	Sm_noMatches_Gb_bothSt	none	CTTCAGCAGTGTGAGCGCTTAAGTTCCGAACCACTGAGCTGGCATCTAACGGTGTTAATG			---NA---	624	0	0	0	#N/A	#N/A	#N/A	#N/A	#N/A	#N/A	#N/A	0	0	0	0	0	no IPS match	#N/A
Q2_P35987	1	2.56106	1.45479	0.996517	Q2_P35987	C915757.1	#N/A	Sm_noMatches_Gb_bothSt	none	GTCAGAAGGGAGAGATTCGAACCCAGGACCTATTGATTTCGCGCGTTCACTATTGAAAAG	Smp_141520	conserved hypothetical protein	hypothetical protein [Schistosoma mansoni]	673	1	7.39025e-05	0.6	gi|256092206|ref|XP_002581862.1|hypothetical protein [Schistosoma mansoni] >gi|238668154|emb|CAZ38102.1| hypothetical protein [Schistosoma mansoni]	XP_002581862	7.39025e-05	60	51.6026	58	35	0	0	0	0	0	no IPS match	#N/A
Q2_P33596	1	2.55936	1.03186	0.760002	Q2_P33596	C911096.1	#N/A	Sm_noMatches_Gb_singleSt	none	CTAGATTGAAACAAATATCAAGCACAGCTTCCTGTCGACTACCTCCAACCACCTTACATC	Smp_139090.2	rab6-interacting, putative	---NA---	631	0	0	0	#N/A	#N/A	#N/A	#N/A	#N/A	#N/A	#N/A	0	0	0	0	0	no IPS match	#N/A
Q2_P40767	1	2.55679	1.38388	0.690563	Q2_P40767	JAP05878.S	Contig6114	Sm_newGenes_Orth_onlyJapon	HSP70 [Schistosoma japonicum] ||	CTCCTCAATAGCTTTCTCGATTTTCTTCTTGTCGTCAGCACTAAGTTTTTCCCCAAGTTG	Smp_049550	heat shock protein 70 (hsp70), putative	heat shock protein 70	574	13	1.40962e-15	0.697692	gi|189502946|gb|ACE06854.1|unknown [Schistosoma japonicum]	ACE06854	1.40962e-15	83	86.6557	74	62	0	0	0	0	0	SignalP (SIGNALP)	noIPR (unintegrated)
Q2_P30792	1	2.55677	1.53063	1.55346	Q2_P30792	C905628.1	#N/A	Sm_noMatches_Gb_singleSt	none	TTTCTTCTTATCACTATCATCATCATCGTCGTCGTCATTAGTGTCGTCCTTTATTGAATG	Smp_176110	expressed protein	hypothetical protein [Schistosoma mansoni]	350	1	1.90237e-42	0.97	gi|256093057|ref|XP_002582192.1|hypothetical protein [Schistosoma mansoni] >gi|242332608|emb|CAY17819.1| expressed protein [Schistosoma mansoni]	XP_002582192	1.90237e-42	97	157.918	77	75	0	0	0	0	0	no IPS match	#N/A
Q2_P31962	1	2.55606	0.843263	0.756051	Q2_P31962	C907949.1	#N/A	Sm_noMatches_Gb_bothSt	none	CGCGAAAGCACAACCCTTAGACCACTGAGCCGGCATTCAACGAAGTTAATGCTAACTTCA			---NA---	485	0	0	0	#N/A	#N/A	#N/A	#N/A	#N/A	#N/A	#N/A	0	0	0	0	0	no IPS match	#N/A
Q2_P38138	1	2.55562	0.852999	0.987988	Q2_P38138	C920293.1	Contig1672	Sm_noMatches_Gb_singleSt	none	CCCTGAACCTTAGTGATTATCTTGCCCTTTTTGTCCTTGATCGGTCTCTCTGTTTTACTA	Smp_145640.2	forkhead protein/ forkhead protein domain, putative	tpa: endonuclease-reverse transcriptase	161	3	2.71477e-07	0.796667	gi|67625701|tpe|CAJ00236.1|TPA: endonuclease-reverse transcriptase [Schistosoma mansoni]	CAJ00236	2.71477e-07	79	58.5362	44	35	4	F:GO:0004519; F:GO:0003723; F:GO:0003964; P:GO:0006278	F:endonuclease activity; F:RNA binding; F:RNA-directed DNA polymerase activity; P:RNA-dependent DNA replication	EC:2.7.7.49	0	no IPS match	#N/A
Q2_P01329	1	2.5552	1.01864	0.545831	Q2_P01329	C803050.1	TC9087	Sm_noMatches_Gb_singleSt	none	CGCTTAAACCATAGTTCAGAACGTTCCGATATCTAATACAAACCACTCTTTAATTGAAGT			---NA---	1137	0	0	0	#N/A	#N/A	#N/A	#N/A	#N/A	#N/A	#N/A	0	0	0	0	0	SignalP (SIGNALP)	noIPR (unintegrated)
Q2_P03518	1	2.54612	0.425983	0.449195	Q2_P03518	C806753.1	TC8715	Sm_noMatches_Gb_bothSt	none	CAAACTACAGGTTTTTAACGAATCCAGATCCACAGAAGTTGTATCGTACTGGCTTTGTGA	Smp_070940	expressed protein	---NA---	731	0	0	0	#N/A	#N/A	#N/A	#N/A	#N/A	#N/A	#N/A	0	0	0	0	0	no IPS match	#N/A
Q2_P15577	1	2.54212	0.635061	0.870738	Q2_P15577	C915210.1	#N/A	Sm_noMatches_Gb_singleSt	none	TATGGAATGAAGGAAGATGCTTGTTAGTCAGCTACAACGTAAGACCAGGCACATAAATGC	Smp_122940	ataxin, putative	---NA---	399	0	0	0	#N/A	#N/A	#N/A	#N/A	#N/A	#N/A	#N/A	0	0	0	0	0	SignalP (SIGNALP)	noIPR (unintegrated)
Q2_P00513	1	2.53719	0.87418	0.724276	Q2_P00513	C801437.1	TC18336	Sm_noMatches_Gb_bothSt	none	CGTGTCTTCCATTCTACGGGTAGTCACTATAAAACTGTAGAGAAAACTCGTAGATAGTAT			---NA---	666	0	0	0	#N/A	#N/A	#N/A	#N/A	#N/A	#N/A	#N/A	0	0	0	0	0	no IPS match	#N/A
Q2_P36848	1	2.52765	1.09153	1.23967	Q2_P36848	C917301.1	#N/A	Sm_noMatches_Gb_singleSt	none	ATTGACTCGATCACTTGCACGCTCACTCGTTTCCTTTACGACACTACTCTTACATGCTTG	Smp_146950	expressed protein	---NA---	533	0	0	0	#N/A	#N/A	#N/A	#N/A	#N/A	#N/A	#N/A	0	0	0	0	0	no IPS match	#N/A
Q2_P41064	1	2.52686	0.138427	0.189577	Q2_P41064	JAP03527.C	Contig6739	Sm_newGenes_Orth_onlyJapon	SJCHGC02459 protein [Schistosoma japonicum] ||	ACGGCAAGTTGGATTGAAGCAATGTGTAAGCTAACTGGAAGTTACAACATTACAGTAAGT			saposin- saposin -containing protein	541	16	7.85099e-52	0.555	gi|56756346|gb|AAW26346.1|SJCHGC02459 protein [Schistosoma japonicum]	AAW26346	7.85099e-52	100	206.838	113	113	3	P:GO:0006629; C:GO:0005764; P:GO:0006665	P:lipid metabolic process; C:lysosome; P:sphingolipid metabolic process	0	0	IPR008139; IPR011001; PTHR11480 (PANTHER)	IPR008139 (Saposin B) IPR011001 (Saposin-like) noIPR (unintegrated)
Q2_P10978	1	2.51559	2.57471	2.30372	Q2_P10978	C905591.1	#N/A	Sm_noMatches_Gb_bothSt	none	TTCTTCCTGTGCAGCAACAGTTGTTGGATCGACTAGGTCATCATCATCATCGACATCAGG	Smp_160060	expressed protein	hypothetical protein [Schistosoma mansoni]	248	1	1.32018e-14	1	gi|256083925|ref|XP_002578185.1|hypothetical protein [Schistosoma mansoni] >gi|238663547|emb|CAZ34423.1| expressed protein [Schistosoma mansoni]	XP_002578185	1.32018e-14	100	82.8037	40	40	0	0	0	0	0	no IPS match	#N/A
Q2_P02839	1	2.51158	0.870789	0.519097	Q2_P02839	C805631.1	Contig3750	Sm_noMatches_Gb_bothSt	none	ATCTCAGTCTGTGTGACAGTCTGTGTAACAGTCTGTGTAACACTCTGTGTAACAGTCTGT			hypothetical protein [Schistosoma mansoni]	537	1	8.33883e-06	1	gi|256092067|ref|XP_002581814.1|hypothetical protein [Schistosoma mansoni] >gi|238668063|emb|CAZ38054.1| expressed protein [Schistosoma mansoni]	XP_002581814	8.33883e-06	100	53.9138	38	38	0	0	0	0	0	no IPS match	#N/A
Q2_P17726	1	2.50923	0.01	0.0802272	Q2_P17726	C920568.1	#N/A	Sm_noMatches_Gb_singleSt	none	CCGTACAAATTCCAGGTCCTATTAGTGATCCTACTTCATCCAAAATCTTTGGTAAATATT	Smp_130100	expressed protein	saposin containing protein	207	1	1.12396e-13	1	gi|256073225|ref|XP_002572932.1|saposin containing protein [Schistosoma mansoni] >gi|238658100|emb|CAZ29164.1| saposin containing protein [Schistosoma mansoni]	XP_002572932	1.12396e-13	100	79.7221	37	37	0	0	0	0	0	SignalP (SIGNALP)	noIPR (unintegrated)
Q2_P26584	1	2.50396	0.01	0.0657459	Q2_P26584	C812176.1	Contig1144	Sm_Schisto_Orth_only	SJCHGC06853 protein [Schistosoma japonicum] ||	GTTCTCAGACGACTTTTGAAACTAAGCTAACCGCTTTTGATTTCAGCTATTATTCATCAT	Smp_016490.2	expressed protein	saposin b domain-containing protein	812	11	1.55514e-104	0.742727	gi|256073593|ref|XP_002573114.1|hypothetical protein [Schistosoma mansoni] >gi|238658286|emb|CAZ29346.1| expressed protein [Schistosoma mansoni]	XP_002573114	1.55514e-104	100	383.259	195	195	0	0	0	0	0	no IPS match	#N/A
Q2_P06971	1	2.50109	0.01	0.0608054	Q2_P06971	C812193.1	TC16413	Sm_Orth_inOther_sp	SJCHGC02852 protein [Schistosoma japonicum] ||cathepsin B endopeptidase [Schistosoma japonicum] ||cathepsin B endopeptidase [Schistosoma mansoni] ||cathepsin B precursor [Fundulus heteroclitus] ||cathepsin B [Paralichthys olivaceus] ||	GCTGTGAAGTACTGAGATCCTATTATAGATTAGTGTGATGATTTTGTATCCATGTAGTGT			cathepsin b	421	20	2.78688e-44	0.8385	gi|256086863|ref|XP_002579605.1|cathepsin B-like peptidase (C01 family) [Schistosoma mansoni] >gi|238665065|emb|CAZ35844.1| cathepsin B-like peptidase (C01 family) [Schistosoma mansoni]	XP_002579605	2.78688e-44	100	181.415	82	82	3	P:GO:0006508; P:GO:0050790; F:GO:0004197	P:proteolysis; P:regulation of catalytic activity; F:cysteine-type endopeptidase activity	EC:3.4.22.0	0	no IPS match	#N/A
Q2_P31135	1	2.50085	0.456608	0.180284	Q2_P31135	C906433.1	#N/A	Sm_noMatches_Gb_bothSt	none	CGTAATCAGAAATTGTCTCTGATGACACAACACCCTCAGATTCATCACCGCCTCTATGCA	Smp_107320	hypothetical protein	sjchgc09374 protein	274	7	9.17413e-24	0.97	gi|256092670|ref|XP_002582022.1|hypothetical protein [Schistosoma mansoni] >gi|238668458|emb|CAZ38262.1| expressed protein [Schistosoma mansoni]	XP_002582022	9.17413e-24	100	113.235	56	56	0	0	0	0	0	no IPS match	#N/A
Q2_P34995	1	2.4972	1.7427	1.23949	Q2_P34995	C913874.1	#N/A	Sm_noMatches_Gb_bothSt	none	CGTATTCACACTGTTTTTCACTGTCTCTTTTCTGTACGTTAGAACAAATCACTCAGCCAA	Smp_185090.5	expressed protein	---NA---	425	0	0	0	#N/A	#N/A	#N/A	#N/A	#N/A	#N/A	#N/A	0	0	0	0	0	no IPS match	#N/A
Q2_P24953	1	2.49089	1.64078	0.0583416	Q2_P24953	C809564.1	Contig4152	Sm_Orth_inOther_sp	SJCHGC03466 protein [Schistosoma japonicum] ||PREDICTED: similar to CG9248-PB isoform B partial [Strongylocentrotus purpuratus] ||Phospholipase D family member 4 [Mus musculus] ||phospholipase D family member 4 [Mus musculus] dbj|BAC37771.1| unnamed protein product [Mus musculus] dbj|BAC37681.1| unnamed protein product [Mus musculus] ||unnamed protein product [Mus musculus] ||	CCAAATGGTTTCGTTCCTAAAAATTGGCCTGAAGAAATGCAAACTAAGTATAACAGAAAG			phospholipase d member 4	680	20	8.91685e-123	0.669	gi|256084186|ref|XP_002578312.1|phospholipase d-related [Schistosoma mansoni] >gi|238663681|emb|CAZ34550.1| phospholipase d-related [Schistosoma mansoni]	XP_002578312	8.91685e-123	100	443.351	215	215	4	F:GO:0005515; C:GO:0044464; P:GO:0008152; F:GO:0003824	F:protein binding; C:cell part; P:metabolic process; F:catalytic activity	0	0	IPR001736; IPR013582; G3DSA:3.30.870.10 (GENE3D), PTHR10185 (PANTHER), SSF56024 (SUPERFAMILY)	IPR001736 (Phospholipase D/Transphosphatidylase) IPR013582 (Phospholipase D/viral envelope) noIPR (unintegrated)
Q2_P17840	1	2.48966	0.891631	0.748113	Q2_P17840	C921113.1	#N/A	Sm_noMatches_Gb_singleSt	none	AGGTGGGATTACATCCAGTTCCAGACCTAAGACCTCGGTCAATCTCACTGCTAATACTGG	Smp_169950	casein kinase, putative	sjchgc06937 protein	182	5	4.40923e-05	0.66	gi|76154381|gb|AAX25868.2|SJCHGC06937 protein [Schistosoma japonicum]	AAX25868	4.40923e-05	66	51.2174	50	33	0	0	0	0	0	no IPS match	#N/A
Q2_P16944	1	2.47508	0.815968	0.711659	Q2_P16944	C918033.1	#N/A	Sm_noMatches_Gb_singleSt	none	GACTCCTCAGCAGTACATATCCACGATCCCTCATGCGGCACCTGAATCCTTCGGACCTTC			atp-dependent transporter	432	1	0.000362022	0.63	gi|256086079|ref|XP_002579233.1|ATP-dependent transporter [Schistosoma mansoni] >gi|238664653|emb|CAZ35472.1| ATP-dependent transporter, putative [Schistosoma mansoni]	XP_002579233	0.000362022	63	48.1358	47	30	5	F:GO:0005524; F:GO:0016887; F:GO:0000166; F:GO:0017111; P:GO:0009851	F:ATP binding; F:ATPase activity; F:nucleotide binding; F:nucleoside-triphosphatase activity; P:auxin biosynthetic process	0	0	no IPS match	#N/A
Q2_P15456	1	2.46823	0.992204	0.834684	Q2_P15456	C914792.1	#N/A	Sm_noMatches_Gb_singleSt	none	TTATTTCAATGTTTACAACTGGACGTTCAGCAAGATTCGAACCCAGGACCTACCAGTCTC	Smp_175520	ubiquitin specific protease 2,, putative	ubiquitin-specific peptidase 2 (c19 family)	494	3	1.4167e-32	0.823333	gi|256088992|ref|XP_002580603.1|ubiquitin-specific peptidase 2 (C19 family) [Schistosoma mansoni] >gi|238666196|emb|CAZ36842.1| ubiquitin-specific peptidase 2 (C19 family) [Schistosoma mansoni]	XP_002580603	1.4167e-32	100	142.51	69	69	0	0	0	0	0	no IPS match	#N/A
Q2_P00504	1	2.46482	0.961161	1.67248	Q2_P00504	C801422.1	TC16400	Sm_noMatches_Gb_singleSt	none	TTATGGGTCTTACTTACTTACATCAACATTCTCTATCCAACCCTGTCCTGGACAGTCCTT	Smp_162960.2	expressed protein	atp-dependent transporter	763	5	8.51758e-62	0.836	gi|256085068|ref|XP_002578746.1|hypothetical protein [Schistosoma mansoni] >gi|238664129|emb|CAZ34984.1| expressed protein [Schistosoma mansoni]	XP_002578746	8.51758e-62	90	241.121	138	125	4	F:GO:0016887; F:GO:0005524; F:GO:0003779; P:GO:0009851	F:ATPase activity; F:ATP binding; F:actin binding; P:auxin biosynthetic process	0	0	no IPS match	#N/A
Q2_P37226	1	2.4619	0.983373	0.774486	Q2_P37226	C917922.1	#N/A	Sm_noMatches_Gb_singleSt	none	GTAATTTCGAGATCCCGCACTCGCGAGATTCGAACCCAAGAGTCCTATAATACGACGAAA	Smp_136450	conserved hypothetical protein	endonuclease-reverse transcriptase	448	2	1.48473e-05	0.76	gi|254587306|emb|CAX83710.1|endonuclease-reverse transcriptase [Schistosoma japonicum]	CAX83710	1.48473e-05	71	52.7582	42	30	9	P:GO:0009851; F:GO:0000166; F:GO:0003964; F:GO:0017111; F:GO:0005524; F:GO:0003723; F:GO:0016887; P:GO:0006278; F:GO:0004519	P:auxin biosynthetic process; F:nucleotide binding; F:RNA-directed DNA polymerase activity; F:nucleoside-triphosphatase activity; F:ATP binding; F:RNA binding; F:ATPase activity; P:RNA-dependent DNA replication; F:endonuclease activity	0	0	no IPS match	#N/A
Q2_P17559	1	2.46126	0.782382	0.223817	Q2_P17559	C919951.1	#N/A	Sm_noMatches_Gb_bothSt	none	CATAACTTGTCTTCTTGCGGATCCGCTGAACTATAATGATGTTATAGCCAATGCTAATAA			---NA---	391	0	0	0	#N/A	#N/A	#N/A	#N/A	#N/A	#N/A	#N/A	0	0	0	0	0	no IPS match	#N/A
Q2_P10337	1	2.45966	0.817747	0.77309	Q2_P10337	C904531.1	#N/A	Sm_noMatches_Gb_bothSt	none	TTGTCCTAACACGGGACCCCTCAGGAGTGTGCATCCACAGTCCCGCAATAAAGGGACTTG	Smp_084600.1	solute carrier family 37 member 2 (glycerol-3- phosphate transporter, putative	---NA---	382	0	0	0	#N/A	#N/A	#N/A	#N/A	#N/A	#N/A	#N/A	0	0	0	0	0	SignalP (SIGNALP)	noIPR (unintegrated)
Q2_P09720	1	2.45843	0.578766	0.528362	Q2_P09720	C903651.1	#N/A	Sm_noMatches_Gb_singleSt	none	CAGTCCCGCAAACGAACTCTCAATATCTAGACCATTGAACCGGCATCCAACAGTGTTAAT			---NA---	451	0	0	0	#N/A	#N/A	#N/A	#N/A	#N/A	#N/A	#N/A	0	0	0	0	0	no IPS match	#N/A
Q2_P02725	1	2.45699	0.708558	0.460159	Q2_P02725	C805428.1	TC16046	Sm_noMatches_Gb_bothSt	none	ATCGCCTCATCAAATCACTCCTGATGTCGCTCACATTTACTCGTTCTCATCTCTCTCTCT	Smp_178960	expressed protein	---NA---	537	0	0	0	#N/A	#N/A	#N/A	#N/A	#N/A	#N/A	#N/A	0	0	0	0	0	no IPS match	#N/A
Q2_P30337	1	2.45334	0.740928	0.763975	Q2_P30337	C904844.1	TC9103	Sm_noMatches_Gb_bothSt	none	TAGCGCTTGCTTCGTGATGCAGTCGGATGATTTCCCATCCATTTCCACCGTCTTTTCCTA	Smp_059170.2	troponin I, putative	troponin i	654	10	1.36325e-16	0.808	gi|256081896|ref|XP_002577203.1|troponin I [Schistosoma mansoni] >gi|238662500|emb|CAZ33440.1| troponin I, putative [Schistosoma mansoni]	XP_002577203	1.36325e-16	100	90.5077	41	41	0	0	0	0	0	no IPS match	#N/A
Q2_P33631	1	2.44373	1.04664	0.649185	Q2_P33631	C911169.1	#N/A	Sm_noMatches_Gb_bothSt	none	CAAAGTTGCAAAGGATTCTACAATCCCTGACAATTTTTTCGAGGAAACATTTACTCGTAC	Smp_148650	expressed protein	autophagy-related protein 2-like protein b	457	6	3.09649e-72	0.653333	gi|256079965|ref|XP_002576254.1|hypothetical protein [Schistosoma mansoni] >gi|238661518|emb|CAZ32490.1| expressed protein [Schistosoma mansoni]	XP_002576254	3.09649e-72	99	274.248	141	140	0	0	0	0	0	no IPS match	#N/A
Q2_P12054	1	2.44269	0.916005	0.848328	Q2_P12054	C907786.1	TC6911	Sm_noMatches_Gb_singleSt	none	TCAACATTCTCCAAACCACTCATATGCCTTCCTTTCTAGTTCTATCCAATTTTTGGTCAT	Smp_170200	retinaldehyde binding protein-related	---NA---	392	0	0	0	#N/A	#N/A	#N/A	#N/A	#N/A	#N/A	#N/A	0	0	0	0	0	no IPS match	#N/A
Q2_P03486	1	2.43394	0.0113996	0.324951	Q2_P03486	C806712.1	TC19769	Sm_noMatches_Gb_bothSt	none	CAGTGCATTTTCTAAAGTACTTAGTTGTTTGCCTATTTCGATGTGTATTTTGCTGTGACT			---NA---	271	0	0	0	#N/A	#N/A	#N/A	#N/A	#N/A	#N/A	#N/A	0	0	0	0	0	no IPS match	#N/A
Q2_P15508	1	2.42947	1.01812	0.585152	Q2_P15508	C915069.1	#N/A	Sm_noMatches_Gb_bothSt	none	TATACACAATTCTTCCTAGGCCATAAATAGCAATACAGCACAACCACTCTCAGATATCAC	Smp_184560.1	expressed protein	hypothetical protein [Schistosoma mansoni]	631	1	3.59748e-16	0.97	gi|256091811|ref|XP_002581723.1|hypothetical protein [Schistosoma mansoni] >gi|238667898|emb|CAZ37964.1| expressed protein [Schistosoma mansoni]	XP_002581723	3.59748e-16	97	88.9669	45	44	0	0	0	0	0	no IPS match	#N/A
Q2_P27031	1	2.42883	0.131577	0.378186	Q2_P27031	C812816.1	Contig4888	Sm_noMatches_Gb_bothSt	none	CCAGTCATTTTAGTACTTCCACAAGCACAAACGATGCTACAAATTCAAAATTTCAACGAA			---NA---	570	0	0	0	#N/A	#N/A	#N/A	#N/A	#N/A	#N/A	#N/A	0	0	0	0	0	no IPS match	#N/A
Q2_P13163	1	2.42374	1.29981	0.716022	Q2_P13163	C909980.1	#N/A	Sm_noMatches_Gb_bothSt	none	CTTACACCTCTTACTTTCTATCCAATACTGTCCTGGGCGATCCTTTCCGAATGTTTCCAG	Smp_168480	apoptosis inhibitor, putative	---NA---	222	0	0	0	#N/A	#N/A	#N/A	#N/A	#N/A	#N/A	#N/A	0	0	0	0	0	SignalP (SIGNALP)	noIPR (unintegrated)
Q2_P08080	1	2.42323	1.02569	0.999061	Q2_P08080	C900784.1	Contig1967	Sm_Schisto_Orth_only	SJCHGC09318 protein [Schistosoma japonicum] ||polyprotein [Schistosoma japonicum] ||polyprotein [Schistosoma japonicum] ||	ACGAGGGGTTAGAGTTGACCTGAAAAGTGATGTCTGGCAAGGCTGTCCACTATCTCCATT	Smp_167330	succinyl-CoA synthetase beta chain, putative	endonuclease-reverse transcriptase	726	5	2.99308e-13	0.772	gi|254587308|emb|CAX83711.1|endonuclease-reverse transcriptase [Schistosoma japonicum]	CAX83711	2.99308e-13	85	79.7221	71	61	4	F:GO:0004519; F:GO:0003723; F:GO:0003964; P:GO:0006278	F:endonuclease activity; F:RNA binding; F:RNA-directed DNA polymerase activity; P:RNA-dependent DNA replication	EC:2.7.7.49	0	no IPS match	#N/A
Q2_P33497	1	2.42273	0.932431	0.92158	Q2_P33497	C910912.1	#N/A	Sm_noMatches_Gb_bothSt	none	TTCTCTTAGTTAACCATTTCATTTTTCGATTTCCCTCAAATGCCCTGGTACGGTCAAGAG	Smp_175660	B-cell receptor-associated protein-like protein	---NA---	314	0	0	0	#N/A	#N/A	#N/A	#N/A	#N/A	#N/A	#N/A	0	0	0	0	0	no IPS match	#N/A
Q2_P32160	1	2.41329	0.968664	0.827872	Q2_P32160	C908344.1	#N/A	Sm_noMatches_Gb_bothSt	none	CATATCTACTTCCGATTCCCGACGTAGTGTGTTATTCGGCTAACTGTGTCCACCCGACGC			---NA---	209	0	0	0	#N/A	#N/A	#N/A	#N/A	#N/A	#N/A	#N/A	0	0	0	0	0	SignalP (SIGNALP)	noIPR (unintegrated)
Q2_P06101	1	2.41313	0.259634	0.385657	Q2_P06101	C810886.1	TC11387	Sm_Schisto_Orth_only	SJCHGC06251 protein [Schistosoma japonicum] ||	ACCTCCAGACATATCACTTTTGATTGTGGATACCATACTACTTATATCTGTCGATATCAG			glycolipid transfer	1451	20	5.96854e-81	0.5605	gi|256066445|ref|XP_002570518.1|glycolipid transfer protein-related [Schistosoma mansoni] >gi|227299406|emb|CAY18047.1| glycolipid transfer protein-related [Schistosoma mansoni]	XP_002570518	5.96854e-81	98	306.22	156	154	0	0	0	0	0	IPR014830; PTHR10219 (PANTHER)	IPR014830 (Glycolipid transfer protein, GLTP) noIPR (unintegrated)
Q2_P35526	1	2.40585	0.01	0.0615689	Q2_P35526	C915190.1	#N/A	Sm_Schisto_Orth_only	SJCHGC06853 protein [Schistosoma japonicum] ||	ATTATTACACCAGAGTCTATTGAACAAGCAGCTACAAAACTTTGTTCTTCTGACAACACG	Smp_016490.2	expressed protein	saposin b domain-containing protein	485	8	6.84076e-59	0.825	gi|256073595|ref|XP_002573115.1|hypothetical protein [Schistosoma mansoni] >gi|238658287|emb|CAZ29347.1| expressed protein [Schistosoma mansoni]	XP_002573115	6.84076e-59	100	229.95	113	113	0	0	0	0	0	no IPS match	#N/A
Q2_P36453	1	2.40396	0.802512	0.81096	Q2_P36453	C916615.1	#N/A	Sm_noMatches_Gb_singleSt	none	ACTCCTGTAGTCCAAATAAGAATAAGATCTGAAAGCACTGGACGGCCGTTTCGTCCTGTT	Smp_063490	hsl and clp protease, putative	---NA---	263	0	0	0	#N/A	#N/A	#N/A	#N/A	#N/A	#N/A	#N/A	0	0	0	0	0	no IPS match	#N/A
Q2_P17328	1	2.40271	0.01	0.0622654	Q2_P17328	C919106.1	#N/A	Sm_Schisto_Orth_only	SJCHGC00347 protein [Schistosoma japonicum] ||unknown [Schistosoma japonicum] ||unknown [Schistosoma japonicum] ||	CACCAATCATGGATAGTATAAAGAAAATGCTTGTAGAAAAACTATGCACATTACCTGGGA	Smp_181070	hypothetical protein	sjchgc00347 protein	512	4	2.81122e-63	0.77	gi|256090689|ref|XP_002581315.1|hypothetical protein [Schistosoma mansoni] >gi|238667181|emb|CAZ37554.1| hypothetical protein [Schistosoma mansoni]	XP_002581315	2.81122e-63	92	244.588	128	118	0	0	0	0	0	no IPS match	#N/A
Q2_P24135	1	2.40091	0.88419	0.856183	Q2_P24135	C808515.1	TC17784	Sm_noMatches_Gb_singleSt	none	AACGTTTAAAAGTAGAGATAGCGCGCGAACGCTTTACCTCTAGATCACTGAGCTGGCCGG			---NA---	604	0	0	0	#N/A	#N/A	#N/A	#N/A	#N/A	#N/A	#N/A	0	0	0	0	0	no IPS match	#N/A
Q2_P25599	1	2.39976	0.841358	0.416619	Q2_P25599	C810580.1	TC16098	Sm_noMatches_Gb_bothSt	none	ACTGTTATGTGTTTCAGACTCTATGAAAGCGGGTTTTAACCTGTCAATTGCCCTCGTGCC			---NA---	948	0	0	0	#N/A	#N/A	#N/A	#N/A	#N/A	#N/A	#N/A	0	0	0	0	0	no IPS match	#N/A
Q2_P10381	1	2.39254	0.810323	0.571247	Q2_P10381	C904602.1	TC16151	Sm_noMatches_Gb_singleSt	none	GGTTAAAGATACTGAAGAATATATGAAATCTGGGCGACCGTTCACCAATTGTCTTCAGTG	Smp_010550	expressed protein	atp-dependent transporter	622	1	0.00088374	0.8	gi|256086079|ref|XP_002579233.1|ATP-dependent transporter [Schistosoma mansoni] >gi|238664653|emb|CAZ35472.1| ATP-dependent transporter, putative [Schistosoma mansoni]	XP_002579233	0.00088374	80	47.7506	35	28	5	F:GO:0005524; F:GO:0016887; F:GO:0000166; F:GO:0017111; P:GO:0009851	F:ATP binding; F:ATPase activity; F:nucleotide binding; F:nucleoside-triphosphatase activity; P:auxin biosynthetic process	0	0	no IPS match	#N/A
Q2_P32261	1	2.3917	0.762945	0.653544	Q2_P32261	C908584.1	#N/A	Sm_noMatches_Gb_singleSt	none	CACGTGAACACTTAACTCTCTAGACCACTGAACCTGGCGGCTTCCAACGGTGTTAATGTT	Smp_152590	expressed protein	---NA---	419	0	0	0	#N/A	#N/A	#N/A	#N/A	#N/A	#N/A	#N/A	0	0	0	0	0	no IPS match	#N/A
Q2_P04609	1	2.38995	0.97361	0.84959	Q2_P04609	C808512.1	TC14519	Sm_noMatches_Gb_bothSt	none	CGTTTCGTCCTATTGTGGGACTCCATCTGTGATGCATTGAATTTAATAATATTTCGAAAT	Smp_146640	glycosyltransferase-related	---NA---	594	0	0	0	#N/A	#N/A	#N/A	#N/A	#N/A	#N/A	#N/A	0	0	0	0	0	no IPS match	#N/A
Q2_P15133	1	2.38727	1.01033	0.618526	Q2_P15133	C913966.1	#N/A	Sm_noMatches_Gb_bothSt	none	CTCTCCTCTTCACTACGTCTCTTCGTCCGTCTGTCTGAATCAACGATTCTATGAAATACA			---NA---	584	0	0	0	#N/A	#N/A	#N/A	#N/A	#N/A	#N/A	#N/A	0	0	0	0	0	SignalP (SIGNALP)	noIPR (unintegrated)
Q2_P00900	1	2.38689	1.2973	1.32954	Q2_P00900	C802103.1	#N/A	Sm_noMatches_Gb_bothSt	none	TGTTTTTCACTGTCTCTTTTCTGTACGTTAGAACAAATCACTCAGCCAACACCACACAAC	Smp_185090.5	expressed protein	hypothetical protein [Schistosoma mansoni]	829	4	7.44704e-33	0.99	gi|256083313|ref|XP_002577890.1|hypothetical protein [Schistosoma mansoni] >gi|256091969|ref|XP_002581779.1| hypothetical protein [Schistosoma mansoni] >gi|238663230|emb|CAZ34128.1| expressed protein [Schistosoma mansoni] >gi|238668000|emb|CAZ38020.1| expressed protein [Schistosoma mansoni]	XP_002577890	7.44704e-33	100	145.206	68	68	0	0	0	0	0	no IPS match	#N/A
Q2_P10719	1	2.38481	1.83812	1.38548	Q2_P10719	C905099.1	#N/A	Sm_noMatches_Gb_bothSt	none	AACCAACACGCTCAATACCCACTAACACATTTACACTTCAATTCCCACGATCTCCGGTCC	Smp_145710	hypothetical protein	---NA---	313	0	0	0	#N/A	#N/A	#N/A	#N/A	#N/A	#N/A	#N/A	0	0	0	0	0	no IPS match	#N/A
Q2_P04858	1	2.3813	1.32155	1.03292	Q2_P04858	C808885.1	TC16700	Sm_noMatches_Gb_bothSt	none	TGGGACGAAACTCGCGCCCAGTATCGTTTACTTCAAACGCCATCGCTTTATACACTTAGC			---NA---	757	0	0	0	#N/A	#N/A	#N/A	#N/A	#N/A	#N/A	#N/A	0	0	0	0	0	no IPS match	#N/A
Q2_P01148	1	2.37669	0.829311	0.692601	Q2_P01148	C802685.1	TC10370	Sm_noMatches_Gb_singleSt	none	TCCTGCAATATTCCTCAGCAGCGTACATCCACGATACCGCCTCTCGAGATTCGAAAACTG			hypothetical protein [Schistosoma mansoni]	888	2	5.08255e-46	0.98	gi|256092206|ref|XP_002581862.1|hypothetical protein [Schistosoma mansoni] >gi|238668154|emb|CAZ38102.1| hypothetical protein [Schistosoma mansoni]	XP_002581862	5.08255e-46	96	189.119	114	110	0	0	0	0	0	no IPS match	#N/A
Q2_P27851	1	2.37298	0.925018	0.733239	Q2_P27851	C901169.1	Contig1904	Sm_Orth_inOther_sp	SJCHGC09318 protein [Schistosoma japonicum] ||polyprotein [Schistosoma japonicum] ||polyprotein [Schistosoma japonicum] ||SJCHGC09145 protein [Schistosoma japonicum] ||SJCHGC06937 protein [Schistosoma japonicum] ||	GGCTAAAATCTGGGAGACGAACGTAATCCCTTGTGAAGGCTCTTTACTCGAACACTACCA			endonuclease-reverse transcriptase	604	20	4.78042e-60	0.682	gi|254587308|emb|CAX83711.1|endonuclease-reverse transcriptase [Schistosoma japonicum]	CAX83711	4.78042e-60	87	234.572	146	128	5	F:GO:0003723; F:GO:0004519; P:GO:0006278; F:GO:0003964; C:GO:0005634	F:RNA binding; F:endonuclease activity; P:RNA-dependent DNA replication; F:RNA-directed DNA polymerase activity; C:nucleus	EC:2.7.7.49	0	IPR015706	IPR015706 (RNA-directed DNA polymerase (reverse transcriptase))
Q2_P20255	1	2.37258	0.942123	0.833567	Q2_P20255	C803202.1	TC19271	Sm_noMatches_Gb_singleSt	none	CAGGTAATAGCTTCGATGACTGATTACATGTTTTTGGTTTGGCTGCCCCTAACGTTTTTG	Smp_153590	beta-tubulin cofactor d, putative	---NA---	397	0	0	0	#N/A	#N/A	#N/A	#N/A	#N/A	#N/A	#N/A	0	0	0	0	0	no IPS match	#N/A
Q2_P21006	1	2.37174	0.917905	0.328583	Q2_P21006	C804254.1	TC15666	Sm_noMatches_Gb_bothSt	none	AGAGATTCCGTGCGACGAGCCAACATAGGGTGGGAGGAGATGTGTAGTGGGTTGAGCACA			---NA---	303	0	0	0	#N/A	#N/A	#N/A	#N/A	#N/A	#N/A	#N/A	0	0	0	0	0	no IPS match	#N/A
Q2_P01097	1	2.36495	0.810656	0.740143	Q2_P01097	C802556.1	#N/A	Sm_noMatches_Gb_bothSt	none	GACCGACCACCAAGCCGGCATCCGACGGTGTTAATGTCTAATAATCTTGATACCACTAGG			atp-dependent transporter	369	1	1.0733e-11	0.74	gi|256086079|ref|XP_002579233.1|ATP-dependent transporter [Schistosoma mansoni] >gi|238664653|emb|CAZ35472.1| ATP-dependent transporter, putative [Schistosoma mansoni]	XP_002579233	1.0733e-11	74	73.1738	55	41	5	F:GO:0005524; F:GO:0016887; F:GO:0000166; F:GO:0017111; P:GO:0009851	F:ATP binding; F:ATPase activity; F:nucleotide binding; F:nucleoside-triphosphatase activity; P:auxin biosynthetic process	0	0	no IPS match	#N/A
Q2_P08115	1	2.36415	1.05579	1.15921	Q2_P08115	C900930.1	#N/A	Sm_noMatches_Gb_bothSt	none	CCGAAATCATTTTGTTAATGGTTAAATCCCTCCCTCACCTCATAATAATCCTTTCATTCA	Smp_153990	expressed protein	hypothetical protein [Schistosoma mansoni]	658	2	8.57036e-08	0.615	gi|256084008|ref|XP_002578226.1|hypothetical protein [Schistosoma mansoni] >gi|238663589|emb|CAZ34464.1| hypothetical protein [Schistosoma mansoni]	XP_002578226	8.57036e-08	62	44.669	43	27	0	0	0	0	0	no IPS match	#N/A
Q2_P07650	1	2.36099	0.01	0.0575165	Q2_P07650	C813197.1	Contig6380	Sm_Schisto_Orth_only	SJCHGC09492 protein [Schistosoma japonicum] ||	GTGAACGGTGGTGCCGTGGATCTAATTCATGAATTAGTGAATACAATTAATGAAAACAAT			saposin b domain-containing protein	448	20	4.74309e-28	0.5085	gi|226474288|emb|CAX71630.1|hypothetical protein [Schistosoma japonicum]	CAX71630	4.74309e-28	68	127.487	105	72	0	0	0	0	0	IPR008139; IPR011001; PTHR11480 (PANTHER)	IPR008139 (Saposin B) IPR011001 (Saposin-like) noIPR (unintegrated)
Q2_P06275	1	2.34978	0.658291	1.29249	Q2_P06275	C811083.1	TC8904	Sm_noMatches_Gb_singleSt	none	ATTGAATGGATGAAATAATAACCTGAACCACTGGACGGCCGTTTCATCTTATTGTGGGAC			---NA---	345	0	0	0	#N/A	#N/A	#N/A	#N/A	#N/A	#N/A	#N/A	0	0	0	0	0	no IPS match	#N/A
Q2_P32198	1	2.34657	0.826394	1.06139	Q2_P32198	C908457.1	#N/A	Sm_noMatches_Gb_bothSt	none	TGGGCGTTTTGTCATGGTATGAGTCTCCTCAGCCGTGTGCATCTACGGTCCTCGCATGAG	Smp_164650	lupus la ribonucleoprotein, putative	---NA---	347	0	0	0	#N/A	#N/A	#N/A	#N/A	#N/A	#N/A	#N/A	0	0	0	0	0	SignalP (SIGNALP)	noIPR (unintegrated)
Q2_P24141	1	2.34342	0.861676	0.655828	Q2_P24141	C808524.1	TC10797	Sm_noMatches_Gb_bothSt	none	CTATTCCATGCTTCTATCAACTATCAATCTCTCCTCATATCGCTAGTCAGTGAATGTTAT			---NA---	673	0	0	0	#N/A	#N/A	#N/A	#N/A	#N/A	#N/A	#N/A	0	0	0	0	0	no IPS match	#N/A
Q2_P13721	1	2.34197	1.19609	1.0367	Q2_P13721	C911089.1	#N/A	Sm_noMatches_Gb_singleSt	none	TGACTTTCAACTACAAAATACCTCAAGTGTCATCATGACCAACGATTCCAGTGCGCGAAA			sjchgc03136 protein	614	3	4.68779e-42	0.69	gi|256053195|ref|XP_002570087.1|hypothetical protein [Schistosoma mansoni] >gi|227287457|emb|CAY17752.1| hypothetical protein [Schistosoma mansoni]	XP_002570087	4.68779e-42	96	174.866	91	88	0	0	0	0	0	no IPS match	#N/A
Q2_P22820	1	2.34044	0.818998	0.37608	Q2_P22820	C806747.1	TC13454	Sm_noMatches_Gb_singleSt	none	TCATGACCACCATCTTCAAAATCATTATCAGCATCAGTTAACTCACATTCATTGTGTAGG			---NA---	328	0	0	0	#N/A	#N/A	#N/A	#N/A	#N/A	#N/A	#N/A	0	0	0	0	0	SignalP (SIGNALP)	noIPR (unintegrated)
Q2_P19829	1	2.3361	0.111982	0.188969	Q2_P19829	C802640.1	TC17525	Sm_Orth_inOther_sp	beta-xylosidase B [Clostridium stercorarium] ||Beta-glucosidase [Xylella fastidiosa Ann-1] gb|EAO32640.1| Beta-glucosidase [Xylella fastidiosa Ann-1] ref|ZP_00651375.1| Beta-glucosidase [Xylella fastidiosa Dixon] gb|EAO13612.1| Beta-glucosidase [Xylella fastidiosa Dixon] ||family 3 glycoside hydrolase [Xylella fastidiosa 9a5c] gb|AAF83655.1| family 3 glycoside hydrolase [Xylella fastidiosa 9a5c] …	GTTCTGCTCTTCAAGTAGACGACTGATTACAAGAATTCCTATTCTAACTCCCTATAAAAA			glycoside hydrolase family 3 domain protein	875	20	3.47826e-132	0.506	gi|256078798|ref|XP_002575681.1|hypothetical protein [Schistosoma mansoni] >gi|238660924|emb|CAZ31914.1| expressed protein [Schistosoma mansoni]	XP_002575681	3.47826e-132	100	475.322	225	225	2	P:GO:0005975; F:GO:0004553	P:carbohydrate metabolic process; F:hydrolase activity, hydrolyzing O-glycosyl compounds	EC:3.2.1.0	0	G3DSA:3.40.50.1700 (GENE3D)	noIPR (unintegrated)
Q2_P19417	1	2.33282	0.01	0.105411	Q2_P19417	C802136.1	Contig8620	Sm_Orth_inOther_sp	cathepsin L [Schistosoma mansoni] ||preprocathepsin cathepsin L ||unknown [Schistosoma japonicum] ||unknown [Schistosoma japonicum] ||unknown [Schistosoma japonicum] ||	GCTCTTTATCACTATGGACCAATTTCAGTTGCTATTGATGCATTGGATGATCTTATACTA	Smp_139160	cysteine protease family C1-related	cathepsin a	1139	20	0	0.8565	gi|473159|emb|CAA83538.1|cathepsin L [Schistosoma mansoni]	CAA83538	0	100	643.654	317	317	2	F:GO:0004197; P:GO:0006508	F:cysteine-type endopeptidase activity; P:proteolysis	EC:3.4.22.0	0	no IPS match	#N/A
Q2_P02188	1	2.33058	0.826152	0.130571	Q2_P02188	C804534.1	Contig7053	Sm_Schisto_Orth_only	SJCHGC06557 protein [Schistosoma japonicum] ||	CAACTAGAAGAACACCAATAAATCGATCAGAAACAGCACCACATTTAAATGGTAATCATG	Smp_151460	hypothetical protein	sjchgc06557 protein	640	3	2.10663e-35	0.896667	gi|76157612|gb|AAX28484.2|SJCHGC06557 protein [Schistosoma japonicum]	AAX28484	2.10663e-35	79	152.91	120	95	0	0	0	0	0	no IPS match	#N/A
Q2_P10783	1	2.3296	1.72033	0.900402	Q2_P10783	C905197.1	#N/A	Sm_noMatches_Gb_bothSt	none	TAAGACAAAAGCGCCATCCAGTACTTCCTGGTTTTCAGTGTTTGTCTACCTAAAATCAGT	Smp_020450	expressed protein	---NA---	326	0	0	0	#N/A	#N/A	#N/A	#N/A	#N/A	#N/A	#N/A	0	0	0	0	0	no IPS match	#N/A
Q2_P12751	1	2.32665	2.56025	2.16576	Q2_P12751	C909222.1	Contig1676	Sm_noMatches_Gb_bothSt	none	CACCATCATCGTAATCATCATCATCACCACCACCACCAAAAAAGGCTTGTTGTTACCGTG			---NA---	176	0	0	0	#N/A	#N/A	#N/A	#N/A	#N/A	#N/A	#N/A	0	0	0	0	0	SignalP (SIGNALP)	noIPR (unintegrated)
Q2_P25399	1	2.32213	0.329362	0.689213	Q2_P25399	C810151.1	TC15212	Sm_noMatches_Gb_bothSt	none	GCATGATCATTAATACACTGGATCCATTCGTAAGTATAAACCCATCTCATACATACAAGT	Smp_011270.2	Sj-Ts4 protein , putative	---NA---	1073	0	0	0	#N/A	#N/A	#N/A	#N/A	#N/A	#N/A	#N/A	0	0	0	0	0	no IPS match	#N/A
Q2_P00439	1	2.32024	0.784612	0.725663	Q2_P00439	C801279.1	TC7007	Sm_Schisto_Orth_only	SJCHGC03094 protein [Schistosoma japonicum] ||SJCHGC03136 protein [Schistosoma japonicum] ||	AACTCTCTTATTTCCACGACTAACCCTTCCCACGTCCTATTATCTCCTCGCGCCGTTAGG	Smp_169800	tgf beta receptor associated protein -1, putative	sjchgc03094 protein	616	9	3.28423e-43	0.715556	gi|256084008|ref|XP_002578226.1|hypothetical protein [Schistosoma mansoni] >gi|238663589|emb|CAZ34464.1| hypothetical protein [Schistosoma mansoni]	XP_002578226	3.28423e-43	82	114.775	74	61	0	0	0	0	0	no IPS match	#N/A
Q2_P12271	1	2.31971	0.627078	0.934248	Q2_P12271	C908178.1	#N/A	Sm_noMatches_Gb_bothSt	none	CCAAAAGGTATACGAACGCATAAAGTAATCATCCCATATGAATCATCATTTAGTCGTGAT	Smp_127680	rabconnectin-related	rabconnectin-related [Schistosoma mansoni]	666	1	2.7076e-87	0.98	gi|256072361|ref|XP_002572504.1|rabconnectin-related [Schistosoma mansoni] >gi|238657664|emb|CAZ28736.1| rabconnectin-related [Schistosoma mansoni]	XP_002572504	2.7076e-87	98	312.383	170	167	0	0	0	0	0	PTHR13950 (PANTHER), PTHR13950:SF1 (PANTHER)	noIPR (unintegrated)
Q2_P40574	1	2.3188	1.24404	0.675767	Q2_P40574	JAP10165.S	#N/A	Sm_newGenes_Orth_onlyJapon	none	TCCACCACGTAGACGAAGGACAAGATGCAGAGTCGACTCTTTCTGGATGTTGTAGTCAGA			---NA---	533	0	0	0	#N/A	#N/A	#N/A	#N/A	#N/A	#N/A	#N/A	0	0	0	0	0	no IPS match	#N/A
Q2_P19726	1	2.31314	3.15785	0.348119	Q2_P19726	C802519.1	TC17127	Sm_Orth_inOther_sp	SJCHGC09134 protein [Schistosoma japonicum] ||cryptopsoridial mucin [Cryptosporidium parvum] gb|EAK90389.1| cryptopsoridial mucin large thr stretch signal peptide sequence transcripts identified by EST [Cryptosporidium parvum] ||glycoprotein gp2 [Equine herpesvirus 4] ||Hypothetical protein C30H6.11 [Caenorhabditis elegans] ref|NP_001023035.1| C30H6.11 [Caenorhabditis elegans] ||glycoprotein gp2 …	ATGGACATTAGTTCTTTTGTTTAATCGTATGGAACCAAACAAAACTTCGAATGACGCCAC	Smp_162770	expressed protein	sjchgc09134 protein	854	2	1.42808e-50	0.89	gi|256084965|ref|XP_002578695.1|hypothetical protein [Schistosoma mansoni] >gi|238664077|emb|CAZ34933.1| expressed protein [Schistosoma mansoni]	XP_002578695	1.42808e-50	100	204.142	97	97	1	C:GO:0016020	C:membrane	0	0	SignalP (SIGNALP)	noIPR (unintegrated)
Q2_P28728	1	2.3095	1.60717	0.178588	Q2_P28728	C902611.1	#N/A	Sm_Orth_inOther_sp	cryptopsoridial mucin [Cryptosporidium parvum] gb|EAK90389.1| cryptopsoridial mucin large thr stretch signal peptide sequence transcripts identified by EST [Cryptosporidium parvum] ||GP900 mucin-like glycoprotein [Cryptosporidium parvum] ||Hoglet [Monosiga ovata] ||hypothetical protein Chro.30098 [Cryptosporidium hominis] gb|EAL35153.1| hypothetical protein Chro.30098 [Cryptosporidium hominis] ||…	ACACAACAGATCATTCACATGATTCGACTATAGCGACAGAAACAACGTCAACAACGGAAA	Smp_162770	expressed protein	hypothetical protein [Schistosoma mansoni]	517	1	1.0966e-17	0.98	gi|256084965|ref|XP_002578695.1|hypothetical protein [Schistosoma mansoni] >gi|238664077|emb|CAZ34933.1| expressed protein [Schistosoma mansoni]	XP_002578695	1.0966e-17	98	93.2041	58	57	1	C:GO:0016020	C:membrane	0	0	no IPS match	#N/A
Q2_P08386	1	2.30248	1.0261	0.854249	Q2_P08386	C901676.1	#N/A	Sm_noMatches_Gb_singleSt	none	CATCATCATCATTATCGTCATCTTCGTCTTCACGATCGTCTTCTTTATTGTATGTATCAT	Smp_134840	expressed protein	hypothetical protein [Schistosoma mansoni]	378	1	4.02072e-19	1	gi|256074953|ref|XP_002573786.1|hypothetical protein [Schistosoma mansoni] >gi|238658974|emb|CAZ30018.1| expressed protein [Schistosoma mansoni]	XP_002573786	4.02072e-19	100	97.8265	47	47	0	0	0	0	0	no IPS match	#N/A
Q2_P00409	1	2.29956	0.809975	0.726267	Q2_P00409	C801217.1	#N/A	Sm_Orth_inOther_sp	TPA: gag-pol polyprotein [Schistosoma mansoni] ||reverse transcriptase [Schistosoma mansoni] ||reverse transcriptase [Schistosoma mansoni] ||TPA: gag-pol polyprotein [Schistosoma mansoni] ||PREDICTED: similar to reverse transcriptase [Danio rerio] ||	AAGGTCTGTTCCGGTATAACCGACTACCTTTTCCGGTGAAGACAGCGCCTTCTATTTTTC	Smp_139920	cdc50-related	gag-pol polyprotein	539	20	1.03307e-72	0.764	gi|67625690|tpe|CAJ00230.1|TPA: gag-pol polyprotein [Schistosoma mansoni]	CAJ00230	1.03307e-72	88	276.174	175	154	8	F:GO:0003964; F:GO:0003677; P:GO:0006278; F:GO:0003723; F:GO:0004190; P:GO:0006508; F:GO:0008270; P:GO:0015074	F:RNA-directed DNA polymerase activity; F:DNA binding; P:RNA-dependent DNA replication; F:RNA binding; F:aspartic-type endopeptidase activity; P:proteolysis; F:zinc ion binding; P:DNA integration	EC:2.7.7.49; EC:3.4.23.0	0	IPR000477; G3DSA:3.10.10.10 (GENE3D), PTHR10178 (PANTHER), PTHR10178:SF14 (PANTHER), SSF56672 (SUPERFAMILY)	IPR000477 (Reverse transcriptase) noIPR (unintegrated)
Q2_P37265	1	2.29938	0.653242	0.663617	Q2_P37265	C917991.1	#N/A	Sm_noMatches_Gb_singleSt	none	TCTAAGTAATTACCCTACTGTTCTAATTTAGTCAGTCAGCTACAACGCAGGACCAGGCAC	Smp_014780.1	alpha-actinin, putative	---NA---	290	0	0	0	#N/A	#N/A	#N/A	#N/A	#N/A	#N/A	#N/A	0	0	0	0	0	no IPS match	#N/A
Q2_P40505	1	2.29857	0.288003	0.485515	Q2_P40505	JAP08263.S	#N/A	Sm_newGenes_Orth_onlyJapon	none	GCAGCTGCAAATTTATTCGCCTATCATATGTTGGGAAATTACATTGTAATCGTTCTAATC	Smp_142490	epididymal membrane protein E9-related	epididymal membrane protein e9-related	500	1	3.90035e-07	0.61	gi|256077665|ref|XP_002575122.1|epididymal membrane protein E9-related [Schistosoma mansoni] >gi|238660350|emb|CAZ31355.1| epididymal membrane protein E9-related [Schistosoma mansoni]	XP_002575122	3.90035e-07	61	48.9062	90	55	0	0	0	0	0	SignalP (SIGNALP)	noIPR (unintegrated)
Q2_P03953	1	2.2969	1.26729	0.923841	Q2_P03953	C807425.1	TC16701	Sm_noMatches_Gb_singleSt	none	GTATTTTCTGAAATTTGAGTGAATAACATCACTGGATGTACCTGCATCTCATAGTTGATG	Smp_173160	zinc metalloprotease, putative	---NA---	817	0	0	0	#N/A	#N/A	#N/A	#N/A	#N/A	#N/A	#N/A	0	0	0	0	0	no IPS match	#N/A
Q2_P29730	1	2.29606	0.91592	0.654361	Q2_P29730	C903998.1	#N/A	Sm_noMatches_Gb_singleSt	none	GTTAGTTTCAAACGCCATCGCATTATCCACTTAAATGAGTTTAGACAGCCATCATTTTGT			dynein heavy chain	356	1	8.67707e-06	0.74	gi|256052216|ref|XP_002569671.1|dynein heavy chain [Schistosoma mansoni] >gi|227284377|emb|CAY16919.1| dynein heavy chain, putative [Schistosoma mansoni]	XP_002569671	8.67707e-06	74	53.5286	43	32	0	0	0	0	0	no IPS match	#N/A
Q2_P01128	1	2.29412	0.231747	0.169281	Q2_P01128	C802643.1	TC17210	Sm_noMatches_Gb_bothSt	none	CTCTGTTTCCTTCAGTGTATTTGCAAACAGTTCATATGTGTACTAATGTATGACTACGAA	Smp_173280	peptidyl-prolyl cis-trans isomerase h, ppih, putative	---NA---	433	0	0	0	#N/A	#N/A	#N/A	#N/A	#N/A	#N/A	#N/A	0	0	0	0	0	no IPS match	#N/A
Q2_P18941	1	2.29035	0.0844174	0.455614	Q2_P18941	C801529.1	TC10792	Sm_Orth_inOther_sp	PREDICTED: similar to CG9915-PA isoform 9 [Bos taurus] ||PREDICTED: similar to CG9915-PA isoform 4 [Bos taurus] ||PREDICTED: similar to CG9915-PA isoform 3 [Bos taurus] ||PREDICTED: similar to CG9915-PA isoform 1 [Bos taurus] ||PREDICTED: similar to CG9915-PA isoform 8 [Bos taurus] ||	GACAACTTGCCTCCATTTCGCTGGTCACTAATTAAAGACGTGGAGAAACCTTTGATGCAC	Smp_126120	expressed protein	iws1 homolog ( cerevisiae)	1674	20	0	0.6545	gi|256072007|ref|XP_002572329.1|Transcription factor IWS1 [Schistosoma mansoni] >gi|238657485|emb|CAZ28560.1| Transcription factor IWS1, putative [Schistosoma mansoni]	XP_002572329	0	100	782.326	501	501	0	0	0	0	0	IPR017923	IPR017923 (Transcription factor IIS, N-terminal)
Q2_P31799	1	2.28877	1.72352	0.999027	Q2_P31799	C907582.1	#N/A	Sm_noMatches_Gb_bothSt	none	GCTCGTCTGACGTCAGTACACTCCACTATCCATCCATCTCTCGTCCGTTTCATTAATATT			---NA---	226	0	0	0	#N/A	#N/A	#N/A	#N/A	#N/A	#N/A	#N/A	0	0	0	0	0	no IPS match	#N/A
Q2_P02309	1	2.28728	0.827727	0.758748	Q2_P02309	C804723.1	TC10242	Sm_noMatches_Gb_singleSt	none	ACTTCTCAGCAGTGTGCATCCACGTTTTTCGTTTAATGATATTTAGACTTGCATTTAGGT			---NA---	692	0	0	0	#N/A	#N/A	#N/A	#N/A	#N/A	#N/A	#N/A	0	0	0	0	0	SignalP (SIGNALP)	noIPR (unintegrated)
Q2_P35734	1	2.28344	1.37273	1.03733	Q2_P35734	C915437.1	Contig6190	Sm_noMatches_Gb_bothSt	none	GGATTCTACTACTAGCCACCACCCATTTCTGCTTATAATGGTAGTTATATTGTATATCAT			---NA---	647	0	0	0	#N/A	#N/A	#N/A	#N/A	#N/A	#N/A	#N/A	0	0	0	0	0	no IPS match	#N/A
Q2_P24413	1	2.27888	1.02136	0.65685	Q2_P24413	C808889.1	TC17010	Sm_noMatches_Gb_bothSt	none	TAGACCGTCTGTGATTGTTGACTGAACGAATTCAGTCTCACATTGTATTGTTGATGGTAA			hypothetical protein [Schistosoma mansoni]	775	1	2.83869e-52	0.93	gi|256056127|ref|XP_002570219.1|hypothetical protein [Schistosoma mansoni] >gi|227291175|emb|CAY18677.1| hypothetical protein [Schistosoma mansoni]	XP_002570219	2.83869e-52	93	209.534	108	101	0	0	0	0	0	no IPS match	#N/A
Q2_P08090	1	2.27852	0.843453	0.772374	Q2_P08090	C900829.1	#N/A	Sm_noMatches_Gb_bothSt	none	AGTCAATATATTTGTTTGGTTGTCTCTAGGTACGACCGAGAGTGGGGAGAGTCCGCTCGC	Smp_194030	G-protein signalling modulator, putative	sjchgc05284 protein	309	3	7.25027e-05	0.606667	gi|76162629|gb|AAX30582.2|SJCHGC05284 protein [Schistosoma japonicum]	AAX30582	7.25027e-05	65	50.447	52	34	0	0	0	0	0	no IPS match	#N/A
Q2_P13684	1	2.26761	1.03788	0.825462	Q2_P13684	C911008.1	#N/A	Sm_noMatches_Gb_singleSt	none	TATTCTTATTCTTGATGTTTCCTGACGGATTCGATCCTGTGACACCCAGCTTCAAAGTCA			---NA---	217	0	0	0	#N/A	#N/A	#N/A	#N/A	#N/A	#N/A	#N/A	0	0	0	0	0	SignalP (SIGNALP)	noIPR (unintegrated)
Q2_P23353	1	2.26658	0.888756	0.782097	Q2_P23353	C807486.1	TC12128	Sm_noMatches_Gb_bothSt	none	ACTCCTCAGCAGTGCGCAACCACGTCTTTTGTTTAATGAAATTTAGCCTTGCATTTAGGT	Smp_156830	hypothetical protein	atp-dependent transporter	864	1	0.000788606	0.72	gi|256086079|ref|XP_002579233.1|ATP-dependent transporter [Schistosoma mansoni] >gi|238664653|emb|CAZ35472.1| ATP-dependent transporter, putative [Schistosoma mansoni]	XP_002579233	0.000788606	72	48.9062	43	31	5	F:GO:0005524; F:GO:0016887; F:GO:0000166; F:GO:0017111; P:GO:0009851	F:ATP binding; F:ATPase activity; F:nucleotide binding; F:nucleoside-triphosphatase activity; P:auxin biosynthetic process	0	0	SignalP (SIGNALP)	noIPR (unintegrated)
Q2_P17452	1	2.26644	3.31228	0.305822	Q2_P17452	C919412.1	#N/A	Sm_noMatches_Gb_bothSt	none	TAACCGTTTTCAAGTGGATTCCATTGACCTTTTATGCGACATGTCAATCATTACCACCTT			---NA---	404	0	0	0	#N/A	#N/A	#N/A	#N/A	#N/A	#N/A	#N/A	0	0	0	0	0	SignalP (SIGNALP)	noIPR (unintegrated)
Q2_P23209	1	2.26073	0.407096	0.21184	Q2_P23209	C807281.1	TC7258	Sm_noMatches_Gb_bothSt	none	TCATAAAGCACAACCACTCATTTCACTGTTACACATCAGCATTTCGATGCATGTCATTTT	Smp_032560.2	expressed protein	---NA---	452	0	0	0	#N/A	#N/A	#N/A	#N/A	#N/A	#N/A	#N/A	0	0	0	0	0	no IPS match	#N/A
Q2_P15486	1	2.25899	0.860814	0.873658	Q2_P15486	C914904.1	#N/A	Sm_noMatches_Gb_bothSt	none	GCCGTGGGTGGGTAGAGTCAGCTCTTCTCGAAATGCTCTCATATGATCATGCGTATACAG			---NA---	176	0	0	0	#N/A	#N/A	#N/A	#N/A	#N/A	#N/A	#N/A	0	0	0	0	0	no IPS match	#N/A
Q2_P10279	1	2.2578	2.48968	2.40664	Q2_P10279	C904449.1	#N/A	Sm_noMatches_Gb_bothSt	none	AATGAATCAATCGCTACGTCGTCTACATCATCATCTTCATCATCCAAAGAGTGATGGTTA	Smp_166880	expressed protein	hypothetical protein [Schistosoma mansoni]	292	1	1.3881e-27	1	gi|256086305|ref|XP_002579341.1|hypothetical protein [Schistosoma mansoni] >gi|238664771|emb|CAZ35580.1| expressed protein [Schistosoma mansoni]	XP_002579341	1.3881e-27	100	125.946	79	79	0	0	0	0	0	no IPS match	#N/A
Q2_P02174	1	2.25503	0.671689	0.410406	Q2_P02174	C804505.1	#N/A	Sm_noMatches_Gb_bothSt	none	GACCACCCAACCTGTCCATTATTATCATAGTTAATTAGTTAGTTAGTTTGCCAACCACTA			---NA---	956	0	0	0	#N/A	#N/A	#N/A	#N/A	#N/A	#N/A	#N/A	0	0	0	0	0	no IPS match	#N/A
Q2_P04728	1	2.2546	0.878598	0.630065	Q2_P04728	C808691.1	TC9312	Sm_noMatches_Gb_singleSt	none	CTGAGCTGACATCCAACGGTGTTAATGTATAGCTTAAGTCAATCCACGATATTGCGCGAC	Smp_137170	plasma membrane calcium-transporting atpase, putative	---NA---	468	0	0	0	#N/A	#N/A	#N/A	#N/A	#N/A	#N/A	#N/A	0	0	0	0	0	no IPS match	#N/A
Q2_P05626	1	2.24788	0.974066	0.435087	Q2_P05626	C810367.1	Contig8565	Sm_Orth_inOther_sp	SJCHGC06819 protein [Schistosoma japonicum] ||SJCHGC06818 protein [Schistosoma japonicum] ||unnamed protein product [Tetraodon nigroviridis] ||PREDICTED: similar to Lysosomal Pro-X carboxypeptidase precursor (Prolylcarboxypeptidase) (PRCP) (Proline carboxypeptidase) (Angiotensinase C) (Lysosomal carboxypeptidase C) [Canis familiaris] ||ENSANGP00000018571 [Anopheles gambiae str. PEST] ref|XP_30918…	CTTTCTTCATTTAAATAGTGCGAATGAATCGTGTAGCGTAGTTGGAAATGTTTGTTGACT			lysosomal pro-xaa carboxypeptidase (s28 family)	2043	20	0	0.662	gi|256070800|ref|XP_002571730.1|lysosomal Pro-Xaa carboxypeptidase (S28 family) [Schistosoma mansoni] >gi|238656877|emb|CAZ27960.1| lysosomal Pro-Xaa carboxypeptidase (S28 family) [Schistosoma mansoni]	XP_002571730	0	100	969.533	481	481	3	F:GO:0004180; F:GO:0008236; P:GO:0006508	F:carboxypeptidase activity; F:serine-type peptidase activity; P:proteolysis	0	0	IPR008758; PTHR11010:SF9 (PANTHER), SSF53474 (SUPERFAMILY)	IPR008758 (Peptidase S28) noIPR (unintegrated)
Q2_P28673	1	2.24781	0.883626	0.678186	Q2_P28673	C902542.1	#N/A	Sm_noMatches_Gb_bothSt	none	TCTTCAGCAGTGCACGTCCACGATCCCGCACTGCGGATTCAAATACAGCACCTTTGGCCT	Smp_001110	hypothetical conserved protein	---NA---	331	0	0	0	#N/A	#N/A	#N/A	#N/A	#N/A	#N/A	#N/A	0	0	0	0	0	no IPS match	#N/A
Q2_P32117	1	2.24505	1.06072	0.72952	Q2_P32117	C908251.1	#N/A	Sm_noMatches_Gb_singleSt	none	ATCTTTTATATAAATCTGAACTTTAATGTTATCACGTTTTGGTTTGGCCGCCCCTAACTC	Smp_165740	cell adhesion molecule, putative	---NA---	428	0	0	0	#N/A	#N/A	#N/A	#N/A	#N/A	#N/A	#N/A	0	0	0	0	0	SignalP (SIGNALP)	noIPR (unintegrated)
Q2_P04837	1	2.23945	0.870707	0.55628	Q2_P04837	C808854.1	TC18655	Sm_noMatches_Gb_bothSt	none	AGACCAGTACAATGTCATCTGATGATACTGTTGTTGTACACCTCCTCCTGGCCCTCTCCA			---NA---	717	0	0	0	#N/A	#N/A	#N/A	#N/A	#N/A	#N/A	#N/A	0	0	0	0	0	no IPS match	#N/A
Q2_P30139	1	2.23344	0.75213	0.740784	Q2_P30139	C904572.1	#N/A	Sm_noMatches_Gb_bothSt	none	AAACAGTGTGCATCCACGACCTCGCACGCGGTGTCCGAACCAAGGTTCTGTGGTTTTGCT			---NA---	372	0	0	0	#N/A	#N/A	#N/A	#N/A	#N/A	#N/A	#N/A	0	0	0	0	0	no IPS match	#N/A
Q2_P00895	1	2.22596	0.888349	0.727405	Q2_P00895	C802096.1	Contig1185	Sm_Orth_inOther_sp	histidine-rich glycoprotein precursor - Plasmodium lophurae emb|CAA25698.1| histidine-rich protein [Plasmodium lophurae] sp|P04929|HRPX_PLALO HISTIDINE-RICH GLYCOPROTEIN PRECURSOR prf||1101401A protein His rich ||hypothetical protein DDB0167791 [Dictyostelium discoideum] gb|AAM44363.1| hypothetical protein [Dictyostelium discoideum] gb|AAM09303.2| similar to Plasmodium lophurae. Histidine-rich gl…	ACCATTCATACAATCATCTCCATCATCAAAATCACATTCTCCAGCAATAAATTCGCCCTC			---NA---	742	0	0	0	#N/A	#N/A	#N/A	#N/A	#N/A	#N/A	#N/A	0	0	0	0	0	no IPS match	#N/A
Q2_P26381	1	2.22148	0.01	0.0649927	Q2_P26381	C811877.1	TC18190	Sm_Schisto_Orth_only	SJCHGC01860 protein [Schistosoma japonicum] ||unknown [Schistosoma japonicum] ||	GAAGCATTGGCTCGTCAAGAAGCAAAAGATGATACATACATACTATCAGTTTAATATTGG	Smp_123880	expressed protein	sjchgc01860 protein	604	3	2.01778e-42	0.773333	gi|256070919|ref|XP_002571789.1|hypothetical protein [Schistosoma mansoni] >gi|238656937|emb|CAZ28019.1| expressed protein [Schistosoma mansoni]	XP_002571789	2.01778e-42	100	176.022	112	112	0	0	0	0	0	SignalP (SIGNALP)	noIPR (unintegrated)
Q2_P18445	1	2.22126	0.754997	0.929252	Q2_P18445	C800652.1	#N/A	Sm_noMatches_Gb_bothSt	none	CAGCTTAATAAATTTGACTAACTGACAAGAGATTCGAACTCAGGACCTACCAATCTCGCG	Smp_055100	expressed protein	---NA---	609	0	0	0	#N/A	#N/A	#N/A	#N/A	#N/A	#N/A	#N/A	0	0	0	0	0	no IPS match	#N/A
Q2_P25963	1	2.21891	0.64848	1.22258	Q2_P25963	C811300.1	TC9624	Sm_noMatches_Gb_bothSt	none	TTAGTAAGTCCTAACGCACATATGTCTGGCCATCCTGTTGCGACGTGCAGTGTTGATTTT	Smp_159350	platelet binding protein-related	platelet binding	459	1	3.10434e-48	1	gi|256083707|ref|XP_002578081.1|platelet binding protein-related [Schistosoma mansoni] >gi|238663433|emb|CAZ34319.1| platelet binding protein-related [Schistosoma mansoni]	XP_002578081	3.10434e-48	100	194.512	131	131	0	0	0	0	0	no IPS match	#N/A
Q2_P04758	1	2.21642	1.01274	0.656172	Q2_P04758	C808733.1	Contig6054	Sm_noMatches_Gb_bothSt	none	TCACTTGTCTCGCAGATATTCATGTTCATGCCTTCTCGGTTCAATCGATTCTGCTTAGTC			---NA---	570	0	0	0	#N/A	#N/A	#N/A	#N/A	#N/A	#N/A	#N/A	0	0	0	0	0	no IPS match	#N/A
Q2_P25384	1	2.21532	0.665663	0.775778	Q2_P25384	C810136.1	Contig644	Sm_Orth_inOther_sp	cathepsin C [Schistosoma mansoni] sp|Q26563|CATC_SCHMA Cathepsin C precursor ||cathepsin C ||SJCHGC01753 protein [Schistosoma japonicum] ||preprocathepsin C [Schistosoma japonicum] ||PREDICTED: similar to Dipeptidyl-peptidase I precursor (DPP-I) (DPPI) (Cathepsin C) (Cathepsin J) (Dipeptidyl transferase) [Gallus gallus] ||	TTCCGAACAACCTATCTTGTCTCCTCAAGCTGTGGTTGACTGTAGCCCCTACTCCGAAGG	Smp_019030	Cathepsin C precursor, putative	hypotherical protein	1191	20	0	0.7575	gi|256074073|ref|XP_002573351.1|dipeptidyl-peptidase I (C01 family) [Schistosoma mansoni] >gi|238658529|emb|CAZ29583.1| dipeptidyl-peptidase I (C01 family) [Schistosoma mansoni]	XP_002573351	0	99	792.727	373	372	0	0	0	0	0	IPR000169; IPR000668; IPR013128; IPR014882; G3DSA:2.40.128.80 (GENE3D), G3DSA:3.90.70.10 (GENE3D), PTHR12411:SF17 (PANTHER), SignalP (SIGNALP), SSF54001 (SUPERFAMILY), SSF75001 (SUPERFAMILY)	IPR000169 (Cathepsin C exclusion) IPR000668 (Peptidase C1A, papain) IPR013128 (Peptidase C1A, papain C-terminal) IPR014882 (Peptidase, cysteine peptidase active site) noIPR (unintegrated)
Q2_P00812	1	2.21435	0.880543	0.716176	Q2_P00812	C801941.1	Contig6100	Sm_noMatches_Gb_bothSt	none	TGAGCCGGCATCCAACGGTGTTATTGTCGATGGTGGTCTCTAGCTTCAATTGACTCATGA			filamin [Schistosoma mansoni]	532	1	1.07233e-05	0.71	gi|256070267|ref|XP_002571464.1|filamin [Schistosoma mansoni] >gi|238656608|emb|CAZ27688.1| filamin [Schistosoma mansoni]	XP_002571464	1.07233e-05	71	53.5286	52	37	0	0	0	0	0	no IPS match	#N/A
Q2_P01908	1	2.21062	1.60321	1.69181	Q2_P01908	C804053.1	#N/A	Sm_noMatches_Gb_singleSt	none	TCATCCCATCGCCATCCGGCACTCACCAACACATTCATTCACCCACACGCTTGCTTGCTC			hypothetical protein [Schistosoma mansoni]	713	1	7.51189e-14	1	gi|256065211|ref|XP_002570453.1|hypothetical protein [Schistosoma mansoni] >gi|227298237|emb|CAY18246.1| expressed protein [Schistosoma mansoni]	XP_002570453	7.51189e-14	100	81.6481	35	35	0	0	0	0	0	no IPS match	#N/A
Q2_P18375	1	2.21025	0.38834	0.444098	Q2_P18375	C800560.1	Contig6015	Sm_Orth_inOther_sp	SJCHGC01645 protein [Schistosoma japonicum] ||novel protein similar to vertebrate ectonucleotide pyrophosphatase\/phosphodiesterase 5 (putative function) (ENPP5) [Danio rerio] emb|CAI11937.1| novel protein similar to vertebrate ectonucleotide pyrophosphatase\/phosphodiesterase 5 (putative function) (ENPP5) [Danio rerio] ||unnamed protein product [Tetraodon nigroviridis] ||PREDICTED: similar to ec…	GCATCGTAAGGAAACCAATGAACCATTCATTCGTTTACCCATTGATAATGATAAAGAGTT	Smp_106700	ectonucleotide pyrophosphatase/phosphodiesterase, putative	ectonucleotide pyrophosphatase phosphodiesterase 5 ( function)	1854	20	0	0.64	gi|256066485|ref|XP_002570535.1|ectonucleotide pyrophosphatase/phosphodiesterase [Schistosoma mansoni] >gi|227299429|emb|CAY18084.1| ectonucleotide pyrophosphatase/phosphodiesterase, putative [Schistosoma mansoni]	XP_002570535	0	100	1136.32	547	547	0	0	0	0	0	IPR002591; IPR017849; IPR017850; PTHR10151 (PANTHER)	IPR002591 (Alkaline phosphatase-like, alpha/beta/alpha) IPR017849 (Alkaline-phosphatase-like, core domain) IPR017850 (Type I phosphodiesterase/nucleotide pyrophosphatase/phosphate transferase) noIPR (unintegrated)
Q2_P01497	1	2.20627	0.883698	0.948391	Q2_P01497	C803342.1	TC16679	Sm_noMatches_Gb_bothSt	none	ACAATCATAAACGTTTCACAAACATACACTCTACTCCATCCTCACTACTACAATCACACT			---NA---	769	0	0	0	#N/A	#N/A	#N/A	#N/A	#N/A	#N/A	#N/A	0	0	0	0	0	no IPS match	#N/A
Q2_P32173	1	2.20579	1.7147	1.39022	Q2_P32173	C908394.1	#N/A	Sm_noMatches_Gb_bothSt	none	CCAATCGCTGATGAACCACAAACTACTCAATCTCTCTCTCCCTCTCGCTTCCTGATCCAA	Smp_185090.5	expressed protein	hypothetical protein [Schistosoma mansoni]	382	4	2.67988e-23	0.9675	gi|256091971|ref|XP_002581780.1|hypothetical protein [Schistosoma mansoni] >gi|238668001|emb|CAZ38021.1| expressed protein [Schistosoma mansoni]	XP_002581780	2.67988e-23	98	111.694	52	51	0	0	0	0	0	SignalP (SIGNALP)	noIPR (unintegrated)
Q2_P33629	1	2.18925	0.833141	0.525461	Q2_P33629	C911166.1	#N/A	Sm_noMatches_Gb_bothSt	none	TCTCCTCTCCCTTCAGGATTCCAGCTGAGCGCTTGTCTCATAATGCGGTTTGATGGTTTC			---NA---	400	0	0	0	#N/A	#N/A	#N/A	#N/A	#N/A	#N/A	#N/A	0	0	0	0	0	no IPS match	#N/A
Q2_P33073	1	2.18879	0.01	0.891531	Q2_P33073	C910084.1	#N/A	Sm_noMatches_Gb_bothSt	none	CCATTCGCTTGATAATCACCAGTTCGTTTATATTTACGTTCTTCAATTAAACCACCTTGA	Smp_000280	similar to female-specific protein 800 (fs800)	female-specific protein 800	510	20	2.31576e-41	0.6285	gi|256070315|ref|XP_002571488.1|similar to female-specific protein 800 (fs800) [Schistosoma mansoni] >gi|238656632|emb|CAZ27712.1| similar to female-specific protein 800 (fs800) [Schistosoma mansoni]	XP_002571488	2.31576e-41	100	171.785	85	85	0	0	0	0	0	no IPS match	#N/A
Q2_P41442	1	2.18747	0.01	0.782981	Q2_P41442	JAP03173.S	#N/A	Sm_newGenes_Orth_onlyJapon	eggshell precursor protein [Schistosoma japonicum] ||eggshell protein chorion [Schistosoma japonicum] ||eggshell protein chorion [Schistosoma japonicum] dbj|BAD06410.1| eggshell protein chorion [Schistosoma japonicum] ||34kDa eggshell precursor protein [Schistosoma japonicum] ||	CCAACACCAGTCATTTTACCATGAACATTTAATCGACTATGACTATACTTAGAACCAGAT	Smp_000430.1	eggshell precursor protein	eggshell protein precursor	739	13	2.04263e-62	0.773846	gi|189502990|gb|ACE06876.1|unknown [Schistosoma japonicum]	ACE06876	2.04263e-62	82	122.479	79	65	0	0	0	0	0	IPR012615	IPR012615 (Trematode Eggshell Synthesis)
Q2_P02756	1	2.18568	0.0613213	0.332688	Q2_P02756	C805478.1	TC19683	Sm_Orth_inOther_sp	IB1 protein [Schistosoma japonicum] ||SJCHGC04453 protein [Schistosoma japonicum] ||hypothetical protein [Taenia solium] ||SJCHGC03707 protein [Schistosoma japonicum] ||SJCHGC03072 protein [Schistosoma japonicum] ||	ATTCAAGGTGAAAGTTCAGGATGTTTTCCATGGGGTGGAGATGAGCATAAATGTGAATAT	Smp_035550	expressed protein	dm9 domain-containing protein	393	20	3.39214e-74	0.5915	gi|256092978|ref|XP_002582154.1|hypothetical protein [Schistosoma mansoni] >gi|238804797|emb|CAZ39254.1| expressed protein [Schistosoma mansoni]	XP_002582154	3.39214e-74	100	280.796	131	131	0	0	0	0	0	PF11901 (PFAM)	noIPR (unintegrated)
Q2_P33240	1	2.18117	1.11326	0.901488	Q2_P33240	C910366.1	#N/A	Sm_noMatches_Gb_singleSt	none	TTGCGCGCGAACACTTAACCTCTTGACCACTGAGCCAGAATTCACTGGGGTACATATCTG	Smp_003340	expressed protein	---NA---	565	0	0	0	#N/A	#N/A	#N/A	#N/A	#N/A	#N/A	#N/A	0	0	0	0	0	no IPS match	#N/A
Q2_P18870	1	2.17923	0.816166	0.84057	Q2_P18870	C801437.1	TC18336	Sm_noMatches_Gb_bothSt	none	CCAACAAGACGTATCAGCGTATGAACCCGTGTTGGTCAACGACTACCATGGGACTGTATC			---NA---	666	0	0	0	#N/A	#N/A	#N/A	#N/A	#N/A	#N/A	#N/A	0	0	0	0	0	no IPS match	#N/A
Q2_P22505	1	2.1791	0.217612	0.332826	Q2_P22505	C806335.1	TC6884	Sm_Orth_inOther_sp	hypothetical protein Avar03000175 [Anabaena variabilis ATCC 29413] ||hypothetical protein Ecan03000441 [Ehrlichia canis str. Jake] ||	CAGTGCTCTACCCCCTACGGTATTCGCTCGAGGCACTACCTCAATAGTTTTCGCGGAGAA			conserved protein	592	19	1.03866e-18	0.660526	gi|297181029|gb|ADI17229.1|hypothetical protein [uncultured alpha proteobacterium HF0070_14E07]	ADI17229	1.03866e-18	75	70.4774	48	36	0	0	0	0	0	no IPS match	#N/A
Q2_P23319	1	2.17849	0.938708	0.746522	Q2_P23319	C807437.1	TC19651	Sm_noMatches_Gb_bothSt	none	GTCTTCACATAATCACAGATTACAAGTTCACACTTAAATATTCACGCTCTCACATTTCAG			---NA---	344	0	0	0	#N/A	#N/A	#N/A	#N/A	#N/A	#N/A	#N/A	0	0	0	0	0	no IPS match	#N/A
Q2_P41337	1	2.17761	0.681383	0.685663	Q2_P41337	JAP10927.C	#N/A	Sm_newGenes_Orth_inOther_sp	SJCHGC04762 protein [Schistosoma japonicum] ||PREDICTED: similar to NipSnap1 protein [Strongylocentrotus purpuratus] ||PREDICTED: similar to NipSnap2 protein (Glioblastoma amplified sequence) [Strongylocentrotus purpuratus] ||ENSANGP00000023016 [Anopheles gambiae str. PEST] ref|XP_312904.2| ENSANGP00000023016 [Anopheles gambiae str. PEST] ||ENSANGP00000014771 [Anopheles gambiae str. PEST] ref|XP_…	GAACCCCGAGGCACTTCACTAAGCACAGTTTCCCAGCATGATAACTTGGAGTTCGCCCGT			glioblastoma amplified sequence	967	20	3.40751e-70	0.7275	gi|226468502|emb|CAX69928.1|Protein NipSnap [Schistosoma japonicum]	CAX69928	3.40751e-70	98	269.626	127	125	2	F:GO:0003674; P:GO:0008150	F:molecular_function; P:biological_process	0	0	IPR012577; G3DSA:3.30.70.1190 (GENE3D), PTHR21017 (PANTHER), PTHR21017:SF5 (PANTHER)	IPR012577 (NIPSNAP) noIPR (unintegrated)
Q2_P06329	1	2.17499	1.98424	1.88283	Q2_P06329	C811172.1	TC10052	Sm_noMatches_Gb_bothSt	none	TGGATAAATCACCGAAAAATTTCACATCGTCATCATCATCATCTTTGTCATCCCCATCAT	Smp_166960	Ubiquitin-protein ligase BRE1, putative	ubiquitin-protein ligase bre1	483	1	3.80778e-22	0.78	gi|256086330|ref|XP_002579353.1|Ubiquitin-protein ligase BRE1 [Schistosoma mansoni] >gi|238664784|emb|CAZ35592.1| Ubiquitin-protein ligase BRE1, putative [Schistosoma mansoni]	XP_002579353	3.80778e-22	78	101.293	79	62	0	0	0	0	0	no IPS match	#N/A
Q2_P20841	1	2.17471	1.30311	1.09083	Q2_P20841	C804034.1	TC9314	Sm_noMatches_Gb_bothSt	none	TCCTGTCCTAAACCTGGTTATCGTTTTCGTCATGGTCAACCACTTATTAATAAACCAAGT	Smp_148650	expressed protein	hypothetical protein [Schistosoma mansoni]	574	1	2.27551e-90	0.98	gi|256079965|ref|XP_002576254.1|hypothetical protein [Schistosoma mansoni] >gi|238661518|emb|CAZ32490.1| expressed protein [Schistosoma mansoni]	XP_002576254	2.27551e-90	98	335.109	191	189	0	0	0	0	0	no IPS match	#N/A
Q2_P31580	1	2.17423	0.421341	0.454741	Q2_P31580	C907233.1	#N/A	Sm_Orth_inOther_sp	alanine dehydrogenase [Propionibacterium acnes KPA171202] ref|YP_056928.1| alanine dehydrogenase [Propionibacterium acnes KPA171202] gb|AAT83980.1| alanine dehydrogenase [Propionibacterium acnes KPA171202] gb|AAT83970.1| alanine dehydrogenase [Propionibacterium acnes KPA171202] ||alanine dehydrogenase [Rhodococcus opacus] ||Alanine dehydrogenase and pyridine nucleotide transhydrogenase [Kineococc…	GACTTTGTGTCAACAAGACCCATGTCAATCGCCTCACACAACTGAAGTCCACGCTTCTCA	Smp_107320	hypothetical protein	alanine dehydrogenase	494	20	1.71979e-54	0.735	gi|295131792|ref|YP_003582455.1|alanine dehydrogenase [Propionibacterium acnes SK137] >gi|295131800|ref|YP_003582463.1| alanine dehydrogenase [Propionibacterium acnes SK137] >gi|291375069|gb|ADD98923.1| alanine dehydrogenase [Propionibacterium acnes SK137] >gi|291376023|gb|ADD99877.1| alanine dehydrogenase [Propionibacterium acnes SK137]	YP_003582455	1.71979e-54	90	215.312	124	112	3	P:GO:0055114; F:GO:0005488; F:GO:0000286	P:oxidation reduction; F:binding; F:alanine dehydrogenase activity	EC:1.4.1.1	Alanine, aspartate and glutamate metabolism;Reductive carboxylate cycle (CO2 fixation);Taurine and hypotaurine metabolism	no IPS match	#N/A
Q2_P29331	1	2.17361	0.91408	0.824513	Q2_P29331	C903465.1	#N/A	Sm_noMatches_Gb_bothSt	none	AAGTGGACTGGTTGAGAGTACTTACATGCATTACACACACTAGAACATCACAACACACAC			---NA---	292	0	0	0	#N/A	#N/A	#N/A	#N/A	#N/A	#N/A	#N/A	0	0	0	0	0	no IPS match	#N/A
Q2_P41104	1	2.15804	0.01	0.755502	Q2_P41104	JAP04421.C	#N/A	Sm_newGenes_Orth_inOther_sp	eggshell protein chorion [Schistosoma japonicum] ||eggshell protein chorion [Schistosoma japonicum] dbj|BAD06410.1| eggshell protein chorion [Schistosoma japonicum] ||eggshell precursor protein [Schistosoma japonicum] ||34kDa eggshell precursor protein [Schistosoma japonicum] ||unknown [Schistosoma japonicum] ||	CCAACACCAGTCATTTTACCATGAACATTTAATCGACTATGACTATACTTAGAACCAGAT	Smp_000430.1	eggshell precursor protein	eggshell protein precursor	539	20	2.0115e-76	0.818	gi|226478094|emb|CAX72740.1|Putative eggshell protein precursor [Schistosoma japonicum]	CAX72740	2.0115e-76	100	288.5	136	136	0	0	0	0	0	IPR012615	IPR012615 (Trematode Eggshell Synthesis)
Q2_P04850	1	2.1554	1.72298	0.832103	Q2_P04850	C808873.1	TC7976	Sm_noMatches_Gb_singleSt	none	TCGTGAAGGAGTATAGGCCGCACACCAGAGTTTCGCCATCAAGTGTGATCAGGTTCGTGT			2-like peptidase (c01 family)	999	10	1.58471e-33	0.777	gi|256072801|ref|XP_002572722.1|hypothetical protein [Schistosoma mansoni] >gi|238657886|emb|CAZ28954.1| hypothetical protein [Schistosoma mansoni]	XP_002572722	1.58471e-33	75	147.902	112	84	8	P:GO:0009851; P:GO:0006468; F:GO:0004519; F:GO:0003964; P:GO:0006278; F:GO:0003723; F:GO:0005524; F:GO:0004674	P:auxin biosynthetic process; P:protein amino acid phosphorylation; F:endonuclease activity; F:RNA-directed DNA polymerase activity; P:RNA-dependent DNA replication; F:RNA binding; F:ATP binding; F:protein serine/threonine kinase activity	EC:2.7.7.49; EC:2.7.11.0	0	SignalP (SIGNALP)	noIPR (unintegrated)
Q2_P15035	1	2.15504	1.75737	0.73175	Q2_P15035	C913752.1	#N/A	Sm_noMatches_Gb_bothSt	none	CTTAAGGGTCGGTCGTGGCCCGAATAGGTCAGCAGTAACATCTCTTACTGTGAAGATGAG			---NA---	122	0	0	0	#N/A	#N/A	#N/A	#N/A	#N/A	#N/A	#N/A	0	0	0	0	0	no IPS match	#N/A
Q2_P15505	1	2.15247	1.28903	0.692841	Q2_P15505	C915064.1	#N/A	Sm_noMatches_Gb_bothSt	none	CTGCTAGTCATTATCCGTCTCTGCTTAAAGTTGGAAACCTAAATAATGATAGAGAGAGGG			---NA---	678	0	0	0	#N/A	#N/A	#N/A	#N/A	#N/A	#N/A	#N/A	0	0	0	0	0	no IPS match	#N/A
Q2_P06748	1	2.15142	1.27189	1.20006	Q2_P06748	C811835.1	TC6901	Sm_noMatches_Gb_bothSt	none	CACTGTCTCTTTTCTGTACGTTAGAACAAATCACTCAGCCAACACCACACAACACACACC	Smp_185090.5	expressed protein	hypothetical protein [Schistosoma mansoni]	894	4	4.09673e-27	0.99	gi|256083313|ref|XP_002577890.1|hypothetical protein [Schistosoma mansoni] >gi|256091969|ref|XP_002581779.1| hypothetical protein [Schistosoma mansoni] >gi|238663230|emb|CAZ34128.1| expressed protein [Schistosoma mansoni] >gi|238668000|emb|CAZ38020.1| expressed protein [Schistosoma mansoni]	XP_002577890	4.09673e-27	100	126.331	59	59	0	0	0	0	0	no IPS match	#N/A
Q2_P32943	1	2.14596	1.29999	1.11864	Q2_P32943	C909873.1	#N/A	Sm_noMatches_Gb_singleSt	none	TTACTGAATTTACTGCTAGTCTTACTTACTTGCTTACTTACGCATGTTACTCCTAATGGA			---NA---	467	0	0	0	#N/A	#N/A	#N/A	#N/A	#N/A	#N/A	#N/A	0	0	0	0	0	no IPS match	#N/A
Q2_P27522	1	2.14253	0.826134	0.518598	Q2_P27522	C900200.1	#N/A	Sm_noMatches_Gb_bothSt	none	AACCTTTAGACCACTGAGACGGCATCTGACGGTCTCTGGTTCGAGTGCTGCATGTGGGAC	Smp_158460	hypothetical protein	---NA---	546	0	0	0	#N/A	#N/A	#N/A	#N/A	#N/A	#N/A	#N/A	0	0	0	0	0	no IPS match	#N/A
Q2_P25612	1	2.13616	1.47384	0.887696	Q2_P25612	C810614.1	TC8446	Sm_noMatches_Gb_bothSt	none	GAAGTGGAAGGAAGCAGAAGAACACCTGATAAATGTTTGACATTTAGTAAAAAACTGCTA			---NA---	524	0	0	0	#N/A	#N/A	#N/A	#N/A	#N/A	#N/A	#N/A	0	0	0	0	0	SignalP (SIGNALP)	noIPR (unintegrated)
Q2_P36532	1	2.13349	0.0801233	0.181491	Q2_P36532	C916771.1	#N/A	Sm_noMatches_Gb_bothSt	none	GCATAATCTGAGTCTGCCTGGACATCAGAATGAATTTTTATTAAGTACATTAGATATGGC	Smp_043390	expressed protein	hypothetical protein [Schistosoma mansoni]	169	1	3.16166e-24	1	gi|256078798|ref|XP_002575681.1|hypothetical protein [Schistosoma mansoni] >gi|238660924|emb|CAZ31914.1| expressed protein [Schistosoma mansoni]	XP_002575681	3.16166e-24	100	114.775	56	56	2	P:GO:0005975; F:GO:0004553	P:carbohydrate metabolic process; F:hydrolase activity, hydrolyzing O-glycosyl compounds	EC:3.2.1.0	0	no IPS match	#N/A
Q2_P24857	1	2.13182	0.982295	0.287117	Q2_P24857	C809424.1	TC12334	Sm_Orth_inOther_sp	SJCHGC05723 protein [Schistosoma japonicum] ||Serum/glucocorticoid regulated kinase [Danio rerio] gb|AAH67618.1| Serum/glucocorticoid regulated kinase [Danio rerio] ref|NP_954682.1| serum/glucocorticoid regulated kinase [Danio rerio] ||MGC107956 protein [Xenopus tropicalis] ref|NP_001025593.1| MGC107956 protein [Xenopus tropicalis] ||Sgk protein [Xenopus laevis] ||unknown [Xenopus laevis] ||	GAGGATAAACATTGATGAACTCATAGCTGCTGCTTGATTCCGTTTATGTATAATGCTAAT			serum glucocorticoid regulated kinase 1	1127	20	1.63736e-101	0.7325	gi|76155623|gb|AAX26914.2|SJCHGC05723 protein [Schistosoma japonicum]	AAX26914	1.63736e-101	93	374.015	203	190	8	C:GO:0005737; P:GO:0006468; F:GO:0005515; P:GO:0006950; C:GO:0043231; F:GO:0005524; F:GO:0004674; P:GO:0006814	C:cytoplasm; P:protein amino acid phosphorylation; F:protein binding; P:response to stress; C:intracellular membrane-bounded organelle; F:ATP binding; F:protein serine/threonine kinase activity; P:sodium ion transport	EC:2.7.11.0	0	IPR000719; IPR000961; IPR008271; IPR011009; IPR017442; IPR017892; G3DSA:1.10.510.10 (GENE3D), PTHR22985 (PANTHER), PTHR22985:SF70 (PANTHER)	IPR000719 (AGC-kinase, C-terminal) IPR000961 (Protein kinase, catalytic domain) IPR008271 (Protein kinase, C-terminal) IPR011009 (Protein kinase-like domain) IPR017442 (Serine/threonine-protein kinase, active site) IPR017892 (Serine/threonine-protein kinase-like domain) noIPR (unintegrated)
Q2_P37866	1	2.12559	0.677126	0.708772	Q2_P37866	C919354.1	#N/A	Sm_noMatches_Gb_bothSt	none	GCGTGAGCGCTTAACCTCTAGACTACTGTAAGATATCAGCTCACTGAAGACAATGATGGA			---NA---	510	0	0	0	#N/A	#N/A	#N/A	#N/A	#N/A	#N/A	#N/A	0	0	0	0	0	no IPS match	#N/A
Q2_P06563	1	2.12319	0.786978	0.911855	Q2_P06563	C811538.1	Contig6010	Sm_noMatches_Gb_bothSt	none	AAGTGGACTGGTTGAGAGTACTTACATGCATTACACACACTAGAACATCACAACACACAC			---NA---	786	0	0	0	#N/A	#N/A	#N/A	#N/A	#N/A	#N/A	#N/A	0	0	0	0	0	no IPS match	#N/A
Q2_P01280	1	2.12248	1.23804	0.73246	Q2_P01280	C802955.1	TC10067	Sm_noMatches_Gb_singleSt	none	CGCTTTCTGTCTCCGTTCTTTCCTCCTCGACCTTCTGCTGCCAGACATTCCATTCGTGAG			---NA---	423	0	0	0	#N/A	#N/A	#N/A	#N/A	#N/A	#N/A	#N/A	0	0	0	0	0	no IPS match	#N/A
Q2_P10570	1	2.12222	1.03278	0.826145	Q2_P10570	C904866.1	#N/A	Sm_noMatches_Gb_singleSt	none	CCTCTTCAACTGTAAGTTGGTTTGTTCTCTCCTATAATATGCTTTTGCTAATGGTATCCG			endonuclease-reverse transcriptase	367	6	9.06917e-11	0.625	gi|254587306|emb|CAX83710.1|endonuclease-reverse transcriptase [Schistosoma japonicum]	CAX83710	9.06917e-11	69	55.4546	56	39	4	F:GO:0003723; P:GO:0006278; F:GO:0004519; F:GO:0003964	F:RNA binding; P:RNA-dependent DNA replication; F:endonuclease activity; F:RNA-directed DNA polymerase activity	0	0	no IPS match	#N/A
Q2_P35327	1	2.1192	0.853764	0.879632	Q2_P35327	C914643.1	#N/A	Sm_noMatches_Gb_singleSt	none	AAACAAGATGAAACACACGTCCTGGATTTCATTGCCCGCCACCATCCATTTTTACTTATA	Smp_077580	hypothetical protein	dynein heavy chain	412	1	0.000211647	0.75	gi|256052216|ref|XP_002569671.1|dynein heavy chain [Schistosoma mansoni] >gi|227284377|emb|CAY16919.1| dynein heavy chain, putative [Schistosoma mansoni]	XP_002569671	0.000211647	75	48.9062	44	33	0	0	0	0	0	no IPS match	#N/A
Q2_P09613	1	2.11798	0.818652	0.548325	Q2_P09613	C903499.1	#N/A	Sm_noMatches_Gb_singleSt	none	ACTGACGCCAAGTTTTTGTTTGGCCATCCCTAGCTTTATTCCGACTTACTCCTACATCAA			---NA---	300	0	0	0	#N/A	#N/A	#N/A	#N/A	#N/A	#N/A	#N/A	0	0	0	0	0	no IPS match	#N/A
Q2_P04564	1	2.1101	0.83545	0.830605	Q2_P04564	C808442.1	#N/A	Sm_noMatches_Gb_singleSt	none	ACTAATTCTTATCGAATAGTAAAACAGGGTCAGTCAGCTACAACGTAGGACCAAGCACAT			atp-dependent transporter	659	1	8.36673e-14	0.65	gi|256086079|ref|XP_002579233.1|ATP-dependent transporter [Schistosoma mansoni] >gi|238664653|emb|CAZ35472.1| ATP-dependent transporter, putative [Schistosoma mansoni]	XP_002579233	8.36673e-14	65	81.2629	79	52	5	F:GO:0005524; F:GO:0016887; F:GO:0000166; F:GO:0017111; P:GO:0009851	F:ATP binding; F:ATPase activity; F:nucleotide binding; F:nucleoside-triphosphatase activity; P:auxin biosynthetic process	0	0	no IPS match	#N/A
Q2_P15120	1	2.10766	1.40504	1.08059	Q2_P15120	C913946.1	#N/A	Sm_noMatches_Gb_singleSt	none	CCTCTCCGCCTCCCTTGCTTCGTTTCCCTGATTGTCTATCCAGATCAACGATTGTGTGAA			---NA---	409	0	0	0	#N/A	#N/A	#N/A	#N/A	#N/A	#N/A	#N/A	0	0	0	0	0	SignalP (SIGNALP)	noIPR (unintegrated)
Q2_P28262	1	2.10721	2.15198	0.807195	Q2_P28262	C901967.1	#N/A	Sm_noMatches_Gb_singleSt	none	GCGCTACCGTCCACCATTGTCTTTATTGTATGTATTTACGCATATATGATTGAAGTTTTA	Smp_152280	conserved hypothetical protein	---NA---	430	0	0	0	#N/A	#N/A	#N/A	#N/A	#N/A	#N/A	#N/A	0	0	0	0	0	no IPS match	#N/A
Q2_P03258	1	2.09945	0.93015	1.20278	Q2_P03258	C806346.1	#N/A	Sm_noMatches_Gb_bothSt	none	CCTTGTCCACTAACTCTATCACAGGAAAGAAATAACCACACATTTGCATAGTTAACAATA			---NA---	554	0	0	0	#N/A	#N/A	#N/A	#N/A	#N/A	#N/A	#N/A	0	0	0	0	0	no IPS match	#N/A
Q2_P33261	1	2.09814	0.890312	0.784855	Q2_P33261	C910403.1	#N/A	Sm_noMatches_Gb_singleSt	none	GTATAGAATGTAAGGTAAAATCAACCTCAAATGCCCTGGTACGGTCGAGGGTGGGGAGAT	Smp_167410	expressed protein	---NA---	259	0	0	0	#N/A	#N/A	#N/A	#N/A	#N/A	#N/A	#N/A	0	0	0	0	0	no IPS match	#N/A
Q2_P31814	1	2.09748	0.936623	1.14985	Q2_P31814	C907620.1	#N/A	Sm_Orth_inOther_sp	polyprotein [Schistosoma japonicum] ||polyprotein [Schistosoma japonicum] ||SJCHGC04561 protein [Schistosoma japonicum] ||SJCHGC09144 protein [Schistosoma japonicum] ||SJCHGC05010 protein [Schistosoma japonicum] ||	AGATGGCTGAAACATGTGTTGCGTGTGCCCAACGACCGACGTGCGATGTGTTATGATGTA	Smp_127330.1	14-3-3 protein, putative	reverse transcriptase	537	12	3.26397e-18	0.6825	gi|22164070|gb|AAM93546.1|polyprotein [Schistosoma japonicum]	AAM93546	3.26397e-18	73	95.1301	80	59	0	0	0	0	0	no IPS match	#N/A
Q2_P33262	1	2.09674	0.887968	0.775505	Q2_P33262	C910406.1	TC12981	Sm_Schisto_Orth_only	SJCHGC03000 protein [Schistosoma japonicum] ||	TCCTAAGTTTTAAATTTCTTGGGGGCCCTACCCCGAGCCTTTGACCTAGAGGTCTAGTCC	Smp_070610.2	mps one binder kinase activator-like 1 (mob1 homolog 1) (mob1)	sjchgc03000 protein	314	15	5.35108e-11	0.694	gi|76162472|gb|AAX30322.2|SJCHGC03000 protein [Schistosoma japonicum]	AAX30322	5.35108e-11	73	70.8626	52	38	0	0	0	0	0	no IPS match	#N/A
Q2_P15605	1	2.09659	0.640387	0.850089	Q2_P15605	C915262.1	#N/A	Sm_noMatches_Gb_singleSt	none	TAACCCATTTACCAGGCACCTGAGAATGGTCAGTCAGTCAGCTACATCGTAGGACCAGGC	Smp_130230	rac gtpase, putative	---NA---	569	0	0	0	#N/A	#N/A	#N/A	#N/A	#N/A	#N/A	#N/A	0	0	0	0	0	no IPS match	#N/A
Q2_P00797	1	2.09495	1.11306	1.51967	Q2_P00797	C801908.1	TC13070	Sm_noMatches_Gb_singleSt	none	TTTGTCAGCACCCGAGATAATCTTGTTCGTGATCGAATCCCTCCCTCACCTCATGACAAT	Smp_054200	NADH-ubiquinone oxidoreductase sgdh subunit, putative	sjchgc03094 protein	715	3	1.43043e-12	0.673333	gi|256084008|ref|XP_002578226.1|hypothetical protein [Schistosoma mansoni] >gi|238663589|emb|CAZ34464.1| hypothetical protein [Schistosoma mansoni]	XP_002578226	1.43043e-12	58	77.411	103	60	0	0	0	0	0	SignalP (SIGNALP)	noIPR (unintegrated)
Q2_P18715	1	2.09255	1.53277	0.870507	Q2_P18715	C801092.1	#N/A	Sm_Orth_inOther_sp	SJCHGC09318 protein [Schistosoma japonicum] ||polyprotein [Schistosoma japonicum] ||polyprotein [Schistosoma japonicum] ||SJCHGC09145 protein [Schistosoma japonicum] ||reverse transcriptase [synthetic construct] ||	CTAGTGAGAGCATATGGCTAACTGTCATCTGACTTCGCAACCCCAAGTGGTGTCCGGCAA			sjchgc09318 protein	580	11	2.62257e-57	0.672727	gi|76154385|gb|AAX25872.2|SJCHGC09318 protein [Schistosoma japonicum]	AAX25872	2.62257e-57	78	225.328	178	139	0	0	0	0	0	no IPS match	#N/A
Q2_P04903	1	2.09197	0.766443	1.33822	Q2_P04903	C808946.1	#N/A	Sm_noMatches_Gb_singleSt	none	CACACCCTCACTCATACGAAACACCTACCAGAAACACTACACAACAATTTACCAACATTC			hypothetical protein LOAG_00815 [Loa loa]	395	1	0.000824414	0.47	gi|307768428|gb|EFO27662.1|hypothetical protein LOAG_00815 [Loa loa]	EFO27662	0.000824414	47	46.9802	105	50	0	0	0	0	0	no IPS match	#N/A
Q2_P32618	1	2.09054	0.393735	0.240222	Q2_P32618	C909317.1	Contig615	Sm_noMatches_Gb_bothSt	none	GTCTGATAGCTTGTTATCAGGAAAACAAATTCAACCAGATTTATCTCAACAGTTTGAAGC	Smp_026820	Centrosomal protein of 135 kDa (Cep135 protein) (Centrosomal protein 4), putative	viral a-type inclusion protein	598	20	1.16731e-103	0.5125	gi|256075632|ref|XP_002574121.1|Centrosomal protein of 135 kDa (Cep135 protein) (Centrosomal protein 4) [Schistosoma mansoni] >gi|238659318|emb|CAZ30354.1| Centrosomal protein of 135 kDa (Cep135 protein) (Centrosomal protein 4), putative [Schistosoma mansoni]	XP_002574121	1.16731e-103	100	379.407	198	198	20	F:GO:0016787; C:GO:0005634; C:GO:0005694; F:GO:0005524; P:GO:0006355; C:GO:0016021; P:GO:0007018; F:GO:0003700; F:GO:0004871; P:GO:0009851; F:GO:0000166; C:GO:0005874; P:GO:0007165; F:GO:0003777; P:GO:0051276; F:GO:0003774; P:GO:0055114; F:GO:0032440; F:GO:0005515; F:GO:0016491	F:hydrolase activity; C:nucleus; C:chromosome; F:ATP binding; P:regulation of transcription, DNA-dependent; C:integral to membrane; P:microtubule-based movement; F:transcription factor activity; F:signal transducer activity; P:auxin biosynthetic process; F:nucleotide binding; C:microtubule; P:signal transduction; F:microtubule motor activity; P:chromosome organization; F:motor activity; P:oxidati…	0	0	PD936484 (PRODOM)	noIPR (unintegrated)
Q2_P28255	1	2.07617	0.983289	0.784487	Q2_P28255	C901958.1	Contig3304	Sm_noMatches_Gb_singleSt	none	AGATAGCTAGGACACGTGTTACATATGCACAACTACCGGCTGCCCCGATGTGAGATGTTT	Smp_139800	myotonic dystrophy s/t kinase-related	sjchgc02902 protein	343	2	3.95573e-06	0.715	gi|56753649|gb|AAW25027.1|SJCHGC02902 protein [Schistosoma japonicum]	AAW25027	3.95573e-06	74	54.6842	39	29	0	0	0	0	0	no IPS match	#N/A
Q2_P04443	1	2.07076	1.10096	0.789339	Q2_P04443	C808267.1	TC15556	Sm_noMatches_Gb_singleSt	none	CCACTACTGTTCGATTCAAATGACATCGCGTTATACACTTAGCTACTGAGTCCAGATAGC			---NA---	561	0	0	0	#N/A	#N/A	#N/A	#N/A	#N/A	#N/A	#N/A	0	0	0	0	0	SignalP (SIGNALP)	noIPR (unintegrated)
Q2_P31571	1	2.07062	0.896934	0.742262	Q2_P31571	C907222.1	#N/A	Sm_noMatches_Gb_singleSt	none	AGCACTGGACGGCCGTTTCGACCTATCAATCATCTGCGAAGTCCAAATCGTCCAGCTGCA	Smp_146160	expressed protein	---NA---	279	0	0	0	#N/A	#N/A	#N/A	#N/A	#N/A	#N/A	#N/A	0	0	0	0	0	no IPS match	#N/A
Q2_P04939	1	2.06559	1.01118	0.850579	Q2_P04939	C808988.1	TC16479	Sm_noMatches_Gb_singleSt	none	AAAAATGGCTCAGTCCACTTGTCAGTGACTGGTTGGGCATACGTAACACGTGTCCCAGCC			sjchgc02902 protein	462	5	9.38455e-08	0.608	gi|56753649|gb|AAW25027.1|SJCHGC02902 protein [Schistosoma japonicum]	AAW25027	9.38455e-08	88	60.077	34	30	4	F:GO:0003723; P:GO:0006278; F:GO:0004519; F:GO:0003964	F:RNA binding; P:RNA-dependent DNA replication; F:endonuclease activity; F:RNA-directed DNA polymerase activity	0	0	no IPS match	#N/A
Q2_P22285	1	2.06417	1.75338	1.29557	Q2_P22285	C806030.1	#N/A	Sm_noMatches_Gb_singleSt	none	AACCACAAACTACTCAATCTCTCTCTCCCTCTCGCTTCCTGATCCAATACCATCAATCCA	Smp_185090.5	expressed protein	hypothetical protein [Schistosoma mansoni]	725	4	3.98927e-26	0.91	gi|256083313|ref|XP_002577890.1|hypothetical protein [Schistosoma mansoni] >gi|256091969|ref|XP_002581779.1| hypothetical protein [Schistosoma mansoni] >gi|238663230|emb|CAZ34128.1| expressed protein [Schistosoma mansoni] >gi|238668000|emb|CAZ38020.1| expressed protein [Schistosoma mansoni]	XP_002577890	3.98927e-26	92	122.479	64	59	0	0	0	0	0	no IPS match	#N/A
Q2_P01772	1	2.06252	2.59498	0.873572	Q2_P01772	C803818.1	#N/A	Sm_noMatches_Gb_bothSt	none	CCATCGCCGTCAACACGCACACAGCTTTAGATTCACTCACTGGTAAAACGGAACACCCTG			---NA---	570	0	0	0	#N/A	#N/A	#N/A	#N/A	#N/A	#N/A	#N/A	0	0	0	0	0	no IPS match	#N/A
Q2_P11867	1	2.06203	1.65828	1.05532	Q2_P11867	C907361.1	#N/A	Sm_noMatches_Gb_singleSt	none	AGGTATACAACTGAATAAAAAATTAAATCTTCCACCTCCTCCTCCATCATCATCATCATC	Smp_176770	dock-9, putative	dock-9 [Schistosoma mansoni]	525	1	2.85856e-48	0.92	gi|256053301|ref|XP_002570136.1|dock-9 [Schistosoma mansoni] >gi|227287514|emb|CAY17876.1| dock-9, putative [Schistosoma mansoni]	XP_002570136	2.85856e-48	92	194.897	126	116	0	0	0	0	0	no IPS match	#N/A
Q2_P20058	1	2.05742	0.88475	0.646403	Q2_P20058	C802940.1	TC10420	Sm_noMatches_Gb_bothSt	none	GTTCACGATATTCACCGACACATCCTCCAATATCTTCAGTGAGGAAATTTTTTCAAAAAA			hypothetical protein [Schistosoma mansoni]	524	2	1.18364e-22	0.87	gi|256091142|ref|XP_002581491.1|hypothetical protein [Schistosoma mansoni] >gi|238667459|emb|CAZ37730.1| hypothetical protein [Schistosoma mansoni]	XP_002581491	1.18364e-22	98	109.768	53	52	0	0	0	0	0	no IPS match	#N/A
Q2_P01853	1	2.0553	0.71186	1.64113	Q2_P01853	C803980.1	TC16883	Sm_noMatches_Gb_bothSt	none	TGGGGATTTGACATCCCCAACACCTCCCCTTTTTAAGAAATCCGAGCTCCTCCTCCCCCC			hypothetical protein [Schistosoma mansoni]	1112	1	2.90209e-10	0.51	gi|256081142|ref|XP_002576832.1|hypothetical protein [Schistosoma mansoni] >gi|238662117|emb|CAZ33069.1| hypothetical protein [Schistosoma mansoni]	XP_002576832	2.90209e-10	51	70.8626	141	72	0	0	0	0	0	no IPS match	#N/A
Q2_P24142	1	2.05242	0.782062	0.682943	Q2_P24142	C808526.1	Contig5454	Sm_noMatches_Gb_singleSt	none	AAAGCCTCCCACAAAAAGGCCGCGCGTGACCGGTTTCAGGCAATTGTACTTTGGGCTCTG	Smp_175050	factor for adipocyte differentiation, putative	sjchgc02974 protein	585	8	3.44678e-28	0.665	gi|256084008|ref|XP_002578226.1|hypothetical protein [Schistosoma mansoni] >gi|238663589|emb|CAZ34464.1| hypothetical protein [Schistosoma mansoni]	XP_002578226	3.44678e-28	72	128.642	96	70	0	0	0	0	0	SignalP (SIGNALP)	noIPR (unintegrated)
Q2_P12628	1	2.05235	0.957185	1.00174	Q2_P12628	C908950.1	#N/A	Sm_noMatches_Gb_bothSt	none	GTATCATCGTGACGCATGACCGATAGGATCGCTTCACTAGACCACATCATATGTCCACAT	Smp_185090.5	expressed protein	---NA---	540	0	0	0	#N/A	#N/A	#N/A	#N/A	#N/A	#N/A	#N/A	0	0	0	0	0	no IPS match	#N/A
Q2_P34989	1	2.05218	1.29717	1.27504	Q2_P34989	C913857.1	#N/A	Sm_noMatches_Gb_bothSt	none	TCATCCCATCGCCATCCGGCACTCACCAACACATTCATTCACCCACACGCTTGCTTGCTC			---NA---	140	0	0	0	#N/A	#N/A	#N/A	#N/A	#N/A	#N/A	#N/A	0	0	0	0	0	no IPS match	#N/A
Q2_P22416	1	2.05162	0.562394	0.466137	Q2_P22416	C806199.1	TC13956	Sm_noMatches_Gb_bothSt	none	GACTGTTGACAATCATGACTTACGTGTGTGTGTGCATGTATTGAAGTAATGATAAATATG			---NA---	336	0	0	0	#N/A	#N/A	#N/A	#N/A	#N/A	#N/A	#N/A	0	0	0	0	0	no IPS match	#N/A
Q2_P22889	1	2.05096	0.978463	1.09201	Q2_P22889	C806833.1	#N/A	Sm_noMatches_Gb_singleSt	none	CACATCAAGTTCACTCTCATTAATATTATCATCATCCATCGCAAAAATATCCCACACACA			---NA---	544	0	0	0	#N/A	#N/A	#N/A	#N/A	#N/A	#N/A	#N/A	0	0	0	0	0	no IPS match	#N/A
Q2_P03012	1	2.04881	0.742145	1.08715	Q2_P03012	C805963.1	Contig2951	Sm_noMatches_Gb_singleSt	none	CACACCCTCACTCATACGAAACACCTACCAGAAACACTACACAACAATTTACCAACATTC			hypothetical protein [Schistosoma mansoni]	1259	1	4.6198e-47	1	gi|256054116|ref|XP_002570178.1|hypothetical protein [Schistosoma mansoni] >gi|227288287|emb|CAY18671.1| hypothetical protein [Schistosoma mansoni]	XP_002570178	4.6198e-47	100	193.356	116	116	0	0	0	0	0	no IPS match	#N/A
Q2_P13416	1	2.04682	0.846132	0.853084	Q2_P13416	C910413.1	Contig531	Sm_noMatches_Gb_singleSt	none	ATGAAGCTACATGTTTAATGTAACGTGATGGCCCCAAAATGCCCTGGTATGGCCGAGAGT	Smp_026250.3	peptide alpha-n-acetyltransferase-related	---NA---	283	0	0	0	#N/A	#N/A	#N/A	#N/A	#N/A	#N/A	#N/A	0	0	0	0	0	no IPS match	#N/A
Q2_P28600	1	2.04562	3.51496	0.330335	Q2_P28600	C902442.1	#N/A	Sm_Schisto_Orth_only	SJCHGC09134 protein [Schistosoma japonicum] ||	CGAGTGTACACAAATTTTCGTTGAAAAGTGGAAACTCTTACTGTTTTCTATTTCAAAGCG	Smp_162770	expressed protein	sjchgc09134 protein	407	2	8.8835e-35	0.885	gi|256084965|ref|XP_002578695.1|hypothetical protein [Schistosoma mansoni] >gi|238664077|emb|CAZ34933.1| expressed protein [Schistosoma mansoni]	XP_002578695	8.8835e-35	97	149.828	74	72	1	C:GO:0016020	C:membrane	0	0	no IPS match	#N/A
Q2_P11724	1	2.04357	1.21625	1.27493	Q2_P11724	C907141.1	TC8368	Sm_noMatches_Gb_singleSt	none	ATAGTTGATACTGATCGCATCAGCTTTACTGGACTCACCTAGCTGAAGGTGCTCGGTCAC			---NA---	522	0	0	0	#N/A	#N/A	#N/A	#N/A	#N/A	#N/A	#N/A	0	0	0	0	0	no IPS match	#N/A
Q2_P13273	1	2.04183	0.751792	0.501473	Q2_P13273	C910192.1	#N/A	Sm_noMatches_Gb_bothSt	none	AAATTGAGAATCACTAAACTCAGTCGCAACATCACCGGTAATTCAGCAATCCAATGTGTT			---NA---	469	0	0	0	#N/A	#N/A	#N/A	#N/A	#N/A	#N/A	#N/A	0	0	0	0	0	SignalP (SIGNALP)	noIPR (unintegrated)
Q2_P24395	1	2.0402	0.892105	0.874834	Q2_P24395	C808860.1	TC16070	Sm_noMatches_Gb_singleSt	none	AATATCAATCTGTATGATAATAGAATTAGCCCCCAAATGCCCTGGAACGGTCGAGAGTGG			---NA---	614	0	0	0	#N/A	#N/A	#N/A	#N/A	#N/A	#N/A	#N/A	0	0	0	0	0	SignalP (SIGNALP)	noIPR (unintegrated)
Q2_P20448	1	2.03841	1.30432	0.816429	Q2_P20448	C803490.1	TC18598	Sm_noMatches_Gb_bothSt	none	CGGTGATACGTGCGTATTTTCGGATGGGATGATGAATGACGGTGTTATTGTGATAGTGTA			hypothetical protein [Schistosoma mansoni]	463	1	1.35197e-14	1	gi|256051814|ref|XP_002569575.1|hypothetical protein [Schistosoma mansoni] >gi|227283942|emb|CAY18352.1| hypothetical protein [Schistosoma mansoni]	XP_002569575	1.35197e-14	100	82.8037	36	36	0	0	0	0	0	no IPS match	#N/A
Q2_P24108	1	2.03453	0.500252	0.23796	Q2_P24108	C808479.1	TC14022	Sm_Orth_inOther_sp	unknown [Orgyia pseudotsugata multicapsid nucleopolyhedrovirus] gb|AAC59091.1| unknown [Orgyia pseudotsugata multicapsid nucleopolyhedrovirus] sp|O10341|Y091_NPVOP Hypothetical 29.3 kDa protein (ORF92) pir||T10361 hypothetical protein 92 - Orgyia pseudotsugata nuclear polyhedrosis virus ||COG3501: Uncharacterized protein conserved in bacteria [Burkholderia pseudomallei S13] ||COG3501: Uncharacter…	GCACCATCACCAACACCTAGACCTGCTTTGATACCCGCGTCACCATCAACTCCTACACCT	Smp_019000.2	expressed protein	b602l protein	752	20	7.63401e-23	0.5455	gi|256074067|ref|XP_002573348.1|hypothetical protein [Schistosoma mansoni] >gi|238658526|emb|CAZ29580.1| expressed protein [Schistosoma mansoni]	XP_002573348	7.63401e-23	100	111.694	100	100	0	0	0	0	0	IPR017441; SignalP (SIGNALP)	IPR017441 (Protein kinase, ATP binding site) noIPR (unintegrated)
Q2_P08146	1	2.02729	0.936552	0.791933	Q2_P08146	C901080.1	#N/A	Sm_noMatches_Gb_singleSt	none	TGACTGGTTTCAAGCAGTCCCTTAAACTCTGCGGTCACGCTCCCAGGTCATCAAGACCAA	Smp_087940.2	gaba(A) receptor-associated protein, putative	sjchgc04667 protein	314	2	2.2482e-09	0.705	gi|256084008|ref|XP_002578226.1|hypothetical protein [Schistosoma mansoni] >gi|238663589|emb|CAZ34464.1| hypothetical protein [Schistosoma mansoni]	XP_002578226	2.2482e-09	70	65.4698	54	38	0	0	0	0	0	no IPS match	#N/A
Q2_P17664	1	2.02676	0.90953	0.772878	Q2_P17664	C920232.1	TC9873	Sm_noMatches_Gb_singleSt	none	TCAGTCAGCTACAACGTAGGACCAGATCTTGAGTGGTGTTAGAGGTATGAGGGCTGTTAT			---NA---	432	0	0	0	#N/A	#N/A	#N/A	#N/A	#N/A	#N/A	#N/A	0	0	0	0	0	no IPS match	#N/A
Q2_P14921	1	2.02609	0.682084	0.320313	Q2_P14921	C913447.1	#N/A	Sm_noMatches_Gb_bothSt	none	TTCCAGCCTTTGTTACGAACTCCACTTTGCACGCCCCTCCTAGCACTCAAAGCATCTTCA			---NA---	689	0	0	0	#N/A	#N/A	#N/A	#N/A	#N/A	#N/A	#N/A	0	0	0	0	0	no IPS match	#N/A
Q2_P11425	1	2.0252	0.775262	0.853157	Q2_P11425	C906562.1	#N/A	Sm_noMatches_Gb_singleSt	none	TACCCTTAGTCGAGGAACCTAAGCCGCCCACCAGTATCCTCCATTCAACCCTGTCCTGAG	Smp_167130	hypothetical protein	endonuclease-reverse transcriptase	356	1	0.000213724	0.77	gi|254587306|emb|CAX83710.1|endonuclease-reverse transcriptase [Schistosoma japonicum]	CAX83710	0.000213724	77	48.9062	36	28	4	F:GO:0003723; P:GO:0006278; F:GO:0004519; F:GO:0003964	F:RNA binding; P:RNA-dependent DNA replication; F:endonuclease activity; F:RNA-directed DNA polymerase activity	0	0	no IPS match	#N/A
Q2_P14066	1	2.02265	0.976245	0.815856	Q2_P14066	C911719.1	#N/A	Sm_noMatches_Gb_singleSt	none	GGTTTTAAGGTACACTTTGTACAAGAACTGCCCCCAACTGCCCTGGTACGGCCGAGAGTG	Smp_094330	abc transporter, putative	---NA---	286	0	0	0	#N/A	#N/A	#N/A	#N/A	#N/A	#N/A	#N/A	0	0	0	0	0	no IPS match	#N/A
Q2_P04601	1	2.02139	1.12353	0.576305	Q2_P04601	C808501.1	TC17685	Sm_noMatches_Gb_bothSt	none	CAAATCACTACAATCTGCACAAATCCACATACTGATTACAATCATGTGAAAACCGTGTCG			hypothetical protein [Schistosoma mansoni]	529	2	1.26634e-51	0.985	gi|256046524|ref|XP_002569391.1|hypothetical protein [Schistosoma mansoni] >gi|227278828|emb|CAY18169.1| hypothetical protein [Schistosoma mansoni]	XP_002569391	1.26634e-51	99	206.068	129	128	0	0	0	0	0	no IPS match	#N/A
Q2_P28483	1	2.02106	0.795818	0.817944	Q2_P28483	C902259.1	#N/A	Sm_noMatches_Gb_bothSt	none	GAGAAGATAAGTATGATACTATCTACGCGTATATAGCCTCTGACAGGGAAGTACTGCTCA	Smp_130790.1	eukaryotic release factor 3-related (erfs) (hbs1- like)	---NA---	326	0	0	0	#N/A	#N/A	#N/A	#N/A	#N/A	#N/A	#N/A	0	0	0	0	0	no IPS match	#N/A
Q2_P06637	1	2.0197	1.40024	1.12247	Q2_P06637	C811647.1	TC16393	Sm_noMatches_Gb_bothSt	none	TCCTAAATGCCTTGCTGCTGCCGTGGGCAGGTAGAGTCCACTCTCCCTCTCGAAATGTTC	Smp_028730	mannose-1-phosphate guanyltransferase, putative	---NA---	662	0	0	0	#N/A	#N/A	#N/A	#N/A	#N/A	#N/A	#N/A	0	0	0	0	0	no IPS match	#N/A
Q2_P32565	1	2.01917	0.101326	0.468242	Q2_P32565	C909221.1	#N/A	Sm_noMatches_Gb_bothSt	none	CACAATTTCCAGTGATATCGCCTTTCTTTCCGCTGATCAAATTTTGTCTTTTTAACACAA			---NA---	223	0	0	0	#N/A	#N/A	#N/A	#N/A	#N/A	#N/A	#N/A	0	0	0	0	0	SignalP (SIGNALP)	noIPR (unintegrated)
Q2_P24009	1	2.0142	0.906681	0.762507	Q2_P24009	C808353.1	TC7685	Sm_noMatches_Gb_bothSt	none	ATTTGTATATCCTAGTTGGTTTTATTAGGGGGCCATACCCCGAGCCTTTTACCTAGAGAT			---NA---	501	0	0	0	#N/A	#N/A	#N/A	#N/A	#N/A	#N/A	#N/A	0	0	0	0	0	no IPS match	#N/A
Q2_P01185	1	2.01403	1.92106	0.970754	Q2_P01185	C802750.1	TC13312	Sm_noMatches_Gb_bothSt	none	TTAGTCGGGAACACAGGGGACTAATGCTCTCTAGCGGATTCGATCCCGTGTCACTCCACC	Smp_194490	vesicular amine transporter, putative	---NA---	237	0	0	0	#N/A	#N/A	#N/A	#N/A	#N/A	#N/A	#N/A	0	0	0	0	0	no IPS match	#N/A
Q2_P22869	1	2.0133	0.702474	0.467814	Q2_P22869	C806808.1	TC17995	Sm_noMatches_Gb_bothSt	none	GATCAAGACAGTCCACGAGTGGAATTGTCAGCTCCAGCTTTCGTTTGTGCTTGATCCTGC			---NA---	160	0	0	0	#N/A	#N/A	#N/A	#N/A	#N/A	#N/A	#N/A	0	0	0	0	0	no IPS match	#N/A
Q2_P35812	1	2.01254	0.01	0.0672889	Q2_P35812	C915546.1	#N/A	Sm_Orth_inOther_sp	LGG ||unnamed protein product [Schistosoma mansoni] ||unknown [Schistosoma mansoni] ||LGG [Schistosoma japonicum] ||SJCHGC01908 protein [Schistosoma japonicum] ||	GGCTGTAGCATATTTGAAAACGTTCAGTAAATCTGAAGAAGCAAAAGCAATTGTACATCA	Smp_105420.1	LGG, putative	saposin- saposin -containing protein	628	14	1.41712e-75	0.785714	gi|256090683|ref|XP_002581312.1|saposin containing protein [Schistosoma mansoni] >gi|514912|gb|AAB81008.1| LGG [Schistosoma mansoni] >gi|238667178|emb|CAZ37551.1| saposin containing protein [Schistosoma mansoni]	XP_002581312	1.41712e-75	95	270.396	143	137	0	0	0	0	0	no IPS match	#N/A
Q2_P41553	1	2.01252	0.83733	0.869291	Q2_P41553	JAP06195.S	#N/A	Sm_newGenes_Orth_onlyJapon	TPA: endonuclease-reverse transcriptase [Schistosoma mansoni] ||SJCHGC06886 protein [Schistosoma japonicum] ||	GGTTGTGATCTAAAGTTATGTCAGCTCCACTCTCTGTTCTTACGTCTTCCATTGACCTTC	Smp_072560	expressed protein	protein	573	18	1.19786e-13	0.717778	gi|67625701|tpe|CAJ00236.1|TPA: endonuclease-reverse transcriptase [Schistosoma mansoni]	CAJ00236	1.19786e-13	71	78.1814	63	45	0	0	0	0	0	no IPS match	#N/A
Q2_P34365	1	2.01209	2.2172	0.737197	Q2_P34365	C912521.1	#N/A	Sm_noMatches_Gb_singleSt	none	GAGCACCAACACCACCATCACCACTACCACCAGCAACAAGAAACTATCAAGCGCCTACCT			---NA---	313	0	0	0	#N/A	#N/A	#N/A	#N/A	#N/A	#N/A	#N/A	0	0	0	0	0	no IPS match	#N/A
Q2_P29099	1	2.01029	0.83063	0.739042	Q2_P29099	C903136.1	#N/A	Sm_noMatches_Gb_singleSt	none	TACAATCGATATGACTTAATCCGTAGACGCACGGATTCAAAAAGCTCGTTTGGCTTTTGC	Smp_048310	sulfite reductase, putative	---NA---	413	0	0	0	#N/A	#N/A	#N/A	#N/A	#N/A	#N/A	#N/A	0	0	0	0	0	no IPS match	#N/A
Q2_P08541	1	2.00971	1.81859	1.60085	Q2_P08541	C901945.1	#N/A	Sm_noMatches_Gb_bothSt	none	CTCAATCATCATCATCATCGTCTAATGTATCTGTTTATGATGCTGTGATAGAAGAGGATA	Smp_140210	adapter-related protein complex 3, beta subunit	adapter-related protein complex 3 beta subunit	243	1	6.228e-26	0.97	gi|256076977|ref|XP_002574785.1|adapter-related protein complex 3 beta subunit [Schistosoma mansoni] >gi|238659999|emb|CAZ31018.1| adapter-related protein complex 3, beta subunit [Schistosoma mansoni]	XP_002574785	6.228e-26	97	114.775	71	69	4	P:GO:0016192; P:GO:0006886; C:GO:0030117; F:GO:0005515	P:vesicle-mediated transport; P:intracellular protein transport; C:membrane coat; F:protein binding	0	0	no IPS match	#N/A
Q2_P00412	1	2.00908	0.878609	0.660967	Q2_P00412	C801224.1	#N/A	Sm_Orth_inOther_sp	polyprotein [Schistosoma japonicum] ||SJCHGC04023 protein [Schistosoma japonicum] ||SJCHGC03776 protein [Schistosoma japonicum] ||polyprotein [Schistosoma japonicum] ||SJCHGC03094 protein [Schistosoma japonicum] ||	GTATATCTGGAAGACTGTGGCCTCGCTGGCGTAGGTGTAGCATTGAGTTTTAGGGCAGAA			reverse transcriptase	548	11	1.89861e-55	0.809091	gi|19067879|gb|AAK14815.1|polyprotein [Schistosoma japonicum]	AAK14815	1.89861e-55	79	150.984	118	94	5	F:GO:0004519; F:GO:0003964; P:GO:0006278; F:GO:0003723; C:GO:0005634	F:endonuclease activity; F:RNA-directed DNA polymerase activity; P:RNA-dependent DNA replication; F:RNA binding; C:nucleus	EC:2.7.7.49	0	no IPS match	#N/A

## Sheet: Worksheet 2 - Ovary
Ovary
Ovary 2 fold
Better Female tissue comparison
Genes from "Normalized Data between 2 and 6,910" with expression normalized data in "Female Only control vs Gut Ovary Vit" from 2 to 5,319 in at least 1 of 1 conditions.
Tissue ()*	Control	Gut	Ovary	Vitelline														Top Hit
Systematic	Normalized	Normalized	Normalized	Normalized	Synonyms	Contig	Homologue in Gobert et al, 2009 [11] study	Class	Annotation from Blast against GenBank on Jan 2008	Probe Sequence	SOURCE_ID = genome prediction, WARNING! Some of the probes are NOT for the predicted gene, but rather they are for the opposite strand of the prediction	Description	New Description from BlastX performed on 20/10/2010	Seq. Length	#Hits	min. eValue	mean Similarity	Hit desc.	Hit ACC	E-Value	Similarity	Score	Alignment length	Positives	#GOs	GOs	Gos Names	Enzyme Codes	Enzyme pathsways	InterProScan	MORE IP
Q2_P35767	1	0.0236405	70.6199	0.0292535	Q2_P35767	C915481.1	#N/A	Sm_Orth_inOther_sp	PREDICTED: similar to KIAA0373 [Gallus gallus] ||PREDICTED: similar to Centrosomal protein Cep290 partial [Strongylocentrotus purpuratus] ||TPA: centrosome protein Cep290 3H11 antigen KIAA0373 FLJ13615 [Homo sapiens] ref|NP_079390.2| centrosome protein cep290 [Homo sapiens] ||CTCL tumor antigen se2-2 [Homo sapiens] ||Centrosomal protein Cep290 ||	CAATTTGGTCTAACAAAGAATGCCCTTGATCGAACGAACAAGTTAGAAATAAACTTCCGT	Smp_141900	expressed protein	viral a-type inclusion protein	870	6	8.55157e-115	0.701667	gi|256077472|ref|XP_002575028.1|hypothetical protein [Schistosoma mansoni] >gi|238660251|emb|CAZ31261.1| expressed protein [Schistosoma mansoni]	XP_002575028	8.55157e-115	100	417.542	251	251	11	P:GO:0015031; C:GO:0005634; P:GO:0006810; P:GO:0048793; C:GO:0005737; P:GO:0021549; F:GO:0003674; P:GO:0007275; P:GO:0030916; P:GO:0001654; C:GO:0005856	P:protein transport; C:nucleus; P:transport; P:pronephros development; C:cytoplasm; P:cerebellum development; F:molecular_function; P:multicellular organismal development; P:otic vesicle formation; P:eye development; C:cytoskeleton	0	0	no IPS match	#N/A
Q2_P17568	1	0.136567	69.5638	0.257068	Q2_P17568	C919966.1	#N/A	Sm_noMatches_Gb_singleSt	none	GAGGAAGTAGTTGTAATAACAACGGAATTGAAAGAATCATTCAACATGGAACAGCAAACT	Smp_144080	proprotein convertase subtilisin/kexin-related, fur2(d.melanogaster)/bli-4(C.elegans)	---NA---	524	0	0	0	#N/A	#N/A	#N/A	#N/A	#N/A	#N/A	#N/A	0	0	0	0	0	no IPS match	#N/A
Q2_P35553	1	0.0499413	57.6529	0.0390361	Q2_P35553	C915220.1	TC13497	Sm_Schisto_Orth_only	SJCHGC06558 protein [Schistosoma japonicum] ||	GCATCTGTTCCATATCAGAATAGAAGGAATTCATTTTCAACTAGTTACTCAAGTGCTTTC	Smp_150350	synaptotagmin, putative	sjchgc06558 protein	430	2	2.65905e-47	0.79	gi|256080591|ref|XP_002576563.1|synaptotagmin [Schistosoma mansoni] >gi|238661835|emb|CAZ32800.1| synaptotagmin, putative [Schistosoma mansoni]	XP_002576563	2.65905e-47	97	191.43	93	91	0	0	0	0	0	no IPS match	#N/A
Q2_P07433	1	0.036854	56.0522	0.0687869	Q2_P07433	C812911.1	TC14394	Sm_noMatches_Gb_bothSt	none	CCCTATCTTGGTCATATATTCAATTTTGTTGGCGTAGATATTTGCGCATTTCAAAAATGC			ring finger protein 11 (sid 1669) (nedd4 ww domain-binding protein 2)	1091	1	2.26504e-68	1	gi|256079620|ref|XP_002576084.1|ring finger protein 11 (sid 1669) (nedd4 ww domain-binding protein 2) [Schistosoma mansoni] >gi|238661343|emb|CAZ32319.1| ring finger protein 11 (sid 1669) (nedd4 ww domain-binding protein 2), putative [Schistosoma mansoni]	XP_002576084	2.26504e-68	100	263.848	201	201	2	F:GO:0008270; F:GO:0005515	F:zinc ion binding; F:protein binding	0	0	no IPS match	#N/A
Q2_P22372	1	0.0467351	52.1473	0.0372589	Q2_P22372	C806137.1	TC12917	Sm_noMatches_Gb_bothSt	none	TCTACAATCACACTCAACCTTACAGGCTCCTCATTCCCAACTGATGCCAGAAGCAGTTAT	Smp_080360	hypothetical protein	plac8 family protein	626	15	4.48342e-88	0.477333	gi|256085889|ref|XP_002579143.1|hypothetical protein [Schistosoma mansoni] >gi|238664553|emb|CAZ35382.1| hypothetical protein [Schistosoma mansoni]	XP_002579143	4.48342e-88	99	327.791	178	177	0	0	0	0	0	IPR006461; SignalP (SIGNALP)	IPR006461 (Protein of unknown function Cys-rich) noIPR (unintegrated)
Q2_P06908	1	0.114589	50.866	0.0323271	Q2_P06908	C812082.1	TC8437	Sm_noMatches_Gb_bothSt	none	CCGTTATTCAACTATTCAGTCTAATGTACCGTCCTATCCAATATTTATGCAACCACCCAT	Smp_011870	hypothetical protein	---NA---	112	0	0	0	#N/A	#N/A	#N/A	#N/A	#N/A	#N/A	#N/A	0	0	0	0	0	no IPS match	#N/A
Q2_P05656	1	0.0373522	50.3625	0.0276129	Q2_P05656	C810399.1	TC18245	Sm_noMatches_Gb_bothSt	none	AAGATAACCTAACTGCTACAGTGAGTGAAGTGCGTATATGGATCAACAAAATAATAGACG			---NA---	1029	0	0	0	#N/A	#N/A	#N/A	#N/A	#N/A	#N/A	#N/A	0	0	0	0	0	no IPS match	#N/A
Q2_P41037	1	0.0177886	47.3682	0.014054	Q2_P41037	JAP03123.C	Contig8161	Sm_newGenes_Orth_onlyJapon	SJCHGC05677 protein [Schistosoma japonicum] ||	ATAGTTGTTGCTTCTTTCCCTGGGAATACTCCATCTATCACACAACCAGGTGGAGTTTTA	Smp_148390	hypothetical protein	sjchgc05677 protein	948	2	2.95072e-143	0.83	gi|56758298|gb|AAW27289.1|SJCHGC05677 protein [Schistosoma japonicum]	AAW27289	2.95072e-143	99	512.301	285	284	0	0	0	0	0	SignalP (SIGNALP)	noIPR (unintegrated)
Q2_P16199	1	0.120458	45.9955	0.0513503	Q2_P16199	C916586.1	TC18848	Sm_noMatches_Gb_bothSt	none	CTTGTACCTATTAAGGAATTGTGGAAAACTGGTGTTGCAAAGTGTCAAAGTACTGCACCT	Smp_172560	expressed protein	hypothetical protein [Schistosoma mansoni]	633	1	8.87104e-55	1	gi|256052877|ref|XP_002569975.1|hypothetical protein [Schistosoma mansoni] >gi|227284734|emb|CAY17536.1| expressed protein [Schistosoma mansoni]	XP_002569975	8.87104e-55	100	217.238	113	113	0	0	0	0	0	no IPS match	#N/A
Q2_P38343	1	0.0387945	44.3236	0.498384	Q2_P38343	C921287.1	#N/A	Sm_noMatches_Gb_bothSt	none	TACTATGTCCGAGAAAAGTGTTTTTACGATCAGATAAGTAGGTCAGACGGACGACCAAGA	Smp_129960	expressed protein	hypothetical protein [Schistosoma mansoni]	360	1	1.31597e-38	0.95	gi|256073176|ref|XP_002572908.1|hypothetical protein [Schistosoma mansoni] >gi|238658075|emb|CAZ29140.1| expressed protein [Schistosoma mansoni]	XP_002572908	1.31597e-38	95	162.54	84	80	0	0	0	0	0	no IPS match	#N/A
Q2_P39446	1	0.0148815	43.2403	0.0118954	Q2_P39446	JAP03123.C	Contig8161	Sm_newGenes_Orth_onlyJapon	SJCHGC05677 protein [Schistosoma japonicum] ||	GCATCATCAGTTGTTGGAATCTTCCCGTCGTATCGTCCACAATATGGATTCCCAGGTTAT	Smp_148390	hypothetical protein	sjchgc05677 protein	948	2	2.95072e-143	0.83	gi|56758298|gb|AAW27289.1|SJCHGC05677 protein [Schistosoma japonicum]	AAW27289	2.95072e-143	99	512.301	285	284	0	0	0	0	0	SignalP (SIGNALP)	noIPR (unintegrated)
Q2_P40289	1	0.0150976	42.8779	0.0121036	Q2_P40289	JAP03432.S	#N/A	Sm_newGenes_Orth_onlyJapon	SJCHGC05677 protein [Schistosoma japonicum] ||	GCATCATCAGTTGTTGGAATCTTCCCGTCGTATCGTCCACAATATGGATTCCCAGGTTAT	Smp_148390	hypothetical protein	sjchgc05677 protein	685	2	1.09358e-67	0.835	gi|56758298|gb|AAW27289.1|SJCHGC05677 protein [Schistosoma japonicum]	AAW27289	1.09358e-67	100	260.381	143	143	0	0	0	0	0	SignalP (SIGNALP)	noIPR (unintegrated)
Q2_P06904	1	0.01	41.3167	0.01	Q2_P06904	C812078.1	TC19770	Sm_noMatches_Gb_bothSt	none	CAGCCATTGTACAGTCAAGTACCCAGAGGAACTAGACACTCATCACAGTATACAAATGGA	Smp_011870	hypothetical protein	sjchgc07210 protein	490	2	3.02861e-75	0.75	gi|256072651|ref|XP_002572648.1|hypothetical protein [Schistosoma mansoni] >gi|238657810|emb|CAZ28880.1| hypothetical protein [Schistosoma mansoni]	XP_002572648	3.02861e-75	99	284.263	158	157	0	0	0	0	0	no IPS match	#N/A
Q2_P32715	1	0.259085	38.6019	1.45391	Q2_P32715	C909489.1	Contig4611	Sm_Schisto_Orth_only	SJCHGC03731 protein [Schistosoma japonicum] ||	TTAATTTCACCAGTAGTTCGCCTGGTATCGATGACAAACCAGTGTCATTGAGTACGAAAG	Smp_026400	thyrotroph embryonic factor related	thyrotroph embryonic factor related	502	2	2.11163e-92	0.895	gi|256075540|ref|XP_002574076.1|thyrotroph embryonic factor related [Schistosoma mansoni] >gi|238659271|emb|CAZ30309.1| thyrotroph embryonic factor related [Schistosoma mansoni]	XP_002574076	2.11163e-92	99	341.273	165	164	5	F:GO:0043565; F:GO:0046983; F:GO:0003700; C:GO:0005634; P:GO:0006355	F:sequence-specific DNA binding; F:protein dimerization activity; F:transcription factor activity; C:nucleus; P:regulation of transcription, DNA-dependent	0	0	no IPS match	#N/A
Q2_P38924	1	0.244048	37.5324	0.187725	Q2_P38924	JAP07331.S	#N/A	Sm_newGenes_Orth_onlyJapon	none	TGTATCACTAGCCCAGCAATATTACCATCTCTCACCACAGAGAGACTGAAAGAGATAAAC	Smp_160590	expressed protein	hypothetical protein [Schistosoma mansoni]	787	1	3.03311e-49	0.77	gi|256084097|ref|XP_002578269.1|hypothetical protein [Schistosoma mansoni] >gi|238663635|emb|CAZ34507.1| expressed protein [Schistosoma mansoni]	XP_002578269	3.03311e-49	77	199.519	171	133	0	0	0	0	0	no IPS match	#N/A
Q2_P37699	1	0.15488	34.6466	0.401135	Q2_P37699	C919015.1	#N/A	Sm_noMatches_Gb_bothSt	none	GAAAGCGTTAATTCAATGTAATACTGAAGTTGGGAAAAAGTTGGCACTTATCTTACTGGC	Smp_145400	dynein heavy chain, putative	dynein heavy chain	473	2	6.78791e-43	0.76	gi|256078713|ref|XP_002575639.1|dynein heavy chain [Schistosoma mansoni] >gi|238660881|emb|CAZ31872.1| dynein heavy chain, putative [Schistosoma mansoni]	XP_002575639	6.78791e-43	94	176.792	96	91	3	C:GO:0030286; F:GO:0003777; P:GO:0007018	C:dynein complex; F:microtubule motor activity; P:microtubule-based movement	0	0	SignalP (SIGNALP)	noIPR (unintegrated)
Q2_P40325	1	0.0736325	29.9766	1.12687	Q2_P40325	JAP04072.S	Contig1117	Sm_newGenes_Orth_onlyJapon	none	CTCAAATGTCCCTTATCCTCCAATCACTGAATTTTCTGGAAATTGTGGATGAATGTATAT	Smp_026400	thyrotroph embryonic factor related	thyrotroph embryonic factor related	852	20	3.75815e-51	0.698	gi|256075540|ref|XP_002574076.1|thyrotroph embryonic factor related [Schistosoma mansoni] >gi|238659271|emb|CAZ30309.1| thyrotroph embryonic factor related [Schistosoma mansoni]	XP_002574076	3.75815e-51	88	206.068	135	120	5	F:GO:0043565; F:GO:0046983; F:GO:0003700; C:GO:0005634; P:GO:0006355	F:sequence-specific DNA binding; F:protein dimerization activity; F:transcription factor activity; C:nucleus; P:regulation of transcription, DNA-dependent	0	0	IPR004827; IPR011700; G3DSA:1.20.5.170 (GENE3D), PTHR11988 (PANTHER)	IPR004827 (Basic leucine zipper) IPR011700 (Basic-leucine zipper (bZIP) transcription factor) noIPR (unintegrated)
Q2_P24573	1	0.159928	27.8677	1.4111	Q2_P24573	C809081.1	Contig4749	Sm_noMatches_Gb_bothSt	none	CGTGCTTTGTTTGTACAAATCTTATTCGTCGTTCTAATTAGTCACTACCATTAGTACTCT	Smp_047620	cyclin B3, putative	cyclin b3	511	1	2.2223e-68	0.99	gi|256079604|ref|XP_002576076.1|cyclin B3 [Schistosoma mansoni] >gi|238661335|emb|CAZ32311.1| cyclin B3, putative [Schistosoma mansoni]	XP_002576076	2.2223e-68	99	261.536	129	128	1	C:GO:0005634	C:nucleus	0	0	SignalP (SIGNALP)	noIPR (unintegrated)
Q2_P12433	1	0.141992	26.3863	0.213615	Q2_P12433	C908522.1	#N/A	Sm_Schisto_Orth_only	SJCHGC08393 protein [Schistosoma japonicum] ||	GGTCATTTTAACACCTGGAGATAATGATATCGGTGGTGAAGGAAATCCTGTTACAAAAAA	Smp_017860	metallo phosphoesterase related	metallo phosphoesterase related	262	2	8.5892e-33	0.94	gi|256073823|ref|XP_002573227.1|metallo phosphoesterase related [Schistosoma mansoni] >gi|238658403|emb|CAZ29459.1| metallo phosphoesterase related [Schistosoma mansoni]	XP_002573227	8.5892e-33	100	98.5969	45	45	1	F:GO:0016787	F:hydrolase activity	0	0	SignalP (SIGNALP)	noIPR (unintegrated)
Q2_P38428	1	0.0965248	25.7985	0.32887	Q2_P38428	JAP03060.C	#N/A	Sm_newGenes_Orth_onlyJapon	SJCHGC03990 protein [Schistosoma japonicum] ||	GATCAAGATGTTCAATTATGGCTTGAAAATATGTGGTTTCAATTGGGATGGGATAAAGTG	Smp_145400	dynein heavy chain, putative	cell differentiation protein rcd1	749	13	9.6354e-111	0.492308	gi|56758600|gb|AAW27440.1|SJCHGC03990 protein [Schistosoma japonicum]	AAW27440	9.6354e-111	100	403.675	199	199	9	P:GO:0007018; P:GO:0007548; C:GO:0005634; F:GO:0003777; C:GO:0030286; F:GO:0005515; P:GO:0019221; P:GO:0045449; F:GO:0005488	P:microtubule-based movement; P:sex differentiation; C:nucleus; F:microtubule motor activity; C:dynein complex; F:protein binding; P:cytokine-mediated signaling pathway; P:regulation of transcription; F:binding	0	0	IPR007216	IPR007216 (Cell differentiation, Rcd1-like)
Q2_P18511	1	0.162123	24.7586	1.21762	Q2_P18511	C800737.1	#N/A	Sm_Orth_inOther_sp	Sh23 [Schistosoma haematobium] sp|Q26499|IM23_SCHHA 23 kDa integral membrane protein (Sh23) ||integral membrane protein 23 ||23K integral membrane protein - fluke (Schistosoma mansoni) sp|P19331|IM23_SCHMA 23 kDa integral membrane protein (SM23) gb|AAA29900.1| integral membrane protein ||23K integral membrane protein - fluke (Schistosoma japonicum) sp|P27591|IM23_SCHJA 23 kDa integral membrane pr…	AGTGCTATAAACAATCCAACCAAAGAGGTAACTCTATTCATGGATTTGGTTCAATCATCA	Smp_075720	Leukocyte surface antigen CD53 (Cell surface glycoprotein CD53), putative	cd63 antigen	730	20	9.84838e-81	0.7555	gi|256085081|ref|XP_002578752.1|Leukocyte surface antigen CD53 (Cell surface glycoprotein CD53) [Schistosoma mansoni] >gi|238664136|emb|CAZ34990.1| Leukocyte surface antigen CD53 (Cell surface glycoprotein CD53), putative [Schistosoma mansoni]	XP_002578752	9.84838e-81	99	303.908	176	175	1	C:GO:0016021	C:integral to membrane	0	0	IPR000301; IPR008952; IPR018499; PTHR19282 (PANTHER), PTHR19282:SF65 (PANTHER), SignalP (SIGNALP)	IPR000301 (Tetraspanin) IPR008952 (Tetraspanin, EC2 domain) IPR018499 (Tetraspanin, subgroup) noIPR (unintegrated)
Q2_P34493	1	0.102142	24.2498	0.921041	Q2_P34493	C912754.1	#N/A	Sm_Orth_inOther_sp	SJCHGC00873 protein [Schistosoma japonicum] ||unknown [Schistosoma japonicum] ||alpha-tubulin [Mnemiopsis leidyi] ||alpha-tubulin 3 [Strongylocentrotus droebechiensis] ||alpha-tubulin [Torpedo marmorata] sp|P36220|TBA_TORMA Tubulin alpha chain (Alpha T6) ||	CATTCCATGAACAACTGAGTGTTTCAGAAATTACAAATTCGTGTTTTGAACCTGCTAATC	Smp_027920	tubulin alpha chain, putative	tubulin alpha-1 chain	154	20	7.42269e-13	0.89	gi|226487276|emb|CAX75503.1|Tubulin alpha-1 chain [Schistosoma japonicum]	CAX75503	7.42269e-13	89	77.0258	46	41	6	P:GO:0007018; F:GO:0005525; P:GO:0051258; F:GO:0005198; F:GO:0003924; C:GO:0005874	P:microtubule-based movement; F:GTP binding; P:protein polymerization; F:structural molecule activity; F:GTPase activity; C:microtubule	EC:3.6.5.1; EC:3.6.5.2; EC:3.6.5.3; EC:3.6.5.4	0	IPR000217; IPR018316; PTHR11588:SF11 (PANTHER)	IPR000217 (Tubulin) IPR018316 (Tubulin/FtsZ, 2-layer sandwich domain) noIPR (unintegrated)
Q2_P14858	1	0.109819	24.1225	0.90286	Q2_P14858	C913319.1	#N/A	Sm_Orth_inOther_sp	SJCHGC00873 protein [Schistosoma japonicum] ||unknown [Schistosoma japonicum] ||Hypothetical protein MGC73046 [Danio rerio] ref|NP_956985.1| tubulin alpha 8 like 2 [Danio rerio] ||Tubulin alpha 8 like 2 [Danio rerio] ||tubulin alpha 4 [Danio rerio] ||	TATTGATGGAACGTCTTTCAGTCGACTTCGGTAAAAAAGCTAAGTTAGAGTTCGCTGTAT	Smp_027920	tubulin alpha chain, putative	tubulin alpha-1 chain	384	20	3.13083e-52	0.843	gi|256075857|ref|XP_002574232.1|tubulin subunit alpha [Schistosoma mansoni] >gi|238659432|emb|CAZ30465.1| tubulin alpha chain, putative [Schistosoma mansoni]	XP_002574232	3.13083e-52	87	181.8	105	92	0	0	0	0	0	IPR000217; IPR002452; IPR003008; PTHR11588:SF11 (PANTHER)	IPR000217 (Alpha tubulin) IPR002452 (Tubulin) IPR003008 (Tubulin/FtsZ, GTPase domain) noIPR (unintegrated)
Q2_P22452	1	0.109721	22.3057	0.922846	Q2_P22452	C806254.1	Contig8574	Sm_Orth_inOther_sp	SJCHGC00873 protein [Schistosoma japonicum] ||unknown [Schistosoma japonicum] ||neural alfa2 tubulin [Paracentrotus lividus] gb|AAQ90468.1| neural alfa2 tubulin [Paracentrotus lividus] ||unnamed protein product [Paracentrotus lividus] sp|P18258|TBA1_PARLI Tubulin alpha-1 chain ||tubulin alpha chain - sea urchin (Paracentrotus lividus) ||	CCGGCTTTAAAGTTGGAATTAACTATCAACCACCCACTGTTGTTCCTGGAGGAGATTTGG	Smp_027920	tubulin alpha chain, putative	tubulin alpha-1 chain	1668	20	0	0.9545	gi|256075857|ref|XP_002574232.1|tubulin subunit alpha [Schistosoma mansoni] >gi|238659432|emb|CAZ30465.1| tubulin alpha chain, putative [Schistosoma mansoni]	XP_002574232	0	98	785.408	404	399	6	P:GO:0007018; F:GO:0005525; P:GO:0051258; F:GO:0005198; F:GO:0003924; C:GO:0005874	P:microtubule-based movement; F:GTP binding; P:protein polymerization; F:structural molecule activity; F:GTPase activity; C:microtubule	EC:3.6.5.1; EC:3.6.5.2; EC:3.6.5.3; EC:3.6.5.4	0	IPR000217; IPR002452; IPR003008; IPR008280; IPR017975; IPR018316	IPR000217 (Alpha tubulin) IPR002452 (Tubulin) IPR003008 (Tubulin, conserved site) IPR008280 (Tubulin/FtsZ, 2-layer sandwich domain) IPR017975 (Tubulin/FtsZ, C-terminal) IPR018316 (Tubulin/FtsZ, GTPase domain)
Q2_P01870	1	0.264203	22.1445	1.67946	Q2_P01870	C804002.1	Contig4706	Sm_noMatches_Gb_bothSt	none	GTAGAAAAATCGACTGATGGAATTCAAGAGGATCAAAGTAATGTGAAGTTAAAGCCCAAT	Smp_170870	rgs-gaip interacting protein gipc, putative	rgs-gaip interacting protein gipc	453	1	3.10296e-80	0.99	gi|256052821|ref|XP_002569948.1|rgs-gaip interacting protein gipc [Schistosoma mansoni] >gi|227284705|emb|CAY17481.1| rgs-gaip interacting protein gipc, putative [Schistosoma mansoni]	XP_002569948	3.10296e-80	99	300.827	151	150	3	F:GO:0004725; P:GO:0006470; F:GO:0005515	F:protein tyrosine phosphatase activity; P:protein amino acid dephosphorylation; F:protein binding	EC:3.1.3.48	0	no IPS match	#N/A
Q2_P07206	1	0.125144	21.1323	0.0829531	Q2_P07206	C812591.1	TC9456	Sm_Orth_inOther_sp	PREDICTED: similar to KIAA0373 [Gallus gallus] ||PREDICTED: similar to centrosome protein cep290 [Rattus norvegicus] ||PREDICTED: similar to centrosome protein cep290 [Mus musculus] ||PREDICTED: similar to centrosome protein cep290 isoform 1 [Canis familiaris] ||PREDICTED: similar to centrosome protein cep290 partial [Danio rerio] ||	GCTACCGTCGTCAAAAACGAGCAGAAGTTGAAGAAGATCGTGCAGTAAATATAATACTAC	Smp_141900	expressed protein	centrosomal protein of 290 kda	576	20	7.96747e-83	0.5715	gi|256077472|ref|XP_002575028.1|hypothetical protein [Schistosoma mansoni] >gi|238660251|emb|CAZ31261.1| expressed protein [Schistosoma mansoni]	XP_002575028	7.96747e-83	100	310.071	191	191	6	C:GO:0005815; P:GO:0001654; P:GO:0021549; F:GO:0005515; P:GO:0030916; P:GO:0048793	C:microtubule organizing center; P:eye development; P:cerebellum development; F:protein binding; P:otic vesicle formation; P:pronephros development	0	0	PTHR18879 (PANTHER), PTHR18879:SF1 (PANTHER)	noIPR (unintegrated)
Q2_P26416	1	1.58886	20.2422	1.10647	Q2_P26416	C811921.1	Contig4598	Sm_noMatches_Gb_singleSt	none	TTTGCAATAAGTCGAGTGACTACATTTCTGACGCTTCCAGCTCTCATCAACATGATGCCA			hypothetical protein [Schistosoma mansoni]	737	1	4.15764e-10	0.57	gi|256081142|ref|XP_002576832.1|hypothetical protein [Schistosoma mansoni] >gi|238662117|emb|CAZ33069.1| hypothetical protein [Schistosoma mansoni]	XP_002576832	4.15764e-10	57	69.3218	114	65	0	0	0	0	0	no IPS match	#N/A
Q2_P02830	1	0.0875915	20.1587	0.272995	Q2_P02830	C805618.1	TC15976	Sm_noMatches_Gb_bothSt	none	CTCACAGATCTTTTAATGTGTGCAAACTTTCCCATTGATACTGGATTAATGCCATATGAT	Smp_052150	hypothetical protein	hypothetical protein [Schistosoma mansoni]	580	1	1.84919e-111	1	gi|256080496|ref|XP_002576517.1|hypothetical protein [Schistosoma mansoni] >gi|238661786|emb|CAZ32754.1| hypothetical protein [Schistosoma mansoni]	XP_002576517	1.84919e-111	100	405.216	192	192	0	0	0	0	0	no IPS match	#N/A
Q2_P13472	1	0.161828	19.8313	1.12925	Q2_P13472	C910489.1	#N/A	Sm_noMatches_Gb_bothSt	none	GATTCTACTAATTCTCTAAGTGTTAATGAAGTGCATTTAAAGGCATCGAACGCTGAAATG	Smp_176000.1	myosin V, putative	myosin v	247	2	7.34399e-31	0.91	gi|256053235|ref|XP_002570105.1|myosin V [Schistosoma mansoni] >gi|227287479|emb|CAY17794.1| myosin V, putative [Schistosoma mansoni]	XP_002570105	7.34399e-31	91	134.42	72	66	0	0	0	0	0	no IPS match	#N/A
Q2_P21934	1	0.151983	19.397	1.24655	Q2_P21934	C805566.1	TC13352	Sm_noMatches_Gb_bothSt	none	GTACTAATATGTTTGCATTTCACGTACTAAACCTAACTCAGGGATATGCTGAGTATTACT			---NA---	279	0	0	0	#N/A	#N/A	#N/A	#N/A	#N/A	#N/A	#N/A	0	0	0	0	0	no IPS match	#N/A
Q2_P11966	1	0.0642864	19.3378	1.35366	Q2_P11966	C907562.1	#N/A	Sm_Orth_inOther_sp	SJCHGC02339 protein [Schistosoma japonicum] ||cyclin B1 [Rana dybowskii] ||cyclin [Oryza sativa] ||OSJNBb0078D11.10 [Oryza sativa (japonica cultivar-group)] emb|CAE01925.2| OSJNBb0078D11.10 [Oryza sativa (japonica cultivar-group)] ||cell division cycle protein Cdc13 [Pneumocystis carinii] ||	CTACAGTTATAAACTGCAACCTGAGACTCTCTATTTATGTGTTGGTATTTTAGACCGTTA	Smp_082490	cyclin B, putative	g2 m-specific cyclin	649	20	3.19707e-103	0.5825	gi|256052628|ref|XP_002569864.1|cyclin B [Schistosoma mansoni] >gi|227284596|emb|CAY17309.1| cyclin B, putative [Schistosoma mansoni]	XP_002569864	3.19707e-103	94	378.252	206	195	3	P:GO:0007049; C:GO:0005634; P:GO:0051301	P:cell cycle; C:nucleus; P:cell division	0	0	IPR006671; IPR011028; IPR013763; IPR015454; PTHR10177 (PANTHER), SignalP (SIGNALP)	IPR006671 (Cyclin, N-terminal) IPR011028 (Cyclin-like) IPR013763 (Cyclin-related) IPR015454 (G2/mitotic-specific cyclin B) noIPR (unintegrated)
Q2_P15957	1	0.0672538	19.3071	0.492026	Q2_P15957	C916119.1	#N/A	Sm_noMatches_Gb_bothSt	none	GTGAAATATATTCACTGGGCAAATTTGTTTTTTACTGCGGTGCTTTCACTAGATCTGTTT	Smp_061210	hypothetical protein	hypothetical protein [Schistosoma mansoni]	665	1	7.3273e-34	1	gi|256082292|ref|XP_002577392.1|hypothetical protein [Schistosoma mansoni] >gi|238662707|emb|CAZ33630.1| hypothetical protein [Schistosoma mansoni]	XP_002577392	7.3273e-34	100	147.902	78	78	0	0	0	0	0	SignalP (SIGNALP)	noIPR (unintegrated)
Q2_P38219	1	0.181151	19.0232	2.01555	Q2_P38219	C920711.1	#N/A	Sm_Schisto_Orth_only	SJCHGC08787 protein [Schistosoma japonicum] ||	GATGATTTTGTTAGCTGCATTGACCGGGATTAATTTAATTGCAATATGGAGAAAATGGTC	Smp_129920	sodium-dependent neurotransmitter transporter, putative	sodium-dependent neurotransmitter transporter	296	2	7.85498e-27	0.95	gi|256073168|ref|XP_002572904.1|sodium-dependent neurotransmitter transporter [Schistosoma mansoni] >gi|238658071|emb|CAZ29136.1| sodium-dependent neurotransmitter transporter, putative [Schistosoma mansoni]	XP_002572904	7.85498e-27	100	114.005	54	54	3	C:GO:0005887; F:GO:0005328; P:GO:0006836	C:integral to plasma membrane; F:neurotransmitter:sodium symporter activity; P:neurotransmitter transport	0	0	SignalP (SIGNALP)	noIPR (unintegrated)
Q2_P16188	1	0.112334	18.9171	0.612297	Q2_P16188	C916568.1	Contig568	Sm_noMatches_Gb_bothSt	none	GGCAAGAAACAGAATGATACTTTGAAGTTTGGACTTAACAAAAGCCACAAACTCTACATT			solute carrier family 7 (cationic amino acid y+ system) member 4	645	20	4.50102e-33	0.7075	gi|256089392|ref|XP_002580794.1|cationic amino acid transporter [Schistosoma mansoni] >gi|238666405|emb|CAZ37033.1| cationic amino acid transporter, putative [Schistosoma mansoni]	XP_002580794	4.50102e-33	100	145.206	68	68	4	C:GO:0016021; P:GO:0006865; F:GO:0015171; P:GO:0055085	C:integral to membrane; P:amino acid transport; F:amino acid transmembrane transporter activity; P:transmembrane transport	0	0	IPR002293; IPR015606; SignalP (SIGNALP)	IPR002293 (Amino acid/polyamine transporter I) IPR015606 (Cationic amino acid transporter) noIPR (unintegrated)
Q2_P21866	1	0.351701	18.5866	1.06281	Q2_P21866	C805470.1	TC10997	Sm_Schisto_Orth_only	SJCHGC04832 protein [Schistosoma japonicum] ||	GATCCCAGTGTGAATCTTACATCGCCTCATGGTTCTTCTATTGGTCAGAACAACATTGGT	Smp_129520	hypothetical protein	sjchgc04832 protein	1115	2	2.61043e-160	0.935	gi|256073028|ref|XP_002572835.1|hypothetical protein [Schistosoma mansoni] >gi|238658000|emb|CAZ29067.1| hypothetical protein [Schistosoma mansoni]	XP_002572835	2.61043e-160	99	569.311	304	303	0	0	0	0	0	no IPS match	#N/A
Q2_P31628	1	0.260855	18.4363	1.70497	Q2_P31628	C907298.1	#N/A	Sm_noMatches_Gb_bothSt	none	GCTCCTTCAGATTCGTTCTTGATATGTTTGATAGTTCATCACAGTTTACAACAGTTAGTA	Smp_171370	serine/threonine-protein kinase chk2 (cds1), putative	serine threonine-protein kinase chk2	178	1	3.36106e-10	0.87	gi|226467658|emb|CAX69705.1|serine/threonine-protein kinase Chk2 [Schistosoma japonicum]	CAX69705	3.36106e-10	87	68.1662	39	34	0	0	0	0	0	no IPS match	#N/A
Q2_P05391	1	0.230702	18.3742	1.43398	Q2_P05391	C809969.1	TC11869	Sm_noMatches_Gb_bothSt	none	GGCTGTGATCAGAAAACGTCCTACTTTAAATTCACTTGATTCAGTATTGAAATCTCCAAA	Smp_171370	serine/threonine-protein kinase chk2 (cds1), putative	serine threonine-protein kinase chk2	620	3	1.40131e-41	0.783333	gi|256087767|ref|XP_002580035.1|serine/threonine protein kinase [Schistosoma mansoni] >gi|238665539|emb|CAZ36274.1| serine/threonine kinase [Schistosoma mansoni]	XP_002580035	1.40131e-41	99	173.326	101	100	0	0	0	0	0	no IPS match	#N/A
Q2_P26955	1	0.01	18.3518	0.01	Q2_P26955	C812722.1	Contig7021	Sm_Schisto_Orth_only	SJCHGC04922 protein [Schistosoma japonicum] ||	CACCTGTTGATCGTTAACAATTAAACTGTGTGATTATGAATACTGTTTAGATGGGATTGG			sjchgc04922 protein	1266	2	0	0.855	gi|256083886|ref|XP_002578166.1|cadherin [Schistosoma mansoni] >gi|238663527|emb|CAZ34404.1| cadherin, putative [Schistosoma mansoni]	XP_002578166	0	100	710.679	352	352	4	C:GO:0016021; P:GO:0007156; F:GO:0005509; C:GO:0005886	C:integral to membrane; P:homophilic cell adhesion; F:calcium ion binding; C:plasma membrane	0	0	IPR001304; IPR016186; IPR016187; SignalP (SIGNALP)	IPR001304 (C-type lectin) IPR016186 (C-type lectin fold) IPR016187 (C-type lectin-like) noIPR (unintegrated)
Q2_P32366	1	0.0918186	17.988	1.29261	Q2_P32366	C908755.1	#N/A	Sm_Schisto_Orth_only	SJCHGC02339 protein [Schistosoma japonicum] ||	TTCGAAGAAATGTATCCACCCGATATAAGCGACTTCTCATCAATTACAAACAATACCTAT	Smp_082490	cyclin B, putative	cyclin a	477	20	4.65846e-44	0.792	gi|256052628|ref|XP_002569864.1|cyclin B [Schistosoma mansoni] >gi|227284596|emb|CAY17309.1| cyclin B, putative [Schistosoma mansoni]	XP_002569864	4.65846e-44	100	180.644	94	94	18	P:GO:0033129; P:GO:0031442; F:GO:0019901; P:GO:0006461; P:GO:0010629; C:GO:0005624; P:GO:0060623; P:GO:0051301; F:GO:0035173; C:GO:0005737; P:GO:0001933; P:GO:0060045; F:GO:0032403; P:GO:0001556; C:GO:0005625; C:GO:0005634; P:GO:0001701; P:GO:0007049	P:positive regulation of histone phosphorylation; P:positive regulation of mRNA 3'-end processing; F:protein kinase binding; P:protein complex assembly; P:negative regulation of gene expression; C:membrane fraction; P:regulation of chromosome condensation; P:cell division; F:histone kinase activity; C:cytoplasm; P:negative regulation of protein amino acid phosphorylation; P:positive regulation of…	0	0	SignalP (SIGNALP)	noIPR (unintegrated)
Q2_P39373	1	0.244804	17.8794	0.946261	Q2_P39373	JAP02535.C	#N/A	Sm_newGenes_Orth_onlyJapon	SJCHGC05266 protein [Schistosoma japonicum] ||	CCTTTAGGTTGTTATTCTTTGAACTCTGCCAATCGTAGTCCATTTATTAATACTCCAACA	Smp_125760	prokaryotic DNA topoisomerase, putative	sjchgc05266 protein	1518	2	3.92635e-139	0.935	gi|76153066|gb|AAX24731.2|SJCHGC05266 protein [Schistosoma japonicum]	AAX24731	3.92635e-139	100	499.59	288	288	1	F:GO:0016853	F:isomerase activity	0	0	no IPS match	#N/A
Q2_P35550	1	0.251698	17.5177	2.15064	Q2_P35550	C915216.1	#N/A	Sm_noMatches_Gb_bothSt	none	GCATTAGAATAACAATCAATGTTTATCTAGTTCTGTTTCGGTATCACGTTCGCTATGCAT	Smp_147390	glutamate receptor, ionotropic, n-methyl d- aspartate 2-related (nmda 2)	---NA---	503	0	0	0	#N/A	#N/A	#N/A	#N/A	#N/A	#N/A	#N/A	0	0	0	0	0	no IPS match	#N/A
Q2_P22449	1	0.299495	17.0191	1.006	Q2_P22449	C806250.1	Contig3609	Sm_Orth_inOther_sp	SJCHGC04483 protein [Schistosoma japonicum] ||PREDICTED: similar to cyclin G2 [Strongylocentrotus purpuratus] ||unnamed protein product [Tetraodon nigroviridis] ||	GGACGAGGCATATTCAAGTCTTAACGTTTTATTATCGTTTTATTGAAATATCCTCCCTTC			cyclin g2	1600	20	0	0.528	gi|256081880|ref|XP_002577195.1|cyclin G2 [Schistosoma mansoni] >gi|238662492|emb|CAZ33432.1| cyclin G2, putative [Schistosoma mansoni]	XP_002577195	0	99	759.214	413	411	0	0	0	0	0	IPR006670; IPR006671; IPR011028; IPR013763; PTHR10177 (PANTHER), PTHR10177:SF7 (PANTHER)	IPR006670 (Cyclin) IPR006671 (Cyclin, N-terminal) IPR011028 (Cyclin-like) IPR013763 (Cyclin-related) noIPR (unintegrated)
Q2_P20999	1	0.46406	16.7671	2.27853	Q2_P20999	C804244.1	TC15327	Sm_Schisto_Orth_only	SJCHGC09795 protein [Schistosoma japonicum] ||	TTTCAAAAATACCAGTCCGCTCCCTGATGCTATAAATTAAATTCCACCCCTTCGAAAAGA			sjchgc09795 protein	420	2	1.21448e-31	0.9	gi|60700790|gb|AAX31082.1|SJCHGC09795 protein [Schistosoma japonicum]	AAX31082	1.21448e-31	86	139.428	92	80	0	0	0	0	0	no IPS match	#N/A
Q2_P20797	1	0.508717	16.7516	0.51413	Q2_P20797	C803980.1	TC16883	Sm_noMatches_Gb_bothSt	none	CCACCAGTGATGTTTGCAATAAGTCTGATGACTACATTTCTGCAGAATCAAATTCTGACC			hypothetical protein [Schistosoma mansoni]	1112	1	2.90209e-10	0.51	gi|256081142|ref|XP_002576832.1|hypothetical protein [Schistosoma mansoni] >gi|238662117|emb|CAZ33069.1| hypothetical protein [Schistosoma mansoni]	XP_002576832	2.90209e-10	51	70.8626	141	72	0	0	0	0	0	no IPS match	#N/A
Q2_P22109	1	0.105176	16.4465	1.26579	Q2_P22109	C805798.1	Contig6338	Sm_Orth_inOther_sp	SJCHGC02339 protein [Schistosoma japonicum] ||cyclin B1 [Rana dybowskii] ||cyclin B [Helobdella triserialis] ||cyclin B2 [Rana japonica] sp|O93229|CGB2_RANJA G2/mitotic-specific cyclin B2 ||cyclin B2 [Rana dybowskii] ||	TCTATTTGTCGATTCCAACTCCGTTAGTATTTCTGCGTCGTTTATCAAAGGCTGTGGATG	Smp_082490	cyclin B, putative	cyclin b1	979	20	5.04799e-170	0.589	gi|256052628|ref|XP_002569864.1|cyclin B [Schistosoma mansoni] >gi|227284596|emb|CAY17309.1| cyclin B, putative [Schistosoma mansoni]	XP_002569864	5.04799e-170	100	601.282	307	307	5	P:GO:0007049; P:GO:0051301; P:GO:0048513; P:GO:0016043; C:GO:0005634	P:cell cycle; P:cell division; P:organ development; P:cellular component organization; C:nucleus	0	0	IPR004367; IPR006670; IPR006671; IPR011028; IPR013763; IPR014400; IPR015454; PTHR10177 (PANTHER), SignalP (SIGNALP)	IPR004367 (Cyclin) IPR006670 (Cyclin, A/B/D/E) IPR006671 (Cyclin, C-terminal) IPR011028 (Cyclin, N-terminal) IPR013763 (Cyclin-like) IPR014400 (Cyclin-related) IPR015454 (G2/mitotic-specific cyclin B) noIPR (unintegrated)
Q2_P16156	1	0.259987	16.4304	0.98069	Q2_P16156	C916502.1	#N/A	Sm_noMatches_Gb_bothSt	none	CTAATCCCTTATTCTATATCCAAAACTGACGGCTATTTCACTCAACCAAATAAATCTTCC	Smp_129520	hypothetical protein	---NA---	329	0	0	0	#N/A	#N/A	#N/A	#N/A	#N/A	#N/A	#N/A	0	0	0	0	0	SignalP (SIGNALP)	noIPR (unintegrated)
Q2_P39831	1	0.30431	16.3452	0.960678	Q2_P39831	JAP08361.C	#N/A	Sm_newGenes_Orth_onlyJapon	SJCHGC03511 protein [Schistosoma japonicum] ||	GTTCTGGAAAGGCGTCCAGTTTGGCTGAAACAATTTACCTGAAAGAGCACAGTTATTTAA	Smp_155860	conserved hypothetical protein	sjchgc03511 protein	1065	4	9.62398e-133	0.8325	gi|56757597|gb|AAW26957.1|SJCHGC03511 protein [Schistosoma japonicum]	AAW26957	9.62398e-133	100	477.633	251	251	0	0	0	0	0	PTHR12449 (PANTHER), PTHR12449:SF5 (PANTHER)	noIPR (unintegrated)
Q2_P06805	1	0.127615	16.2448	1.41197	Q2_P06805	C811922.1	TC18518	Sm_Schisto_Orth_only	SJCHGC09606 protein [Schistosoma japonicum] ||	TGGACGTAATAGTATAATGCATCCTTTTACTGCACATCGTTCCACTGGATTTAATCATAC	Smp_018010	expressed protein	v-maf musculoaponeurotic fibrosarcoma oncogene protein l	517	6	1.51228e-86	0.641667	gi|256073851|ref|XP_002573241.1|hypothetical protein [Schistosoma mansoni] >gi|238658417|emb|CAZ29473.1| expressed protein [Schistosoma mansoni]	XP_002573241	1.51228e-86	99	312.383	157	156	6	P:GO:0006355; F:GO:0043565; P:GO:0006350; P:GO:0045449; F:GO:0003700; C:GO:0005634	P:regulation of transcription, DNA-dependent; F:sequence-specific DNA binding; P:transcription; P:regulation of transcription; F:transcription factor activity; C:nucleus	0	0	no IPS match	#N/A
Q2_P23106	1	0.162606	15.6583	1.56921	Q2_P23106	C807140.1	TC12587	Sm_noMatches_Gb_bothSt	none	CGCAGTTCCCAACGTAGTAATCAATGTGATAATTCATTAGAACTTTGCAATAACAAAGAG	Smp_160680	expressed protein	cell surface glycoprotein	785	4	1.45247e-144	0.5725	gi|256084138|ref|XP_002578289.1|hypothetical protein [Schistosoma mansoni] >gi|238663656|emb|CAZ34527.1| expressed protein [Schistosoma mansoni]	XP_002578289	1.45247e-144	100	516.153	261	261	5	P:GO:0007090; P:GO:0000724; F:GO:0005515; F:GO:0003697; C:GO:0005634	P:regulation of S phase of mitotic cell cycle; P:double-strand break repair via homologous recombination; F:protein binding; F:single-stranded DNA binding; C:nucleus	0	0	no IPS match	#N/A
Q2_P02801	1	0.147084	15.4928	1.28799	Q2_P02801	C805565.1	TC14477	Sm_Orth_inOther_sp	unnamed protein product [Tetraodon nigroviridis] ||cyclin D1 [Danio rerio] ||cyclin D2 [Xenopus laevis] emb|CAA58493.1| cyclin D2 [Xenopus laevis] sp|P53782|CCND2_XENLA G1/S-specific cyclin D2 pir||S57925 cyclin D2 - African clawed frog ||cyclin D1 [Danio rerio] gb|AAH75743.1| Cyclin D1 [Danio rerio] ref|XP_688163.1| PREDICTED: similar to Cyclin D1 isoform 1 [Danio rerio] emb|CAA60885.1| Cyclin D…	CCACATCTTAACGCGTCTAATCAGTCTTCACTAGCCTCTGTTGATATTCCTTCTCTATCT	Smp_153660	cyclin d, putative	cyclin d2	910	20	6.52826e-137	0.514	gi|256081779|ref|XP_002577145.1|cyclin d [Schistosoma mansoni] >gi|238662441|emb|CAZ33382.1| cyclin d, putative [Schistosoma mansoni]	XP_002577145	6.52826e-137	86	491.115	300	260	2	P:GO:0007049; P:GO:0050794	P:cell cycle; P:regulation of cellular process	0	0	IPR006670; IPR006671; IPR011028; IPR013763; IPR015451; PTHR10177 (PANTHER)	IPR006670 (Cyclin) IPR006671 (Cyclin D) IPR011028 (Cyclin, N-terminal) IPR013763 (Cyclin-like) IPR015451 (Cyclin-related) noIPR (unintegrated)
Q2_P24031	1	0.0893659	15.4865	0.433107	Q2_P24031	C808380.1	TC13632	Sm_Schisto_Orth_only	unknown [Schistosoma mansoni] ||SJCHGC09231 protein [Schistosoma japonicum] ||	GCTAGAGAAATTTTGTCAATGTTTATCTGGTCCGTGTTCTTTCTGAACATTTGTCACTAT	Smp_074540.2	expressed protein	cercarial stage-specific protein sj20h8	667	4	3.77081e-62	0.8125	gi|256084831|ref|XP_002578629.1|hypothetical protein [Schistosoma mansoni] >gi|238664009|emb|CAZ34867.1| conserved Schistosoma protein, unknown function [Schistosoma mansoni]	XP_002578629	3.77081e-62	100	241.891	107	107	0	0	0	0	0	no IPS match	#N/A
Q2_P32101	1	0.269986	15.4461	0.2091	Q2_P32101	C908222.1	#N/A	Sm_noMatches_Gb_bothSt	none	GGGTCAAGATCCTGATACATTACTGACGAAACTCAACATGAATAAACATTCTACTCATAA	Smp_158390.1	expressed protein	hypothetical protein [Schistosoma mansoni]	418	2	5.79508e-66	0.99	gi|256083415|ref|XP_002577940.1|hypothetical protein [Schistosoma mansoni] >gi|238663282|emb|CAZ34178.1| expressed protein [Schistosoma mansoni]	XP_002577940	5.79508e-66	99	253.447	139	138	0	0	0	0	0	no IPS match	#N/A
Q2_P17829	1	0.145103	15.4458	0.598405	Q2_P17829	C921077.1	#N/A	Sm_noMatches_Gb_bothSt	none	GATTATGGTCGTCGTCAGCGGGCCCATGCAAATCGTCAACGTGTAAAAGAATTCGATCGT	Smp_175860	expressed protein	hypothetical protein [Schistosoma mansoni]	250	1	3.13135e-16	1	gi|256089128|ref|XP_002580668.1|hypothetical protein [Schistosoma mansoni] >gi|238666267|emb|CAZ36907.1| expressed protein [Schistosoma mansoni]	XP_002580668	3.13135e-16	100	88.1965	43	43	0	0	0	0	0	SignalP (SIGNALP)	noIPR (unintegrated)
Q2_P32216	1	0.212133	15.3047	1.14056	Q2_P32216	C908503.1	#N/A	Sm_Orth_inOther_sp	PREDICTED: similar to Serine/threonine-protein kinase Chk2 [Strongylocentrotus purpuratus] ||	GGTCAATTAAACGAATCTGATTCCAAGTTTTTCTTTCTTCAAATGGTTGTGGCCGTGAAG	Smp_171370	serine/threonine-protein kinase chk2 (cds1), putative	protein kinase chk2	145	20	1.40982e-19	0.8025	gi|256087767|ref|XP_002580035.1|serine/threonine protein kinase [Schistosoma mansoni] >gi|238665539|emb|CAZ36274.1| serine/threonine kinase [Schistosoma mansoni]	XP_002580035	1.40982e-19	100	99.3673	47	47	4	P:GO:0009851; P:GO:0006468; F:GO:0005524; F:GO:0004674	P:auxin biosynthetic process; P:protein amino acid phosphorylation; F:ATP binding; F:protein serine/threonine kinase activity	EC:2.7.11.0	0	IPR000719; IPR011009; IPR017442; IPR020636; IPR020648; G3DSA:1.10.510.10 (GENE3D)	IPR000719 (Calcium/calmodulin-dependent protein kinase-like) IPR011009 (Protein kinase, catalytic domain) IPR017442 (Protein kinase-like domain) IPR020636 (Serine/threonine-protein kinase Chk2) IPR020648 (Serine/threonine-protein kinase-like domain) noIPR (unintegrated)
Q2_P14140	1	0.201432	14.8197	1.34193	Q2_P14140	C911858.1	#N/A	Sm_noMatches_Gb_bothSt	none	CTGTTTCTGAACTAATCAATTATCCTCTATTTCGTCTCCATGTCAATGTTCGTTCGGATG	Smp_167940	expressed protein	serine threonine protein kinase	263	2	3.40105e-42	0.8	gi|256086734|ref|XP_002579546.1|kinase [Schistosoma mansoni] >gi|238664995|emb|CAZ35785.1| kinase [Schistosoma mansoni]	XP_002579546	3.40105e-42	98	174.481	87	86	0	0	0	0	0	no IPS match	#N/A
Q2_P39175	1	0.183915	14.7669	1.51607	Q2_P39175	JAP01374.C	#N/A	Sm_newGenes_Orth_inOther_sp	SJCHGC07999 protein [Schistosoma japonicum] ||polymerase (DNA directed) alpha 2 (70kD subunit) [Bos taurus] gb|AAX46631.1| polymerase (DNA directed) alpha 2 (70kD subunit) [Bos taurus] ||polymerase (DNA-directed) alpha (70kD) [Danio rerio] gb|AAH45928.1| Polymerase (DNA-directed) alpha (70kD) [Danio rerio] ||Pola2 protein [Danio rerio] ||MGC80532 protein [Xenopus laevis] ||	GATCCAGTGTATCCAACTCCACCTATCGACAAGTCGTGGATAGAAAAAACACCACATCTG	Smp_067260	transforming growth factor-beta receptor type I, putative	polymerase (dna directed) alpha 2 (70kd subunit)	684	20	2.09986e-119	0.6	gi|76155616|gb|AAX26907.2|SJCHGC07999 protein [Schistosoma japonicum]	AAX26907	2.09986e-119	100	432.18	213	213	6	F:GO:0003887; P:GO:0006260; F:GO:0004872; F:GO:0003677; F:GO:0005515; C:GO:0044428	F:DNA-directed DNA polymerase activity; P:DNA replication; F:receptor activity; F:DNA binding; F:protein binding; C:nuclear part	EC:2.7.7.7	Pyrimidine metabolism;Metabolic pathways;Purine metabolism	IPR007185; PTHR23061 (PANTHER), PTHR23061:SF10 (PANTHER)	IPR007185 (DNA polymerase alpha/epsilon, subunit B) noIPR (unintegrated)
Q2_P23085	1	0.091678	14.6977	1.57113	Q2_P23085	C807108.1	TC19291	Sm_noMatches_Gb_bothSt	none	CAGATAAATCAAGAGTCCTTTAGAGATTTCCAGTTGTTTGAATACCCTTAAAAACAGCTC			---NA---	313	0	0	0	#N/A	#N/A	#N/A	#N/A	#N/A	#N/A	#N/A	0	0	0	0	0	no IPS match	#N/A
Q2_P40483	1	0.396612	14.6317	0.486723	Q2_P40483	JAP07587.S	Contig2071	Sm_newGenes_Orth_onlyJapon	none	GTTTGACCAAGATTGTGACGGTCGAGTTTCATATGAAGATTATCTACATACTACAAAGTT	Smp_153540	conserved hypothetical protein	hypothetical protein [Schistosoma mansoni]	483	1	1.57916e-16	0.8	gi|256081731|ref|XP_002577121.1|hypothetical protein [Schistosoma mansoni] >gi|238662417|emb|CAZ33358.1| conserved hypothetical protein [Schistosoma mansoni]	XP_002577121	1.57916e-16	80	81.2629	52	42	1	F:GO:0005509	F:calcium ion binding	0	0	PTHR10891 (PANTHER), PTHR10891:SF4 (PANTHER)	noIPR (unintegrated)
Q2_P17700	1	0.115369	14.5743	2.55165	Q2_P17700	C920359.1	#N/A	Sm_noMatches_Gb_bothSt	none	CATCGATGATACTGTATCCTATTAATTCCTATGTGGTTGTGTTGTGATTGTAACCACTAT	Smp_147600	nedd4-binding protein 2, putative	---NA---	301	0	0	0	#N/A	#N/A	#N/A	#N/A	#N/A	#N/A	#N/A	0	0	0	0	0	no IPS match	#N/A
Q2_P39658	1	0.693236	14.5462	0.779071	Q2_P39658	JAP05873.C	#N/A	Sm_newGenes_Orth_onlyJapon	SJCHGC09019 protein [Schistosoma japonicum] ||	CCCTGTCAGTACTCAGCTCCCGAAGGAAATTCACGAAAAGGTGACTCAGACTCCCAAATC	Smp_043430	hypothetical protein	dna double-strand break repair rad50 atpase	873	20	4.25189e-130	0.552	gi|76154093|gb|AAX25603.2|SJCHGC09019 protein [Schistosoma japonicum]	AAX25603	4.25189e-130	100	468.389	232	232	0	0	0	0	0	no IPS match	#N/A
Q2_P25827	1	0.092581	14.2135	1.48675	Q2_P25827	C811115.1	TC16891	Sm_Orth_inOther_sp	SJCHGC08216 protein [Schistosoma japonicum] ||PREDICTED: similar to serine dehydratase-like isoform 1 [Bos taurus] ||PREDICTED: similar to serine dehydratase-like [Canis familiaris] ||serine dehydratase-like [Homo sapiens] gb|AAH91479.1| SDSL protein [Homo sapiens] gb|AAP97250.1| serine dehydratase-2 [Homo sapiens] gb|AAH09849.1| Serine dehydratase-like [Homo sapiens] ||PREDICTED: similar to seri…	CCTAAATCTTCAACAATGACTCACCATACATCAGGGGCCGAACACGAAGAAGGCAGAGTT	Smp_137330	l-serine dehydratase, putative	serine dehydratase-like	2180	20	0	0.632	gi|256075867|ref|XP_002574237.1|threonine dehydratase [Schistosoma mansoni] >gi|238659437|emb|CAZ30470.1| threonine dehydratase [Schistosoma mansoni]	XP_002574237	0	99	1362.05	726	724	5	F:GO:0030170; F:GO:0003723; P:GO:0006520; F:GO:0004794; F:GO:0000166	F:pyridoxal phosphate binding; F:RNA binding; P:cellular amino acid metabolic process; F:L-threonine ammonia-lyase activity; F:nucleotide binding	EC:4.3.1.19	Valine, leucine and isoleucine biosynthesis;Glycine, serine and threonine metabolism;Metabolic pathways;Biosynthesis of secondary metabolites	IPR000634; IPR001926; G3DSA:3.40.50.1100 (GENE3D), PTHR10314 (PANTHER), PTHR10314:SF10 (PANTHER)	IPR000634 (Pyridoxal phosphate-dependent enzyme, beta subunit) IPR001926 (Serine/threonine dehydratase, pyridoxal-phosphate-binding site) noIPR (unintegrated)
Q2_P41215	1	0.740336	14.0895	0.0824654	Q2_P41215	JAP08203.C	#N/A	Sm_newGenes_Orth_onlyJapon	SJCHGC08553 protein [Schistosoma japonicum] ||	GCTCTGAGAGGTGCACTGAAAAAATGTCAGACCCAAAATGAAAAGTTGCAGGTAACTAAT	Smp_145580	Progesterone-induced-blocking factor, putative	sjchgc08553 protein	929	2	3.08602e-81	0.81	gi|76157103|gb|AAX28136.2|SJCHGC08553 protein [Schistosoma japonicum]	AAX28136	3.08602e-81	100	306.22	175	175	0	0	0	0	0	no IPS match	#N/A
Q2_P28593	1	0.25716	13.8914	1.46002	Q2_P28593	C902428.1	#N/A	Sm_Orth_inOther_sp	SD02518p [Drosophila melanogaster] ||CG33116-PA [Drosophila melanogaster] ref|NP_788074.1| CG33116-PA [Drosophila melanogaster] ||PREDICTED: similar to Selenoprotein I [Bos taurus] ||SELI protein [Homo sapiens] gb|AAY14646.1| unknown [Homo sapiens] ||Selenoprotein I ||	TTGTGCTGCTATAACCCCACTTTCTTCTCAACAGTCAATGTTCCTACTTGGGTTTGGCTT	Smp_135260	ethanolaminephosphotransferase, putative	selenoprotein i	265	20	7.79504e-47	0.705	gi|256075105|ref|XP_002573861.1|choline/ethanolaminephosphotransferase 1; ethanolaminephosphotransferase [Schistosoma mansoni] >gi|238659051|emb|CAZ30094.1| choline/ethanolaminephosphotransferase 1; ethanolaminephosphotransferase [Schistosoma mansoni]	XP_002573861	7.79504e-47	98	189.889	84	83	4	C:GO:0016020; F:GO:0004307; F:GO:0005488; P:GO:0008654	C:membrane; F:ethanolaminephosphotransferase activity; F:binding; P:phospholipid biosynthetic process	EC:2.7.8.1	Metabolic pathways;Phosphonate and phosphinate metabolism;Ether lipid metabolism;Glycerophospholipid metabolism	PTHR10414 (PANTHER), PTHR10414:SF18 (PANTHER)	noIPR (unintegrated)
Q2_P12570	1	0.295573	13.6688	1.53211	Q2_P12570	C908778.1	Contig8328	Sm_noMatches_Gb_bothSt	none	AGTTTATTTTCGCAAATTGATTTAGTTAATTTGTGTGTAACGCCTTTCAGCAAGGTGGAC			---NA---	441	0	0	0	#N/A	#N/A	#N/A	#N/A	#N/A	#N/A	#N/A	0	0	0	0	0	SignalP (SIGNALP)	noIPR (unintegrated)
Q2_P35709	1	0.12063	13.4763	1.20591	Q2_P35709	C915406.1	#N/A	Sm_Orth_inOther_sp	caspase-8 [Oryzias latipes] ||caspase-8 [Sus scrofa] gb|AAS91710.1| caspase-8 [Sus scrofa] ||PREDICTED: similar to Caspase precursor (drICE) [Strongylocentrotus purpuratus] ||PREDICTED: similar to caspase 8 isoform B precursor isoform 2 [Bos taurus] ||Zgc:101776 [Danio rerio] ref|NP_001007405.1| hypothetical protein LOC492763 [Danio rerio] ||	GTAATATGTCTAATGTCGCATGGAACTATTGGTCGTATATATGGAGTTGATGGAAATTCT	Smp_141270	caspase related	caspase 8	663	20	2.86804e-46	0.5885	gi|256092960|ref|XP_002582145.1|subfamily C14A unassigned peptidase (C14 family) [Schistosoma mansoni] >gi|238804788|emb|CAZ39245.1| subfamily C14A unassigned peptidase (C14 family) [Schistosoma mansoni]	XP_002582145	2.86804e-46	96	189.119	94	91	4	F:GO:0004197; C:GO:0005622; P:GO:0006915; P:GO:0006508	F:cysteine-type endopeptidase activity; C:intracellular; P:apoptosis; P:proteolysis	EC:3.4.22.0	0	IPR001309; IPR002398; IPR011600; IPR015917; IPR016129; G3DSA:3.40.50.1460 (GENE3D), SSF52129 (SUPERFAMILY)	IPR001309 (Peptidase C14, caspase catalytic) IPR002398 (Peptidase C14, caspase precursor p45) IPR011600 (Peptidase C14, caspase precursor p45, core) IPR015917 (Peptidase C14, ICE, catalytic subunit p20) IPR016129 (Peptidase C14, ICE, catalytic subunit p20, active site) noIPR (unintegrated)
Q2_P23282	1	0.105253	13.4647	0.754319	Q2_P23282	C807382.1	TC13304	Sm_noMatches_Gb_bothSt	none	CTATTATTGTTAATTGTAAACGGAGCCCAACGAAGACTACTGCTAATGGTACTATTTCTA	Smp_034660	cytohesin-related guanine nucleotide-exchange protein	cytohesin-related guanine nucleotide-exchange protein	797	12	2.05855e-85	0.595833	gi|256077254|ref|XP_002574922.1|cytohesin-related guanine nucleotide-exchange protein [Schistosoma mansoni] >gi|238660139|emb|CAZ31155.1| cytohesin-related guanine nucleotide-exchange protein [Schistosoma mansoni]	XP_002574922	2.05855e-85	99	319.701	156	155	3	P:GO:0032012; C:GO:0005622; F:GO:0005086	P:regulation of ARF protein signal transduction; C:intracellular; F:ARF guanyl-nucleotide exchange factor activity	0	0	no IPS match	#N/A
Q2_P14033	1	0.331816	13.3155	1.46546	Q2_P14033	C911654.1	#N/A	Sm_noMatches_Gb_bothSt	none	CTGACACCACTTGTACACAGTTATTATCAAAGTGAATCATGCAACGACTTGATTTTAGAT	Smp_160630	DNA repair protein rad51 homolog 3, r51h3, putative	dna repair protein rad51 homolog 3 r51h3	416	1	1.89743e-21	1	gi|256084116|ref|XP_002578278.1|DNA repair protein rad51 homolog 3 r51h3 [Schistosoma mansoni] >gi|238663645|emb|CAZ34516.1| DNA repair protein rad51 homolog 3, r51h3, putative [Schistosoma mansoni]	XP_002578278	1.89743e-21	100	105.531	69	69	7	P:GO:0006259; F:GO:0008094; F:GO:0005089; F:GO:0003677; C:GO:0005622; F:GO:0005524; P:GO:0035023	P:DNA metabolic process; F:DNA-dependent ATPase activity; F:Rho guanyl-nucleotide exchange factor activity; F:DNA binding; C:intracellular; F:ATP binding; P:regulation of Rho protein signal transduction	0	0	IPR001849	IPR001849 (Pleckstrin homology)
Q2_P38484	1	0.202502	13.0931	0.889479	Q2_P38484	JAP05603.C	Contig7717	Sm_newGenes_Orth_onlyJapon	none	CTTGTTTGCATATACGGCGGTGTTTGCCTCTAGTCTTTTTTATAGCATAATATATTCTGA			---NA---	1053	0	0	0	#N/A	#N/A	#N/A	#N/A	#N/A	#N/A	#N/A	0	0	0	0	0	SignalP (SIGNALP)	noIPR (unintegrated)
Q2_P06706	1	0.125021	13.0492	1.47807	Q2_P06706	C811764.1	#N/A	Sm_Schisto_Orth_only	SJCHGC04832 protein [Schistosoma japonicum] ||	TTGTAATGACTTTGATGATGGTCGAATGTCAGATCTGTCCGGTGCCATAGCCAATGAACG	Smp_129520	hypothetical protein	sjchgc04832 protein	472	2	3.11675e-80	0.925	gi|256073028|ref|XP_002572835.1|hypothetical protein [Schistosoma mansoni] >gi|238658000|emb|CAZ29067.1| hypothetical protein [Schistosoma mansoni]	XP_002572835	3.11675e-80	100	300.827	146	146	0	0	0	0	0	PD143075 (PRODOM)	noIPR (unintegrated)
Q2_P05160	1	0.50026	12.8748	0.960251	Q2_P05160	C809473.1	Contig1226	Sm_Orth_inOther_sp	SJCHGC06342 protein [Schistosoma japonicum] ||hypothetical protein LOC549214 [Xenopus tropicalis] ||Unknown (protein for MGC:115288) [Xenopus laevis] ||Serine/threonine kinase 17b [Danio rerio] ref|NP_956829.1| serine/threonine kinase 17b [Danio rerio] ||PREDICTED: similar to Serine/threonine-protein kinase 17A (DAP kinase-related apoptosis-inducing protein kinase 1) [Canis familiaris] ||	TCCGTTTTGTATTTGACCTGTACACTCGCTTGTCTGTTCAGCAGTGTTTTGTCTTCAATT			serine threonine kinase 17a	929	20	1.04842e-121	0.6705	gi|256073916|ref|XP_002573273.1|serine/threonine protein kinase [Schistosoma mansoni] >gi|238658450|emb|CAZ29505.1| serine/threonine kinase [Schistosoma mansoni]	XP_002573273	1.04842e-121	95	440.654	222	213	0	0	0	0	0	IPR000719; IPR008271; IPR011009; IPR017442; IPR020636; IPR020644; G3DSA:1.10.510.10 (GENE3D)	IPR000719 (Calcium/calmodulin-dependent protein kinase-like) IPR008271 (Protein kinase, catalytic domain) IPR011009 (Protein kinase-like domain) IPR017442 (Serine/threonine-protein kinase 17) IPR020636 (Serine/threonine-protein kinase, active site) IPR020644 (Serine/threonine-protein kinase-like domain) noIPR (unintegrated)
Q2_P08467	1	0.213012	12.489	0.931179	Q2_P08467	C901813.1	#N/A	Sm_Orth_inOther_sp	SJCHGC02729 protein [Schistosoma japonicum] ||ENSANGP00000011322 [Anopheles gambiae str. PEST] ref|XP_313377.2| ENSANGP00000011322 [Anopheles gambiae str. PEST] ||PREDICTED: similar to LATS homolog 1 [Strongylocentrotus purpuratus] ||PREDICTED: similar to LATS large tumor suppressor homolog 2 isoform 2 [Danio rerio] ||PREDICTED: similar to GA11375-PA [Apis mellifera] ||	GGTCTGTTGGGGTGATTTTATACGAAATGCTTGTTGGACAGCCTCCTTTCCTAGCGCAGA	Smp_171920	serine/threonine protein kinase lats, putative	serine threonine-protein kinase lats1	397	20	1.21557e-31	0.7975	gi|256087956|ref|XP_002580127.1|serine/threonine protein kinase [Schistosoma mansoni] >gi|238665636|emb|CAZ36366.1| serine/threonine kinase [Schistosoma mansoni]	XP_002580127	1.21557e-31	98	139.428	66	65	9	P:GO:0009851; F:GO:0004674; C:GO:0005856; F:GO:0046872; F:GO:0005524; P:GO:0009755; P:GO:0007067; C:GO:0005737; P:GO:0006468	P:auxin biosynthetic process; F:protein serine/threonine kinase activity; C:cytoskeleton; F:metal ion binding; F:ATP binding; P:hormone-mediated signaling pathway; P:mitosis; C:cytoplasm; P:protein amino acid phosphorylation	EC:2.7.11.0	0	IPR000719; IPR011009; IPR017442; G3DSA:1.10.510.10 (GENE3D), PTHR22985 (PANTHER), PTHR22985:SF91 (PANTHER)	IPR000719 (Protein kinase, catalytic domain) IPR011009 (Protein kinase-like domain) IPR017442 (Serine/threonine-protein kinase-like domain) noIPR (unintegrated)
Q2_P16013	1	0.0999386	12.4169	1.45882	Q2_P16013	C916230.1	Contig501	Sm_Orth_inOther_sp	hypothetical protein [Gallus gallus] ref|NP_001006536.1| CDC20 cell division cycle 20 homolog [Gallus gallus] ||LOC398044 protein [Xenopus laevis] ||fizzy1 [Xenopus laevis] ||Cdc20 [Branchiostoma floridae] ||PREDICTED: similar to Cell division cycle protein 20 homolog (p55CDC) [Canis familiaris] ||	CGATGATTATGTCCTGTCCATCTTTTCCACATGTTTATATGTCAGGTTTTCAGTGTATAA			cell division cycle 20	572	20	1.36418e-71	0.6905	gi|256071077|ref|XP_002571868.1|cell division cycle 20 (cdc20) (fizzy) [Schistosoma mansoni] >gi|238657016|emb|CAZ28098.1| cell division cycle 20 (cdc20) (fizzy), putative [Schistosoma mansoni]	XP_002571868	1.36418e-71	100	272.707	129	129	2	F:GO:0008022; P:GO:0051301	F:protein C-terminus binding; P:cell division	0	0	IPR001680; IPR011046; IPR015943; IPR017986; IPR019775; IPR019781; IPR019782; PTHR19918 (PANTHER)	IPR001680 (unintegrated) IPR011046 (WD40 repeat) IPR015943 (WD40 repeat 2) IPR017986 (WD40 repeat, conserved site) IPR019775 (WD40 repeat, subgroup) IPR019781 (WD40 repeat-like-containing domain) IPR019782 (WD40/YVTN repeat-like-containing domain) noIPR (WD40-repeat-containing domain)
Q2_P10894	1	0.191399	12.4067	1.63851	Q2_P10894	C905424.1	#N/A	Sm_noMatches_Gb_bothSt	none	TATAGATAATCTGACACATTGGACCAGTATGCATCCACTGATTATACATGGGCATTTCGC			heparan sulfate 2-o-sulfotransferase hs2st1	122	1	1.30145e-09	0.87	gi|226479734|emb|CAX73163.1|heparan sulfate 2-O-sulfotransferase HS2ST1 [Schistosoma japonicum]	CAX73163	1.30145e-09	87	66.2402	39	34	0	0	0	0	0	no IPS match	#N/A
Q2_P39686	1	0.0760561	12.3408	0.144729	Q2_P39686	JAP06536.C	#N/A	Sm_newGenes_Orth_onlyJapon	none	CGTGGATTATTTAATCGTTTAATCAAGGAGCAAGTTATTAAAGGAGCAGGACCACGAAGG	Smp_169930	conserved hypothetical protein	horma domain containing 1-like	708	4	4.59508e-64	0.585	gi|256087322|ref|XP_002579820.1|hypothetical protein [Schistosoma mansoni] >gi|238665309|emb|CAZ36059.1| conserved hypothetical protein [Schistosoma mansoni]	XP_002579820	4.59508e-64	87	248.44	156	136	3	P:GO:0007067; F:GO:0008270; F:GO:0005515	P:mitosis; F:zinc ion binding; F:protein binding	0	0	no IPS match	#N/A
Q2_P38637	1	0.2604	12.2386	1.17411	Q2_P38637	JAP09492.C	#N/A	Sm_newGenes_Orth_onlyJapon	none	GCACTTGTGCCTTTCTTTTTATAGTCATTGTGTGTTTTTATTATTTCTGGCAAGCAGCAT			threonine dehydratase	773	1	8.00872e-15	0.97	gi|256075867|ref|XP_002574237.1|threonine dehydratase [Schistosoma mansoni] >gi|238659437|emb|CAZ30470.1| threonine dehydratase [Schistosoma mansoni]	XP_002574237	8.00872e-15	97	85.1149	44	43	0	0	0	0	0	no IPS match	#N/A
Q2_P25591	1	0.137254	12.1022	1.39977	Q2_P25591	C810559.1	#N/A	Sm_Orth_inOther_sp	unnamed protein product [Tetraodon nigroviridis] ||hypothetical protein conserved [Trypanosoma cruzi] gb|EAN96957.1| hypothetical protein conserved [Trypanosoma cruzi] ||PREDICTED: similar to establishment of cohesion 1 homolog 1 [Danio rerio] ||hypothetical protein AN2758.2 [Aspergillus nidulans FGSC A4] gb|EAA63192.1| hypothetical protein AN2758.2 [Aspergillus nidulans FGSC A4] ||	CGCAGATTTTGCTGTATCTTACACAGGCCGAGAAGATTTCTTAATATACTGATTTTATAC	Smp_065150	establishment of cohesion 1 (eco1) homolog, putative	sister chromatid cohesion protein eso1	603	20	4.13957e-96	0.5515	gi|256083050|ref|XP_002577763.1|establishment of cohesion 1 (eco1) homolog [Schistosoma mansoni] >gi|238663094|emb|CAZ34001.1| establishment of cohesion 1 (eco1) homolog, putative [Schistosoma mansoni]	XP_002577763	4.13957e-96	100	354.369	173	173	0	0	0	0	0	IPR001126; IPR022610; PTHR11076:SF1 (PANTHER)	IPR001126 (DNA-repair protein, UmuC-like) IPR022610 (GCN5-related N-acetyltransferase, C-terminal) noIPR (unintegrated)
Q2_P06259	1	0.176377	12.029	0.139459	Q2_P06259	C811063.1	TC13170	Sm_Schisto_Orth_only	SJCHGC08393 protein [Schistosoma japonicum] ||	AGTGAGAATTCTACTAATAGCCGATTCCCACATTGAAGGTTATCATTCGGATCTATGGAT	Smp_017860	metallo phosphoesterase related	metallo phosphoesterase related	213	2	1.14736e-34	0.925	gi|256073823|ref|XP_002573227.1|metallo phosphoesterase related [Schistosoma mansoni] >gi|238658403|emb|CAZ29459.1| metallo phosphoesterase related [Schistosoma mansoni]	XP_002573227	1.14736e-34	100	149.443	69	69	1	F:GO:0016787	F:hydrolase activity	0	0	SignalP (SIGNALP)	noIPR (unintegrated)
Q2_P17693	1	0.156302	11.9861	1.55248	Q2_P17693	C920339.1	#N/A	Sm_noMatches_Gb_bothSt	none	CTGAAAAGCCTGTAAAGTTTTTTCTCTGTTTTGGCTCAAATACCAGTCATCTTCTTGAGT			---NA---	337	0	0	0	#N/A	#N/A	#N/A	#N/A	#N/A	#N/A	#N/A	0	0	0	0	0	no IPS match	#N/A
Q2_P24711	1	0.114632	11.9849	1.5823	Q2_P24711	C809241.1	Contig2191	Sm_Orth_inOther_sp	PREDICTED: similar to cell division cycle 20 [Strongylocentrotus purpuratus] ||Cdc20 [Branchiostoma floridae] ||LOC398044 protein [Xenopus laevis] ||CDC20 cell division cycle 20 homolog [Xenopus tropicalis] ref|NP_988945.1| CDC20 cell division cycle 20 homolog [Xenopus tropicalis] ||LOC398044 protein [Xenopus laevis] ||	CATGTGCTTAGAGATCACCAGGCTGCAGTTAAGGCATTATCATGGTGCCCTTGGAAACCA	Smp_004060	cell division cycle 20 (cdc20) (fizzy), putative	cell division cycle 20	866	20	1.91452e-167	0.6095	gi|256071077|ref|XP_002571868.1|cell division cycle 20 (cdc20) (fizzy) [Schistosoma mansoni] >gi|238657016|emb|CAZ28098.1| cell division cycle 20 (cdc20) (fizzy), putative [Schistosoma mansoni]	XP_002571868	1.91452e-167	100	592.423	284	284	10	P:GO:0000278; F:GO:0005515; P:GO:0044267; P:GO:0051301; P:GO:0008284; C:GO:0005813; C:GO:0043234; P:GO:0022402; C:GO:0048471; P:GO:0050773	P:mitotic cell cycle; F:protein binding; P:cellular protein metabolic process; P:cell division; P:positive regulation of cell proliferation; C:centrosome; C:protein complex; P:cell cycle process; C:perinuclear region of cytoplasm; P:regulation of dendrite development	0	0	IPR001680; IPR011046; IPR015943; IPR017986; IPR019775; IPR019781; IPR019782; PTHR19918 (PANTHER)	IPR001680 (unintegrated) IPR011046 (WD40 repeat) IPR015943 (WD40 repeat 2) IPR017986 (WD40 repeat, conserved site) IPR019775 (WD40 repeat, subgroup) IPR019781 (WD40 repeat-like-containing domain) IPR019782 (WD40/YVTN repeat-like-containing domain) noIPR (WD40-repeat-containing domain)
Q2_P12521	1	0.173335	11.6559	1.00987	Q2_P12521	C908691.1	#N/A	Sm_noMatches_Gb_bothSt	none	CCAATGAAAGGCTGTGTGACATCTCAATAAGGCATTTAATCAGTTTTCATTTGTGTCTTA			---NA---	273	0	0	0	#N/A	#N/A	#N/A	#N/A	#N/A	#N/A	#N/A	0	0	0	0	0	SignalP (SIGNALP)	noIPR (unintegrated)
Q2_P35091	1	19.9794	11.6221	7.07223	Q2_P35091	C914028.1	#N/A	Sm_noMatches_Gb_singleSt	none	AGAGCCAATGCTTCTTGCGAACTTACGCATCTATTTTGCCGACTTCCCTGAGTGTACCTT			---NA---	339	0	0	0	#N/A	#N/A	#N/A	#N/A	#N/A	#N/A	#N/A	0	0	0	0	0	no IPS match	#N/A
Q2_P35954	1	0.0496192	11.5879	0.187022	Q2_P35954	C915713.1	TC18144	Sm_Orth_inOther_sp	SJCHGC07158 protein [Schistosoma japonicum] ||PREDICTED: similar to RUN domain containing 1 [Apis mellifera] ||Hypothetical protein CBG08133 [Caenorhabditis briggsae] ||ENSANGP00000004077 [Anopheles gambiae str. PEST] ref|XP_309632.2| ENSANGP00000004077 [Anopheles gambiae str. PEST] ||Hypothetical protein T19D7.4 [Caenorhabditis elegans] ref|NP_508136.1| T19D7.4 [Caenorhabditis elegans] ||	CCTTGGCTAAGAATGATCTTTCGAAATCATGTCTTTGTTCAATCTATATATGAACCATGG	Smp_158390.1	expressed protein	run domain-containing protein 1	747	20	6.85732e-133	0.6575	gi|256083415|ref|XP_002577940.1|hypothetical protein [Schistosoma mansoni] >gi|238663282|emb|CAZ34178.1| expressed protein [Schistosoma mansoni]	XP_002577940	6.85732e-133	99	477.248	246	245	0	0	0	0	0	IPR004012; PTHR22957 (PANTHER), PTHR22957:SF8 (PANTHER)	IPR004012 (RUN) noIPR (unintegrated)
Q2_P26968	1	0.298895	11.5157	0.649414	Q2_P26968	C812741.1	#N/A	Sm_Orth_inOther_sp	SJCHGC06211 protein [Schistosoma japonicum] ||creatine kinase (EC 2.7.3.2) - fluke (Schistosoma mansoni) sp|P16641|SMC7_SCHMA ATP:guanidino kinase SMC74 (ATP:guanidino phosphotransferase) gb|AAA29927.1| ATP:guanidino kinase (Smc74) ||arginine kinase [Liolophura japonica] sp|O15990|KARG_LIOJA ARGININE KINASE (AK) ||arginine kinase [Plodia interpunctella] sp|Q95PM9|KARG_PLOIN Arginine kinase (AK) (…	CTACTCATTTTCCCTTCTTTCCTTTCACCTTTCATGTACCCTTTTATCGTCTAGATTTTT			arginine kinase	861	20	3.63714e-118	0.8555	gi|308153460|sp|P16641.2|KTRC_SCHMARecName: Full=Taurocyamine kinase; AltName: Full=ATP:guanidino kinase Smc74; AltName: Full=ATP:guanidino phosphotransferase; Short=SmGK	P16641	3.63714e-118	100	428.713	209	209	12	F:GO:0016740; F:GO:0000166; P:GO:0006072; F:GO:0005524; P:GO:0055114; F:GO:0016301; F:GO:0004054; F:GO:0016491; F:GO:0003824; F:GO:0004368; C:GO:0009331; F:GO:0016772	F:transferase activity; F:nucleotide binding; P:glycerol-3-phosphate metabolic process; F:ATP binding; P:oxidation reduction; F:kinase activity; F:arginine kinase activity; F:oxidoreductase activity; F:catalytic activity; F:glycerol-3-phosphate dehydrogenase activity; C:glycerol-3-phosphate dehydrogenase complex; F:transferase activity, transferring phosphorus-containing groups	0	0	IPR000749; IPR014746; IPR022414; IPR022415; PTHR11547:SF13 (PANTHER), SSF55931 (SUPERFAMILY)	IPR000749 (ATP:guanido phosphotransferase) IPR014746 (ATP:guanido phosphotransferase, catalytic domain) IPR022414 (ATP:guanido phosphotransferase, catalytic domain, active site) IPR022415 (Glutamine synthetase/guanido kinase, catalytic domain) noIPR (unintegrated)
Q2_P33374	1	0.170487	11.5024	1.55784	Q2_P33374	C910572.1	#N/A	Sm_Schisto_Orth_only	SJCHGC05287 protein [Schistosoma japonicum] ||	TACTATTGTTTGGAATGCTAATGGCAGCATTCTTTACGGTACTACCAAAGGTCTCATCGT	Smp_156350	expressed protein	sjchgc05287 protein	373	2	1.47112e-61	0.93	gi|256082742|ref|XP_002577612.1|hypothetical protein [Schistosoma mansoni] >gi|238662937|emb|CAZ33850.1| expressed protein [Schistosoma mansoni]	XP_002577612	1.47112e-61	97	238.81	122	119	0	0	0	0	0	no IPS match	#N/A
Q2_P29040	1	0.158043	11.457	1.75624	Q2_P29040	C903052.1	#N/A	Sm_Orth_inOther_sp	SJCHGC09246 protein [Schistosoma japonicum] ||serine/threonine protein kinase 6 [Homo sapiens] ref|NP_940838.1| serine/threonine protein kinase 6 [Homo sapiens] ref|NP_940837.1| serine/threonine protein kinase 6 [Homo sapiens] ref|NP_940836.1| serine/threonine protein kinase 6 [Homo sapiens] ref|NP_940835.1| serine/threonine protein kinase 6 [Homo sapiens] ref|NP_003591.2| serine/threonine protei…	TCCAATATGCTGATGTTTCATATCCAGATACATTAAATCTGGGTGCGACGAAGCTTATTA	Smp_162710	aurora kinase-related	aurora kinase isoform cra_a	436	20	2.07441e-68	0.654	gi|256084952|ref|XP_002578689.1|protein kinase [Schistosoma mansoni] >gi|238664070|emb|CAZ34927.1| protein kinase [Schistosoma mansoni]	XP_002578689	2.07441e-68	90	261.536	145	131	11	P:GO:0006996; P:GO:0009851; F:GO:0004674; C:GO:0031616; C:GO:0005876; P:GO:0031647; F:GO:0005524; P:GO:0000279; F:GO:0019901; C:GO:0005634; P:GO:0006468	P:organelle organization; P:auxin biosynthetic process; F:protein serine/threonine kinase activity; C:spindle pole centrosome; C:spindle microtubule; P:regulation of protein stability; F:ATP binding; P:M phase; F:protein kinase binding; C:nucleus; P:protein amino acid phosphorylation	EC:2.7.11.0	0	IPR000719; IPR011009; IPR017442; G3DSA:1.10.510.10 (GENE3D), PTHR22985 (PANTHER), PTHR22985:SF82 (PANTHER)	IPR000719 (Protein kinase, catalytic domain) IPR011009 (Protein kinase-like domain) IPR017442 (Serine/threonine-protein kinase-like domain) noIPR (unintegrated)
Q2_P32153	1	0.141528	11.379	2.45865	Q2_P32153	C908324.1	#N/A	Sm_Orth_inOther_sp	SJCHGC03252 protein [Schistosoma japonicum] ||dynein axonemal heavy chain 8 [Mus musculus] gb|AAK60623.1| axonemal dynein heavy chain 8 long form [Mus musculus] ||axonemal dynein heavy chain 8 long form [Mus musculus] ||unnamed protein product [Mus musculus] ||PREDICTED: similar to dynein axonemal heavy polypeptide 8 [Pan troglodytes] ||	GTTACTTCACTTTATTTACGTTGTCCGCCTAACAAATCAGCTGATCATTGGGTATTAAGA	Smp_165820	dynein heavy chain, putative	heavy chain 8	416	20	5.43176e-77	0.7785	gi|256086024|ref|XP_002579207.1|dynein heavy chain [Schistosoma mansoni] >gi|238664624|emb|CAZ35446.1| dynein heavy chain, putative [Schistosoma mansoni]	XP_002579207	5.43176e-77	100	290.041	138	138	9	C:GO:0005737; P:GO:0009851; P:GO:0007018; P:GO:0001539; F:GO:0016887; C:GO:0005858; C:GO:0009434; F:GO:0005524; F:GO:0003777	C:cytoplasm; P:auxin biosynthetic process; P:microtubule-based movement; P:ciliary or flagellar motility; F:ATPase activity; C:axonemal dynein complex; C:microtubule-based flagellum; F:ATP binding; F:microtubule motor activity	0	0	IPR004273; PTHR10676 (PANTHER), PTHR10676:SF35 (PANTHER)	IPR004273 (Dynein heavy chain) noIPR (unintegrated)
Q2_P22802	1	0.0980234	11.3538	1.46578	Q2_P22802	C806724.1	TC12431	Sm_noMatches_Gb_bothSt	none	CCATTACAAGAATTAGCTAGATTAACTGGAGCTGGTTCAAAACGTAATGCTTTATTACGT	Smp_018010	expressed protein	hypothetical protein [Schistosoma mansoni]	419	1	5.2658e-51	0.99	gi|256073851|ref|XP_002573241.1|hypothetical protein [Schistosoma mansoni] >gi|238658417|emb|CAZ29473.1| expressed protein [Schistosoma mansoni]	XP_002573241	5.2658e-51	99	203.756	139	138	0	0	0	0	0	no IPS match	#N/A
Q2_P32997	1	0.183465	11.3172	1.51541	Q2_P32997	C909957.1	#N/A	Sm_noMatches_Gb_bothSt	none	GGTTGGAAATTACATTTTGCGTCTTCTGAAGCCCTACAGACTACCCAATTGTTTGACTGG	Smp_103420	expressed protein	histone-lysine n-methyltransferase setd2-like	270	20	8.30787e-33	0.6765	gi|256090324|ref|XP_002581147.1|hypothetical protein [Schistosoma mansoni] >gi|238666984|emb|CAZ37386.1| expressed protein [Schistosoma mansoni]	XP_002581147	8.30787e-33	100	143.28	68	68	1	F:GO:0005515	F:protein binding	0	0	PTHR22884 (PANTHER), PTHR22884:SF5 (PANTHER)	noIPR (unintegrated)
Q2_P05726	1	0.247034	11.2754	1.18256	Q2_P05726	C810476.1	Contig7573	Sm_Schisto_Orth_only	SJCHGC06490 protein [Schistosoma japonicum] ||	CTCATCCCACAACTCAGGCCATTTTTCCGATTTTATATTCATGAAAGTTTTCTCTGTAAT			sjchgc06490 protein	1187	2	2.08922e-86	0.93	gi|256084853|ref|XP_002578640.1|dishevelled [Schistosoma mansoni] >gi|238664020|emb|CAZ34878.1| dishevelled, putative [Schistosoma mansoni]	XP_002578640	2.08922e-86	100	323.939	186	186	0	0	0	0	0	no IPS match	#N/A
Q2_P36155	1	0.0956346	11.0832	1.38243	Q2_P36155	C915971.1	#N/A	Sm_Orth_inOther_sp	hypothetical protein [Yarrowia lipolytica] emb|CAG83094.1| unnamed protein product [Yarrowia lipolytica CLIB99] ||putative centromere-specific histone H3 [Candida albicans SC5314] gb|EAK91396.1| potential centromere-specific histone H3 variant [Candida albicans SC5314] ||PREDICTED: similar to histone (his-69) [Strongylocentrotus purpuratus] ||hypothetical protein [Neurospora crassa] gb|EAA27422.1…	GCGCAATACATGCAAAACGTATAACAGTTATGAGCAAGGATATACAATTAGTGACACATT	Smp_040020	centromere protein A (cenp-A) (centromere autoantigen A), putative	histone h3	375	20	1.62004e-60	0.724	gi|256078158|ref|XP_002575364.1|centromere protein A (cenp-A) (centromere autoantigen A) [Schistosoma mansoni] >gi|238660601|emb|CAZ31597.1| centromere protein A (cenp-A) (centromere autoantigen A), putative [Schistosoma mansoni]	XP_002575364	1.62004e-60	96	235.343	124	120	5	C:GO:0000786; F:GO:0003677; P:GO:0006334; C:GO:0005634; C:GO:0000775	C:nucleosome; F:DNA binding; P:nucleosome assembly; C:nucleus; C:chromosome, centromeric region	0	0	IPR000164; IPR007125; IPR009072; PTHR11426:SF6 (PANTHER)	IPR000164 (Histone core) IPR007125 (Histone H3) IPR009072 (Histone-fold) noIPR (unintegrated)
Q2_P32436	1	0.148785	11.076	1.44083	Q2_P32436	C908926.1	#N/A	Sm_Orth_inOther_sp	PREDICTED: similar to Slbp protein [Gallus gallus] ||ENSANGP00000023192 [Anopheles gambiae str. PEST] ref|XP_313018.2| ENSANGP00000023192 [Anopheles gambiae str. PEST] ||CG11886-PA [Drosophila melanogaster] ref|NP_477480.1| CG11886-PA [Drosophila melanogaster] gb|AAM50696.1| GM06606p [Drosophila melanogaster] gb|AAL90413.1| RH47057p [Drosophila melanogaster] gb|AAF71752.1| replication-associated …	TCTTACAGCGTCACCAACTATTAACGTTTCATACAGCCGTAATCAGTATCGTAAGTACGA	Smp_137390	slbp-P1-related	histone rna hairpin-binding protein	647	20	1.23938e-107	0.668	gi|256075897|ref|XP_002574252.1|slbp-P1-related [Schistosoma mansoni] >gi|238659452|emb|CAZ30485.1| slbp-P1-related [Schistosoma mansoni]	XP_002574252	1.23938e-107	99	392.889	206	205	5	C:GO:0005737; F:GO:0003729; P:GO:0007049; P:GO:0006398; C:GO:0005634	C:cytoplasm; F:mRNA binding; P:cell cycle; P:histone mRNA 3'-end processing; C:nucleus	0	0	PTHR17408 (PANTHER)	noIPR (unintegrated)
Q2_P05144	1	0.0973501	10.9978	1.51027	Q2_P05144	C809438.1	TC8899	Sm_noMatches_Gb_bothSt	none	CAGCAAACAGTTGCAAACTGAACAGACTGGTTAGTGGACGGAAAAGTCTTTTATCTTGGA	Smp_065150	establishment of cohesion 1 (eco1) homolog, putative	establishment of cohesion 1 homolog 2 ( cerevisiae)	947	20	2.05572e-104	0.484	gi|256083050|ref|XP_002577763.1|establishment of cohesion 1 (eco1) homolog [Schistosoma mansoni] >gi|238663094|emb|CAZ34001.1| establishment of cohesion 1 (eco1) homolog, putative [Schistosoma mansoni]	XP_002577763	2.05572e-104	78	383.259	268	210	0	0	0	0	0	IPR001126; PTHR11076:SF5 (PANTHER)	IPR001126 (DNA-repair protein, UmuC-like) noIPR (unintegrated)
Q2_P40104	1	0.180803	10.9683	1.42014	Q2_P40104	JAP11444.C	Contig1934	Sm_newGenes_Orth_onlyJapon	none	GAACACGTAAAGCAGGATATATTATAGATGGTATACCAAATAGTTTGGCTCAAGCTAAAG	Smp_194530	expressed protein	hypothetical protein [Schistosoma mansoni]	727	1	8.97022e-26	0.86	gi|256062324|ref|XP_002570311.1|hypothetical protein [Schistosoma mansoni] >gi|227294253|emb|CAY19161.1| expressed protein [Schistosoma mansoni]	XP_002570311	8.97022e-26	86	121.324	81	70	3	F:GO:0005524; P:GO:0006139; F:GO:0019205	F:ATP binding; P:nucleobase, nucleoside, nucleotide and nucleic acid metabolic process; F:nucleobase, nucleoside, nucleotide kinase activity	0	0	no IPS match	#N/A
Q2_P40105	1	0.110001	10.864	1.68	Q2_P40105	JAP11452.C	Contig2526	Sm_newGenes_Orth_inOther_sp	DNA polymerase alpha subunit B (DNA polymerase alpha 70 kDa subunit) gb|AAA16459.1| DNA polymerase alpha ||polymerase (DNA directed) alpha 2 (70kD subunit) [Homo sapiens] emb|CAG33018.1| POLA2 [Homo sapiens] gb|AAH02990.1| Polymerase (DNA directed) alpha 2 (70kD subunit) [Homo sapiens] gb|AAH01347.1| Polymerase (DNA directed) alpha 2 (70kD subunit) [Homo sapiens] ||PREDICTED: similar to polymeras…	ATGGAGTCAGTATGCACAGTTTTCGGTCACGCCACACTGTTTGATTTTACCGTCTAAATT	Smp_067260	transforming growth factor-beta receptor type I, putative	polymerase (dna directed) alpha 2 (70kd subunit)	707	20	5.03064e-63	0.6695	gi|256083451|ref|XP_002577957.1|transforming growth factor-beta receptor type I [Schistosoma mansoni] >gi|238663301|emb|CAZ34195.1| transforming growth factor-beta receptor type I, putative [Schistosoma mansoni]	XP_002577957	5.03064e-63	88	244.973	165	146	6	F:GO:0003887; P:GO:0006260; F:GO:0004872; F:GO:0003677; F:GO:0005515; C:GO:0005654	F:DNA-directed DNA polymerase activity; P:DNA replication; F:receptor activity; F:DNA binding; F:protein binding; C:nucleoplasm	EC:2.7.7.7	Pyrimidine metabolism;Metabolic pathways;Purine metabolism	no IPS match	#N/A
Q2_P20093	1	0.859696	10.8256	1.42725	Q2_P20093	C802986.1	TC16765	Sm_noMatches_Gb_singleSt	none	TCAACTAGTCATCCACTCGGCCACAAGTATAACAAAAACCACCTGCTTCGGTTTGAGCAC			---NA---	239	0	0	0	#N/A	#N/A	#N/A	#N/A	#N/A	#N/A	#N/A	0	0	0	0	0	SignalP (SIGNALP)	noIPR (unintegrated)
Q2_P32204	1	0.102685	10.7852	1.34422	Q2_P32204	C908477.1	Contig4497	Sm_noMatches_Gb_bothSt	none	CTTTTTGCTGAGAACAGTTAACTTTGTTTCCTGTCTGTTATTCGTCTTTTAATAGACCTC			slbp-P1-related [Schistosoma mansoni]	415	1	6.28723e-33	1	gi|256075897|ref|XP_002574252.1|slbp-P1-related [Schistosoma mansoni] >gi|238659452|emb|CAZ30485.1| slbp-P1-related [Schistosoma mansoni]	XP_002574252	6.28723e-33	100	143.665	72	72	0	0	0	0	0	no IPS match	#N/A
Q2_P40174	1	0.286467	10.7392	0.887313	Q2_P40174	JAP01057.S	#N/A	Sm_newGenes_Orth_onlyJapon	none	AGAATGCTTTTACACGATTCATCATCTTGTCAAGGCTACTATTGAACAACAACTAGTAAG	Smp_129520	hypothetical protein	hypothetical protein [Schistosoma mansoni]	636	1	3.23236e-12	0.97	gi|256073028|ref|XP_002572835.1|hypothetical protein [Schistosoma mansoni] >gi|238658000|emb|CAZ29067.1| hypothetical protein [Schistosoma mansoni]	XP_002572835	3.23236e-12	97	75.8702	37	36	0	0	0	0	0	no IPS match	#N/A
Q2_P34856	1	0.179256	10.6449	2.69138	Q2_P34856	C913474.1	#N/A	Sm_noMatches_Gb_bothSt	none	AATGACCAATCCTGTTTCACATTCTGACGAGGTTTTGTCCCCATGTTCATCAGATTCAAA	Smp_040350	rfx5, putative	rfx5 [Schistosoma mansoni]	228	1	3.16928e-32	1	gi|256078217|ref|XP_002575393.1|rfx5 [Schistosoma mansoni] >gi|238660631|emb|CAZ31626.1| rfx5, putative [Schistosoma mansoni]	XP_002575393	3.16928e-32	100	119.398	56	56	2	F:GO:0003677; P:GO:0006355	F:DNA binding; P:regulation of transcription, DNA-dependent	0	0	no IPS match	#N/A
Q2_P32072	1	0.150734	10.3961	1.71391	Q2_P32072	C908162.1	#N/A	Sm_noMatches_Gb_bothSt	none	CTTTAATCGAACGAAGGCAAAAACGCTAGAAGAAATAGAACAAGCAGAATCTTCAAGAAA	Smp_103810.2	expressed protein	hypothetical protein [Schistosoma mansoni]	257	2	1.06716e-35	1	gi|256090418|ref|XP_002581188.1|hypothetical protein [Schistosoma mansoni] >gi|238667037|emb|CAZ37427.1| expressed protein [Schistosoma mansoni]	XP_002581188	1.06716e-35	100	152.91	76	76	0	0	0	0	0	no IPS match	#N/A
Q2_P12705	1	0.0562133	10.1729	0.116592	Q2_P12705	C909078.1	#N/A	Sm_noMatches_Gb_bothSt	none	ACAACATTTTCCAGTTTTACTGTTCATACGTCTGAATTGTCTCTGGTTTCATAATCCGTA			---NA---	355	0	0	0	#N/A	#N/A	#N/A	#N/A	#N/A	#N/A	#N/A	0	0	0	0	0	SignalP (SIGNALP)	noIPR (unintegrated)
Q2_P14681	1	0.202744	10.1521	1.23376	Q2_P14681	C912931.1	#N/A	Sm_noMatches_Gb_bothSt	none	GCCTAGGACCTGGACGTGAAGATATTTGGTCACCCAAACGTAAACCCAACAGTTCTCCTC	Smp_154090	protein of unknown function duf729, putative	duf729 domain containing 1	430	20	2.73261e-68	0.5585	gi|256081964|ref|XP_002577235.1|protein of unknown function duf729 [Schistosoma mansoni] >gi|238662536|emb|CAZ33472.1| protein of unknown function duf729, putative [Schistosoma mansoni]	XP_002577235	2.73261e-68	100	261.151	129	129	0	0	0	0	0	no IPS match	#N/A
Q2_P39851	1	0.159564	10.1355	2.84745	Q2_P39851	JAP08581.C	Contig2978	Sm_newGenes_Orth_inOther_sp	SJCHGC03438 protein [Schistosoma japonicum] ||PREDICTED: similar to microtubule associated serine/threonine kinase-like [Rattus norvegicus] ||ENSANGP00000028628 [Anopheles gambiae str. PEST] ref|XP_551171.1| ENSANGP00000028628 [Anopheles gambiae str. PEST] ||ENSANGP00000026679 [Anopheles gambiae str. PEST] ref|XP_551172.1| ENSANGP00000026679 [Anopheles gambiae str. PEST] ||PREDICTED: similar to M…	CCTGTTGGTGATTGGAATAATTTAGATGATTTAGAAATGCCTTTCATTCCTCATCCTGAT	Smp_174820	serine/threonine kinase, putative	serine threonine kinase	757	20	1.29199e-62	0.5415	gi|76155974|gb|AAX27223.2|SJCHGC03438 protein [Schistosoma japonicum]	AAX27223	1.29199e-62	100	243.817	133	133	3	P:GO:0006468; F:GO:0005524; F:GO:0004674	P:protein amino acid phosphorylation; F:ATP binding; F:protein serine/threonine kinase activity	EC:2.7.11.0	0	IPR000719; IPR000961; IPR011009; IPR017442; G3DSA:1.10.510.10 (GENE3D), PTHR22985 (PANTHER), PTHR22985:SF87 (PANTHER), SignalP (SIGNALP)	IPR000719 (AGC-kinase, C-terminal) IPR000961 (Protein kinase, catalytic domain) IPR011009 (Protein kinase-like domain) IPR017442 (Serine/threonine-protein kinase-like domain) noIPR (unintegrated)
Q2_P23342	1	0.709064	10.0911	1.50243	Q2_P23342	C807471.1	TC12146	Sm_noMatches_Gb_bothSt	none	AGTGAGTGTGGTCGAAACAATACTGCGCTTTCAAATCTTTTATCCAACATAGCAGTAGAA	Smp_133910	huntingtin interacting protein-related	huntingtin interacting	479	1	2.13901e-81	0.97	gi|256074584|ref|XP_002573604.1|huntingtin interacting protein-related [Schistosoma mansoni] >gi|238658787|emb|CAZ29836.1| huntingtin interacting protein-related [Schistosoma mansoni]	XP_002573604	2.13901e-81	97	304.679	159	155	0	0	0	0	0	no IPS match	#N/A
Q2_P23890	1	0.136577	10.0354	1.99857	Q2_P23890	C808186.1	#N/A	Sm_noMatches_Gb_bothSt	none	ATAATACTGTCAGGTCTCAAAAATTTTGTGATGGAAGTCGGTCTGTAGTCGTTCCAACAT			lethal 76bdm	439	20	3.41248e-63	0.6525	gi|256075466|ref|XP_002574040.1|hypothetical protein [Schistosoma mansoni] >gi|238659233|emb|CAZ30273.1| expressed protein [Schistosoma mansoni]	XP_002574040	3.41248e-63	100	244.202	118	118	4	P:GO:0016192; P:GO:0006888; C:GO:0005794; C:GO:0005801	P:vesicle-mediated transport; P:ER to Golgi vesicle-mediated transport; C:Golgi apparatus; C:cis-Golgi network	0	0	PTHR12975 (PANTHER)	noIPR (unintegrated)
Q2_P38497	1	0.15648	10.0214	0.878091	Q2_P38497	JAP05689.C	#N/A	Sm_newGenes_Orth_onlyJapon	none	GTTGCGGGGGTAGTAACAATAATACAAGTGGTTTGATTGTCGGAACTGGAAGAAATTTAT	Smp_132930	expressed protein	hypothetical protein [Schistosoma mansoni]	808	1	1.5348e-51	0.74	gi|256074206|ref|XP_002573417.1|hypothetical protein [Schistosoma mansoni] >gi|238658596|emb|CAZ29649.1| expressed protein [Schistosoma mansoni]	XP_002573417	1.5348e-51	74	207.223	177	131	0	0	0	0	0	no IPS match	#N/A
Q2_P17691	1	0.315811	10.0003	0.791335	Q2_P17691	C920331.1	#N/A	Sm_noMatches_Gb_bothSt	none	GATCGTATGTGTTGGAATCTGCCCTCAGTTACCATTTATATTCCGTTTTAAACACTTTTA			---NA---	321	0	0	0	#N/A	#N/A	#N/A	#N/A	#N/A	#N/A	#N/A	0	0	0	0	0	no IPS match	#N/A
Q2_P02644	1	0.108428	9.99422	1.44621	Q2_P02644	C805290.1	Contig4981	Sm_Orth_inOther_sp	polo-like kinase [Schistosoma mansoni] ||PREDICTED: similar to Serine/threonine-protein kinase PLK1 (Polo-like kinase 1) (PLK-1) (Serine/threonine-protein kinase 13) (STPK13) [Canis familiaris] ||unnamed protein product [Macaca fascicularis] ||polo-like kinase variant [Homo sapiens] ||polo-like kinase [Homo sapiens] gb|AAH14846.1| Polo-like kinase [Homo sapiens] gb|AAH03002.1| Polo-like kinase [H…	CTGAACTCACAATGTCAATGTCGTTAATACTTAGCAGTATCTCTTTCAAATCGAATCTGA			polo-like kinase 1 isoform cra_b	911	20	9.42679e-136	0.795	gi|256072203|ref|XP_002572426.1|serine/threonine protein kinase [Schistosoma mansoni] >gi|55274739|gb|AAV49163.1| polo-like kinase [Schistosoma mansoni] >gi|238657584|emb|CAZ28657.1| serine/threonine kinase [Schistosoma mansoni]	XP_002572426	9.42679e-136	100	487.263	253	253	0	0	0	0	0	IPR000959; IPR015728; IPR020636; SSF82615 (SUPERFAMILY)	IPR000959 (Calcium/calmodulin-dependent protein kinase-like) IPR015728 (POLO box duplicated domain) IPR020636 (Serine/threonine-protein kinase, Polo-like) noIPR (unintegrated)
Q2_P40639	1	0.120742	9.94086	1.11316	Q2_P40639	JAP02457.C	#N/A	Sm_newGenes_Orth_onlyJapon	SJCHGC07908 protein [Schistosoma japonicum] ||	TTCGTTACGCGTAAGTCTAACCATGATACAACTGACATTACCCTTTGTAAAGTCAAAGAG	Smp_148850	alpha(1,3)fucosyltransferase, putative	sjchgc07908 protein	565	2	1.35519e-92	0.82	gi|76153209|gb|AAX24862.2|SJCHGC07908 protein [Schistosoma japonicum]	AAX24862	1.35519e-92	100	342.428	162	162	1	C:GO:0044464	C:cell part	0	0	no IPS match	#N/A
Q2_P37589	1	0.170771	9.91274	1.64474	Q2_P37589	C918625.1	#N/A	Sm_Orth_inOther_sp	DNA polymerase alpha catalytic subunit [Caiman crocodilus] ||PREDICTED: similar to DNA polymerase alpha catalytic subunit [Canis familiaris] ||Unknown (protein for IMAGE:6868894) [Xenopus laevis] ||DNA polymerase alpha [Xenopus laevis] sp|Q9DE46|DPOA_XENLA DNA polymerase alpha catalytic subunit ||PREDICTED: similar to polymerase (DNA-directed) alpha [Strongylocentrotus purpuratus] ||	TTTCGCAATGCCGAAATCATTTTGATCGACTCTTGTCTCATTCTGCATTTGCAATGGTAG	Smp_178260	DNA polymerase alpha catalytic subunit, putative	dna polymerase alpha catalytic subunit	725	20	2.6744e-139	0.462	gi|256089821|ref|XP_002580953.1|DNA polymerase alpha catalytic subunit [Schistosoma mansoni] >gi|238666675|emb|CAZ37192.1| DNA polymerase alpha catalytic subunit, putative [Schistosoma mansoni]	XP_002580953	2.6744e-139	99	498.434	239	238	0	0	0	0	0	IPR015088; PTHR10322 (PANTHER), PTHR10322:SF3 (PANTHER)	IPR015088 (unintegrated) noIPR (Zinc finger, DNA-directed DNA polymerase, family B, alpha)
Q2_P03664	1	0.177143	9.89653	1.48238	Q2_P03664	C806972.1	TC19166	Sm_noMatches_Gb_bothSt	none	CACTTCACCTGTTCACGAATGTAACATTGTTATAATAGACATTTCAGTAGCACTCACTTT			---NA---	684	0	0	0	#N/A	#N/A	#N/A	#N/A	#N/A	#N/A	#N/A	0	0	0	0	0	no IPS match	#N/A
Q2_P27653	1	0.128954	9.87638	1.51127	Q2_P27653	C900397.1	#N/A	Sm_noMatches_Gb_bothSt	none	GTTTTCCGAAGCTATGTTCATCCTCTACTTTCTATTTCTTGTTTGATGTTCTTTGGTTTC			---NA---	263	0	0	0	#N/A	#N/A	#N/A	#N/A	#N/A	#N/A	#N/A	0	0	0	0	0	no IPS match	#N/A
Q2_P34422	1	0.157913	9.85258	1.58308	Q2_P34422	C912613.1	#N/A	Sm_Orth_inOther_sp	MGC83575 protein [Xenopus laevis] ||LOC398457 protein [Xenopus laevis] ||LOC398457 protein [Xenopus laevis] ||aurora B [Xenopus laevis] ||protein kinase AIRK2 [Xenopus laevis] ||	ACTGTTAAATATACCTTCCCTCCTGTTATAACTCCGATGGCACAAGACATGATATCTAAG	Smp_135360	aurora kinase-related	loc398457 protein	505	20	1.26892e-92	0.7725	gi|256075131|ref|XP_002573874.1|serine/threonine protein kinase [Schistosoma mansoni] >gi|238659064|emb|CAZ30107.1| serine/threonine kinase [Schistosoma mansoni]	XP_002573874	1.26892e-92	99	342.043	163	162	17	P:GO:0000278; C:GO:0000785; C:GO:0031616; P:GO:0031647; F:GO:0019901; P:GO:0009851; P:GO:0051225; C:GO:0000775; P:GO:0007059; F:GO:0035175; C:GO:0005876; C:GO:0032133; C:GO:0005634; F:GO:0005524; P:GO:0048015; P:GO:0043987; P:GO:0000910	P:mitotic cell cycle; C:chromatin; C:spindle pole centrosome; P:regulation of protein stability; F:protein kinase binding; P:auxin biosynthetic process; P:spindle assembly; C:chromosome, centromeric region; P:chromosome segregation; F:histone kinase activity (H3-S10 specific); C:spindle microtubule; C:chromosome passenger complex; C:nucleus; F:ATP binding; P:phosphoinositide-mediated signaling; P…	0	0	IPR000719; IPR008271; IPR011009; IPR017442; IPR020636; IPR020663; G3DSA:1.10.510.10 (GENE3D)	IPR000719 (Calcium/calmodulin-dependent protein kinase-like) IPR008271 (Protein kinase, catalytic domain) IPR011009 (Protein kinase-like domain) IPR017442 (Serine/threonine-protein kinase, active site) IPR020636 (Serine/threonine-protein kinase-like domain) IPR020663 (Spindle assembly checkpoint kinase) noIPR (unintegrated)
Q2_P34886	1	0.14051	9.77683	1.02653	Q2_P34886	C913560.1	#N/A	Sm_noMatches_Gb_bothSt	none	TCTAAGAGATGCTGGTGGATATATTGATTGGCCGACAGGTCGTGGTATATTCATAAACAA	Smp_194770	ATP:guanidino kinase (Smc74), putative	---NA---	316	0	0	0	#N/A	#N/A	#N/A	#N/A	#N/A	#N/A	#N/A	0	0	0	0	0	no IPS match	#N/A
Q2_P17550	1	4.53622	9.77249	0.743775	Q2_P17550	C919939.1	#N/A	Sm_noMatches_Gb_bothSt	none	CACCACCACCGCCGCCGCCGCCACCAACGACAACAATAAGTAAACACATTCAAGAAAAAA	Smp_153420	hypothetical protein	---NA---	295	0	0	0	#N/A	#N/A	#N/A	#N/A	#N/A	#N/A	#N/A	0	0	0	0	0	SignalP (SIGNALP)	noIPR (unintegrated)
Q2_P19704	1	0.117979	9.75437	1.56316	Q2_P19704	C802492.1	Contig1301	Sm_noMatches_Gb_singleSt	none	TTTGAAGGATTAGGACTCTGATCTTTCTGGCTTTTAGACCGCAGAGCACCACAATGCTGG	Smp_176260.2	expressed protein	geminin-like protein	284	12	1.88337e-48	0.625833	gi|256089193|ref|XP_002580699.1|hypothetical protein [Schistosoma mansoni] >gi|238666301|emb|CAZ36938.1| expressed protein [Schistosoma mansoni]	XP_002580699	1.88337e-48	100	195.282	94	94	1	P:GO:0008156	P:negative regulation of DNA replication	0	0	IPR022786	IPR022786 (Geminin)
Q2_P31253	1	0.137595	9.56735	1.50998	Q2_P31253	C906633.1	TC9825	Sm_Orth_inOther_sp	hypothetical protein [Gallus gallus] emb|CAG31237.1| hypothetical protein [Gallus gallus] ref|NP_001012898.1| primase polypeptide 2A 58kDa [Gallus gallus] ||hypothetical protein LOC407653 [Danio rerio] gb|AAQ97831.1| primase polypeptide 2A 58kDa [Danio rerio] gb|AAH95387.1| Primase polypeptide 2A 58kDa [Danio rerio] ||PREDICTED: similar to DNA primase large subunit 58kDa isoform 1 [Canis familiar…	TTAAATTGTATAACGGTGATGATGACGACAGGCTGCTTCAAGCCATTGACATTAGTGATG	Smp_079050.1	DNA primase large subunit, putative	dna primase large subunit	386	20	3.33752e-58	0.647	gi|256085647|ref|XP_002579026.1|DNA primase large subunit [Schistosoma mansoni] >gi|238664428|emb|CAZ35265.1| DNA primase large subunit, putative [Schistosoma mansoni]	XP_002579026	3.33752e-58	99	227.639	128	127	3	F:GO:0003896; P:GO:0006269; C:GO:0005654	F:DNA primase activity; P:DNA replication, synthesis of RNA primer; C:nucleoplasm	0	0	IPR007238	IPR007238 (DNA primase, large subunit, eukaryotic/archaeal)
Q2_P39868	1	0.210537	9.53333	0.271908	Q2_P39868	JAP08749.C	Contig7235	Sm_newGenes_Orth_inOther_sp	SJCHGC05612 protein [Schistosoma japonicum] ||calmodulin prf||2121384E calmodulin ||calmodulin [Blastocladiella emersonii] sp|Q9HFY6|CALM_BLAEM Calmodulin (CaM) ||calmodulin [Paxillus involutus] gb|AAL61817.1| putative calmodulin [Paxillus involutus] sp|Q8X187|CALM_PAXIN Calmodulin (CaM) ||calmodulin prf||2121384D calmodulin ||	GTACGTTGATACGGCTTGTCAGTTCGGAATATACGGATAATCAAATTAAGTTGTTAATGA	Smp_144790	hypothetical protein	calmodulin	925	20	1.32775e-92	0.691	gi|56754227|gb|AAW25301.1|SJCHGC05612 protein [Schistosoma japonicum]	AAW25301	1.32775e-92	100	343.969	174	174	1	F:GO:0005509	F:calcium ion binding	0	0	IPR002048; IPR011992; IPR018247; IPR018248; IPR018249; PTHR10891 (PANTHER), PTHR10891:SF40 (PANTHER), SSF47473 (SUPERFAMILY)	IPR002048 (Calcium-binding EF-hand) IPR011992 (EF-hand) IPR018247 (EF-Hand 1, calcium-binding site) IPR018248 (EF-HAND 2) IPR018249 (EF-hand-like domain) noIPR (unintegrated)
Q2_P11603	1	0.0978907	9.49898	1.59228	Q2_P11603	C906923.1	#N/A	Sm_noMatches_Gb_bothSt	none	ACTTCTGAATGTAACACTTTGTCGTTCTCTTCATCCTCTGCATCATTTTCATCTGAGGTC	Smp_149490	hypothetical protein	hypothetical protein [Schistosoma mansoni]	361	1	1.07653e-40	0.94	gi|256080290|ref|XP_002576415.1|hypothetical protein [Schistosoma mansoni] >gi|238661682|emb|CAZ32652.1| hypothetical protein [Schistosoma mansoni]	XP_002576415	1.07653e-40	94	169.474	120	113	0	0	0	0	0	no IPS match	#N/A
Q2_P27153	1	0.509762	9.48904	2.71079	Q2_P27153	C813131.1	Contig2440	Sm_Orth_inOther_sp	SJCHGC04612 protein [Schistosoma japonicum] ||DGCR6 protein (DiGeorge syndrome critical region 6 homolog) ||Dgcr6 protein [Mus musculus] ||PREDICTED: similar to DGCR6 protein (DiGeorge syndrome critical region 6 homolog) [Rattus norvegicus] ||DiGeorge syndrome critical region protein 6 [Homo sapiens] emb|CAG30320.1| DGCR6 [Homo sapiens] gb|AAH47039.1| DiGeorge syndrome critical region protein 6 […	CGTGTTGTTGAACAACAATTAACTTTAGAACGTATAGGTGTTCCAGCATTTATTCGAACA	Smp_051070	expressed protein	protein dgcr6	1046	20	3.33514e-106	0.586	gi|256080264|ref|XP_002576402.1|hypothetical protein [Schistosoma mansoni] >gi|238661669|emb|CAZ32639.1| expressed protein [Schistosoma mansoni]	XP_002576402	3.33514e-106	99	389.423	238	236	6	F:GO:0003674; P:GO:0007155; C:GO:0005578; P:GO:0008150; P:GO:0009887; C:GO:0005634	F:molecular_function; P:cell adhesion; C:proteinaceous extracellular matrix; P:biological_process; P:organ morphogenesis; C:nucleus	0	0	no IPS match	#N/A
Q2_P11230	1	0.0915517	9.47576	0.795453	Q2_P11230	C906175.1	#N/A	Sm_noMatches_Gb_singleSt	none	AGCCTGTTTGGACAACTTTCGACAAATACTATTATACGATTGATCAAGCTATCAGTTGAG			hypothetical protein [Schistosoma japonicum]	440	1	5.14686e-27	0.6	gi|226466532|emb|CAX69401.1|hypothetical protein [Schistosoma japonicum]	CAX69401	5.14686e-27	60	124.02	154	93	0	0	0	0	0	no IPS match	#N/A
Q2_P40215	1	0.107393	9.42863	1.71889	Q2_P40215	JAP01762.S	Contig1139	Sm_newGenes_Orth_onlyJapon	none	GGGCGTCTGATTATTTCACCTGATGGAGATGAAGCAAAAGAACTAAGGTCAATCACTTAT	Smp_135900	DNA double-strand break repair rad50 ATPase, putative	dna double-strand break repair rad50 atpase	853	1	2.18796e-75	0.77	gi|256075321|ref|XP_002573968.1|DNA double-strand break repair rad50 ATPase [Schistosoma mansoni] >gi|238659160|emb|CAZ30201.1| DNA double-strand break repair rad50 ATPase, putative [Schistosoma mansoni]	XP_002573968	2.18796e-75	77	286.574	253	197	0	0	0	0	0	no IPS match	#N/A
Q2_P02605	1	0.140384	9.41371	1.43581	Q2_P02605	C805239.1	#N/A	Sm_Schisto_Orth_only	SJCHGC01519 protein [Schistosoma japonicum] ||	TGTATTTCACGGATTACATGGATATAAGCATTCATTCCCAAACGGAACAGCACAACCTCT			sjchgc01519 protein	414	3	1.22136e-44	0.98	gi|256087102|ref|XP_002579716.1|hypothetical protein [Schistosoma mansoni] >gi|238665193|emb|CAZ35955.1| expressed protein [Schistosoma mansoni]	XP_002579716	1.22136e-44	100	182.57	94	94	0	0	0	0	0	no IPS match	#N/A
Q2_P39659	1	0.0904398	9.40195	1.17302	Q2_P39659	JAP05897.C	Contig3864	Sm_newGenes_Orth_onlyJapon	none	TTATATGGAGAATTTGTCTTCCTATTCACAAGAACTGGATTTAGAATTGGGTAGACGTTC	Smp_161820	hypothetical protein	hypothetical protein [Schistosoma mansoni]	559	1	7.31414e-27	0.87	gi|256084560|ref|XP_002578496.1|hypothetical protein [Schistosoma mansoni] >gi|238663871|emb|CAZ34734.1| hypothetical protein [Schistosoma mansoni]	XP_002578496	7.31414e-27	87	124.02	91	80	0	0	0	0	0	no IPS match	#N/A
Q2_P28609	1	0.220116	9.34504	1.18812	Q2_P28609	C902453.1	#N/A	Sm_noMatches_Gb_bothSt	none	GATTTCTTATGGAACAATACAGGGAATGGTTTGATTGATGCTACAATACAGGATAATGGA	Smp_143530	expressed protein	hypothetical protein [Schistosoma mansoni]	252	1	5.86251e-42	1	gi|256078020|ref|XP_002575296.1|hypothetical protein [Schistosoma mansoni] >gi|238660531|emb|CAZ31529.1| expressed protein [Schistosoma mansoni]	XP_002575296	5.86251e-42	100	173.711	83	83	0	0	0	0	0	no IPS match	#N/A
Q2_P04024	1	0.20924	9.32783	0.75673	Q2_P04024	C807551.1	Contig7364	Sm_Schisto_Orth_only	SJCHGC04876 protein [Schistosoma japonicum] ||	CTAGCCAAATTGAACATGTTAATATAAAGAGCAGTAGGAAACCTACTAAGTGTTGTGTAC	Smp_133310	expressed protein	sjchgc04876 protein	620	3	7.37885e-67	0.76	gi|256074380|ref|XP_002573503.1|hypothetical protein [Schistosoma mansoni] >gi|238658684|emb|CAZ29735.1| expressed protein [Schistosoma mansoni]	XP_002573503	7.37885e-67	99	257.299	129	128	0	0	0	0	0	no IPS match	#N/A
Q2_P33725	1	0.254077	9.3174	1.44933	Q2_P33725	C911342.1	TC9631	Sm_noMatches_Gb_bothSt	none	CAAGAACAAAGTCTTATCTTCAAACATTTGGTTGCAGTGATTGAATTCTTTCTACGCATG	Smp_194530	expressed protein	hypothetical protein [Schistosoma mansoni]	266	1	1.79705e-43	1	gi|256062324|ref|XP_002570311.1|hypothetical protein [Schistosoma mansoni] >gi|227294253|emb|CAY19161.1| expressed protein [Schistosoma mansoni]	XP_002570311	1.79705e-43	100	178.718	88	88	3	F:GO:0005524; P:GO:0006139; F:GO:0019205	F:ATP binding; P:nucleobase, nucleoside, nucleotide and nucleic acid metabolic process; F:nucleobase, nucleoside, nucleotide kinase activity	0	0	IPR000850; PTHR23359:SF12 (PANTHER)	IPR000850 (Adenylate kinase) noIPR (unintegrated)
Q2_P24974	1	0.0506655	9.31319	0.185685	Q2_P24974	C809592.1	Contig6616	Sm_noMatches_Gb_bothSt	none	CTGCCTTATGATTACAGTATTCGTCATTTAAAAGAAATGCATGATGCCTTCTAAATTGCG	Smp_158390.1	expressed protein	hypothetical protein [Schistosoma mansoni]	1086	2	1.7548e-12	0.88	gi|256083415|ref|XP_002577940.1|hypothetical protein [Schistosoma mansoni] >gi|238663282|emb|CAZ34178.1| expressed protein [Schistosoma mansoni]	XP_002577940	1.7548e-12	88	78.1814	43	38	0	0	0	0	0	no IPS match	#N/A
Q2_P05916	1	0.216975	9.18633	1.1072	Q2_P05916	C810683.1	Contig6945	Sm_Orth_inOther_sp	MAP kinase kinase 6 (MKK6) [Cyprinus carpio] ||Mitogen-activated protein kinase kinase 3 [Danio rerio] ref|NP_571799.1| mitogen-activated protein kinase kinase 3 [Danio rerio] dbj|BAB11809.1| MKK3 [Danio rerio] ||unnamed protein product [Tetraodon nigroviridis] ||mitogen-activated protein kinase kinase 6 [Rattus norvegicus] gb|AAK53428.1| mitogen-activated protein kinase kinase 6 [Rattus norvegic…	CTTCCCAATCTTGACTGTTCCTATAAATAATTGGTTTGACCACTACTAGTCAGTAATGAT			dual specificity mitogen-activated protein kinase kinase 6	1241	20	1.06525e-112	0.711	gi|256084624|ref|XP_002578527.1|protein kinase [Schistosoma mansoni] >gi|238663904|emb|CAZ34765.1| protein kinase [Schistosoma mansoni]	XP_002578527	1.06525e-112	100	411.379	202	202	0	0	0	0	0	IPR000719; IPR011009; IPR017442; G3DSA:1.10.510.10 (GENE3D), PTHR22986 (PANTHER), PTHR22986:SF37 (PANTHER)	IPR000719 (Protein kinase, catalytic domain) IPR011009 (Protein kinase-like domain) IPR017442 (Serine/threonine-protein kinase-like domain) noIPR (unintegrated)
Q2_P19564	1	0.148324	9.097	1.47884	Q2_P19564	C802310.1	Contig1660	Sm_Schisto_Orth_only	SJCHGC01519 protein [Schistosoma japonicum] ||	GATATAAGCATTCATTCCCAAACGGAACAGCACAACCTCTTGAATTTTTGTCAATGTATT			myosin-like protein	1020	6	4.287e-120	0.698333	gi|256087102|ref|XP_002579716.1|hypothetical protein [Schistosoma mansoni] >gi|238665193|emb|CAZ35955.1| expressed protein [Schistosoma mansoni]	XP_002579716	4.287e-120	93	434.491	249	232	0	0	0	0	0	no IPS match	#N/A
Q2_P22090	1	1.06354	9.09119	1.95863	Q2_P22090	C805777.1	TC17113	Sm_noMatches_Gb_singleSt	none	TCGTTACATTCTCAGTTGTTACAGAGAATAAAAGGAGCTGAAGAGGAAGCGATTATGGCT	Smp_100310	expressed protein	hypothetical protein [Schistosoma mansoni]	664	4	7.02449e-100	0.93	gi|256076100|ref|XP_002574352.1|hypothetical protein [Schistosoma mansoni] >gi|238659555|emb|CAZ30585.1| expressed protein [Schistosoma mansoni]	XP_002574352	7.02449e-100	94	329.717	185	174	0	0	0	0	0	no IPS match	#N/A
Q2_P06959	1	0.19709	9.0907	1.14564	Q2_P06959	C812166.1	TC13472	Sm_noMatches_Gb_bothSt	none	CATCAGCGATTTTAATGTCGTCCTTTTGTGTATCGCATGAAATATCTATTCGATACATAC			---NA---	753	0	0	0	#N/A	#N/A	#N/A	#N/A	#N/A	#N/A	#N/A	0	0	0	0	0	no IPS match	#N/A
Q2_P02735	1	0.187157	9.05244	1.31119	Q2_P02735	C805445.1	TC15189	Sm_noMatches_Gb_bothSt	none	GTAGCATACCCGGTATTCACCCATGTATTTTACTGTTCACTTAACCTCTTATTATTTTTC			hypothetical protein [Schistosoma mansoni]	874	1	1.32246e-14	0.95	gi|256078328|ref|XP_002575448.1|hypothetical protein [Schistosoma mansoni] >gi|238660687|emb|CAZ31681.1| conserved hypothetical protein [Schistosoma mansoni]	XP_002575448	1.32246e-14	95	84.7297	44	42	0	0	0	0	0	no IPS match	#N/A
Q2_P38889	1	0.124061	9.04279	1.35058	Q2_P38889	JAP06319.S	#N/A	Sm_newGenes_Orth_onlyJapon	none	GAACAGATCAGTGAACTTCGTAAACAACTTACTGATCTACGTAGTGAAAAAGTTTCTGAT	Smp_032490	Tropomyosin, putative	effector protein substrate of the dot icm secretion system	546	3	7.3623e-61	0.62	gi|256076785|ref|XP_002574690.1|tropomyosin [Schistosoma mansoni] >gi|238659902|emb|CAZ30923.1| tropomyosin, putative [Schistosoma mansoni]	XP_002574690	7.3623e-61	85	236.884	186	159	4	P:GO:0006508; F:GO:0008236; C:GO:0016021; C:GO:0016020	P:proteolysis; F:serine-type peptidase activity; C:integral to membrane; C:membrane	0	0	no IPS match	#N/A
Q2_P31546	1	0.388916	8.93124	1.12162	Q2_P31546	C907188.1	#N/A	Sm_Schisto_Orth_only	SJCHGC04119 protein [Schistosoma japonicum] ||	AATTCTGCGTCAAGTGCTGGTAGTAAAGCAGGCTCTGTACCAACTCCTTTATCCTTCGGA	Smp_156350	expressed protein	sjchgc04119 protein	273	2	7.47018e-42	0.865	gi|256082742|ref|XP_002577612.1|hypothetical protein [Schistosoma mansoni] >gi|238662937|emb|CAZ33850.1| expressed protein [Schistosoma mansoni]	XP_002577612	7.47018e-42	98	173.326	91	90	0	0	0	0	0	no IPS match	#N/A
Q2_P13637	1	0.0982953	8.92304	1.95363	Q2_P13637	C910932.1	#N/A	Sm_Orth_inOther_sp	PREDICTED: similar to DNA primase large subunit 58kDa isoform 1 [Canis familiaris] ||DNA primase p58 subunit [Rattus norvegicus] ref|NP_001019933.1| DNA primase p58 subunit [Rattus norvegicus] ||DNA polymerase alpha subunit III (primase) [Rattus norvegicus] sp|O89044|PRI2_RAT DNA primase large subunit (DNA primase 58 kDa subunit) (p58) ||LOC496363 protein [Xenopus laevis] ||DNA primase p58 subuni…	TGATATAGAAGGTTTCTCGAGACAACCAGGTCTTTTTCCGCCCTGTATGGCACAGTTACA	Smp_079050.1	DNA primase large subunit, putative	dna primase large subunit	301	20	2.57138e-50	0.648	gi|256085647|ref|XP_002579026.1|DNA primase large subunit [Schistosoma mansoni] >gi|238664428|emb|CAZ35265.1| DNA primase large subunit, putative [Schistosoma mansoni]	XP_002579026	2.57138e-50	100	201.445	99	99	4	F:GO:0005488; F:GO:0003896; P:GO:0006269; C:GO:0044428	F:binding; F:DNA primase activity; P:DNA replication, synthesis of RNA primer; C:nuclear part	0	0	IPR007238	IPR007238 (DNA primase, large subunit, eukaryotic/archaeal)
Q2_P39689	1	0.18324	8.8948	1.33678	Q2_P39689	JAP06569.C	#N/A	Sm_newGenes_Orth_onlyJapon	none	TTCGACTGGGCGATTGTATTATTACAATAAAGAAACCAATAGTGTTCAGTGGGAGAAGCC	Smp_103420	expressed protein	formin binding protein	641	5	1.72334e-37	0.604	gi|256090324|ref|XP_002581147.1|hypothetical protein [Schistosoma mansoni] >gi|238666984|emb|CAZ37386.1| expressed protein [Schistosoma mansoni]	XP_002581147	1.72334e-37	87	159.844	93	81	1	F:GO:0005515	F:protein binding	0	0	no IPS match	#N/A
Q2_P37087	1	0.205486	8.86315	1.30392	Q2_P37087	C917706.1	#N/A	Sm_Orth_inOther_sp	PREDICTED: similar to Ca<2+-dependent activator protein for secretion partial [Strongylocentrotus purpuratus] ||RH14727p [Drosophila melanogaster] ||secretion calcium-dependent activator protein [Drosophila melanogaster] ||CG40477-PA.3 [Drosophila melanogaster] gb|EAL24534.1| CG40477-PA.3 [Drosophila melanogaster] ||CG33653-PC isoform C [Drosophila melanogaster] ||	CAAAGCAAAACAATTGATCGATTCGCTTCGATACCTATACATACACTTGATCATTTGGAA	Smp_137670	calcium-dependent activator protein for secretion, putative	ca2+-dependent activator protein calcium-dependent actin-binding partial	464	20	4.42823e-66	0.586	gi|256076027|ref|XP_002574316.1|calcium-dependent activator protein for secretion [Schistosoma mansoni] >gi|238659518|emb|CAZ30549.1| calcium-dependent activator protein for secretion, putative [Schistosoma mansoni]	XP_002574316	4.42823e-66	100	253.832	125	125	6	P:GO:0007411; P:GO:0035249; P:GO:0016079; C:GO:0045202; P:GO:0035147; C:GO:0042995	P:axon guidance; P:synaptic transmission, glutamatergic; P:synaptic vesicle exocytosis; C:synapse; P:branch fusion, open tracheal system; C:cell projection	0	0	IPR001849; PTHR12166 (PANTHER), SignalP (SIGNALP)	IPR001849 (Pleckstrin homology) noIPR (unintegrated)
Q2_P14892	1	0.196652	8.82821	1.83422	Q2_P14892	C913390.1	#N/A	Sm_noMatches_Gb_bothSt	none	TCAAATAGTCAAGCTTATCCTGGTGAACAATGTTTCTCACCTCATACGCAGTCGTATATT	Smp_144470	conserved hypothetical protein	hypothetical protein [Schistosoma mansoni]	531	1	5.86932e-37	1	gi|256078328|ref|XP_002575448.1|hypothetical protein [Schistosoma mansoni] >gi|238660687|emb|CAZ31681.1| conserved hypothetical protein [Schistosoma mansoni]	XP_002575448	5.86932e-37	100	142.51	68	68	0	0	0	0	0	no IPS match	#N/A
Q2_P07487	1	0.153002	8.81516	1.52343	Q2_P07487	C812969.1	TC10278	Sm_noMatches_Gb_bothSt	none	ACACTCTATCTTAAGACTTGATCATTTACTCAGAGGAAGAAAAGTTCTTTTCGAAACTCC			rad1 dna damage checkpoint protein	536	2	9.30677e-18	0.655	gi|256084940|ref|XP_002578683.1|rad1 DNA damage checkpoint protein [Schistosoma mansoni] >gi|238664064|emb|CAZ34921.1| rad1 DNA damage checkpoint protein, putative [Schistosoma mansoni]	XP_002578683	9.30677e-18	72	93.5893	69	50	0	0	0	0	0	no IPS match	#N/A
Q2_P35728	1	0.684875	8.78993	1.44139	Q2_P35728	C915430.1	#N/A	Sm_Orth_inOther_sp	PREDICTED: similar to RIKEN cDNA D630024B06 [Gallus gallus] ||unnamed protein product [Tetraodon nigroviridis] ||COS2.3 [Ciona intestinalis] ||LOC397870 protein [Xenopus laevis] ||PREDICTED: similar to WD repeat and HMG-box DNA binding protein 1 [Rattus norvegicus] ||	ACGTTCTCAGGTCATTCTCCGTCAAACAACCGTATTCATTCTCATTCAAAGACTTCAAGA	Smp_054610	expressed protein	wd repeat and hmg-box dna binding protein 1	682	20	2.80166e-124	0.5685	gi|256080983|ref|XP_002576754.1|hypothetical protein [Schistosoma mansoni] >gi|238662036|emb|CAZ32991.1| expressed protein [Schistosoma mansoni]	XP_002576754	2.80166e-124	99	448.358	223	221	1	C:GO:0005634	C:nucleus	0	0	PTHR19932 (PANTHER), PTHR19932:SF10 (PANTHER)	noIPR (unintegrated)
Q2_P21472	1	0.617906	8.76655	1.66951	Q2_P21472	C804899.1	#N/A	Sm_Orth_inOther_sp	PREDICTED: similar to topoisomerase (DNA) II binding protein 1 [Strongylocentrotus purpuratus] ||PREDICTED: similar to topoisomerase (DNA) II binding protein 1 partial [Bos taurus] ||topoisomerase (DNA) II beta binding protein [Mus musculus] gb|AAH49797.1| Topoisomerase (DNA) II beta binding protein [Mus musculus] sp|Q6ZQF0|TOPB1_MOUSE DNA topoisomerase II binding protein 1 (DNA topoisomerase IIb…	ATGCTCACGGGAATCCTGTTGGGTTGATGAAGCAGCATATGAGTGGGGTGGTCCTGGTAC	Smp_133990.1	topbp1, putative	dna topoisomerase 2-binding protein 1	461	20	1.58329e-68	0.6485	gi|256074623|ref|XP_002573623.1|topbp1 [Schistosoma mansoni] >gi|238658807|emb|CAZ29855.1| topbp1, putative [Schistosoma mansoni]	XP_002573623	1.58329e-68	100	261.922	146	146	0	0	0	0	0	IPR001357; G3DSA:3.40.50.10190 (GENE3D), PTHR13561 (PANTHER), PTHR13561:SF7 (PANTHER)	IPR001357 (BRCT) noIPR (unintegrated)
Q2_P12404	1	0.295891	8.74011	1.18716	Q2_P12404	C908472.1	#N/A	Sm_noMatches_Gb_bothSt	none	TTCCAGCTCCACAGGCGTTTTACGGTGTTAAGTTAAAATGAAAGTTTAGAAGTGGCCAAA			---NA---	321	0	0	0	#N/A	#N/A	#N/A	#N/A	#N/A	#N/A	#N/A	0	0	0	0	0	no IPS match	#N/A
Q2_P01907	1	0.0744408	8.65551	1.04817	Q2_P01907	C804052.1	TC19244	Sm_noMatches_Gb_bothSt	none	AGGGAGAAAAAGCAGTATGAAGCTCGGATATCAGAATTAACACAAGTCACAGAAACACGC	Smp_018010	expressed protein	hypothetical protein [Schistosoma mansoni]	455	1	4.27607e-70	0.99	gi|256073851|ref|XP_002573241.1|hypothetical protein [Schistosoma mansoni] >gi|238658417|emb|CAZ29473.1| expressed protein [Schistosoma mansoni]	XP_002573241	4.27607e-70	99	202.216	102	101	0	0	0	0	0	no IPS match	#N/A
Q2_P07564	1	0.237804	8.65166	1.04034	Q2_P07564	C813053.1	Contig1212	Sm_Orth_inOther_sp	SJCHGC06179 protein [Schistosoma japonicum] ||PREDICTED: similar to ACRC protein [Strongylocentrotus purpuratus] ||PREDICTED: similar to ACRC protein putative nuclear protein [Gallus gallus] ||unnamed protein product [Tetraodon nigroviridis] ||hypothetical protein LOC541448 [Danio rerio] gb|AAH90463.1| Zgc:113346 [Danio rerio] ||	CCACCTGTTAAGTTTTATCCTAAAACATATTCTCAGGTTGCATTTTCCACTTCTTTGTCT			nuclear protein	1563	20	0	0.637	gi|256086696|ref|XP_002579530.1|nuclear protein [Schistosoma mansoni] >gi|238664973|emb|CAZ35769.1| putative nuclear protein [Schistosoma mansoni]	XP_002579530	0	98	647.121	344	339	0	0	0	0	0	IPR006640; PTHR23099 (PANTHER)	IPR006640 (Protein of unknown function SprT) noIPR (unintegrated)
Q2_P39494	1	0.447429	8.64405	2.67091	Q2_P39494	JAP03688.C	Contig5404	Sm_newGenes_Orth_inOther_sp	SJCHGC08975 protein [Schistosoma japonicum] ||Mad2l1-prov protein [Xenopus laevis] gb|AAB41527.1| spindle assembly checkpoint component ||MGC81153 protein [Xenopus laevis] ||PREDICTED: similar to spindle assembly checkpoint protein [Rattus norvegicus] ||mitotic checkpoint component Mad2 [Mus musculus] ||	AATAAATTGTGGACCAGTCTCCTCCCAAGAAGTAGGAACATTTGCATTTCGATCAGCATA	Smp_056350	mitotic spindle assembly checkpoint protein mad2- related	mad2 mitotic arrest deficient-like 1	771	20	8.06017e-108	0.7775	gi|56755623|gb|AAW25990.1|SJCHGC08975 protein [Schistosoma japonicum]	AAW25990	8.06017e-108	100	394.045	200	200	10	P:GO:0007094; C:GO:0005829; C:GO:0005643; C:GO:0000776; P:GO:0000070; C:GO:0005816; C:GO:0048471; P:GO:0031145; F:GO:0042803; P:GO:0051436	P:mitotic cell cycle spindle assembly checkpoint; C:cytosol; C:nuclear pore; C:kinetochore; P:mitotic sister chromatid segregation; C:spindle pole body; C:perinuclear region of cytoplasm; P:anaphase-promoting complex-dependent proteasomal ubiquitin-dependent protein catabolic process; F:protein homodimerization activity; P:negative regulation of ubiquitin-protein ligase activity during mitotic ce…	0	0	IPR003511; G3DSA:3.30.900.10 (GENE3D), PTHR11842 (PANTHER), PTHR11842:SF11 (PANTHER)	IPR003511 (DNA-binding HORMA) noIPR (unintegrated)
Q2_P28991	1	0.164133	8.61291	0.967871	Q2_P28991	C902991.1	#N/A	Sm_noMatches_Gb_bothSt	none	TCCAGTGATTCTCAAGCTTATGAGCCACCAAGTATGTATGCTGAAGAATTTCCATGGGAT	Smp_143530	expressed protein	hypothetical protein [Schistosoma mansoni]	227	1	9.29952e-40	1	gi|256078020|ref|XP_002575296.1|hypothetical protein [Schistosoma mansoni] >gi|238660531|emb|CAZ31529.1| expressed protein [Schistosoma mansoni]	XP_002575296	9.29952e-40	100	166.392	75	75	0	0	0	0	0	no IPS match	#N/A
Q2_P22938	1	0.506503	8.60026	0.483316	Q2_P22938	C806898.1	TC17934	Sm_Orth_inOther_sp	SJCHGC02094 protein [Schistosoma japonicum] ||MGC80354 protein [Xenopus laevis] ||hypothetical protein LOC549938 [Xenopus tropicalis] ||similar to MDC-3.13 isoform 2 [Gallus gallus] emb|CAG32565.1| hypothetical protein [Gallus gallus] ||unnamed protein product [Tetraodon nigroviridis] ||	TGGGTATAGGGGGTGATTCATATGTACGTAGGGTTCAGAATGTTTTCAGTGATTTCTTCT			tumor necrosis alpha-induced protein 8	1009	20	8.62693e-112	0.6265	gi|256071359|ref|XP_002572008.1|tumor necrosis factor induced protein [Schistosoma mansoni] >gi|238657158|emb|CAZ28238.1| tumor necrosis factor induced protein, putative [Schistosoma mansoni]	XP_002572008	8.62693e-112	99	407.912	236	235	0	0	0	0	0	no IPS match	#N/A
Q2_P07001	1	0.0588622	8.59948	1.34587	Q2_P07001	C812247.1	TC18453	Sm_noMatches_Gb_bothSt	none	CCCTAATACTGTTACTACGAATAATAATGGTACTAATACCCTACCTCTCTACAAAAGAAG			---NA---	791	0	0	0	#N/A	#N/A	#N/A	#N/A	#N/A	#N/A	#N/A	0	0	0	0	0	SignalP (SIGNALP)	noIPR (unintegrated)
Q2_P32738	1	0.116125	8.5841	1.3223	Q2_P32738	C909534.1	#N/A	Sm_Schisto_Orth_only	hypothetical protein [Schistosoma japonicum] ||	CAGCCCTTGCATTTCAGAACGGGAGTATGTAAAGCTTCAGTATGGCCGTAAAATCGCTCA	Smp_107200	hypothetical protein	sjchgc05452 protein	290	2	1.64948e-20	0.915	gi|256091165|ref|XP_002581499.1|hypothetical protein [Schistosoma mansoni] >gi|238667474|emb|CAZ37738.1| hypothetical protein [Schistosoma mansoni]	XP_002581499	1.64948e-20	97	102.449	48	47	0	0	0	0	0	no IPS match	#N/A
Q2_P07572	1	0.142063	8.58213	1.62877	Q2_P07572	C813061.1	TC18124	Sm_noMatches_Gb_bothSt	none	TTCTTATGCTGCCGTGTACACATTAATATTCTTAGCTTGTTTGGCCGAACACATTTGTTC			hypothetical protein [Schistosoma mansoni]	1151	1	5.19084e-119	1	gi|256081727|ref|XP_002577119.1|hypothetical protein [Schistosoma mansoni] >gi|238662415|emb|CAZ33356.1| expressed protein [Schistosoma mansoni]	XP_002577119	5.19084e-119	100	432.18	306	306	3	P:GO:0035023; C:GO:0005622; F:GO:0005089	P:regulation of Rho protein signal transduction; C:intracellular; F:Rho guanyl-nucleotide exchange factor activity	0	0	no IPS match	#N/A
Q2_P26871	1	0.0609107	8.54295	1.52566	Q2_P26871	C812598.1	Contig3715	Sm_Orth_inOther_sp	polo-like kinase [Schistosoma mansoni] ||Serine/threonine-protein kinase PLK1 (Polo-like kinase 1) (PLK-1) (Plx1) gb|AAC60017.1| Plx1 ||Polo-like kinase 1 [Xenopus tropicalis] ref|NP_998844.1| polo-like kinase 1 [Xenopus tropicalis] sp|P62205|PLK1_XENTR Serine/threonine-protein kinase PLK1 (Polo-like kinase 1) (PLK-1) (Plx1) ||Plk-prov protein [Xenopus laevis] ||polo-like kinase 1 [Danio rerio] g…	GCTGCAGTTGATAAAGCCGTTCAGCCAGATGACTGCTGGCTTGGGTTACTTAAGCACAAA	Smp_009600	polo-like kinase	polo-like kinase 1	1187	20	0	0.746	gi|256072203|ref|XP_002572426.1|serine/threonine protein kinase [Schistosoma mansoni] >gi|55274739|gb|AAV49163.1| polo-like kinase [Schistosoma mansoni] >gi|238657584|emb|CAZ28657.1| serine/threonine kinase [Schistosoma mansoni]	XP_002572426	0	99	710.294	378	377	15	P:GO:0040038; P:GO:0006468; C:GO:0005654; F:GO:0042801; P:GO:0046677; P:GO:0000236; F:GO:0019901; P:GO:0009851; C:GO:0000942; C:GO:0005829; C:GO:0051233; C:GO:0005813; P:GO:0051437; F:GO:0005524; C:GO:0000922	P:polar body extrusion after meiotic divisions; P:protein amino acid phosphorylation; C:nucleoplasm; F:polo kinase kinase activity; P:response to antibiotic; P:mitotic prometaphase; F:protein kinase binding; P:auxin biosynthetic process; C:outer kinetochore of condensed nuclear chromosome; C:cytosol; C:spindle midzone; C:centrosome; P:positive regulation of ubiquitin-protein ligase activity durin…	0	0	IPR000719; IPR002290; IPR008271; IPR011009; IPR015728; IPR017441; IPR017442; IPR020636; G3DSA:1.10.510.10 (GENE3D)	IPR000719 (Calcium/calmodulin-dependent protein kinase-like) IPR002290 (Protein kinase, ATP binding site) IPR008271 (Protein kinase, catalytic domain) IPR011009 (Protein kinase-like domain) IPR015728 (Serine/threonine-protein kinase domain) IPR017441 (Serine/threonine-protein kinase, active site) IPR017442 (Serine/threonine-protein kinase, Polo-like) IPR020636 (Serine/threonine-protein kinase-lik…
Q2_P11077	1	0.409838	8.49289	0.972043	Q2_P11077	C905768.1	#N/A	Sm_noMatches_Gb_bothSt	none	GAAAACACGTCTTTTCCAACTAGAAACTGAACTAAAAGGTCGATGTGCTTAAAATAATGC			fam13c protein	307	19	1.1995e-07	0.675789	gi|211830597|gb|AAH03231.2|Fam13c protein [Mus musculus]	AAH03231	1.1995e-07	69	59.6918	56	39	2	F:GO:0003674; P:GO:0008150	F:molecular_function; P:biological_process	0	0	PTHR15904 (PANTHER), PTHR15904:SF2 (PANTHER)	noIPR (unintegrated)
Q2_P35979	1	0.159012	8.46607	0.522549	Q2_P35979	C915747.1	#N/A	Sm_noMatches_Gb_singleSt	none	AATGAGGCGTTCTTCTGTTCGAGATCGAAAAACAGCTCCAGCATCCGCATTGCCGACATT	Smp_144720	hypothetical protein	hypothetical protein [Schistosoma mansoni]	708	1	9.25868e-65	0.99	gi|256078405|ref|XP_002575486.1|hypothetical protein [Schistosoma mansoni] >gi|238660726|emb|CAZ31719.1| hypothetical protein [Schistosoma mansoni]	XP_002575486	9.25868e-65	99	250.751	129	128	3	F:GO:0005524; F:GO:0003677; P:GO:0006260	F:ATP binding; F:DNA binding; P:DNA replication	0	0	IPR001208	IPR001208 (DNA-dependent ATPase MCM)
Q2_P19467	1	0.244912	8.43228	1.8699	Q2_P19467	C802199.1	TC13046	Sm_noMatches_Gb_singleSt	none	CAGCGGTGTTATTTCCAAAGTCTTCAGATGGAAATTTTGTTGAGAATACTTCCAACAATT	Smp_164040	hypothetical protein	hypothetical protein [Schistosoma mansoni]	413	2	1.66535e-25	0.905	gi|256073674|ref|XP_002573154.1|hypothetical protein [Schistosoma mansoni] >gi|238658327|emb|CAZ29386.1| hypothetical protein [Schistosoma mansoni]	XP_002573154	1.66535e-25	81	119.013	81	66	0	0	0	0	0	no IPS match	#N/A
Q2_P12514	1	0.341269	8.40119	1.50511	Q2_P12514	C908680.1	#N/A	Sm_noMatches_Gb_bothSt	none	TCGAGAAACCCTCATTTGGTGATCAGTTATTGAATTCACTTTGTTCAGCATTGATTAAAG	Smp_160500	nalp (nacht, leucine rich repeat and pyrin domain containing)-related	nalp ( leucine rich repeat and pyrin domain containing)-related	286	1	4.63296e-39	1	gi|256084060|ref|XP_002578251.1|hypothetical protein [Schistosoma mansoni] >gi|238663616|emb|CAZ34489.1| nalp (nacht, leucine rich repeat and pyrin domain containing)-related [Schistosoma mansoni]	XP_002578251	4.63296e-39	100	164.081	94	94	1	F:GO:0005488	F:binding	0	0	no IPS match	#N/A
Q2_P31802	1	0.257453	8.35767	0.524912	Q2_P31802	C907594.1	#N/A	Sm_Orth_inOther_sp	SJCHGC02729 protein [Schistosoma japonicum] ||PREDICTED: similar to GA11375-PA [Apis mellifera] ||unnamed protein product [Tetraodon nigroviridis] ||GA11375-PA [Drosophila pseudoobscura] ||PREDICTED: similar to LATS homolog 1 LATS (large tumor suppressor Drosophila) homolog 1 [Gallus gallus] ||	AGGTGTTGGAGCATTTGGCAAAGTATGGCTTGTACGCAAAAAGGATAATAATCAACTATA	Smp_171920	serine/threonine protein kinase lats, putative	serine threonine-protein kinase lats1	263	20	1.53021e-34	0.8185	gi|76156763|gb|AAX27900.2|SJCHGC02729 protein [Schistosoma japonicum]	AAX27900	1.53021e-34	100	149.058	74	74	4	P:GO:0009851; P:GO:0006468; F:GO:0004697; F:GO:0005524	P:auxin biosynthetic process; P:protein amino acid phosphorylation; F:protein kinase C activity; F:ATP binding	EC:2.7.11.13	Phosphatidylinositol signaling system	PTHR22985 (PANTHER), PTHR22985:SF91 (PANTHER)	noIPR (unintegrated)
Q2_P32093	1	0.224013	8.29979	0.974179	Q2_P32093	C908207.1	Contig3607	Sm_noMatches_Gb_singleSt	none	TGATTACGATCGCTCGCGTTCGATCAATTCGTACAAGGTCGAAGATATTCCTTACAACAG	Smp_074560	expressed protein	sjchgc06358 protein	406	2	1.14686e-74	0.73	gi|256084833|ref|XP_002578630.1|hypothetical protein [Schistosoma mansoni] >gi|238664010|emb|CAZ34868.1| conserved Schistosoma protein, unknown function [Schistosoma mansoni]	XP_002578630	1.14686e-74	100	282.337	135	135	0	0	0	0	0	no IPS match	#N/A
Q2_P21544	1	0.132403	8.28913	1.58845	Q2_P21544	C805014.1	TC12748	Sm_Orth_inOther_sp	MCM2 minichromosome maintenance deficient 2 mitotin [Xenopus tropicalis] ref|NP_001006772.1| MCM2 minichromosome maintenance deficient 2 mitotin [Xenopus tropicalis] ||MCM2p [Xenopus laevis] ||Mcm2-prov protein [Xenopus laevis] ||DNA replication licensing factor MCM2 (X.MCM2) dbj|BAA09948.1| xMCM2 [Xenopus laevis] ||minichromosome maintenance protein 2 [Homo sapiens] gb|AAT70723.1| MCM2 minichrom…	AGGGCGATCTTGAAACTTTCACGTGATGAAAGGATTGGTGATCGAATTTTTGCTAGCATA	Smp_079560	DNA replication licensing factor MCM2, putative	minichromosome maintenance complex component 2	297	20	3.99088e-43	0.8265	gi|256052529|ref|XP_002569817.1|DNA replication licensing factor MCM2 [Schistosoma mansoni] >gi|227284544|emb|CAY17221.1| DNA replication licensing factor MCM2, putative [Schistosoma mansoni]	XP_002569817	3.99088e-43	89	177.563	99	89	21	F:GO:0003678; P:GO:0030174; P:GO:0006268; P:GO:0009851; P:GO:0007049; C:GO:0005664; F:GO:0046872; P:GO:0042325; P:GO:0045449; C:GO:0042555; F:GO:0005524; F:GO:0003688; C:GO:0000785; F:GO:0016887; F:GO:0005515; P:GO:0006334; F:GO:0003697; P:GO:0008283; C:GO:0005737; F:GO:0003682; P:GO:0006974	F:DNA helicase activity; P:regulation of DNA replication initiation; P:DNA unwinding involved in replication; P:auxin biosynthetic process; P:cell cycle; C:nuclear origin of replication recognition complex; F:metal ion binding; P:regulation of phosphorylation; P:regulation of transcription; C:MCM complex; F:ATP binding; F:DNA replication origin binding; C:chromatin; F:ATPase activity; F:protein b…	0	0	no IPS match	#N/A
Q2_P02568	1	0.242501	8.26359	1.19856	Q2_P02568	C805161.1	TC14604	Sm_noMatches_Gb_bothSt	none	CATACGAACTAGATTTCTTCCTACTTTTATCATGTGTGTTTGTACATTTACCATGTTGCG			hypothetical protein [Schistosoma mansoni]	543	2	8.28381e-49	1	gi|256076706|ref|XP_002574651.1|hypothetical protein [Schistosoma mansoni] >gi|238659862|emb|CAZ30884.1| expressed protein [Schistosoma mansoni]	XP_002574651	8.28381e-49	100	196.823	112	112	0	0	0	0	0	no IPS match	#N/A
Q2_P05800	1	0.355417	8.24011	0.926827	Q2_P05800	C810556.1	TC12028	Sm_noMatches_Gb_bothSt	none	TCAGCGCCTGTGCGTGTTAGTCGAAGAGGATGTTATTTGCCACGCCTTAACTTATTTTTT			---NA---	666	0	0	0	#N/A	#N/A	#N/A	#N/A	#N/A	#N/A	#N/A	0	0	0	0	0	SignalP (SIGNALP)	noIPR (unintegrated)
Q2_P25616	1	4.87652	8.12364	0.140405	Q2_P25616	C810623.1	#N/A	Sm_noMatches_Gb_bothSt	none	GCCACAGTTGAATTCTCCTAATAACTTGTTCAACAAGTGCTGTTATCCTGAAAAATTATC	Smp_145560	oxalate:formate antiporter, putative	oxalate:formate antiporter	496	6	2.50073e-13	0.648333	gi|256078800|ref|XP_002575682.1|oxalate:formate antiporter [Schistosoma mansoni] >gi|238660925|emb|CAZ31915.1| oxalate:formate antiporter, putative [Schistosoma mansoni]	XP_002575682	2.50073e-13	90	78.5666	43	39	1	P:GO:0055085	P:transmembrane transport	0	0	no IPS match	#N/A
Q2_P07579	1	0.186418	8.10686	1.22812	Q2_P07579	C813068.1	TC15221	Sm_noMatches_Gb_bothSt	none	CCCAGTGCTATGATGCTATGAAACATTAGTCTGATGATATTTAGTTTGTAAAAACTTCGC			hypothetical protein [Schistosoma mansoni]	1029	1	5.21553e-27	0.65	gi|256078024|ref|XP_002575298.1|hypothetical protein [Schistosoma mansoni] >gi|238660533|emb|CAZ31531.1| hypothetical protein [Schistosoma mansoni]	XP_002575298	5.21553e-27	65	126.331	106	69	0	0	0	0	0	no IPS match	#N/A
Q2_P33527	1	0.184474	8.09051	1.51657	Q2_P33527	C910962.1	#N/A	Sm_noMatches_Gb_bothSt	none	TCGCAGTTAAAAACCACAACACCTATTACCAAGTACGAAAGGCAAAGAGTTAAGAAAAAA	Smp_143460	hypothetical protein	hypothetical protein [Schistosoma mansoni]	226	1	3.32293e-21	1	gi|256078000|ref|XP_002575286.1|hypothetical protein [Schistosoma mansoni] >gi|238660521|emb|CAZ31519.1| hypothetical protein [Schistosoma mansoni]	XP_002575286	3.32293e-21	100	104.76	73	73	1	P:GO:0007267	P:cell-cell signaling	0	0	no IPS match	#N/A
Q2_P39734	1	0.0948607	8.08614	0.0701018	Q2_P39734	JAP07269.C	#N/A	Sm_newGenes_Orth_onlyJapon	none	CATTGAAAACTACAAGTTGGAGTAAAGGCAAACCAATGATTTTACATCGGGCATTTGCTG	Smp_134130	zinc finger protein, putative	zinc finger	1368	20	9.94108e-22	0.54	gi|256074694|ref|XP_002573658.1|zinc finger protein [Schistosoma mansoni] >gi|238658843|emb|CAZ29890.1| zinc finger protein, putative [Schistosoma mansoni]	XP_002573658	9.94108e-22	63	109.383	112	71	1	F:GO:0005488	F:binding	0	0	IPR006652; IPR011043; IPR013089; IPR015915; PTHR23230:SF184 (PANTHER)	IPR006652 (Galactose oxidase/kelch, beta-propeller) IPR011043 (Kelch related) IPR013089 (Kelch repeat type 1) IPR015915 (Kelch-type beta propeller) noIPR (unintegrated)
Q2_P23726	1	0.217467	8.08321	1.50262	Q2_P23726	C807975.1	TC8039	Sm_Orth_inOther_sp	LOC397852 protein [Xenopus laevis] ||XMCM7 [Xenopus laevis] sp|Q91876|MCM7_XENLA DNA replication licensing factor MCM7 (CDC47 homolog) (X.MCM7) ||unnamed protein product [Tetraodon nigroviridis] ||CDC47p [Xenopus laevis] pir||T47221 replication licensing factor MCM7 [validated] - African clawed frog ||Unknown (protein for MGC:128845) [Bos taurus] ||	ACAGCACGAATTGCTGATATCGCTGAACGTTGTGCAACTAAAGGATATACACCAGCTCAG	Smp_032500	DNA replication licensing factor MCM7, putative	dna replication licensing factor mcm7	842	20	2.16249e-136	0.7195	gi|256076787|ref|XP_002574691.1|DNA replication licensing factor MCM7 [Schistosoma mansoni] >gi|238659903|emb|CAZ30924.1| DNA replication licensing factor MCM7, putative [Schistosoma mansoni]	XP_002574691	2.16249e-136	100	489.189	280	280	0	0	0	0	0	IPR001208; IPR008050; IPR018525; G3DSA:3.40.50.300 (GENE3D), PTHR11630 (PANTHER), SSF52540 (SUPERFAMILY)	IPR001208 (DNA-dependent ATPase MCM) IPR008050 (DNA-dependent ATPase MCM, conserved site) IPR018525 (MCM protein 7) noIPR (unintegrated)
Q2_P29303	1	0.134081	8.07075	0.770762	Q2_P29303	C903425.1	#N/A	Sm_Orth_inOther_sp	SJCHGC02851 protein [Schistosoma japonicum] ||SJCHGC02850 protein [Schistosoma japonicum] ||PREDICTED: similar to putative protein family member with at least 4 transmembrane domains of eukaryotic origin (1O709) [Danio rerio] ||PREDICTED: similar to RIKEN cDNA 2010305C02 [Gallus gallus] ||	GGTTATGAATATTGTTCTGTTTATCCGGGTTGTTTACGCTGATTTCCTAACAAACAATAC	Smp_002920.1	expressed protein	sjchgc02851 protein	494	14	1.62092e-28	0.732857	gi|256070858|ref|XP_002571759.1|hypothetical protein [Schistosoma mansoni] >gi|238656906|emb|CAZ27989.1| expressed protein [Schistosoma mansoni]	XP_002571759	1.62092e-28	94	129.028	68	64	1	C:GO:0016021	C:integral to membrane	0	0	SignalP (SIGNALP)	noIPR (unintegrated)
Q2_P05542	1	0.257367	8.04897	1.06288	Q2_P05542	C810276.1	TC11083	Sm_Orth_inOther_sp	nuclear protein ||MGC68481 protein [Xenopus laevis] ||	GTCTACAAAGCGCTGAGTGTAATTTTCAGCTGTATTTTTAAACCTTGTACATTTTGGCAA	Smp_133910	huntingtin interacting protein-related	huntingtin interacting	1346	2	3.25809e-53	0.955	gi|256056670|ref|XP_002570230.1|hypothetical protein [Schistosoma mansoni] >gi|227291707|emb|CAY18862.1| hypothetical protein [Schistosoma mansoni]	XP_002570230	3.25809e-53	100	138.272	70	70	0	0	0	0	0	no IPS match	#N/A
Q2_P41428	1	0.856748	8.04824	0.809432	Q2_P41428	JAP02452.S	Contig7289	Sm_newGenes_Orth_onlyJapon	similar to GenBank Accession Number AF039713 hypothetical protein F57B10 hypothetical protein F57B10 [Schistosoma japonicum] ||	GAAGAAGTCAATATCGATGTTTCAGTAGACGGTATTTATAAGGTAAGTTATTCGGATTCG	Smp_140180	cop-coated vesicle membrane protein P24 (emp24/gp25l family), putative	transmembrane emp24 domain-containing protein 3 precursor	661	19	4.2666e-18	0.692632	gi|226470438|emb|CAX70499.1|Transmembrane emp24 domain-containing protein 7 precursor [Schistosoma japonicum]	CAX70499	4.2666e-18	94	95.5153	50	47	0	0	0	0	0	IPR015718; PTHR22811 (PANTHER)	IPR015718 (P24 related) noIPR (unintegrated)
Q2_P04417	1	0.176427	8.01553	0.732816	Q2_P04417	C808232.1	TC19206	Sm_noMatches_Gb_bothSt	none	AAGTCAACAACCACATAAAAAGTGGCCAAGCTTTACAATGAAACGCCCAGTTAGACTAGG	Smp_010250	dbl related	dbl related	649	4	7.83823e-118	0.565	gi|256072330|ref|XP_002572489.1|dbl related [Schistosoma mansoni] >gi|238657648|emb|CAZ28721.1| dbl related [Schistosoma mansoni]	XP_002572489	7.83823e-118	96	426.787	218	210	3	P:GO:0035023; C:GO:0005622; F:GO:0005089	P:regulation of Rho protein signal transduction; C:intracellular; F:Rho guanyl-nucleotide exchange factor activity	0	0	IPR011993; SSF50729 (SUPERFAMILY)	IPR011993 (Pleckstrin homology-type) noIPR (unintegrated)
Q2_P25640	1	0.0955159	8.0009	0.573825	Q2_P25640	C810673.1	TC11797	Sm_noMatches_Gb_bothSt	none	GCTGTTGACAAACGTAGTCATAGTTATATCAGTGAAGTACTGGTAAACATAAATGGTATC			---NA---	714	0	0	0	#N/A	#N/A	#N/A	#N/A	#N/A	#N/A	#N/A	0	0	0	0	0	no IPS match	#N/A
Q2_P24632	1	0.3323	7.98309	0.791637	Q2_P24632	C809153.1	Contig927	Sm_noMatches_Gb_bothSt	none	GAAGGAAGAGGAGGCGAAGGAGGATAAGGAGAAGTATAGATACACTATAAACTATCCTTC			---NA---	530	0	0	0	#N/A	#N/A	#N/A	#N/A	#N/A	#N/A	#N/A	0	0	0	0	0	no IPS match	#N/A
Q2_P25141	1	1.1864	7.96314	0.898491	Q2_P25141	C809826.1	TC8885	Sm_Orth_inOther_sp	similar to GenBank Accession Number AF039713 hypothetical protein F57B10 hypothetical protein F57B10 [Schistosoma japonicum] ||PREDICTED: similar to transmembrane emp24 protein transport domain containing 7 isoform 8 [Bos taurus] ||unnamed protein product [Tetraodon nigroviridis] ||PREDICTED: similar to transmembrane emp24 protein transport domain containing 7 isoform 3 [Canis familiaris] ||CGI-1…	CAAATCAACGATCTGCAAAGCCCATTCCCATGTCTACTCCACAACTGCATACAGTTGGTT	Smp_140180	cop-coated vesicle membrane protein P24 (emp24/gp25l family), putative	transmembrane emp24 domain-containing protein 7 precursor	947	20	6.6284e-95	0.601	gi|256076965|ref|XP_002574779.1|cop-coated vesicle membrane protein P24 (emp24/gp25l family) [Schistosoma mansoni] >gi|238659993|emb|CAZ31012.1| cop-coated vesicle membrane protein P24 (emp24/gp25l family), putative [Schistosoma mansoni]	XP_002574779	6.6284e-95	100	351.673	216	216	0	0	0	0	0	IPR000348; IPR009038; IPR015718; PTHR22811 (PANTHER), SignalP (SIGNALP), SSF101576 (SUPERFAMILY)	IPR000348 (emp24/gp25L/p24) IPR009038 (GOLD) IPR015718 (P24 related) noIPR (unintegrated)
Q2_P19634	1	0.285629	7.95551	1.29999	Q2_P19634	C802392.1	TC17643	Sm_Schisto_Orth_only	SJCHGC08505 protein [Schistosoma japonicum] ||	CTGATTCCAGTGATCTTCAGGCTATTAGTTCTATAATCAGTTCTGGACAACTGGTCCCAT	Smp_116360	hypothetical protein	sjchgc08505 protein	737	2	9.69136e-84	0.905	gi|76153682|gb|AAX25298.2|SJCHGC08505 protein [Schistosoma japonicum]	AAX25298	9.69136e-84	84	313.923	202	171	0	0	0	0	0	no IPS match	#N/A
Q2_P21931	1	0.167469	7.90476	1.50815	Q2_P21931	C805560.1	TC18495	Sm_Orth_inOther_sp	hypothetical protein LOC553191 [Danio rerio] gb|AAH95202.1| Hypothetical protein LOC553191 [Danio rerio] ||unnamed protein product [Tetraodon nigroviridis] ||PREDICTED: similar to Gamma-tubulin complex component 5 (GCP-5) partial [Bos taurus] ||PREDICTED: similar to Gamma-tubulin complex component 5 (GCP-5) [Gallus gallus] ||	GGTCTTCAGTTACGAGAATTATGGTCAAAGGACCTTTCATCTCCAAACTGTGAGACTTCA	Smp_148690	myotonic dystrophy s/t kinase-related	gamma-tubulin complex component 5	552	20	3.28344e-96	0.479	gi|256079983|ref|XP_002576263.1|serine/threonine protein kinase [Schistosoma mansoni] >gi|238661527|emb|CAZ32499.1| serine/threonine kinase [Schistosoma mansoni]	XP_002576263	3.28344e-96	100	354.369	184	184	0	0	0	0	0	IPR007259; PTHR19302:SF12 (PANTHER)	IPR007259 (Spc97/Spc98) noIPR (unintegrated)
Q2_P12268	1	0.334256	7.89451	1.77916	Q2_P12268	C908174.1	#N/A	Sm_noMatches_Gb_bothSt	none	GATTCATGCCAAGGCCGCCTCAAAATTGGAGTCATTGGTGTCATATGCTTCACGGCATAA	Smp_140240	hypothetical protein	hypothetical protein [Schistosoma mansoni]	221	1	6.75645e-14	1	gi|256076985|ref|XP_002574789.1|hypothetical protein [Schistosoma mansoni] >gi|238660003|emb|CAZ31022.1| hypothetical protein [Schistosoma mansoni]	XP_002574789	6.75645e-14	100	80.4925	41	41	0	0	0	0	0	no IPS match	#N/A
Q2_P19639	1	0.207622	7.88004	1.85235	Q2_P19639	C802398.1	TC16774	Sm_Orth_inOther_sp	histone H1 [Chaetopterus variopedatus] ||histone H1 [Anopheles stephensi] ||histone H1 [Tigriopus californicus] gb|AAC41551.1| histone H1 pir||A56612 histone H1 - Tigriopus californicus sp|P35060|H1_TIGCA HISTONE H1 ||Histone H1B gb|AAA21716.1| histone H1b ||histone H1d [Chironomus tentans] ||	GCACCAAAGAAGAAGTAAAGTGGTTTGATGGTGCCTGTATAGGTGCTGCTACTACGGAGA	Smp_162370	Protein tonB, putative	histone h1	585	20	1.03539e-32	0.725	gi|256084841|ref|XP_002578634.1|Linker histone H1 [Schistosoma mansoni] >gi|238664014|emb|CAZ34872.1| Linker histone H1 [Schistosoma mansoni]	XP_002578634	1.03539e-32	100	143.665	72	72	0	0	0	0	0	IPR005818; IPR005819; IPR011991; PTHR11467 (PANTHER), SSF46785 (SUPERFAMILY)	IPR005818 (Histone H1/H5) IPR005819 (Histone H5) IPR011991 (unintegrated) noIPR (Winged helix-turn-helix transcription repressor DNA-binding)
Q2_P40457	1	0.0668343	7.86147	0.258141	Q2_P40457	JAP07096.S	#N/A	Sm_newGenes_Orth_onlyJapon	SJCHGC05612 protein [Schistosoma japonicum] ||	AAGTTCAAGAAATGCTCTCTGAAGCTGATCAAGACGGAGATGGCAAAGTTACATATGAAG	Smp_144790	hypothetical protein	calmodulin	579	20	1.3137e-24	0.767	gi|56754227|gb|AAW25301.1|SJCHGC05612 protein [Schistosoma japonicum]	AAW25301	1.3137e-24	100	116.701	57	57	5	P:GO:0007165; P:GO:0045087; C:GO:0031224; F:GO:0005509; F:GO:0004888	P:signal transduction; P:innate immune response; C:intrinsic to membrane; F:calcium ion binding; F:transmembrane receptor activity	0	0	IPR011992; IPR018247; IPR018248; IPR018249; PTHR10891 (PANTHER), PTHR10891:SF40 (PANTHER), SSF47473 (SUPERFAMILY)	IPR011992 (EF-hand) IPR018247 (EF-Hand 1, calcium-binding site) IPR018248 (EF-HAND 2) IPR018249 (EF-hand-like domain) noIPR (unintegrated)
Q2_P02517	1	0.0764627	7.81372	1.7172	Q2_P02517	C805080.1	TC11848	Sm_Orth_inOther_sp	PREDICTED: similar to origin recognition complex subunit 3 isoform 2 [Strongylocentrotus purpuratus] ||origin recognition complex subunit 3-like protein [Danio rerio] ||Origin recognition complex subunit 3-like protein [Danio rerio] ref|NP_997892.1| origin recognition complex subunit 3-like protein [Danio rerio] ||PREDICTED: hypothetical protein XP_697482 [Danio rerio] ||MGC53625 protein [Xenopus…	GTATTAAATCAACTCGTCGAAAAGTGGATCATGTTATACGTTTAACATGGATTTCAGGTC	Smp_127070	origin recognition complex subunit, putative	origin recognition complex subunit	592	20	6.3039e-54	0.6345	gi|256072131|ref|XP_002572390.1|origin recognition complex subunit [Schistosoma mansoni] >gi|238657548|emb|CAZ28621.1| origin recognition complex subunit, putative [Schistosoma mansoni]	XP_002572390	6.3039e-54	100	214.157	113	113	4	P:GO:0006270; F:GO:0003677; C:GO:0005664; P:GO:0008355	P:DNA replication initiation; F:DNA binding; C:nuclear origin of replication recognition complex; P:olfactory learning	0	0	IPR020795	IPR020795 (Origin recognition complex, subunit 3)
Q2_P32877	1	0.136342	7.79528	0.90453	Q2_P32877	C909750.1	#N/A	Sm_Orth_inOther_sp	SJCHGC04932 protein [Schistosoma japonicum] ||SJCHGC06211 protein [Schistosoma japonicum] ||creatine kinase (EC 2.7.3.2) - fluke (Schistosoma mansoni) sp|P16641|SMC7_SCHMA ATP:guanidino kinase SMC74 (ATP:guanidino phosphotransferase) gb|AAA29927.1| ATP:guanidino kinase (Smc74) ||arginine kinase [Nautilus pompilius] ||arginine kinase [Aplysia kurodai] ||	GAGATGCTGGTGGATATATTGATTGGCCGACAGGTCGTGGTATATTCATAAACAAACAAA	Smp_194770	ATP:guanidino kinase (Smc74), putative	arginine kinase	449	20	1.3951e-53	0.8	gi|256070228|ref|XP_002571445.1|ATP:guanidino kinase (Smc74) [Schistosoma mansoni] >gi|238652677|emb|CAZ39130.1| ATP:guanidino kinase (Smc74), putative [Schistosoma mansoni]	XP_002571445	1.3951e-53	94	132.88	68	64	6	P:GO:0006072; F:GO:0016301; P:GO:0055114; F:GO:0005524; F:GO:0004368; C:GO:0009331	P:glycerol-3-phosphate metabolic process; F:kinase activity; P:oxidation reduction; F:ATP binding; F:glycerol-3-phosphate dehydrogenase activity; C:glycerol-3-phosphate dehydrogenase complex	EC:1.1.99.5	0	IPR000749; IPR014746; IPR022414; PTHR11547:SF13 (PANTHER), SSF55931 (SUPERFAMILY)	IPR000749 (ATP:guanido phosphotransferase) IPR014746 (ATP:guanido phosphotransferase, catalytic domain) IPR022414 (Glutamine synthetase/guanido kinase, catalytic domain) noIPR (unintegrated)
Q2_P09847	1	0.430428	7.79313	0.678751	Q2_P09847	C903810.1	#N/A	Sm_noMatches_Gb_bothSt	none	CACTGTAATCTATGAAAAACAGCTCGCTCAATCTACTTCTAGTAACTAATCATTCCACTA			---NA---	324	0	0	0	#N/A	#N/A	#N/A	#N/A	#N/A	#N/A	#N/A	0	0	0	0	0	no IPS match	#N/A
Q2_P38425	1	0.0739747	7.78592	0.0594078	Q2_P38425	JAP02906.C	#N/A	Sm_newGenes_Orth_inOther_sp	SJCHGC02402 protein [Schistosoma japonicum] ||unnamed protein product [Tetraodon nigroviridis] ||PREDICTED: similar to cochlear otoferlin [Gallus gallus] ||unnamed protein product [Mus musculus] ||cochlear otoferlin [Mus musculus] ||	GAAGCTGAAAGTAATCCTGCTGGTTTAGGTCGTGAAGAACCCAATGGACTGCCAAAACCA	Smp_163750	otoferlin, putative	otoferlin	797	20	4.78996e-50	0.694	gi|56759342|gb|AAW27811.1|SJCHGC02402 protein [Schistosoma japonicum]	AAW27811	4.78996e-50	100	202.216	117	117	6	P:GO:0006944; C:GO:0005624; C:GO:0005886; C:GO:0043231; C:GO:0016021; C:GO:0005829	P:cellular membrane fusion; C:membrane fraction; C:plasma membrane; C:intracellular membrane-bounded organelle; C:integral to membrane; C:cytosol	0	0	PTHR12546 (PANTHER), PTHR12546:SF14 (PANTHER)	noIPR (unintegrated)
Q2_P40383	1	0.128731	7.77626	1.53601	Q2_P40383	JAP05524.S	#N/A	Sm_newGenes_Orth_onlyJapon	none	GATTGGCGAACTATTAAGAAGATTGCTACCCAAGAGTTACTAATTCATTTTTCATGCACT	Smp_069600	expressed protein	atp-dependent dna helicase q4	335	20	1.31928e-30	0.666	gi|256083898|ref|XP_002578172.1|hypothetical protein [Schistosoma mansoni] >gi|238663533|emb|CAZ34410.1| expressed protein [Schistosoma mansoni]	XP_002578172	1.31928e-30	90	135.961	76	69	20	F:GO:0004386; P:GO:0001501; P:GO:0006310; P:GO:0045875; P:GO:0008284; F:GO:0016787; F:GO:0003676; F:GO:0003674; F:GO:0005524; P:GO:0048705; P:GO:0008150; P:GO:0043473; P:GO:0009851; F:GO:0008270; F:GO:0000739; F:GO:0008026; P:GO:0032508; C:GO:0005575; F:GO:0043140; P:GO:0000733	F:helicase activity; P:skeletal system development; P:DNA recombination; P:negative regulation of sister chromatid cohesion; P:positive regulation of cell proliferation; F:hydrolase activity; F:nucleic acid binding; F:molecular_function; F:ATP binding; P:skeletal system morphogenesis; P:biological_process; P:pigmentation; P:auxin biosynthetic process; F:zinc ion binding; F:DNA strand annealing ac…	0	0	IPR004589; PTHR13710:SF1 (PANTHER)	IPR004589 (DNA helicase, ATP-dependent, RecQ type) noIPR (unintegrated)
Q2_P21398	1	0.111909	7.7333	1.5515	Q2_P21398	C804792.1	TC13577	Sm_Orth_inOther_sp	SJCHGC01111 protein [Schistosoma japonicum] ||SJCHGC07014 protein [Schistosoma japonicum] ||eukaryotic translation initiation factor 2C 2 [Mus musculus] dbj|BAC15767.1| Piwi/Argonaute family protain meIF2C2 [Mus musculus] sp|Q8CJG0|I2C2_MOUSE Eukaryotic translation initiation factor 2C 2 (eIF2C 2) (eIF-2C 2) (Argonaute-2) (Slicer protein) (Piwi/argonaute family protein meIF2C2) ||argonaute 2 [Bos…	TGATCGAGTTGGAATACGTCTTAGCTCCCGACCACACTTATCACAGTGTCCAATAGGTGA	Smp_179320	eukaryotic translation initiation factor 2c, putative	protein argonaute-2	1303	20	0	0.5645	gi|256090156|ref|XP_002581078.1|eukaryotic translation initiation factor 2c [Schistosoma mansoni] >gi|238666885|emb|CAZ37317.1| eukaryotic translation initiation factor 2c, putative [Schistosoma mansoni]	XP_002581078	0	99	842.032	423	421	0	0	0	0	0	IPR003100; G3DSA:2.170.260.10 (GENE3D), PTHR22891 (PANTHER), SSF101690 (SUPERFAMILY)	IPR003100 (Argonaute/Dicer protein, PAZ) noIPR (unintegrated)
Q2_P24968	1	0.124303	7.7301	1.60741	Q2_P24968	C809586.1	TC13061	Sm_Orth_inOther_sp	PCNA-like DNA checkpoint protein Rad1 [Xenopus laevis] gb|AAM95597.1| checkpoint protein [Xenopus laevis] ||RAD1 homolog [Xenopus tropicalis] ||PREDICTED: similar to RAD1 homolog isoform 1 isoform 1 [Bos taurus] ||Homo sapiens RAD1 homolog (S. pombe) [synthetic construct] gb|AAX43660.1| RAD1-like [synthetic construct] gb|AAX43659.1| RAD1-like [synthetic construct] ||RAD1 homolog isoform 1 [Homo s…	TCGATCATCTGACCAAGTGGAAGTTTTTGAATCTGCAGCTGCAAGTCCTCGGATAGCTCG	Smp_075110	rad1 DNA damage checkpoint protein, putative	rad1 homolog ( pombe)	741	20	9.54342e-111	0.6735	gi|256084940|ref|XP_002578683.1|rad1 DNA damage checkpoint protein [Schistosoma mansoni] >gi|238664064|emb|CAZ34921.1| rad1 DNA damage checkpoint protein, putative [Schistosoma mansoni]	XP_002578683	9.54342e-111	97	267.314	140	137	9	F:GO:0003684; F:GO:0008853; P:GO:0006281; P:GO:0006260; F:GO:0008408; F:GO:0005515; P:GO:0000077; P:GO:0007128; C:GO:0005634	F:damaged DNA binding; F:exodeoxyribonuclease III activity; P:DNA repair; P:DNA replication; F:3'-5' exonuclease activity; F:protein binding; P:DNA damage checkpoint; P:meiotic prophase I; C:nucleus	EC:3.1.11.2	0	IPR003021	IPR003021 (Repair protein Rad1/Rec1)
Q2_P35594	1	0.255662	7.71617	1.43789	Q2_P35594	C915270.1	#N/A	Sm_noMatches_Gb_bothSt	none	GACAAGTGCCAGAGGCTCCTTATGTGAATATTTTTATCTCTCTTTTCTTCATAATCCTAT			hypothetical protein [Schistosoma mansoni]	563	1	1.04367e-12	1	gi|256082995|ref|XP_002577736.1|hypothetical protein [Schistosoma mansoni] >gi|238663066|emb|CAZ33974.1| expressed protein [Schistosoma mansoni]	XP_002577736	1.04367e-12	100	77.0258	46	46	4	F:GO:0003677; C:GO:0005622; F:GO:0008270; P:GO:0006355	F:DNA binding; C:intracellular; F:zinc ion binding; P:regulation of transcription, DNA-dependent	0	0	SignalP (SIGNALP)	noIPR (unintegrated)
Q2_P12960	1	0.173956	7.66662	1.58872	Q2_P12960	C909615.1	#N/A	Sm_noMatches_Gb_bothSt	none	TTAGTCAATACTCCATCTAAACGATTACGTCAAGATTACACATTCTCTTCATCTCCTTCA	Smp_165420	zinc finger protein, putative	zinc finger protein	270	1	2.40606e-48	1	gi|256085887|ref|XP_002579142.1|zinc finger protein [Schistosoma mansoni] >gi|238664552|emb|CAZ35381.1| zinc finger protein, putative [Schistosoma mansoni]	XP_002579142	2.40606e-48	100	194.897	90	90	4	F:GO:0003676; C:GO:0005737; C:GO:0005634; F:GO:0008270	F:nucleic acid binding; C:cytoplasm; C:nucleus; F:zinc ion binding	0	0	no IPS match	#N/A
Q2_P32512	1	0.245167	7.66483	1.83955	Q2_P32512	C909060.1	#N/A	Sm_Orth_inOther_sp	DEAD/H (Asp-Glu-Ala-Asp/His) box polypeptide 11 (CHL1-like helicase homolog S. cerevisiae) [Mus musculus] gb|AAH79656.1| DEAD/H (Asp-Glu-Ala-Asp/His) box polypeptide 11 (CHL1-like helicase homolog S. cerevisiae) [Mus musculus] ||Ddx11 protein [Mus musculus] ||PREDICTED: similar to DEAD/H (Asp-Glu-Ala-Asp/His) box polypeptide 11 (CHL1-like helicase homolog S. cerevisiae) [Rattus norvegicus] ||hypo…	GATTTATTTAGATAAGCATTTCATTCGTGATTCCCAATCTACACAAAATCCAGGTAGGCA	Smp_101300	chl1 helicase homolog, putative	dead h (asp-glu-ala-asp his) box polypeptide 11 (chl1-like helicase cerevisiae)	440	20	4.91625e-70	0.665	gi|256089810|ref|XP_002580949.1|chl1 helicase homolog [Schistosoma mansoni] >gi|238666668|emb|CAZ37188.1| chl1 helicase homolog, putative [Schistosoma mansoni]	XP_002580949	4.91625e-70	100	266.929	130	130	4	F:GO:0008026; P:GO:0006139; F:GO:0003676; F:GO:0005524	F:ATP-dependent helicase activity; P:nucleobase, nucleoside, nucleotide and nucleic acid metabolic process; F:nucleic acid binding; F:ATP binding	0	0	IPR006555; PTHR11472 (PANTHER), PTHR11472:SF5 (PANTHER)	IPR006555 (Helicase, ATP-dependent, c2 type) noIPR (unintegrated)
Q2_P29525	1	0.672572	7.62742	0.706621	Q2_P29525	C903737.1	#N/A	Sm_noMatches_Gb_bothSt	none	CAGTCACCACTCCCGCTTAATCGTACAACTAACAACAACAGTAACGCCGATCCTTTGACT	Smp_137330	l-serine dehydratase, putative	threonine dehydratase	474	1	2.0812e-76	0.93	gi|256075867|ref|XP_002574237.1|threonine dehydratase [Schistosoma mansoni] >gi|238659437|emb|CAZ30470.1| threonine dehydratase [Schistosoma mansoni]	XP_002574237	2.0812e-76	93	288.115	158	148	5	F:GO:0030170; F:GO:0003723; P:GO:0006520; F:GO:0000166; F:GO:0004794	F:pyridoxal phosphate binding; F:RNA binding; P:cellular amino acid metabolic process; F:nucleotide binding; F:L-threonine ammonia-lyase activity	EC:4.3.1.19	Valine, leucine and isoleucine biosynthesis;Glycine, serine and threonine metabolism;Metabolic pathways;Biosynthesis of secondary metabolites	no IPS match	#N/A
Q2_P35981	1	0.220857	7.60198	1.16743	Q2_P35981	C915750.1	#N/A	Sm_noMatches_Gb_bothSt	none	TCGCTCAGCAACTGTTTTACCTCACCCTCAAAATGCCTCATCTAGAAAGTCCAGAAATGC	Smp_144470	conserved hypothetical protein	hypothetical protein [Schistosoma mansoni]	751	3	1.40715e-106	0.75	gi|256078328|ref|XP_002575448.1|hypothetical protein [Schistosoma mansoni] >gi|238660687|emb|CAZ31681.1| conserved hypothetical protein [Schistosoma mansoni]	XP_002575448	1.40715e-106	95	369.392	208	198	0	0	0	0	0	no IPS match	#N/A
Q2_P26352	1	0.102816	7.6018	1.55502	Q2_P26352	C811836.1	TC12873	Sm_noMatches_Gb_bothSt	none	CCTCTTCGCGAGGTGACACCTTTGATTCACTTTGTTGTGCACGTCTTATAAATAGTATTA	Smp_141700	hypothetical protein	hypothetical protein [Schistosoma mansoni]	532	1	1.73505e-72	0.97	gi|256077402|ref|XP_002574994.1|hypothetical protein [Schistosoma mansoni] >gi|238660215|emb|CAZ31227.1| hypothetical protein [Schistosoma mansoni]	XP_002574994	1.73505e-72	97	275.404	176	171	0	0	0	0	0	no IPS match	#N/A
Q2_P05204	1	0.139911	7.57519	1.34743	Q2_P05204	C809569.1	#N/A	Sm_noMatches_Gb_bothSt	none	AGTTCCTACAACGTGTCTATTGTGGAGACACTAAAAAACGCACTAAGTGCATCAGCAGTA	Smp_129410	hypothetical protein	hypothetical protein [Schistosoma japonicum]	717	2	9.26199e-66	0.86	gi|226482348|emb|CAX73773.1|hypothetical protein [Schistosoma japonicum]	CAX73773	9.26199e-66	74	200.675	174	129	0	0	0	0	0	no IPS match	#N/A
Q2_P30936	1	0.150169	7.55827	1.3472	Q2_P30936	C906026.1	#N/A	Sm_noMatches_Gb_bothSt	none	CTTGCAGTGAGTTGTTCAAGCAAGCATATGGCAATGAAGTTAAATACATGGTTTTATCTA	Smp_141700	hypothetical protein	hypothetical protein [Schistosoma mansoni]	531	1	9.78388e-92	0.95	gi|256077402|ref|XP_002574994.1|hypothetical protein [Schistosoma mansoni] >gi|238660215|emb|CAZ31227.1| hypothetical protein [Schistosoma mansoni]	XP_002574994	9.78388e-92	95	339.347	182	173	0	0	0	0	0	no IPS match	#N/A
Q2_P38496	1	0.980624	7.5334	0.18392	Q2_P38496	JAP05682.C	#N/A	Sm_newGenes_Orth_onlyJapon	SJCHGC03901 protein [Schistosoma japonicum] ||	CTCCTCCTGGTGTGATTATGGACAGTTCAAAGTTGTCAACATTTAATTCAAATAAATGTC	Smp_175280	hypothetical protein	sjchgc03901 protein	878	2	5.13641e-152	0.91	gi|56755833|gb|AAW26095.1|SJCHGC03901 protein [Schistosoma japonicum]	AAW26095	5.13641e-152	100	541.191	264	264	0	0	0	0	0	no IPS match	#N/A
Q2_P32378	1	0.244291	7.51221	1.29635	Q2_P32378	C908774.1	#N/A	Sm_noMatches_Gb_bothSt	none	CCAGGCTCTATTCATTGAATTACTGAATAATGAAAAGCATATCAGTCCAGAAGTTGTCAA	Smp_128200.2	rabkinesin-6 - related	rabkinesin-6-related [Schistosoma mansoni]	372	2	1.01878e-62	0.99	gi|256072534|ref|XP_002572590.1|rabkinesin-6-related [Schistosoma mansoni] >gi|238657751|emb|CAZ28822.1| rabkinesin-6-related [Schistosoma mansoni]	XP_002572590	1.01878e-62	99	242.662	123	122	5	P:GO:0009851; P:GO:0007018; F:GO:0005524; F:GO:0003777; C:GO:0005874	P:auxin biosynthetic process; P:microtubule-based movement; F:ATP binding; F:microtubule motor activity; C:microtubule	0	0	no IPS match	#N/A
Q2_P24955	1	0.224522	7.49996	1.32003	Q2_P24955	C809566.1	Contig8036	Sm_Orth_inOther_sp	lysophospholipase homolog [Schistosoma mansoni] ||lysophospholipase [Schistosoma japonicum] ||MGC80756 protein [Xenopus laevis] ||Hypothetical protein MGC73210 [Danio rerio] ref|NP_957043.1| hypothetical protein LOC393722 [Danio rerio] ||Lysophospholipase II [Xenopus tropicalis] ref|NP_001005699.1| lysophospholipase II [Xenopus tropicalis] ||	CACCGCAGGCTATTTGAAATATAACCATTTCTCATTTCCTTAACTGTTACATTCACTGAA	Smp_135850	conserved hypothetical protein	lysophospholipase ii	2077	20	7.10412e-137	0.7295	gi|256075307|ref|XP_002573961.1|acyl-protein thioesterase 12 (lysophospholipase III) [Schistosoma mansoni] >gi|2246652|gb|AAC62254.1| lysophospholipase homolog [Schistosoma mansoni] >gi|238659153|emb|CAZ30194.1| acyl-protein thioesterase 1,2 (lysophospholipase I,II), putative [Schistosoma mansoni]	XP_002573961	7.10412e-137	100	492.656	239	239	1	F:GO:0016787	F:hydrolase activity	0	0	IPR003140; G3DSA:3.40.50.1820 (GENE3D), PTHR10655 (PANTHER), PTHR10655:SF6 (PANTHER), SSF53474 (SUPERFAMILY)	IPR003140 (Phospholipase/carboxylesterase) noIPR (unintegrated)
Q2_P02081	1	1.89466	7.49921	0.970967	Q2_P02081	C804332.1	TC12518	Sm_noMatches_Gb_singleSt	none	CCACCGCCTCCACCTCTTCCCTTTCCTCCTCATTGTCATATGTCTCAAGGGTACCATCTA	Smp_163010	expressed protein	hypothetical protein [Schistosoma mansoni]	639	1	2.63417e-70	0.98	gi|256085083|ref|XP_002578753.1|hypothetical protein [Schistosoma mansoni] >gi|238664137|emb|CAZ34991.1| expressed protein [Schistosoma mansoni]	XP_002578753	2.63417e-70	98	268.855	188	186	0	0	0	0	0	no IPS match	#N/A
Q2_P33270	1	0.126117	7.49531	1.65308	Q2_P33270	C910421.1	#N/A	Sm_noMatches_Gb_singleSt	none	GAAAACGGTTACCAATTGCTTCCACACCAAAAGTTACTGAACTTGAAGGATTCATTCCTC	Smp_170220	hypothetical protein	hypothetical protein [Schistosoma mansoni]	259	1	3.19679e-39	0.96	gi|256082261|ref|XP_002577377.1|hypothetical protein [Schistosoma mansoni] >gi|238662691|emb|CAZ33615.1| expressed protein [Schistosoma mansoni]	XP_002577377	3.19679e-39	96	118.242	59	57	0	0	0	0	0	no IPS match	#N/A
Q2_P04180	1	0.196272	7.48824	0.942324	Q2_P04180	C807841.1	Contig6334	Sm_Schisto_Orth_only	SJCHGC05069 protein [Schistosoma japonicum] ||SJCHGC07014 protein [Schistosoma japonicum] ||	AGGCCAGCGCTGTCTACCGGGTAGGTGCAGATGAGGGATCTAAGACTGAAATACGCATGC	Smp_179320	eukaryotic translation initiation factor 2c, putative	eukaryotic translation initiation factor 2c	510	5	7.67345e-53	0.804	gi|256090156|ref|XP_002581078.1|eukaryotic translation initiation factor 2c [Schistosoma mansoni] >gi|238666885|emb|CAZ37317.1| eukaryotic translation initiation factor 2c, putative [Schistosoma mansoni]	XP_002581078	7.67345e-53	99	209.92	105	104	1	F:GO:0003743	F:translation initiation factor activity	0	0	SignalP (SIGNALP)	noIPR (unintegrated)
Q2_P37041	1	0.148999	7.48732	1.18872	Q2_P37041	C917635.1	#N/A	Sm_Schisto_Orth_only	SJCHGC08171 protein [Schistosoma japonicum] ||	CTCTCTGATAGTGTATTAGACCGTAGTTTACAGGATCTCAAGTACAATCAAATATCCAAA	Smp_028050	expressed protein	sjchgc08171 protein	497	2	8.15287e-81	0.84	gi|256075887|ref|XP_002574247.1|hypothetical protein [Schistosoma mansoni] >gi|238659447|emb|CAZ30480.1| expressed protein [Schistosoma mansoni]	XP_002574247	8.15287e-81	97	302.753	156	152	0	0	0	0	0	no IPS match	#N/A
Q2_P22118	1	0.174014	7.46602	0.139413	Q2_P22118	C805814.1	#N/A	Sm_noMatches_Gb_bothSt	none	GAAAATCATCAGAAAATGAGCCAGATAATACAGCTAATCATAATGAGTCACCATCAGTTC	Smp_037960	neurotransmitter gated ion channel, putative	na subunit	438	2	4.36487e-70	0.77	gi|256077731|ref|XP_002575154.1|nAChR subunit [Schistosoma mansoni] >gi|238660384|emb|CAZ31387.1| nAChR subunit, putative [Schistosoma mansoni]	XP_002575154	4.36487e-70	95	146.362	73	70	5	C:GO:0045211; C:GO:0030054; P:GO:0006811; C:GO:0016021; F:GO:0004889	C:postsynaptic membrane; C:cell junction; P:ion transport; C:integral to membrane; F:nicotinic acetylcholine-activated cation-selective channel activity	0	0	no IPS match	#N/A
Q2_P00100	1	0.130267	7.46204	1.52364	Q2_P00100	C800304.1	TC13788	Sm_Orth_inOther_sp	SJCHGC09543 protein [Schistosoma japonicum] ||SJCHGC02418 protein [Schistosoma japonicum] ||PREDICTED: hypothetical protein XP_783518 [Strongylocentrotus purpuratus] ||PREDICTED: hypothetical protein XP_575892 [Rattus norvegicus] ||unnamed protein product [Mus musculus] ||	CCTTTAGTAGATGAAATTGTTTCTGAAGCAATGGGTCCAGTTTTACATGAGGAATTCATT	Smp_135270	expressed protein	novel protein	1619	20	2.17268e-151	0.796	gi|256075109|ref|XP_002573863.1|hypothetical protein [Schistosoma mansoni] >gi|238659053|emb|CAZ30096.1| expressed protein [Schistosoma mansoni]	XP_002573863	2.17268e-151	100	540.421	274	274	0	0	0	0	0	no IPS match	#N/A
Q2_P01008	1	0.433592	7.45096	0.935827	Q2_P01008	C802363.1	TC14243	Sm_Orth_inOther_sp	dishevelled [Lytechinus variegatus] ||dishevelled [Dugesia japonica] ||PREDICTED: similar to dishevelled [Apis mellifera] ||PREDICTED: similar to dishevelled 3 [Strongylocentrotus purpuratus] ||unnamed protein product [Tetraodon nigroviridis] ||	CTGGTCTTACTCCTGGTATGAGCATGGGCACCTTGACATCAGGGCAAACTTCAATGCCAC	Smp_162410	dishevelled, putative	dishevelled-like protein	866	20	8.42095e-123	0.785	gi|256084853|ref|XP_002578640.1|dishevelled [Schistosoma mansoni] >gi|238664020|emb|CAZ34878.1| dishevelled, putative [Schistosoma mansoni]	XP_002578640	8.42095e-123	100	444.121	281	281	26	P:GO:0046847; F:GO:0004871; P:GO:0030032; P:GO:0023034; P:GO:0016055; P:GO:0035309; P:GO:0007507; P:GO:0006928; P:GO:0008585; P:GO:0007394; P:GO:0045198; P:GO:0007464; P:GO:0001737; C:GO:0005737; P:GO:0035019; P:GO:0032231; P:GO:0048675; P:GO:0030707; P:GO:0008104; C:GO:0005912; P:GO:0048106; F:GO:0070300; F:GO:0005112; P:GO:0007435; P:GO:0048076; P:GO:0016318	P:filopodium assembly; F:signal transducer activity; P:lamellipodium assembly; P:intracellular signaling pathway; P:Wnt receptor signaling pathway; P:wing and notum subfield formation; P:heart development; P:cellular component movement; P:female gonad development; P:dorsal closure, elongation of leading edge cells; P:establishment of epithelial cell apical/basal polarity; P:R3/R4 cell fate commit…	0	0	IPR001478; IPR003351; IPR008339; IPR015506; G3DSA:2.30.42.10 (GENE3D), PTHR10878:SF6 (PANTHER)	IPR001478 (Dishevelled) IPR003351 (Dishevelled protein) IPR008339 (Dishevelled related protein) IPR015506 (PDZ/DHR/GLGF) noIPR (unintegrated)
Q2_P00597	1	1.0878	7.43769	0.934695	Q2_P00597	C801591.1	TC16754	Sm_noMatches_Gb_bothSt	none	CCTCACCCATCAACTAATAGTCCACTCGGCCACAAGATATAACATAATTACAAAATAATA			---NA---	442	0	0	0	#N/A	#N/A	#N/A	#N/A	#N/A	#N/A	#N/A	0	0	0	0	0	no IPS match	#N/A
Q2_P03311	1	0.175705	7.42925	2.06225	Q2_P03311	C806442.1	TC16759	Sm_noMatches_Gb_singleSt	none	CTAATCATCCACTCGTCCACAGATATAACACTTTTTCTGATCATCAGCTGGTGATTTTTT			---NA---	808	0	0	0	#N/A	#N/A	#N/A	#N/A	#N/A	#N/A	#N/A	0	0	0	0	0	SignalP (SIGNALP)	noIPR (unintegrated)
Q2_P01739	1	0.133172	7.42716	0.655114	Q2_P01739	C803760.1	#N/A	Sm_Schisto_Orth_only	SJCHGC04193 protein [Schistosoma japonicum] ||	CGATAATAATCGTAGTATCCGAATGGGGACTTTAGGACCATTATATAGCCTGTTTGGACA			sjchgc04193 protein	437	3	1.03191e-59	0.923333	gi|226466532|emb|CAX69401.1|hypothetical protein [Schistosoma japonicum]	CAX69401	1.03191e-59	90	232.646	139	126	0	0	0	0	0	no IPS match	#N/A
Q2_P29020	1	0.137035	7.41485	1.43588	Q2_P29020	C903025.1	#N/A	Sm_noMatches_Gb_bothSt	none	CGAGTGTAATTTTGGAATCAACATATGTACTTTGCAATCCACGCATATATTTAGCCAGAT			tropomyosin [Schistosoma mansoni]	255	1	1.77129e-14	1	gi|256076785|ref|XP_002574690.1|tropomyosin [Schistosoma mansoni] >gi|238659902|emb|CAZ30923.1| tropomyosin, putative [Schistosoma mansoni]	XP_002574690	1.77129e-14	100	82.4185	38	38	0	0	0	0	0	SignalP (SIGNALP)	noIPR (unintegrated)
Q2_P05619	1	0.0744498	7.40052	0.56941	Q2_P05619	C810360.1	Contig8042	Sm_Orth_inOther_sp	SJCHGC02851 protein [Schistosoma japonicum] ||SJCHGC02850 protein [Schistosoma japonicum] ||PREDICTED: similar to putative protein family member with at least 4 transmembrane domains of eukaryotic origin (1O709) [Danio rerio] ||SJCHGC06834 protein [Schistosoma japonicum] ||PREDICTED: similar to Y63D3A.8 [Bos taurus] ||	CTGTGGTCAGTAGTTGCAGATTTAGGAATAAGAGTTCATACTATTTTAGGGAGATTTGAT			tlc domain-containing protein 2	1215	20	1.0651e-125	0.6885	gi|256070858|ref|XP_002571759.1|hypothetical protein [Schistosoma mansoni] >gi|238656906|emb|CAZ27989.1| expressed protein [Schistosoma mansoni]	XP_002571759	1.0651e-125	100	454.521	243	243	1	C:GO:0016021	C:integral to membrane	0	0	IPR006634	IPR006634 (TRAM/LAG1/CLN8 homology domain)
Q2_P22184	1	0.173206	7.3921	1.20176	Q2_P22184	C805893.1	TC18658	Sm_noMatches_Gb_bothSt	none	GATTCCAGCGATAGATATTGTGAGCTGTAATGCCAATTAAATTCTCTTTAATGTTCTGCA			hypotheticial protein	658	3	6.95266e-77	0.903333	gi|256090802|ref|XP_002581370.1|hypothetical protein [Schistosoma mansoni] >gi|238667239|emb|CAZ37609.1| expressed protein [Schistosoma mansoni]	XP_002581370	6.95266e-77	100	290.812	139	139	0	0	0	0	0	no IPS match	#N/A
Q2_P24541	1	0.129678	7.39016	1.39733	Q2_P24541	C809043.1	TC18876	Sm_Schisto_Orth_only	SJCHGC08812 protein [Schistosoma japonicum] ||	TACTGGTAATTGTCGTTTTATTAATCCAGGTCGATTTGGTCATGTGGAATTTTCCAATGA	Smp_124120	DNA polymerase epsilon subunit B, putative	dna polymerase epsilon subunit	715	20	5.86821e-124	0.5885	gi|256070995|ref|XP_002571827.1|DNA polymerase epsilon subunit B [Schistosoma mansoni] >gi|238656975|emb|CAZ28057.1| DNA polymerase epsilon subunit B, putative [Schistosoma mansoni]	XP_002571827	5.86821e-124	100	236.113	113	113	0	0	0	0	0	IPR007185; PTHR12708 (PANTHER)	IPR007185 (DNA polymerase alpha/epsilon, subunit B) noIPR (unintegrated)
Q2_P38975	1	0.167792	7.3676	1.81247	Q2_P38975	JAP09408.S	#N/A	Sm_newGenes_Orth_onlyJapon	none	GCTGGTCTTGTCGATGCTTTTGTTAGTTTGGAAGCGAAAGTATTAGCTCGTGGTTTTATG	Smp_149490	hypothetical protein	anillin rhotekin	712	20	3.45718e-43	0.6705	gi|256080290|ref|XP_002576415.1|hypothetical protein [Schistosoma mansoni] >gi|238661682|emb|CAZ32652.1| hypothetical protein [Schistosoma mansoni]	XP_002576415	3.45718e-43	82	179.104	140	116	2	F:GO:0008270; C:GO:0005622	F:zinc ion binding; C:intracellular	0	0	no IPS match	#N/A
Q2_P24945	1	0.170821	7.36554	1.27298	Q2_P24945	C809551.1	TC14041	Sm_Orth_inOther_sp	SJCHGC08484 protein [Schistosoma japonicum] ||PREDICTED: similar to ENSANGP00000017921 [Apis mellifera] ||MGC81316 protein [Xenopus laevis] ||hypothetical protein LOC374986 [Homo sapiens] dbj|BAC03880.1| unnamed protein product [Homo sapiens] emb|CAD97844.1| hypothetical protein [Homo sapiens] ||PREDICTED: similar to CG12125-PA [Canis familiaris] ||	GTCCAACCGATACTATGTCGTAAAGTTGAATAACAAACAGCTGATCATTTTTTAGCAGAA	Smp_049930	expressed protein	cg12125 cg12125-pa	1149	20	6.84726e-134	0.763	gi|256080058|ref|XP_002576300.1|hypothetical protein [Schistosoma mansoni] >gi|238661565|emb|CAZ32537.1| expressed protein [Schistosoma mansoni]	XP_002576300	6.84726e-134	100	471.085	286	286	2	C:GO:0016021; C:GO:0016020	C:integral to membrane; C:membrane	0	0	IPR019392; PTHR21508 (PANTHER)	IPR019392 (Protein of unknown function DUF2217) noIPR (unintegrated)
Q2_P15987	1	0.0638887	7.33838	1.58034	Q2_P15987	C916173.1	Contig177	Sm_Schisto_Orth_only	SJCHGC06894 protein [Schistosoma japonicum] ||	GCTATCACTTTGGTATATCCAACTGCAAGATCATTCTATAATGCATGCAAATTAGCAGAA	Smp_152670	expressed protein	sjchgc06894 protein	499	6	6.93374e-48	0.726667	gi|256081438|ref|XP_002576977.1|hypothetical protein [Schistosoma mansoni] >gi|238662268|emb|CAZ33214.1| expressed protein [Schistosoma mansoni]	XP_002576977	6.93374e-48	100	193.356	97	97	4	F:GO:0003677; F:GO:0004518; F:GO:0005515; P:GO:0006259	F:DNA binding; F:nuclease activity; F:protein binding; P:DNA metabolic process	0	0	no IPS match	#N/A
Q2_P32761	1	0.1667	7.31911	1.04678	Q2_P32761	C909567.1	Contig4346	Sm_Schisto_Orth_only	SJCHGC02213 protein [Schistosoma japonicum] ||	TGTGGATGCCAAAGATGTTGCAGATCATGAAGCTAAGAACGGTAATGACGAGCCAGTTGT	Smp_038560.6	Prothymosin alpha-B, putative	prothymosin alpha-b	254	10	3.71438e-23	0.948	gi|256077853|ref|XP_002575214.1|Prothymosin alpha-B [Schistosoma mansoni] >gi|238660446|emb|CAZ31447.1| Prothymosin alpha-B, putative [Schistosoma mansoni]	XP_002575214	3.71438e-23	100	83.5741	40	40	0	0	0	0	0	SignalP (SIGNALP)	noIPR (unintegrated)
Q2_P41464	1	0.379042	7.29148	1.32971	Q2_P41464	JAP04012.S	#N/A	Sm_newGenes_Orth_onlyJapon	SJCHGC01589 protein [Schistosoma japonicum] ||hypothetical protein with PHD domain [Schistosoma japonicum] ||	TCGTTCAAACTTTTCAAGCTTCCGTTTCCCGACGTGGACCAAACGTTTGAGCAAACGGTG	Smp_158650	hypothetical protein	sjchgc01589 protein	725	3	1.12162e-28	0.966667	gi|56756036|gb|AAW26196.1|SJCHGC01589 protein [Schistosoma japonicum]	AAW26196	1.12162e-28	100	130.954	60	60	0	0	0	0	0	no IPS match	#N/A
Q2_P37027	1	1.00446	7.28484	1.48897	Q2_P37027	C917609.1	#N/A	Sm_noMatches_Gb_singleSt	none	CATTTGCCTTGCCTTACTGGTTTGTCTTCTGTTTTTGAAGTTGACTCAAATGAAACCAAG	Smp_028050	expressed protein	hypothetical protein [Schistosoma mansoni]	427	1	3.34687e-74	1	gi|256075887|ref|XP_002574247.1|hypothetical protein [Schistosoma mansoni] >gi|238659447|emb|CAZ30480.1| expressed protein [Schistosoma mansoni]	XP_002574247	3.34687e-74	100	280.796	137	137	0	0	0	0	0	no IPS match	#N/A
Q2_P32456	1	0.177435	7.26691	1.57708	Q2_P32456	C908958.1	#N/A	Sm_Orth_inOther_sp	PREDICTED: similar to Separin (Separase) (Caspase-like protein ESPL1) (Extra spindle poles-like 1 protein) [Danio rerio] ||PREDICTED: similar to Separin (Separase) (Caspase-like protein ESPL1) (Extra spindle poles-like 1 protein) [Danio rerio] ||PREDICTED: similar to Separin (Separase) (Caspase-like protein ESPL1) (Extra spindle poles-like 1 protein) [Danio rerio] ||PREDICTED: similar to Separin …	ATGATGCGAAACCACGTGAAACTTTAGGACAGTCCATTTTTAACGCAACATCTGCTTGTA	Smp_167810	expressed protein	extra spindle pole bodies homolog 1 ( cerevisiae)	556	20	1.35415e-105	0.5715	gi|256086669|ref|XP_002579519.1|family C50 non-peptidase homologue (C50 family) [Schistosoma mansoni] >gi|238664957|emb|CAZ35758.1| family C50 non-peptidase homologue (C50 family) [Schistosoma mansoni]	XP_002579519	1.35415e-105	99	385.571	185	184	7	F:GO:0008233; P:GO:0051276; P:GO:0007059; P:GO:0006508; P:GO:0007067; C:GO:0005737; C:GO:0005634	F:peptidase activity; P:chromosome organization; P:chromosome segregation; P:proteolysis; P:mitosis; C:cytoplasm; C:nucleus	0	0	IPR005314	IPR005314 (Peptidase C50, separase)
Q2_P01714	1	0.166087	7.26329	2.02313	Q2_P01714	C803719.1	TC19703	Sm_Schisto_Orth_only	SJCHGC03480 protein [Schistosoma japonicum] ||	ATGAAATCCTCGAACGGTGAAAATAATCAATCCACTGAAAATGGTGATTTAGATTCTGAC	Smp_128210	claspin-like protein	claspin-like protein	479	2	9.95915e-71	0.945	gi|256072536|ref|XP_002572591.1|claspin-like protein [Schistosoma mansoni] >gi|238657752|emb|CAZ28823.1| claspin-like protein [Schistosoma mansoni]	XP_002572591	9.95915e-71	99	269.24	158	157	0	0	0	0	0	no IPS match	#N/A
Q2_P13791	1	0.134655	7.25155	1.70493	Q2_P13791	C911213.1	#N/A	Sm_noMatches_Gb_bothSt	none	AAATAAACCCCCCATATACTTTGGTGTTTCCACCATGTACTCCTAGTTGCTCAACAGAAG	Smp_028050	expressed protein	hypothetical protein [Schistosoma mansoni]	604	1	3.61804e-100	0.99	gi|256075887|ref|XP_002574247.1|hypothetical protein [Schistosoma mansoni] >gi|238659447|emb|CAZ30480.1| expressed protein [Schistosoma mansoni]	XP_002574247	3.61804e-100	99	367.851	201	200	0	0	0	0	0	no IPS match	#N/A
Q2_P13126	1	0.20599	7.25148	1.70393	Q2_P13126	C909926.1	#N/A	Sm_noMatches_Gb_bothSt	none	GTCAATGTTTTGGGAATATTTCATTTCCAAGAGCCAAGAAGCTGGACCTTGTTGATCTCA	Smp_148690	myotonic dystrophy s/t kinase-related	serine threonine protein kinase	189	1	5.66319e-29	1	gi|256079983|ref|XP_002576263.1|serine/threonine protein kinase [Schistosoma mansoni] >gi|238661527|emb|CAZ32499.1| serine/threonine kinase [Schistosoma mansoni]	XP_002576263	5.66319e-29	100	130.568	62	62	6	P:GO:0006468; C:GO:0005815; P:GO:0000226; F:GO:0005524; C:GO:0000922; F:GO:0004674	P:protein amino acid phosphorylation; C:microtubule organizing center; P:microtubule cytoskeleton organization; F:ATP binding; C:spindle pole; F:protein serine/threonine kinase activity	EC:2.7.11.0	0	no IPS match	#N/A
Q2_P26919	1	0.38563	7.2474	1.95942	Q2_P26919	C812668.1	Contig2250	Sm_Schisto_Orth_only	SJCHGC03650 protein [Schistosoma japonicum] ||	AATGAATTTGAATCGACCAGTTACCTGTATTTTCTTGACAGGGCCTACATTTAAGTCGAA	Smp_152670	expressed protein	sjchgc03650 protein	680	2	1.05576e-115	0.905	gi|256081438|ref|XP_002576977.1|hypothetical protein [Schistosoma mansoni] >gi|238662268|emb|CAZ33214.1| expressed protein [Schistosoma mansoni]	XP_002576977	1.05576e-115	97	419.853	219	213	4	F:GO:0003677; F:GO:0004518; F:GO:0005515; P:GO:0006259	F:DNA binding; F:nuclease activity; F:protein binding; P:DNA metabolic process	0	0	no IPS match	#N/A
Q2_P10797	1	0.087901	7.21995	0.749414	Q2_P10797	C905230.1	#N/A	Sm_Orth_inOther_sp	WD repeat domain 8 [Mus musculus] dbj|BAE35741.1| unnamed protein product [Mus musculus] dbj|BAE33920.1| unnamed protein product [Mus musculus] dbj|BAC34722.1| unnamed protein product [Mus musculus] ||hypothetical protein LOC366515 [Rattus norvegicus] gb|AAH82062.1| Hypothetical protein LOC366515 [Rattus norvegicus] ||unnamed protein product [Mus musculus] ||WD-repeat protein 8 dbj|BAA92311.1| DD…	TCGACTTGCTTTGTGTACAGGTTCAGATGCAGTATTTTTGTGGACACCTCAAGGATGTCT	Smp_018580	wd-repeat protein, putative	wd repeat domain 8	378	20	3.58633e-68	0.7055	gi|256073970|ref|XP_002573300.1|hypothetical protein [Schistosoma mansoni] >gi|238658477|emb|CAZ29532.1| WD-repeat protein, putative [Schistosoma mansoni]	XP_002573300	3.58633e-68	99	260.766	125	124	1	F:GO:0005515	F:protein binding	0	0	IPR011046; PTHR16220 (PANTHER)	IPR011046 (unintegrated) noIPR (WD40 repeat-like-containing domain)
Q2_P26306	1	0.20967	7.20001	1.31436	Q2_P26306	C811774.1	TC19147	Sm_noMatches_Gb_bothSt	none	GGTGACCACTTAATTCTGTCAATAAAATTCTGTGAATATTTCCCTTTATACTGGAAACCC			---NA---	216	0	0	0	#N/A	#N/A	#N/A	#N/A	#N/A	#N/A	#N/A	0	0	0	0	0	SignalP (SIGNALP)	noIPR (unintegrated)
Q2_P39201	1	0.157914	7.16632	2.57394	Q2_P39201	JAP01573.C	#N/A	Sm_newGenes_Orth_inOther_sp	SJCHGC03502 protein [Schistosoma japonicum] ||hypothetical protein [Gallus gallus] ref|NP_001012930.1| hypothetical protein LOC423933 [Gallus gallus] sp|Q5ZJV4|CJ119_CHICK Protein C10orf119 homolog ||PREDICTED: similar to CDNA sequence BC025641 [Rattus norvegicus] ||CDNA sequence BC025641 [Mus musculus] gb|AAH38342.1| Hypothetical protein LOC210711 [Mus musculus] ref|NP_666067.1| hypothetical pro…	GAACCAGAAGAGAAATGCAATGAACCTTTACCTAGAGTACATGCTCTTATAATTCATTCA	Smp_170990	vinculin, putative	chromosome 10 open reading frame 119	1381	20	0	0.5345	gi|76155257|gb|AAX26515.2|SJCHGC03502 protein [Schistosoma japonicum]	AAX26515	0	100	803.127	416	416	4	P:GO:0007155; C:GO:0005634; C:GO:0015629; F:GO:0005198	P:cell adhesion; C:nucleus; C:actin cytoskeleton; F:structural molecule activity	0	0	IPR019140; PTHR13489 (PANTHER)	IPR019140 (Protein of unknown function DUF2044, membrane) noIPR (unintegrated)
Q2_P39949	1	0.138246	7.16306	1.5707	Q2_P39949	JAP09512.C	#N/A	Sm_newGenes_Orth_onlyJapon	none	CCGTTCTGGGAATTAGTGTTGAATATCACAAACAAGAAAATTTATCTGTGGAAAAACCCA	Smp_028050	expressed protein	hypothetical protein [Schistosoma mansoni]	815	1	1.78187e-73	0.86	gi|256075887|ref|XP_002574247.1|hypothetical protein [Schistosoma mansoni] >gi|238659447|emb|CAZ30480.1| expressed protein [Schistosoma mansoni]	XP_002574247	1.78187e-73	86	143.28	94	81	0	0	0	0	0	no IPS match	#N/A
Q2_P03035	1	0.318366	7.15251	0.882708	Q2_P03035	C805999.1	TC13548	Sm_noMatches_Gb_bothSt	none	ATGTTGTGGTGGTCATGCTTGTGATTTGGTGATAACTCATCGCGAGTTAATGCGTCATTC	Smp_156350	expressed protein	hypothetical protein [Schistosoma mansoni]	678	1	1.22935e-108	1	gi|256082742|ref|XP_002577612.1|hypothetical protein [Schistosoma mansoni] >gi|238662937|emb|CAZ33850.1| expressed protein [Schistosoma mansoni]	XP_002577612	1.22935e-108	100	360.533	189	189	0	0	0	0	0	no IPS match	#N/A
Q2_P23192	1	0.153566	7.14609	2.00276	Q2_P23192	C807248.1	TC18931	Sm_Orth_inOther_sp	DNA polymerase epsilon subunit B [Danio rerio] ref|NP_775353.1| polymerase (DNA directed) epsilon 2 [Danio rerio] ||POLE2 protein [Xenopus laevis] dbj|BAB12726.1| DNA polymerase epsilon subunit B [Xenopus laevis] ||PREDICTED: similar to Polymerase (DNA directed) epsilon 2 (p59 subunit) [Rattus norvegicus] ||PREDICTED: similar to DNA polymerase epsilon subunit 2 isoform 1 [Bos taurus] ||PREDICTED:…	AACTAATCTGGATAGGCCAGATACTTTGGATCAGTTGACTACGCTTTTCAGTGGTTATTC	Smp_124120	DNA polymerase epsilon subunit B, putative	dna polymerase epsilon subunit 2	934	20	1.55935e-173	0.5865	gi|256070995|ref|XP_002571827.1|DNA polymerase epsilon subunit B [Schistosoma mansoni] >gi|238656975|emb|CAZ28057.1| DNA polymerase epsilon subunit B, putative [Schistosoma mansoni]	XP_002571827	1.55935e-173	99	612.838	310	309	5	F:GO:0003887; P:GO:0006260; P:GO:0006297; C:GO:0005654; F:GO:0003677	F:DNA-directed DNA polymerase activity; P:DNA replication; P:nucleotide-excision repair, DNA gap filling; C:nucleoplasm; F:DNA binding	EC:2.7.7.7	Pyrimidine metabolism;Metabolic pathways;Purine metabolism	PTHR12708 (PANTHER), PF12213 (PFAM)	noIPR (unintegrated)
Q2_P00974	1	0.145516	7.13226	1.39618	Q2_P00974	C802284.1	#N/A	Sm_noMatches_Gb_bothSt	none	TACCTGTTGTTCCCAGAAATGAACAACTTGATTTGCCGATTCTTGTTTGGCAATCGAGTC	Smp_145600	expressed protein	hypothetical protein [Schistosoma mansoni]	379	1	2.89509e-40	0.72	gi|256078812|ref|XP_002575688.1|hypothetical protein [Schistosoma mansoni] >gi|238660931|emb|CAZ31921.1| expressed protein [Schistosoma mansoni]	XP_002575688	2.89509e-40	72	132.88	101	73	1	F:GO:0016779	F:nucleotidyltransferase activity	0	0	PTHR23092 (PANTHER), PTHR23092:SF14 (PANTHER)	noIPR (unintegrated)
Q2_P39611	1	0.174202	7.11829	1.42456	Q2_P39611	JAP05312.C	#N/A	Sm_newGenes_Orth_onlyJapon	SJCHGC06274 protein [Schistosoma japonicum] ||	GGTTGTCAAACAGCTGGTCAATTTGAACATCAAGTAAATCAGTTTTTACGATCTTTATGG	Smp_160450	hypothetical protein	sjchgc06274 protein	1386	3	0	0.896667	gi|56757263|gb|AAW26803.1|SJCHGC06274 protein [Schistosoma japonicum]	AAW26803	0	99	766.533	429	428	0	0	0	0	0	no IPS match	#N/A
Q2_P19210	1	0.191018	7.11116	1.55734	Q2_P19210	C801878.1	Contig6284	Sm_Orth_inOther_sp	SJCHGC05077 protein [Schistosoma japonicum] ||Mcm2 protein [Danio rerio] gb|AAH48026.1| Mcm2 protein [Danio rerio] ||PREDICTED: similar to minichromosome maintenance protein 2 [Strongylocentrotus purpuratus] ||DNA replication licensing factor MCM2 [Danio rerio] ref|NP_775364.1| MCM2 minichromosome maintenance deficient 2 mitotin [Danio rerio] ||MCM2 protein [Homo sapiens] ||	GTACTAAACTAGATTCTCACTTTATACAGCTGACGTTTCTGTGCATCTGTATATCCTTAT			minichromosome maintenance complex component 2	895	20	1.66073e-93	0.871	gi|256081023|ref|XP_002576774.1|DNA replication licensing factor MCM2 [Schistosoma mansoni] >gi|238662056|emb|CAZ33011.1| DNA replication licensing factor MCM2, putative [Schistosoma mansoni]	XP_002576774	1.66073e-93	100	285.419	166	166	0	0	0	0	0	IPR001208; PTHR11630 (PANTHER), PTHR11630:SF44 (PANTHER)	IPR001208 (DNA-dependent ATPase MCM) noIPR (unintegrated)
Q2_P01820	1	0.149678	7.10045	1.60864	Q2_P01820	C803904.1	#N/A	Sm_Orth_inOther_sp	minichromosome maintenance protein 2 [Homo sapiens] gb|AAT70723.1| MCM2 minichromosome maintenance deficient 2 mitotin (S. cerevisiae) [Homo sapiens] gb|AAH07938.2| Minichromosome maintenance protein 2 [Homo sapiens] gb|AAH07670.2| Minichromosome maintenance protein 2 [Homo sapiens] gb|AAH17490.2| Minichromosome maintenance protein 2 [Homo sapiens] gb|AAH14272.2| Minichromosome maintenance protei…	GCTCTGAATGATCAGTTAGCAGAACGTGGTGTTCCCCGAAGTGGTTCTTATGCAGACATC	Smp_054840	DNA replication licensing factor MCM2, putative	minichromosome maintenance complex component 2	527	20	1.1844e-94	0.9115	gi|256081023|ref|XP_002576774.1|DNA replication licensing factor MCM2 [Schistosoma mansoni] >gi|238662056|emb|CAZ33011.1| DNA replication licensing factor MCM2, putative [Schistosoma mansoni]	XP_002576774	1.1844e-94	100	348.977	175	175	19	F:GO:0003678; P:GO:0006268; P:GO:0009851; P:GO:0007049; C:GO:0005664; F:GO:0046872; P:GO:0042325; P:GO:0045449; C:GO:0042555; F:GO:0005524; F:GO:0003688; C:GO:0000785; F:GO:0005515; P:GO:0006270; P:GO:0006334; F:GO:0003697; P:GO:0008283; C:GO:0005737; P:GO:0006974	F:DNA helicase activity; P:DNA unwinding involved in replication; P:auxin biosynthetic process; P:cell cycle; C:nuclear origin of replication recognition complex; F:metal ion binding; P:regulation of phosphorylation; P:regulation of transcription; C:MCM complex; F:ATP binding; F:DNA replication origin binding; C:chromatin; F:protein binding; P:DNA replication initiation; P:nucleosome assembly; F:…	0	0	IPR001208; IPR018525; G3DSA:3.40.50.300 (GENE3D), PTHR11630 (PANTHER), PTHR11630:SF44 (PANTHER), SSF52540 (SUPERFAMILY)	IPR001208 (DNA-dependent ATPase MCM) IPR018525 (DNA-dependent ATPase MCM, conserved site) noIPR (unintegrated)
Q2_P22304	1	0.196275	7.0963	1.09555	Q2_P22304	C806053.1	#N/A	Sm_Schisto_Orth_only	SJCHGC05069 protein [Schistosoma japonicum] ||SJCHGC07014 protein [Schistosoma japonicum] ||	CTACTTATATTTCCTTGAGGCCAGCGCTGTCTACCGGGTAGGTGCAGATGAGGGATCTAA	Smp_179320	eukaryotic translation initiation factor 2c, putative	eukaryotic translation initiation factor 2c	515	5	2.28577e-52	0.692	gi|256090156|ref|XP_002581078.1|eukaryotic translation initiation factor 2c [Schistosoma mansoni] >gi|238666885|emb|CAZ37317.1| eukaryotic translation initiation factor 2c, putative [Schistosoma mansoni]	XP_002581078	2.28577e-52	73	208.379	192	142	1	F:GO:0003676	F:nucleic acid binding	0	0	no IPS match	#N/A
Q2_P11926	1	0.287286	7.05973	1.60448	Q2_P11926	C907480.1	#N/A	Sm_noMatches_Gb_bothSt	none	GTTTCGAGATTCTTTGGCTACTGAGATCCTTGGGTTGTCGAGTCGTTTATGTTTCCCGGA	Smp_106590	hypothetical protein	hypothetical protein [Schistosoma mansoni]	245	2	2.10522e-28	0.82	gi|256090964|ref|XP_002581431.1|hypothetical protein [Schistosoma mansoni] >gi|238667340|emb|CAZ37670.1| hypothetical protein [Schistosoma mansoni]	XP_002581431	2.10522e-28	89	128.642	74	66	0	0	0	0	0	no IPS match	#N/A
Q2_P02228	1	0.165627	7.0564	1.45482	Q2_P02228	C804599.1	TC14392	Sm_Orth_inOther_sp	PREDICTED: similar to CG1258-PA [Apis mellifera] ||kinesin family member 23 [Danio rerio] gb|AAF00594.1| mitotic kinesin-like protein 1 [Danio rerio] ||Kinesin family member 23 [Danio rerio] ||hypothetical protein LOC496517 [Xenopus tropicalis] gb|AAH84501.1| Hypothetical LOC496517 [Xenopus tropicalis] ||KIF23 protein [Homo sapiens] ||	GAGCCGTTCACGAATACAAACTCCCGTGCGTGTTTCTGACGATTCTTCAAGTACAACAGA	Smp_128200.2	rabkinesin-6 - related	kinesin family member 23	1417	20	0	0.672	gi|256072532|ref|XP_002572589.1|rabkinesin-6-related [Schistosoma mansoni] >gi|238657750|emb|CAZ28821.1| rabkinesin-6-related [Schistosoma mansoni]	XP_002572589	0	100	904.434	464	464	9	C:GO:0005737; P:GO:0009851; P:GO:0007018; P:GO:0040016; F:GO:0005524; C:GO:0032154; C:GO:0005634; F:GO:0003777; C:GO:0005874	C:cytoplasm; P:auxin biosynthetic process; P:microtubule-based movement; P:embryonic cleavage; F:ATP binding; C:cleavage furrow; C:nucleus; F:microtubule motor activity; C:microtubule	0	0	IPR001752; IPR019821; PTHR16012 (PANTHER), PTHR16012:SF62 (PANTHER), SSF52540 (SUPERFAMILY)	IPR001752 (Kinesin, motor domain) IPR019821 (Kinesin, motor region, conserved site) noIPR (unintegrated)
Q2_P39884	1	0.472172	7.05557	3.32661	Q2_P39884	JAP08870.C	#N/A	Sm_newGenes_Orth_inOther_sp	SJCHGC08975 protein [Schistosoma japonicum] ||mitotic checkpoint component Mad2 [Mus musculus] ||PREDICTED: similar to Mitotic spindle assembly checkpoint protein MAD2A (MAD2-like 1) (HsMAD2) [Gallus gallus] ||PREDICTED: similar to Mitotic spindle assembly checkpoint protein MAD2A (MAD2-like 1) (HsMAD2) isoform 1 [Canis familiaris] ||MGC81153 protein [Xenopus laevis] ||	AATAAATTGTGGACCAGTCTCCTCCCAAGAAGTAGGAACATTTGCATTTCGATCAGCATA	Smp_056350	mitotic spindle assembly checkpoint protein mad2- related	mad2 mitotic arrest deficient-like 1	637	20	6.94234e-23	0.7845	gi|226480646|emb|CAX73420.1|MAD2 (mitotic arrest deficient, homolog)-like 1 [Schistosoma japonicum]	CAX73420	6.94234e-23	100	111.309	54	54	11	P:GO:0007094; C:GO:0000777; P:GO:0051301; C:GO:0005829; C:GO:0005643; P:GO:0000070; C:GO:0005816; C:GO:0048471; P:GO:0031145; F:GO:0042803; P:GO:0051436	P:mitotic cell cycle spindle assembly checkpoint; C:condensed chromosome kinetochore; P:cell division; C:cytosol; C:nuclear pore; P:mitotic sister chromatid segregation; C:spindle pole body; C:perinuclear region of cytoplasm; P:anaphase-promoting complex-dependent proteasomal ubiquitin-dependent protein catabolic process; F:protein homodimerization activity; P:negative regulation of ubiquitin-pro…	0	0	SignalP (SIGNALP)	noIPR (unintegrated)
Q2_P05766	1	0.375099	7.05112	1.06819	Q2_P05766	C810519.1	TC17543	Sm_Orth_inOther_sp	PREDICTED: similar to SUN2 [Danio rerio] ||unnamed protein product [Tetraodon nigroviridis] ||PREDICTED: similar to Sad1/unc-84 protein-like 1 (Unc-84 homolog A) [Strongylocentrotus purpuratus] ||Hypothetical protein LOC553188 [Danio rerio] ref|NP_001018145.1| hypothetical protein LOC553188 [Danio rerio] ||sad1-unc84-like protein [Mus musculus] ||	CCCTCATGTCATCCTCCTAATCAAACGTTTTGCTCTGTAACATTTTAAACCATTTGATTT	Smp_179730	sad1/unc-84-like protein	sad1 unc-84-like protein	599	20	1.3087e-54	0.726	gi|226477860|emb|CAX72637.1|Sad1/unc-84-like protein 2 [Schistosoma japonicum]	CAX72637	1.3087e-54	94	216.468	130	123	4	C:GO:0005737; C:GO:0005730; C:GO:0005639; F:GO:0005521	C:cytoplasm; C:nucleolus; C:integral to nuclear inner membrane; F:lamin binding	0	0	IPR012919; PTHR12911 (PANTHER), PTHR12911:SF8 (PANTHER)	IPR012919 (Sad1/UNC-like, C-terminal) noIPR (unintegrated)
Q2_P04252	1	0.200403	7.01286	1.29016	Q2_P04252	C807973.1	#N/A	Sm_Schisto_Orth_only	SJCHGC09283 protein [Schistosoma japonicum] ||	CCTGTCCTGATCACCTTGGCACCCGATACTTTTAAACCAGTGTCCCCAGTTATTAAGGGG	Smp_099630	fragile X related 1, frx1	fragile x related 1 frx1	486	3	3.48111e-71	0.766667	gi|256089348|ref|XP_002580773.1|fragile X related 1 frx1 [Schistosoma mansoni] >gi|238666382|emb|CAZ37012.1| fragile X related 1, frx1 [Schistosoma mansoni]	XP_002580773	3.48111e-71	84	270.781	162	137	0	0	0	0	0	no IPS match	#N/A
Q2_P26468	1	0.238594	6.99	1.04628	Q2_P26468	C811997.1	TC16857	Sm_Orth_inOther_sp	SJCHGC09283 protein [Schistosoma japonicum] ||Fxr1 protein [Danio rerio] ||fragile X-related protein [Danio rerio] gb|AAH55557.1| Fragile X-related protein [Danio rerio] ||fragile X-related protein [Danio rerio] ||hypothetical protein [Gallus gallus] ref|NP_001012619.1| fragile X mental retardation autosomal homolog 1 [Gallus gallus] ||	GTTGCTTTTTTCTTCTTGGTGATATTCACTTCTTGTTTCAACCAGTCGTAATCTTAAACC			fragile x mental retardation-related protein 1	2060	20	0	0.5305	gi|256089348|ref|XP_002580773.1|fragile X related 1 frx1 [Schistosoma mansoni] >gi|238666382|emb|CAZ37012.1| fragile X related 1, frx1 [Schistosoma mansoni]	XP_002580773	0	100	1042.34	549	549	3	F:GO:0003723; P:GO:0007275; C:GO:0044424	F:RNA binding; P:multicellular organismal development; C:intracellular part	0	0	IPR004087; IPR004088; IPR018111; G3DSA:3.30.1370.10 (GENE3D), PTHR10603 (PANTHER), PTHR10603:SF1 (PANTHER), SSF54791 (SUPERFAMILY)	IPR004087 (K Homology) IPR004088 (K Homology, type 1) IPR018111 (K Homology, type 1, subgroup) noIPR (unintegrated)
Q2_P22976	1	0.11346	6.98661	1.54815	Q2_P22976	C806945.1	#N/A	Sm_Schisto_Orth_only	SJCHGC05590 protein [Schistosoma japonicum] ||	GCTTTATCTGTTCTTGATCCTGTTAAGGCGAATTTACTATCATCACCTGTTAATGTGAAT	Smp_024220	hypothetical protein	sjchgc05590 protein	647	9	9.17012e-111	0.606667	gi|256075107|ref|XP_002573862.1|hypothetical protein [Schistosoma mansoni] >gi|238659052|emb|CAZ30095.1| hypothetical protein [Schistosoma mansoni]	XP_002573862	9.17012e-111	100	403.29	215	215	14	F:GO:0004888; C:GO:0016021; F:GO:0004674; C:GO:0016020; F:GO:0004672; F:GO:0003676; P:GO:0006468; F:GO:0008270; F:GO:0005524; C:GO:0031224; P:GO:0007165; F:GO:0005515; P:GO:0045087; F:GO:0005488	F:transmembrane receptor activity; C:integral to membrane; F:protein serine/threonine kinase activity; C:membrane; F:protein kinase activity; F:nucleic acid binding; P:protein amino acid phosphorylation; F:zinc ion binding; F:ATP binding; C:intrinsic to membrane; P:signal transduction; F:protein binding; P:innate immune response; F:binding	0	0	no IPS match	#N/A
Q2_P38176	1	1.15371	6.97792	0.336102	Q2_P38176	C920492.1	#N/A	Sm_noMatches_Gb_bothSt	none	TCATTGCTACACCGAGATCATCTTCACGTAAAGATGTTGGCAGAAATAGTGATATTGAAA	Smp_138040	expressed protein	sjchgc03488 protein	199	2	2.44377e-16	0.745	gi|256076155|ref|XP_002574379.1|hypothetical protein [Schistosoma mansoni] >gi|238659583|emb|CAZ30612.1| expressed protein [Schistosoma mansoni]	XP_002574379	2.44377e-16	86	88.5817	58	50	0	0	0	0	0	no IPS match	#N/A
Q2_P40459	1	0.203328	6.97401	1.95392	Q2_P40459	JAP07115.S	#N/A	Sm_newGenes_Orth_inOther_sp	CG40080-PA.3 [Drosophila melanogaster] ref|NP_001015349.1| CG40080-PA.3 [Drosophila melanogaster] ||LD07633p [Drosophila melanogaster] sp|P83103|HASP_DROME Putative serine/threonine-protein kinase Haspin homolog ||PREDICTED: similar to haploid germ cell-specific nuclear protein kinase [Gallus gallus] ||haploid germ cell-specific nuclear protein kinase [Homo sapiens] sp|Q8TF76|HASP_HUMAN Serine/th…	GGTGAAGTGTTTCGTTGTCCAGATGAATCCAATCCAACTGAATATGTTGTCATTAAATTA	Smp_158950	hypothetical protein	germ cell associated 2	574	20	3.09691e-63	0.633	gi|256083552|ref|XP_002578006.1|hypothetical protein [Schistosoma mansoni] >gi|238663353|emb|CAZ34244.1| hypothetical protein [Schistosoma mansoni]	XP_002578006	3.09691e-63	83	244.973	158	132	6	P:GO:0009851; P:GO:0006468; F:GO:0004672; F:GO:0005524; P:GO:0007243; C:GO:0005634	P:auxin biosynthetic process; P:protein amino acid phosphorylation; F:protein kinase activity; F:ATP binding; P:intracellular protein kinase cascade; C:nucleus	0	0	IPR017441	IPR017441 (Protein kinase, ATP binding site)
Q2_P18227	1	0.241377	6.97232	1.22005	Q2_P18227	C800391.1	#N/A	Sm_noMatches_Gb_bothSt	none	GTGTGTGAATATGCCAAGTGTTACTATCCCTCTGGATTTATTTTTCCTTCATTTTGATCT			---NA---	876	0	0	0	#N/A	#N/A	#N/A	#N/A	#N/A	#N/A	#N/A	0	0	0	0	0	SignalP (SIGNALP)	noIPR (unintegrated)
Q2_P21088	1	0.237552	6.97204	1.34315	Q2_P21088	C804366.1	Contig3359	Sm_Schisto_Orth_only	SJCHGC03497 protein [Schistosoma japonicum] ||	GTTCAGAGTTTCCATGTATATGTATTTGCAGACACGTCTCTAGATTTACCTGTATTTTGT	Smp_145600	expressed protein	sjchgc03497 protein	1001	2	2.78432e-46	0.86	gi|256078812|ref|XP_002575688.1|hypothetical protein [Schistosoma mansoni] >gi|238660931|emb|CAZ31921.1| expressed protein [Schistosoma mansoni]	XP_002575688	2.78432e-46	100	190.274	111	111	0	0	0	0	0	no IPS match	#N/A
Q2_P38396	1	0.130849	6.96395	1.46594	Q2_P38396	JAP01756.C	#N/A	Sm_newGenes_Orth_onlyJapon	SJCHGC07982 protein [Schistosoma japonicum] ||	TCAAGTACGACTGCTTAAACATCCTGGAAAACCATATGGTGTTGGATATTATCAAATTAC	Smp_160630	DNA repair protein rad51 homolog 3, r51h3, putative	dna repair protein rad51 homolog 2	504	20	2.33948e-54	0.5595	gi|76154716|gb|AAX26145.2|SJCHGC07982 protein [Schistosoma japonicum]	AAX26145	2.33948e-54	100	214.927	102	102	7	P:GO:0006259; F:GO:0008094; F:GO:0005089; F:GO:0003677; C:GO:0005622; F:GO:0005524; P:GO:0035023	P:DNA metabolic process; F:DNA-dependent ATPase activity; F:Rho guanyl-nucleotide exchange factor activity; F:DNA binding; C:intracellular; F:ATP binding; P:regulation of Rho protein signal transduction	0	0	G3DSA:3.40.50.300 (GENE3D), PTHR22942 (PANTHER), PTHR22942:SF14 (PANTHER), SSF52540 (SUPERFAMILY)	noIPR (unintegrated)
Q2_P17411	1	0.675962	6.95394	1.24527	Q2_P17411	C919311.1	#N/A	Sm_noMatches_Gb_bothSt	none	CGCAAGTGAATACTTCTACTTTTCCTCTTTCTGGTGTTGTACTATTATCAACCATATTGA			---NA---	475	0	0	0	#N/A	#N/A	#N/A	#N/A	#N/A	#N/A	#N/A	0	0	0	0	0	no IPS match	#N/A
Q2_P35972	1	0.129164	6.95101	1.41262	Q2_P35972	C915735.1	#N/A	Sm_Orth_inOther_sp	hypothetical protein [Homo sapiens] ||mannosidase endo-alpha [Homo sapiens] emb|CAI17347.1| mannosidase endo-alpha [Homo sapiens] ||endomannosidase [Homo sapiens] emb|CAE45927.1| hypothetical protein [Homo sapiens] ||unnamed protein product [Homo sapiens] ||glycoprotein endo-alpha-1 2-mannosidase [Homo sapiens] ||	CGGGATAGGTATTGTATCATTTAATGAATGGCATGAAGGTACACAAATTGAATCAGCAAT	Smp_016880	mannosidase, endo-alpha, putative	endo-alpha	870	20	5.1988e-138	0.607	gi|256073680|ref|XP_002573157.1|mannosidase endo-alpha [Schistosoma mansoni] >gi|238658330|emb|CAZ29389.1| mannosidase, endo-alpha, putative [Schistosoma mansoni]	XP_002573157	5.1988e-138	100	427.557	202	202	4	F:GO:0004385; P:GO:0006163; C:GO:0005794; F:GO:0016787	F:guanylate kinase activity; P:purine nucleotide metabolic process; C:Golgi apparatus; F:hydrolase activity	EC:2.7.4.8	Metabolic pathways;Purine metabolism	PTHR13572 (PANTHER)	noIPR (unintegrated)
Q2_P01064	1	0.17142	6.92996	1.54068	Q2_P01064	C802478.1	TC8666	Sm_Orth_inOther_sp	Mcm6-prov protein [Xenopus laevis] ||zygotic DNA replication factor MCM6b [Xenopus laevis] ||Hypothetical protein MGC75592 [Xenopus tropicalis] ref|NP_989393.1| hypothetical protein LOC395030 [Xenopus tropicalis] ||Unknown (protein for MGC:114804) [Xenopus laevis] ||Unknown (protein for IMAGE:5514563) [Xenopus laevis] ||	TTTTGAAGGCTCGAAACTGGTGCGAGACCTCAGCAACAGATAGTGAGTCTGATCAGACTC	Smp_094140	DNA replication licensing factor MCM6, putative	dna replication licensing factor mcm6	416	20	4.02832e-72	0.66	gi|256053084|ref|XP_002570038.1|DNA replication licensing factor MCM6 [Schistosoma mansoni] >gi|227287395|emb|CAY17659.1| DNA replication licensing factor MCM6, putative [Schistosoma mansoni]	XP_002570038	4.02832e-72	100	273.863	138	138	6	P:GO:0030174; P:GO:0009851; C:GO:0042555; F:GO:0003677; F:GO:0005524; F:GO:0003682	P:regulation of DNA replication initiation; P:auxin biosynthetic process; C:MCM complex; F:DNA binding; F:ATP binding; F:chromatin binding	0	0	IPR001208; PTHR11630 (PANTHER), PTHR11630:SF43 (PANTHER)	IPR001208 (DNA-dependent ATPase MCM) noIPR (unintegrated)
Q2_P20491	1	0.243559	6.89852	1.1534	Q2_P20491	C803548.1	TC19696	Sm_Schisto_Orth_only	SJCHGC08099 protein [Schistosoma japonicum] ||	CCTACGTTACTTGGATCTGCTCGAGTTAATTTTCATTTGGTTAATTCATCTGAACATCAT	Smp_078920	expressed protein	chromosome condensation protein g	476	3	3.43048e-79	0.873333	gi|256085636|ref|XP_002579021.1|hypothetical protein [Schistosoma mansoni] >gi|238664422|emb|CAZ35260.1| expressed protein [Schistosoma mansoni]	XP_002579021	3.43048e-79	98	297.36	153	151	3	P:GO:0006289; F:GO:0003677; F:GO:0004518	P:nucleotide-excision repair; F:DNA binding; F:nuclease activity	0	0	no IPS match	#N/A
Q2_P27032	1	0.126064	6.89418	0.922317	Q2_P27032	C812817.1	TC19148	Sm_noMatches_Gb_bothSt	none	GGACTGGTTCTGGTGCTGGTTTAACATGGTTTGGTATATTTTGTTTAACAATATTAGCTT	Smp_163820	phospholipid-transporting atpase-related ((aminophospholipid flippase)	phospholipid-transporting atpase	250	1	1.4948e-34	1	gi|256085391|ref|XP_002578905.1|phospholipid-transporting atpase [Schistosoma mansoni] >gi|238664293|emb|CAZ35143.1| phospholipid-transporting atpase [Schistosoma mansoni]	XP_002578905	1.4948e-34	100	149.058	72	72	0	0	0	0	0	SignalP (SIGNALP)	noIPR (unintegrated)
Q2_P07886	1	0.109392	6.86971	1.48137	Q2_P07886	C900192.1	#N/A	Sm_Orth_inOther_sp	PREDICTED: similar to DNA replication initiator protein [Gallus gallus] ||PREDICTED: similar to DNA replication initiator protein [Gallus gallus] ||unnamed protein product [Mus musculus] dbj|BAE24783.1| unnamed protein product [Mus musculus] dbj|BAE27340.1| unnamed protein product [Mus musculus] dbj|BAE34170.1| unnamed protein product [Mus musculus] dbj|BAC40578.1| unnamed protein product [Mus mu…	CGTGCACGTTCTGAACGTATGATTACACGTGAAAATTTCGAAGATGGATTAAATTTCTTA	Smp_172530	DNA replication licensing factor MCM4, putative	dna replication licensing factor mcm4	742	20	2.95e-104	0.728	gi|256052868|ref|XP_002569971.1|DNA replication licensing factor MCM4 [Schistosoma mansoni] >gi|227284729|emb|CAY17528.1| DNA replication licensing factor MCM4, putative [Schistosoma mansoni]	XP_002569971	2.95e-104	99	382.104	195	194	0	0	0	0	0	IPR001208; PTHR11630 (PANTHER), PTHR11630:SF45 (PANTHER), SSF52540 (SUPERFAMILY)	IPR001208 (DNA-dependent ATPase MCM) noIPR (unintegrated)
Q2_P05792	1	0.140475	6.85373	1.47356	Q2_P05792	C810548.1	Contig2035	Sm_Orth_inOther_sp	PREDICTED: similar to minichromosome maintenance protein 10 isoform 2 homolog of yeast MCM10 partial [Gallus gallus] ||PREDICTED: similar to minichromosome maintenance protein 10 isoform 2 homolog of yeast MCM10 partial [Gallus gallus] ||ENSANGP00000005154 [Anopheles gambiae str. PEST] ref|XP_314834.2| ENSANGP00000005154 [Anopheles gambiae str. PEST] ||LOC398196 protein [Xenopus laevis] gb|AAG338…	GGTGTATTATTACCTCATGAACAACTTTTACCTCGTGGTATTGAAGAGAAATTTCTTAGC	Smp_147570	expressed protein	sensitized chromosome inheritance modifier 19	1026	20	5.54149e-130	0.537	gi|256079574|ref|XP_002576061.1|hypothetical protein [Schistosoma mansoni] >gi|238661320|emb|CAZ32296.1| expressed protein [Schistosoma mansoni]	XP_002576061	5.54149e-130	99	468.389	242	240	3	P:GO:0006260; F:GO:0046872; C:GO:0005634	P:DNA replication; F:metal ion binding; C:nucleus	0	0	IPR015411; PTHR13454 (PANTHER)	IPR015411 (Mcm10 replication factor) noIPR (unintegrated)
Q2_P18979	1	1.62987	6.8363	0.456681	Q2_P18979	C801577.1	Contig4426	Sm_Schisto_Orth_only	SJCHGC06407 protein [Schistosoma japonicum] ||hypothetical protein [Schistosoma japonicum] ||hypothetical protein putative CD9/CD37/CD63 antigens [Schistosoma japonicum] ||SJCHGC00527 protein [Schistosoma japonicum] ||SJCHGC02535 protein [Schistosoma japonicum] ||	CCTCTTCAATATTGTCTTCTGGGTGTATTCTTCTCCCCCTTTTTTCAAAATAATTGACAA			tetraspanin d76	1329	20	2.89482e-103	0.5975	gi|256078427|ref|XP_002575497.1|tetraspanin D76 [Schistosoma mansoni] >gi|238660737|emb|CAZ31730.1| tetraspanin D76 , putative [Schistosoma mansoni]	XP_002575497	2.89482e-103	100	380.178	242	242	0	0	0	0	0	no IPS match	#N/A
Q2_P34102	1	0.15546	6.83237	0.976828	Q2_P34102	C911998.1	TC12053	Sm_Schisto_Orth_only	SJCHGC07167 protein [Schistosoma japonicum] ||	GTCGATGGGAAGTGGAACATTTTTCTAGTTTTGATACAAGCGTATACTCAAAACCTATTA	Smp_024220	hypothetical protein	sjchgc07167 protein	775	2	1.20032e-143	0.95	gi|256075107|ref|XP_002573862.1|hypothetical protein [Schistosoma mansoni] >gi|238659052|emb|CAZ30095.1| hypothetical protein [Schistosoma mansoni]	XP_002573862	1.20032e-143	98	513.072	258	255	0	0	0	0	0	no IPS match	#N/A
Q2_P00466	1	0.699013	6.81547	1.37499	Q2_P00466	C801366.1	TC10274	Sm_Orth_inOther_sp	FLJ23375 [Homo sapiens] ||unnamed protein product [Homo sapiens] ||transmembrane protein 62 [Homo sapiens] ||PREDICTED: similar to transmembrane protein 62 isoform 2 [Canis familiaris] ||PREDICTED: similar to transmembrane protein 62 isoform 1 [Canis familiaris] ||	CAGCCAATCCGTATTCATTTCACGTGATTGAAGTCACAGCTAAGGATGCCAACAGCGAAG			transmembrane protein 62	494	20	2.22538e-86	0.6175	gi|256090321|ref|XP_002581146.1|helicase [Schistosoma mansoni] >gi|238666982|emb|CAZ37385.1| helicase, putative [Schistosoma mansoni]	XP_002581146	2.22538e-86	98	321.242	159	156	1	F:GO:0004386	F:helicase activity	0	0	PTHR14795 (PANTHER)	noIPR (unintegrated)
Q2_P05717	1	0.476082	6.80361	0.907281	Q2_P05717	C810465.1	Contig4803	Sm_Orth_inOther_sp	SJCHGC01309 protein [Schistosoma japonicum] ||PREDICTED: similar to hypothetical protein FLJ38281 [Homo sapiens] ||GA15849-PA [Drosophila pseudoobscura] ||Zinc finger protein 544 [Homo sapiens] ||PREDICTED: similar to zinc finger imprinted 3 partial [Bos taurus] ||	GCTGTTTGCCAGTTTGTTTGCTCCTTTGTTATGCACTTGGTTTTTATATATATTGCCTTT			zinc finger protein	1758	20	1.90296e-164	0.5165	gi|256084723|ref|XP_002578576.1|zinc finger protein [Schistosoma mansoni] >gi|238663954|emb|CAZ34814.1| zinc finger protein, putative [Schistosoma mansoni]	XP_002578576	1.90296e-164	99	583.948	268	266	0	0	0	0	0	IPR007087; IPR013087; IPR015880; PTHR11389 (PANTHER), SSF57667 (SUPERFAMILY)	IPR007087 (unintegrated) IPR013087 (Zinc finger, C2H2-like) IPR015880 (Zinc finger, C2H2-type) noIPR (Zinc finger, C2H2-type/integrase, DNA-binding)
Q2_P41478	1	0.102845	6.803	1.37772	Q2_P41478	JAP04290.S	#N/A	Sm_newGenes_Orth_onlyJapon	SJCHGC01111 protein [Schistosoma japonicum] ||	AGCTCCCGACCACACTTATCACAGTGTCCAATAGGTGAACTCAACAGGAAATTTGATGAG	Smp_179320	eukaryotic translation initiation factor 2c, putative	sjchgc01111 protein	472	2	2.5158e-13	0.885	gi|56756607|gb|AAW26476.1|SJCHGC01111 protein [Schistosoma japonicum]	AAW26476	2.5158e-13	91	78.5666	45	41	0	0	0	0	0	no IPS match	#N/A
Q2_P06229	1	0.187775	6.80102	1.15067	Q2_P06229	C811029.1	TC12623	Sm_Orth_inOther_sp	SJCHGC09257 protein [Schistosoma japonicum] ||hypothetical protein LOC553576 [Danio rerio] gb|AAH95129.1| Hypothetical protein LOC553576 [Danio rerio] ||unnamed protein product [Tetraodon nigroviridis] ||CG5412-PA [Drosophila melanogaster] ref|NP_650895.1| CG5412-PA [Drosophila melanogaster] gb|AAM11035.1| GH07367p [Drosophila melanogaster] ||Hypothetical protein C25G4.2 [Caenorhabditis elegans] …	GGTCATTACATTCCTACACACGCTGATGCAAAGAAAATATATGCTGATATTGTTTCACAA	Smp_058880	expressed protein	ovarian cancer-associated gene 2 protein homolog	871	20	4.9902e-131	0.587	gi|256081842|ref|XP_002577176.1|hypothetical protein [Schistosoma mansoni] >gi|238662473|emb|CAZ33413.1| expressed protein [Schistosoma mansoni]	XP_002577176	4.9902e-131	98	471.47	233	230	0	0	0	0	0	IPR005645; G3DSA:3.40.50.1820 (GENE3D), PTHR22778 (PANTHER), SSF53474 (SUPERFAMILY)	IPR005645 (Serine hydrolase) noIPR (unintegrated)
Q2_P05234	1	0.27927	6.77864	1.23171	Q2_P05234	C809631.1	#N/A	Sm_noMatches_Gb_singleSt	none	ACAGTTGCATTCGGCCGTATGTAGAAGGTGGCGATGTTATTTTAATCTAATACTAGACTG	Smp_042430.2	expressed protein	dna replication complex gins protein sld5	745	15	5.9513e-69	0.637333	gi|256078618|ref|XP_002575592.1|hypothetical protein [Schistosoma mansoni] >gi|238660833|emb|CAZ31825.1| expressed protein [Schistosoma mansoni]	XP_002575592	5.9513e-69	67	210.69	193	130	2	P:GO:0006260; C:GO:0005634	P:DNA replication; C:nucleus	0	0	no IPS match	#N/A
Q2_P00846	1	0.262592	6.75309	1.43464	Q2_P00846	C802022.1	TC11875	Sm_noMatches_Gb_bothSt	none	CGTGGTCTGCGTACATGTCCTGATGGCGGTTCACAACATTTACCAAGTATAGATACAATG	Smp_143530	expressed protein	hypothetical protein [Schistosoma mansoni]	445	1	2.57187e-82	1	gi|256078020|ref|XP_002575296.1|hypothetical protein [Schistosoma mansoni] >gi|238660531|emb|CAZ31529.1| expressed protein [Schistosoma mansoni]	XP_002575296	2.57187e-82	100	307.76	148	148	0	0	0	0	0	no IPS match	#N/A
Q2_P22047	1	0.187987	6.74921	0.924573	Q2_P22047	C805724.1	Contig3240	Sm_Schisto_Orth_only	hypothetical protein [Schistosoma japonicum] ||	GTCACGTCAGTGATTGTTCGAATAACTTTCCTTGATTAGGTATTGGAACTAATTTCGTTT			sjchgc05452 protein	1156	1	6.57809e-21	0.78	gi|29841116|gb|AAP06129.1|SJCHGC05452 protein [Schistosoma japonicum] >gi|226468554|emb|CAX69954.1| hypothetical protein [Schistosoma japonicum]	AAP06129	6.57809e-21	78	106.301	75	59	0	0	0	0	0	no IPS match	#N/A
Q2_P19184	1	0.361048	6.72696	1.04707	Q2_P19184	C801842.1	TC8542	Sm_noMatches_Gb_bothSt	none	GTATGATTGATTGCCTCAGCTGAAAGGGAGTGATGATAATGAAATAGTTAACCAAACTTT			three prime histone mrna exonuclease 1	1074	20	2.71331e-58	0.689	gi|256076258|ref|XP_002574430.1|3'-5' exonuclease [Schistosoma mansoni] >gi|238659635|emb|CAZ30663.1| 3-5 exonuclease eri1, putative [Schistosoma mansoni]	XP_002574430	2.71331e-58	100	230.335	129	129	0	0	0	0	0	G3DSA:3.30.420.10 (GENE3D), PTHR23044 (PANTHER), PTHR23044:SF7 (PANTHER)	noIPR (unintegrated)
Q2_P05193	1	0.1474	6.71642	1.34666	Q2_P05193	C809540.1	TC9760	Sm_Schisto_Orth_only	SJCHGC07546 protein [Schistosoma japonicum] ||	CTTACACCTATTGCACCAATTTATGCATCTGAATTATGGTCTGGTATACAATTTGCTTGT	Smp_122780	leucyl-tRNA synthetase, putative	leucyl-trna synthetase	656	5	1.99966e-76	0.68	gi|256070554|ref|XP_002571608.1|leucyl-tRNA synthetase [Schistosoma mansoni] >gi|238656753|emb|CAZ27838.1| leucyl-tRNA synthetase, putative [Schistosoma mansoni]	XP_002571608	1.99966e-76	99	289.271	142	141	5	C:GO:0005737; P:GO:0009851; F:GO:0004823; P:GO:0006429; F:GO:0005524	C:cytoplasm; P:auxin biosynthetic process; F:leucine-tRNA ligase activity; P:leucyl-tRNA aminoacylation; F:ATP binding	EC:6.1.1.4	Valine, leucine and isoleucine biosynthesis;Aminoacyl-tRNA biosynthesis	IPR013155	IPR013155 (Valyl/Leucyl/Isoleucyl-tRNA synthetase, class I, anticodon-binding)
Q2_P06102	1	0.351695	6.7138	1.37481	Q2_P06102	C810887.1	TC10608	Sm_Schisto_Orth_only	SJCHGC04491 protein [Schistosoma japonicum] ||	GGGCTGTACAGTATTCTTCCTAATCGCCATTCTCAATTTTATCAACACCTTGTATATATT			sjchgc04491 protein	1763	3	1.96458e-177	0.803333	gi|256090964|ref|XP_002581431.1|hypothetical protein [Schistosoma mansoni] >gi|238667340|emb|CAZ37670.1| hypothetical protein [Schistosoma mansoni]	XP_002581431	1.96458e-177	100	627.091	310	310	0	0	0	0	0	SignalP (SIGNALP)	noIPR (unintegrated)
Q2_P32708	1	0.116607	6.71231	1.43363	Q2_P32708	C909481.1	#N/A	Sm_Orth_inOther_sp	SJCHGC08377 protein [Schistosoma japonicum] ||CG18271-PA [Drosophila melanogaster] ref|NP_649484.2| CG18271-PA [Drosophila melanogaster] ||GA14867-PA [Drosophila pseudoobscura] ||hypothetical protein LOC293489 [Rattus norvegicus] gb|AAH87090.1| Similar to RIKEN cDNA 4833422P03 (predicted) [Rattus norvegicus] ||PREDICTED: similar to GIY-YIG domain containing 2 isoform 1 isoform 1 [Canis familiaris…	AAATCAAGAGAAACCAGTTTTGACTACCGTTTACGCGTTTTAGCACTGATGTTATGCACA	Smp_106040	expressed protein	structure-specific endonuclease slx1	478	20	3.09587e-72	0.778	gi|256090806|ref|XP_002581372.1|hypothetical protein [Schistosoma mansoni] >gi|238667241|emb|CAZ37611.1| expressed protein [Schistosoma mansoni]	XP_002581372	3.09587e-72	100	274.248	129	129	4	F:GO:0046872; C:GO:0005622; F:GO:0004518; P:GO:0006281	F:metal ion binding; C:intracellular; F:nuclease activity; P:DNA repair	0	0	IPR000305; PTHR20208 (PANTHER), PTHR20208:SF9 (PANTHER)	IPR000305 (Excinuclease ABC, C subunit, N-terminal) noIPR (unintegrated)
Q2_P16026	1	0.926188	6.67809	1.08058	Q2_P16026	C916251.1	Contig4650	Sm_noMatches_Gb_bothSt	none	GAGTTTCCCTATTGTGTTTGTTTCTACATTTACCGCTTCAGAATAAATTTTGCTTCAGTG			---NA---	535	0	0	0	#N/A	#N/A	#N/A	#N/A	#N/A	#N/A	#N/A	0	0	0	0	0	no IPS match	#N/A
Q2_P00856	1	0.207051	6.67356	1.33898	Q2_P00856	C802034.1	#N/A	Sm_noMatches_Gb_bothSt	none	TCAATAATGACCTTTGAACTGCGCTTCCTTGACTTTCCTTTCATGATTTGATTTACAGTC	Smp_167250	conserved hypothetical protein	hypothetical protein [Schistosoma mansoni]	321	2	5.42527e-40	0.9	gi|256086454|ref|XP_002579414.1|hypothetical protein [Schistosoma mansoni] >gi|238664847|emb|CAZ35653.1| conserved hypothetical protein [Schistosoma mansoni]	XP_002579414	5.42527e-40	100	167.162	81	81	0	0	0	0	0	no IPS match	#N/A
Q2_P07525	1	0.156528	6.67356	1.40136	Q2_P07525	C813010.1	TC9783	Sm_noMatches_Gb_bothSt	none	CCCGGTGCTATCAACGTTACGAAAAAGAACACATAAACATAACGATATTTAATTGACTCT	Smp_151320	TPX2 protein , putative	tpx2 protein	666	9	4.28918e-73	0.634444	gi|256080968|ref|XP_002576747.1|TPX2 protein [Schistosoma mansoni] >gi|238662028|emb|CAZ32984.1| TPX2 protein , putative [Schistosoma mansoni]	XP_002576747	4.28918e-73	97	174.096	89	87	0	0	0	0	0	no IPS match	#N/A
Q2_P26782	1	0.165546	6.65137	1.37491	Q2_P26782	C812467.1	TC14963	Sm_noMatches_Gb_bothSt	none	GTCTTGTTATGCTGACGGCTAATGTTTTACATATCTGTACAACTAAACGAATGATGATCA			hypothetical protein [Schistosoma mansoni]	547	1	1.88093e-48	1	gi|256078344|ref|XP_002575456.1|hypothetical protein [Schistosoma mansoni] >gi|238660695|emb|CAZ31689.1| expressed protein [Schistosoma mansoni]	XP_002575456	1.88093e-48	100	195.667	108	108	0	0	0	0	0	IPR013924; SignalP (SIGNALP)	IPR013924 (Ribonuclease H2, subunit C) noIPR (unintegrated)
Q2_P02282	1	0.177145	6.63744	1.45783	Q2_P02282	C804679.1	Contig2292	Sm_Schisto_Orth_only	SJCHGC07726 protein [Schistosoma japonicum] ||	CAACTAGAAGCATTACAAATTCAATCAAATTCTACAGAAAGCACACGAGGGAATTCAGTA	Smp_032490	Tropomyosin, putative	viral a-type inclusion protein	783	20	1.42323e-99	0.5295	gi|256076785|ref|XP_002574690.1|tropomyosin [Schistosoma mansoni] >gi|238659902|emb|CAZ30923.1| tropomyosin, putative [Schistosoma mansoni]	XP_002574690	1.42323e-99	100	366.696	204	204	27	C:GO:0005882; P:GO:0006886; F:GO:0046983; C:GO:0005694; F:GO:0003674; F:GO:0005524; F:GO:0000156; P:GO:0006355; F:GO:0005198; P:GO:0007018; C:GO:0016459; F:GO:0003700; P:GO:0009851; P:GO:0008150; C:GO:0005874; F:GO:0000166; F:GO:0003777; P:GO:0051276; P:GO:0000160; F:GO:0003774; F:GO:0043565; C:GO:0030176; F:GO:0005096; C:GO:0005622; F:GO:0005515; F:GO:0003899; C:GO:0005575	C:intermediate filament; P:intracellular protein transport; F:protein dimerization activity; C:chromosome; F:molecular_function; F:ATP binding; F:two-component response regulator activity; P:regulation of transcription, DNA-dependent; F:structural molecule activity; P:microtubule-based movement; C:myosin complex; F:transcription factor activity; P:auxin biosynthetic process; P:biological_process;…	0	0	PD968187 (PRODOM)	noIPR (unintegrated)
Q2_P02975	1	0.399206	6.62115	1.50858	Q2_P02975	C805903.1	TC7832	Sm_Orth_inOther_sp	XMCM7 [Xenopus laevis] sp|Q91876|MCM7_XENLA DNA replication licensing factor MCM7 (CDC47 homolog) (X.MCM7) ||LOC397852 protein [Xenopus laevis] ||Mcm7-prov protein [Xenopus tropicalis] ref|NP_998877.1| Mcm7-prov protein [Xenopus tropicalis] ||Minichromosome maintenance protein 7 [Danio rerio] gb|AAH65669.1| Minichromosome maintenance protein 7 [Danio rerio] ref|NP_997734.1| minichromosome mainten…	ACGAAGATGTCAAGAAGGCTTTACTTCTATTGCTGGTTGGTGGTGTGGAGTTAGCTCCTA	Smp_032500	DNA replication licensing factor MCM7, putative	dna replication licensing factor mcm7	1248	20	0	0.688	gi|256076787|ref|XP_002574691.1|DNA replication licensing factor MCM7 [Schistosoma mansoni] >gi|238659903|emb|CAZ30924.1| DNA replication licensing factor MCM7, putative [Schistosoma mansoni]	XP_002574691	0	99	767.303	399	398	18	F:GO:0003678; C:GO:0005829; P:GO:0030174; P:GO:0006268; P:GO:0071364; P:GO:0009851; P:GO:0006355; P:GO:0042325; C:GO:0042555; F:GO:0005524; C:GO:0000785; F:GO:0005515; F:GO:0003697; P:GO:0042493; F:GO:0008094; P:GO:0008283; F:GO:0003682; P:GO:0006974	F:DNA helicase activity; C:cytosol; P:regulation of DNA replication initiation; P:DNA unwinding involved in replication; P:cellular response to epidermal growth factor stimulus; P:auxin biosynthetic process; P:regulation of transcription, DNA-dependent; P:regulation of phosphorylation; C:MCM complex; F:ATP binding; C:chromatin; F:protein binding; F:single-stranded DNA binding; P:response to drug;…	0	0	IPR001208; IPR008050; IPR012340; IPR016027; PTHR11630 (PANTHER)	IPR001208 (DNA-dependent ATPase MCM) IPR008050 (MCM protein 7) IPR012340 (Nucleic acid-binding, OB-fold) IPR016027 (Nucleic acid-binding, OB-fold-like) noIPR (unintegrated)
Q2_P35763	1	0.122635	6.61692	1.56381	Q2_P35763	C915476.1	#N/A	Sm_Orth_inOther_sp	caspase-7 [Xenopus laevis] ||XCaspase-7 protein [Xenopus laevis] ||caspase 7 [Salmo salar] ||hypothetical protein LOC549053 [Xenopus tropicalis] ||PREDICTED: hypothetical protein XP_696789 [Danio rerio] ||	AGCTAATCCCTCATTCTGCGGCAAGAAACAAATGCCATCGTTTGTGTCTACTTTGACAAA	Smp_172010	caspase related	caspase apoptosis-related cysteine peptidase	797	20	1.56119e-109	0.6845	gi|256087989|ref|XP_002580143.1|caspase-7 (C14 family) [Schistosoma mansoni] >gi|238665653|emb|CAZ36382.1| caspase-7 (C14 family) [Schistosoma mansoni] >gi|256576821|gb|ACU88130.1| caspase-7 [Schistosoma mansoni]	XP_002580143	1.56119e-109	99	360.147	180	179	7	P:GO:0006508; P:GO:0006915; C:GO:0005737; F:GO:0016787; F:GO:0008234; F:GO:0008233; F:GO:0004197	P:proteolysis; P:apoptosis; C:cytoplasm; F:hydrolase activity; F:cysteine-type peptidase activity; F:peptidase activity; F:cysteine-type endopeptidase activity	0	0	IPR001309; IPR002138; IPR002398; IPR011600; IPR015917; IPR016129; G3DSA:3.40.50.1460 (GENE3D), SSF52129 (SUPERFAMILY)	IPR001309 (Peptidase C14, caspase catalytic) IPR002138 (Peptidase C14, caspase non-catalytic subunit p10) IPR002398 (Peptidase C14, caspase precursor p45) IPR011600 (Peptidase C14, caspase precursor p45, core) IPR015917 (Peptidase C14, ICE, catalytic subunit p20) IPR016129 (Peptidase C14, ICE, catalytic subunit p20, active site) noIPR (unintegrated)
Q2_P27121	1	0.444767	6.61682	0.945906	Q2_P27121	C813089.1	TC16008	Sm_noMatches_Gb_bothSt	none	GACAGCAAGTCTGTGAAAGACTTTGTCTTCACCTGCCATTTATTGAATCTTTTATTCTTA			---NA---	497	0	0	0	#N/A	#N/A	#N/A	#N/A	#N/A	#N/A	#N/A	0	0	0	0	0	no IPS match	#N/A
Q2_P26474	1	29.0344	6.61548	6.87282	Q2_P26474	C812009.1	#N/A	Sm_noMatches_Gb_bothSt	none	ATACCCCATCAATCGGAATTCCGGATTGACGGCGTTTCGACCCCCGTACCCCAAAATCCG			hypothetical protein [Schistosoma mansoni]	350	2	1.53644e-18	0.92	gi|256091883|ref|XP_002581749.1|hypothetical protein [Schistosoma mansoni] >gi|238667944|emb|CAZ37990.1| hypothetical protein [Schistosoma mansoni]	XP_002581749	1.53644e-18	93	95.9005	48	45	0	0	0	0	0	no IPS match	#N/A
Q2_P21743	1	0.0792142	6.60046	1.55242	Q2_P21743	C805306.1	TC16516	Sm_noMatches_Gb_bothSt	none	GCGCAATTAATTACCATTTGTGATACATCCTTCAAGCTACAGGAACAAAGAACAAAAGAA			hypothetical protein [Schistosoma mansoni]	462	1	7.40141e-21	1	gi|256085033|ref|XP_002578729.1|hypothetical protein [Schistosoma mansoni] >gi|238664111|emb|CAZ34967.1| hypothetical protein [Schistosoma mansoni]	XP_002578729	7.40141e-21	100	103.605	48	48	0	0	0	0	0	no IPS match	#N/A
Q2_P09866	1	0.112844	6.57967	1.69695	Q2_P09866	C903834.1	#N/A	Sm_noMatches_Gb_bothSt	none	CCAGCTTTATTCTTGGCCTTTTTTGTACGTAGACTGATTTCTGAAAGGTTTTATCAAGAA			hypothetical protein [Schistosoma mansoni]	588	1	1.69465e-43	1	gi|256073093|ref|XP_002572867.1|hypothetical protein [Schistosoma mansoni] >gi|238658033|emb|CAZ29099.1| expressed protein [Schistosoma mansoni]	XP_002572867	1.69465e-43	100	179.489	89	89	0	0	0	0	0	no IPS match	#N/A
Q2_P09589	1	0.247713	6.56542	1.40171	Q2_P09589	C903464.1	#N/A	Sm_Schisto_Orth_only	SJCHGC07551 protein [Schistosoma japonicum] ||	TCTGAACGTCAGTCGTTCTACATAGTACCAGTACCGGGAGAGTCTCCCTGGGTCAAGGAA	Smp_170990	vinculin, putative	chromosome 10 open reading frame 119	749	20	1.55987e-60	0.5555	gi|256087641|ref|XP_002579974.1|vinculin [Schistosoma mansoni] >gi|238665474|emb|CAZ36213.1| vinculin, putative [Schistosoma mansoni]	XP_002579974	1.55987e-60	93	236.884	129	121	3	P:GO:0007155; F:GO:0005198; C:GO:0015629	P:cell adhesion; F:structural molecule activity; C:actin cytoskeleton	0	0	IPR019140; PTHR13489 (PANTHER)	IPR019140 (Protein of unknown function DUF2044, membrane) noIPR (unintegrated)
Q2_P16152	1	0.454978	6.56376	1.74769	Q2_P16152	C916495.1	Contig1017	Sm_Schisto_Orth_only	hypothetical protein [Schistosoma japonicum] ||	ATGATGAAATGGGTGTAGTTCCAAAGATGTTGACAAAGACTGTTGACAATTATTCATCGG	Smp_126630	expressed protein	hypothetical protein [Schistosoma mansoni]	659	4	3.21258e-82	0.8125	gi|256071961|ref|XP_002572306.1|hypothetical protein [Schistosoma mansoni] >gi|238657462|emb|CAZ28537.1| expressed protein [Schistosoma mansoni]	XP_002572306	3.21258e-82	99	287.73	145	144	2	F:GO:0003676; C:GO:0005622	F:nucleic acid binding; C:intracellular	0	0	no IPS match	#N/A
Q2_P32229	1	0.184294	6.53508	1.75832	Q2_P32229	C908526.1	#N/A	Sm_Schisto_Orth_only	SJCHGC09414 protein [Schistosoma japonicum] ||	CGTGATATGCAGTCAAATGATCGGGTCATTCGATTCAAAGCAGTTCAACTCTGCAGAAAA	Smp_174910	importin alpha-related	importin alpha-related	360	3	9.49674e-13	0.916667	gi|256088777|ref|XP_002580501.1|importin alpha-related [Schistosoma mansoni] >gi|238666083|emb|CAZ36740.1| importin alpha-related [Schistosoma mansoni]	XP_002580501	9.49674e-13	100	76.6406	35	35	5	C:GO:0005737; C:GO:0005643; P:GO:0006606; F:GO:0005488; F:GO:0008565	C:cytoplasm; C:nuclear pore; P:protein import into nucleus; F:binding; F:protein transporter activity	0	0	no IPS match	#N/A
Q2_P39375	1	0.474438	6.51892	0.828228	Q2_P39375	JAP02559.C	#N/A	Sm_newGenes_Orth_onlyJapon	SJCHGC08474 protein [Schistosoma japonicum] ||	GTATTGACCAACCTTATGTACCTATAGAGACAAGTTATAGCAAGAAGTCTGGCAATATTG	Smp_072890	expressed protein	sjchgc08474 protein	601	2	3.59126e-76	0.9	gi|76153027|gb|AAX24696.2|SJCHGC08474 protein [Schistosoma japonicum]	AAX24696	3.59126e-76	100	288.115	193	193	2	F:GO:0008270; C:GO:0005622	F:zinc ion binding; C:intracellular	0	0	IPR007087; IPR015880	IPR007087 (Zinc finger, C2H2-like) IPR015880 (Zinc finger, C2H2-type)
Q2_P22483	1	0.300434	6.51572	1.23071	Q2_P22483	C806300.1	TC17544	Sm_noMatches_Gb_bothSt	none	TTTAGAATCATCTGGAGGCTCTATTGTTGGCACACGTTGTACAAAAACATATACAGAAGG	Smp_179730	sad1/unc-84-like protein	sad1 unc-84-like protein	783	19	1.18334e-45	0.618421	gi|256090285|ref|XP_002581132.1|sad1/unc-84-like protein [Schistosoma mansoni] >gi|238666960|emb|CAZ37371.1| sad1/unc-84-like protein [Schistosoma mansoni]	XP_002581132	1.18334e-45	83	187.578	131	110	5	C:GO:0031965; C:GO:0000794; P:GO:0006998; F:GO:0005515; C:GO:0000784	C:nuclear membrane; C:condensed nuclear chromosome; P:nuclear envelope organization; F:protein binding; C:nuclear chromosome, telomeric region	0	0	PTHR12911 (PANTHER), PTHR12911:SF8 (PANTHER)	noIPR (unintegrated)
Q2_P37926	1	0.242744	6.51318	0.907126	Q2_P37926	C919451.1	#N/A	Sm_noMatches_Gb_bothSt	none	TCACAAATTGCTCAGTTAATTTCGGCTCAAGAATTAGGCGAATCAAGCACATGTGACTTA	Smp_154090	protein of unknown function duf729, putative	protein of unknown function duf729 [Schistosoma mansoni]	506	1	1.12199e-56	0.96	gi|256081964|ref|XP_002577235.1|protein of unknown function duf729 [Schistosoma mansoni] >gi|238662536|emb|CAZ33472.1| protein of unknown function duf729, putative [Schistosoma mansoni]	XP_002577235	1.12199e-56	96	222.631	166	160	0	0	0	0	0	SignalP (SIGNALP)	noIPR (unintegrated)
Q2_P27313	1	0.184852	6.51287	1.17083	Q2_P27313	C813361.1	TC14213	Sm_Schisto_Orth_only	SJCHGC07061 protein [Schistosoma japonicum] ||hypothetical protein [Schistosoma japonicum] ||	CGTATTCCATTGCCTTATCTTGTATGGATGTTACGTTTGGCAAATACAGTTTTATTTCAC	Smp_003670	expressed protein	sjchgc07061 protein	1344	3	2.54825e-139	0.823333	gi|256070999|ref|XP_002571829.1|hypothetical protein [Schistosoma mansoni] >gi|238656977|emb|CAZ28059.1| expressed protein [Schistosoma mansoni]	XP_002571829	2.54825e-139	99	499.975	260	259	0	0	0	0	0	IPR019328; SignalP (SIGNALP)	IPR019328 (GPI-GlcNAc transferase complex, PIG-H component) noIPR (unintegrated)
Q2_P24121	1	0.0765032	6.51216	1.26202	Q2_P24121	C808498.1	#N/A	Sm_Orth_inOther_sp	creatine kinase (EC 2.7.3.2) - fluke (Schistosoma mansoni) sp|P16641|SMC7_SCHMA ATP:guanidino kinase SMC74 (ATP:guanidino phosphotransferase) gb|AAA29927.1| ATP:guanidino kinase (Smc74) ||SJCHGC06211 protein [Schistosoma japonicum] ||arginine kinase [Liolophura japonica] sp|O15990|KARG_LIOJA ARGININE KINASE (AK) ||arginine kinase [Aplysia kurodai] ||arginine kinase (EC 2.7.3.3) - Nordotis madaka …	CTATCCATTAACTGATATGAAAGAAGAAGACAGAAAACAACTAGTCGAAGACCATTTCCT	Smp_194770	ATP:guanidino kinase (Smc74), putative	arginine kinase	544	20	4.19565e-93	0.7695	gi|156118911|gb|ABU49845.1|creatine kinase [Schistosoma mansoni]	ABU49845	4.19565e-93	95	343.969	177	169	6	P:GO:0006072; F:GO:0016301; P:GO:0055114; F:GO:0005524; F:GO:0004368; C:GO:0009331	P:glycerol-3-phosphate metabolic process; F:kinase activity; P:oxidation reduction; F:ATP binding; F:glycerol-3-phosphate dehydrogenase activity; C:glycerol-3-phosphate dehydrogenase complex	EC:1.1.99.5	0	IPR000749; IPR014746; IPR022413; IPR022414; PTHR11547:SF13 (PANTHER), SSF55931 (SUPERFAMILY)	IPR000749 (ATP:guanido phosphotransferase) IPR014746 (ATP:guanido phosphotransferase, catalytic domain) IPR022413 (ATP:guanido phosphotransferase, N-terminal domain) IPR022414 (Glutamine synthetase/guanido kinase, catalytic domain) noIPR (unintegrated)
Q2_P04184	1	0.422584	6.51127	0.341013	Q2_P04184	C807847.1	Contig4491	Sm_Orth_inOther_sp	SJCHGC03419 protein [Schistosoma japonicum] ||PREDICTED: similar to BMKETTIN [Apis mellifera] ||ENSANGP00000009384 [Anopheles gambiae str. PEST] ref|XP_308314.2| ENSANGP00000009384 [Anopheles gambiae str. PEST] ||KETTIN [Bombyx mori] dbj|BAB85196.1| BMKETTIN [Bombyx mori] ||GA15129-PA [Drosophila pseudoobscura] ||	TATTCATTATTGTTATCCAGAAGACAATGGAGCATACTTCTGTGTAGCACGTAATGCAGC	Smp_123770	kettin/titin-related protein	0	963	0	0	0	#N/A	#N/A	#N/A	#N/A	#N/A	#N/A	#N/A	0	0	0	0	0	IPR003599; IPR007110; IPR013098; IPR013783; PTHR19897 (PANTHER), PTHR19897:SF14 (PANTHER), SSF48726 (SUPERFAMILY)	IPR003599 (Immunoglobulin I-set) IPR007110 (Immunoglobulin subtype) IPR013098 (Immunoglobulin-like) IPR013783 (Immunoglobulin-like fold) noIPR (unintegrated)
Q2_P17583	1	0.171458	6.50837	1.35129	Q2_P17583	C919990.1	Contig3277	Sm_noMatches_Gb_bothSt	none	GCTGAATTTCCTTCTAGACTCATATTGTGTCATTCGAAAAACAGCAATGTCATCATCTTT	Smp_156750	hypothetical protein	hypothetical protein [Schistosoma mansoni]	390	1	2.17083e-17	1	gi|256052263|ref|XP_002569694.1|hypothetical protein [Schistosoma mansoni] >gi|227284401|emb|CAY16942.1| hypothetical protein [Schistosoma mansoni]	XP_002569694	2.17083e-17	100	92.0485	57	57	0	0	0	0	0	no IPS match	#N/A
Q2_P37850	1	0.338456	6.50403	1.00905	Q2_P37850	C919332.1	#N/A	Sm_noMatches_Gb_bothSt	none	AATCTCTAGTCCTCCCCTTAATCGTCGGCCTTGGAGCTTCTGTAAATGAAAAGCTAAACC	Smp_052390	origin recognition complex subunit, putative	origin recognition complex subunit	554	1	1.47387e-96	0.99	gi|256080545|ref|XP_002576541.1|origin recognition complex subunit [Schistosoma mansoni] >gi|238661811|emb|CAZ32778.1| origin recognition complex subunit, putative [Schistosoma mansoni]	XP_002576541	1.47387e-96	99	355.525	176	175	3	P:GO:0006260; C:GO:0000808; C:GO:0005634	P:DNA replication; C:origin recognition complex; C:nucleus	0	0	no IPS match	#N/A
Q2_P41110	1	0.243054	6.49483	1.92264	Q2_P41110	JAP04492.C	#N/A	Sm_newGenes_Orth_onlyJapon	SJCHGC01252 protein [Schistosoma japonicum] ||SJCHGC02202 protein [Schistosoma japonicum] ||unknown [Schistosoma japonicum] ||	TTGCTTATTCGTGTACTAGAACAGTCAGAACAATGTGACAAATCAGATGCTTTACGTACT	Smp_158250	hypothetical protein	sjchgc01252 protein	672	4	2.58119e-79	0.915	gi|56755207|gb|AAW25783.1|SJCHGC01252 protein [Schistosoma japonicum]	AAW25783	2.58119e-79	87	203.371	144	126	0	0	0	0	0	PF11107 (PFAM)	noIPR (unintegrated)
Q2_P15613	1	0.194037	6.4867	1.9484	Q2_P15613	C915283.1	#N/A	Sm_noMatches_Gb_bothSt	none	CGTATCTGGTAAAAATCAACGCTCTAAACGGTGAAATACCCGGTGATACGAAAACTCCTT	Smp_119910	hypothetical protein	hypothetical protein [Schistosoma mansoni]	532	1	1.49283e-15	1	gi|256069760|ref|XP_002571253.1|hypothetical protein [Schistosoma mansoni] >gi|238652400|emb|CAZ38938.1| hypothetical protein [Schistosoma mansoni]	XP_002571253	1.49283e-15	100	86.2705	41	41	0	0	0	0	0	SignalP (SIGNALP)	noIPR (unintegrated)
[truncated: 4,163 more rows]

## Sheet: Worksheet 3 - Vitelline
Vitelline 2 fold
Better Female tissue comparison
Genes from "Normalized Data between 2 and 6,910 in 1 of 3 tissues" with expression normalized data in " Female tissue comparison" from 2 to 6,910 in at least 1 of 1 conditions.
Tissue ()*	Control	Gut	Ovary	Vitelline														Top Hit
Systematic	Normalized	Normalized	Normalized	Normalized	Synonyms	Contig	Homologue in Gobert et al, 2009 [11] study	Class	Annotation from Blast against GenBank on Jan 2008	Probe Sequence	SOURCE_ID	Description	New Description from BlastX performed on 20/10/2010	Seq. Length	#Hits	min. eValue	mean Similarity	Hit desc.	Hit ACC	E-Value	Similarity	Score	Alignment length	Positives	#GOs	GOs	Gos Names	Enzyme Codes	Enzyme pathsways	InterProScan	MORE IP
[truncated: 384 more rows]

## Sheet: Worksheet 4 - Testes
Testes 2 fold only
Male only control vs testes
[truncated: 2,174 more rows]
