# Supplementary material for: Gene Atlasing of Digestive and Reproductive Tissues in Schistosoma mansoni
Source: PLoS Negl Trop Dis. 2011 Apr 26;5(4):e1043. doi: 10.1371/journal.pntd.0001043 (PMC3082511; doi:10.1371/journal.pntd.0001043)
Supplement: Table S6 — List of differentially upregulated genes common to S. mansoni male and female reproductive tissues (ovary, vitelline tissue and testes). (0.11 MB XLS) [file pntd.0001043.s010.xls]

## Sheet: Sheet1
List of differentially upregulated genes common to S. mansoni male and female reproductive tissues (Ovary, vitelline tissue and testes) obtained by comparing tables S4, S5 and S6.
Tissue ()*	Female Control	Ovary	Vitelline	Male Control		Testes
Systematic	Normalized	Normalized	Normalized	Normalized	Raw	Normalized	Common	Synonyms	Genbank	Gene Symbol	Contig	Class	Annotation from Blast against GenBank on Jan 2008	Probe Sequence	SOURCE_ID = genome prediction, WARNING! Some of the probes are NOT for the predicted gene, but rather they are for the opposite strand of the prediction	Description	CONTIG_ID	GENE_START	GENE_END	OLIGOS = other oligo probes matching the same prediction ON BOTH STRANDS (WARNING!!!)	SEQUENCE = genome sequence prediction
Q2_P00520	1	2.89639	2.46133	1	15.8431	2.50511	0	Q2_P00520	0	0	C801457.1	Sm_Orth_inOther_sp	similar to GenBank Accession Number AP001507 tRNA/rRNA methyltransferase in Bacillus halodurans [Schistosoma japonicum] ||SJCHGC02790 protein [Schistosoma japonicum] ||PREDICTED: similar to phosphomevalonate kinase (predicted) [Danio rerio] ||PREDICTED: similar to phosphomevalonate kinase (predicted) [Danio rerio] ||PREDICTED: similar to phosphomevalonate kinase (predicted) [Danio rerio] ||	AATGTTTGTTAATACGTATTGTTACACCTATAGAAACTAGAATCGAACGGGGTTGGTCAC	Smp_072460	conserved hypothetical protein	Smp_scaff000248	204954	205580	Q2_P00520	ATGATTTCAGACCTAATGATTCAAGAATCGACATCTGTTTGTGTTGTTTTTAGTGGAAAAAGAAAATCAGGCAAAGATTATACTGTCAATCGTCTGACTAATCTGCTCCAACGCAATCATCTTTCTTGTTTAGTGGTACGAATAAGTGAGCCAATTAAGTCGTATTTTGCTGAACATTATGGATTAGATTTGTCGGAATTATTATCCTCAAACGAATATAAAGAAAAATATCGAAAACAAATGATTGATTGGATGGAACAAGAAATAAAAAAAGATCCTTATATATTCACTCGGAAATCACTGCTTGAAAGTACTAGACGATGTGGCATACCGCATCCTGATATTATTATTATCTCAGATGCTAGAAGAATAAATGATGTGGACTACTTCATCAGAACA…
Q2_P02980	1	3.3491	2.00934	1	97.4165	3.2442	0	Q2_P02980	0	0	C805915.1	Sm_noMatches_Gb_bothSt	none	CGTTCTTATGTCAAGTCCAACAGCCAGTCGTGTATTACGAGCGGTTATTCGACGTTTAGT	Smp_090030	expressed protein	Smp_scaff000422	8530	19434	Q2_P00928,Q2_P19432,Q2_P37898,Q2_P22198,Q2_P02980	ATGGACCGATCACAAGTTACAAAAAGCACTGTAAAGTATTATTTGAATCGCGTGCATTGCTTGTCGTCTGTGACAGATATTAAAGAGAAAAACAATTTTATACTAAATACGTTTTTGGCATTTCAAAAAGATGGTTGGACAATAGCACTACACCCACAAGTATGCAGGTGTTTAGAAGAATTAATTGCAGATGCAAACGTGGAATGCATTGCTTTCTTGCTAAAAATTCTATCCAAAAGTTGGAATCGAGTAATCGATAGCAAGTTTGCATACCATTTGCTTCACAAGGCATTGTTTAAATGTCAAACAGCTGAATATAATACCGACGAATTGATTGTTGATCTTATACGAAGTTTCTGTACTCATATGAAAGAAAATCTGTCAGTCTATATAACCAAT…
Q2_P05409	1	2.37655	3.37236	1	30.1286	2.00234	0	Q2_P05409	0	0	C810012.1	Sm_noMatches_Gb_bothSt	none	ACGATCATCCTCTTTTACTTCATGCACTTTAGTTGATTCAAGGCGATCAACAGTACCTGG	Smp_192070	hypothetical protein	Smp_scaff017433	35	4254	Q2_P34368,Q2_P05409,Q2_P25279	CGTTGTTTAGGTTTATTGGACCGTTGTGGGGTGGAAGATTTATGCGCAATATTATATGATTTCTGGAATAATAATTGTCATGCTCCATTTTATCCAGCTCATTCTTTTTTTAACTCATATGTTATATATCCAACATGTTGGGAATTATCACGTATGGAAGAATCAGTGGTAACACGATCATCCTCTTTTACTTCATGCACTTTAGTTGATTCAAGGCGATCAACAGTACCTGGGGAGGATTATGAAAGGAATTATCAAATGTTAATAAATTGTCGTGAAAGTAAACCGTTAAATGGAAGTTGTTTAGTTAGTTATTTATTATCTTGCAGTTATATGGGTACAAGTTTTCTTGCTTCACACCCAATATATAATTTGAATAATTTGTCTTCACCTTGTTGT…
Q2_P05468	1	6.05677	2.30708	1	161.239	4.53816	0	Q2_P05468	0	0	C810160.1	Sm_noMatches_Gb_bothSt	none	TTTGGTCTAAAATAGTATTTCTTTCAGCCTGTTCACATTAGTGAGAGACGAATTGTGTGT	Smp_180190	expressed protein	Smp_scaff001975	22560	63502	Q2_P01974,Q2_P29075,Q2_P25406,Q2_P05468,Q2_P09320	ATGTCCGATCCAGCATTCTGGACACCTCCGGACTCACCGGAGTTTAGGGGGATAGGTGCTATATTTTCTGAAGATTTAGATGCAGACCTGTTGACCGAAATAGATTTTGATGTGCAACAACCAACACCATTTTTAGGGTTATGTTGTGATACAGTAGATCCAATCAAGTTTTTGTCGGAGACGGAGTTTGAAAAGCGTTCTGTCGTACCATTAGTTGGCTGTATCCGTTCAGTTTTGGGTTTCCTTGGACCACTCACGAGTTTGCTGGAAGCAAAGACTCAGAAAAACTGGTTCAAATTTTTCCATGGGAAAATGATCAAATTGAGTGCTCAACAAAGAGCAGAATTTTCTGAATTCAATACTTTAGAGTGTGTTCGTCCTAATTTCAAGTCCTATTTT…
Q2_P08561	1	4.46263	2.25545	1	43.0534	2.11367	0	Q2_P08561	0	0	C901974.1	Sm_noMatches_Gb_bothSt	none	GTGTTGATTGTAAAGGTTTTAAAAATTCAAGAACCACTAGTATGTCCTGATTGCCGACAA	Smp_071540	expressed protein	Smp_scaff000244	842339	850662	Q2_P41000,Q2_P39401,Q2_P08561,Q2_P05502,Q2_P31297,Q2_P11502,Q2_P28267	ATGAAGCACAGCAGATCTTCAAATAATCATTCCCTTCATGCAGGTGGGAAATACAGAATGCTTTCAGCCCTCGAGTCACCAAGTATATCTGTCTATCCTGTAGCTGATTTAATGAGAGCACGTGCTGAGTTTATTCACCAGTGGAATGTATCAATGTCAAGCCATTCTGTAGCCAAGTCAATCAAAAGTGATCATTACAAATATCCACCAAATGTAACTATGAGAAATTTTCTAGAATATCCATTTCATGATAATGCATCGGAAGTATTTCCGTTTCTTCGTACTACAAAAAATATAAACACAACCCAAGTGAAGTCTCAAGTTGTAGAACAGTCACTTAAACGCCAAAAGATTGAAATTGAAGTCGATAATATATCTGATAAAGAATTCAGGCGTGTT…
Q2_P11074	1	2.54799	2.22318	1	16.4379	2.10988	0	Q2_P11074	0	0	C905765.1	Sm_Orth_inOther_sp	PREDICTED: similar to ENSANGP00000015911 [Apis mellifera] ||GA18823-PA [Drosophila pseudoobscura] ||PREDICTED: similar to coactivator-associated arginine methyltransferase 1 [Strongylocentrotus purpuratus] ||PREDICTED: similar to coactivator-associated arginine methyltransferase 1 partial [Strongylocentrotus purpuratus] ||CG5358-PA [Drosophila melanogaster] ref|NP_649963.1| CG5358-PA [Drosophila …	CCGTACTGTATCCGAATCCGAACTAAGTTCAATCGATATTCCTCTAAATTATCAAATTAC	Smp_070340	protein arginine n-methyltransferase, putative	Smp_scaff000238	296494	312391	Q2_P12896,Q2_P11074,Q2_P32332	ATGTCAGCGGAGTATCATAATGTCGAGCTTCGTATGTTTGATGAGGCCCAGTTCACTTGTCGAACGCTTGGAACTGGGTTGACAGTTGGGTTGAGAAACTCCAAAGTGATTTCTGTTCGTAGGGATAATGAAACTGTTAAGGAAATCCATATTTCTTCTTTGTCTAACATATATCGATTCTCACAAAAAACAGTAGCTGTTTGTACGAAAAAATGCGTTGGGGACGCGGTTTTCACAACGTATTTGCTGGGGTTTGATTCTCCAGGGGATGTCCGTGGCTTTTTAAATTCTTCCGATCTACTGAAACCGCTATGTAACGAGAACAAGAAGGAGACCCGAACTTCCATTTTCGATAGGCGCACTGACTCTTGGTCTGCAGTACAGTATTTTCAATTCTAC…
Q2_P11108	1	4.36258	2.1282	1	18.4321	3.8365	0	Q2_P11108	0	0	C905907.1	Sm_noMatches_Gb_bothSt	none	GATATAAATTTGGACCCGGTGTTCGAAACTGGAGTGCAAGTTGAGGTGAATGGTTCATCC	Smp_157290	expressed protein	Smp_scaff000199	350814	370260	Q2_P13848,Q2_P33720,Q2_P10892,Q2_P30688,Q2_P36980,Q2_P30896,Q2_P23746,Q2_P16669,Q2_P11108	ATGTTACTTTCTGAATCCAGAGCCAATCTTTTCGACTCTTTCAAGGCTGATTCTCCGGGTGATGAGTTCAGCAAACCAAAGAAATGCTTGAAGTCAGGATCAAGCCCTCAAAAGTCATTGAATATGGTTATTTTGCAAGATGAAAATGATGATGATGACGAACGTTTGGCCCGACGAAAGTCACGTTTGCTGGAGCCTCATCCCGCTAGTGTTAATAGTCCAGGTGCTAACTCTACTGCAGCTAGACGACGCGCAGATGCCGCAGCTCCACGTGGTATACCTCAGGCACAAATTGGTGAACATTATGGCAATTGTATTCGACTAGCTGCAGAAAATAAAATCACGGCAAAAAATGCGTTTAACTTACATCTGATCGATTACATGAGTGAAATGATAAAA…
Q2_P11568	1	6.18527	2.55507	1	48.4663	6.50797	0	Q2_P11568	0	0	C906853.1	Sm_Schisto_Orth_only	SJCHGC03992 protein [Schistosoma japonicum] ||	CGATGTTGAATGTGTTGCTAAAGTCGATTCAGCTTATGTTTATTATGAAGGCGATGATAT	Smp_145810.1	poly [ADP-ribose] polymerase, putative	Smp_scaff000107	44739	60260	Q2_P35936,Q2_P39186,Q2_P05582,Q2_P24683,Q2_P11568	ATGAAGCGTCCCGCTGATAGTGTGGGAGACGACTGTACATTCAGGCGTGCAATCTGCAAAGGCAAAGCACCAGTCGATGTTGAATGTGTTGCTAAAGTCGATTCAGCTTATGTTTATTATGAAGGCGATGATATTTACGATGTTATGCTAAATCAAACTAATGTTCAAAATAATAACAATAAATACTATATTATACAGCTTTTGAAGGATGAAAGTATAAATAATTACTCAGTCTGGTTTCGTTGGGGTCGAGTTGGGAAATCTGGTCAAAATAAACTTGAAACTTTTGGTTGTAATTTACAAGCTGCTAAGAATTGTTTTGAAAAAAAATTTCTAGACAAAACACTAAATACGTGGGAAGAAAGAAGGAATTTTATAAAACACAAAGGGAAGTATGAT…
Q2_P12157	1	2.93477	2.01136	1	49.0625	2.11385	0	Q2_P12157	0	0	C907953.1	Sm_Schisto_Orth_only	SJCHGC04069 protein [Schistosoma japonicum] ||	GCGGTTGTTGGATACACAGAAAATACAGTCCAGTCTAATCTATCAAAACAATTTGTAACT	Smp_047330	expressed protein	Smp_scaff000120	1026449	1039262	Q2_P14314,Q2_P12157	ATGGGAAAGTGGAAAAAGGATCTAAAGGCCTATGCGAACGAAAATCATCAGGAAGGTACTTCAACAAATACACATTATAAATTACGTTTTCAGGCCCATAACACCGTTCATATTCCTCAAGAAATTGCTATATCTGTGAAAAGGACGGCACGCGGTGAGCTAGACTGTAAAGCTAGGACTCGCAAACATTCAAAGAAACCAAAGTCGACTGGTTGTCCTTCCGCAAAGTTGTCAGGAATTAATATCGATTTAGACAAATTAAATCAAACTTGTAGCGTTAACAAGGAATATCCCAAGAATAAAAAGCTTGGCCGGCTAACGCATGGAACACGAAAATTGTTGCTTACTAGTCTACCATGCAGTGTCAACCAAACCATTTTGAGGGATATTTTTCCATCA…
Q2_P12498	1	2.23937	2.04551	1	86.3439	5.41838	0	Q2_P12498	0	0	C908644.1	Sm_Orth_inOther_sp	SJCHGC06419 protein [Schistosoma japonicum] ||unnamed protein product [Mus musculus] ref|NP_848806.1| hypothetical protein LOC226418 [Mus musculus] ||unnamed protein product [Mus musculus] ||unnamed protein product [Mus musculus] ||HIV-induced protein-7-like protease [Rattus norvegicus] tpe|CAE48374.1| TPA: HIV-induced protein-7-like protease [Rattus norvegicus] ||	GTGATCCAATCAAGTATTCTGAAGCATTCCTTGGGATGTCAAATGAACAATATTCAAATC	Smp_181000	expressed protein	Smp_scaff002003	63899	74759	Q2_P02662,Q2_P12498,Q2_P21756	ATGCAAGCATGTCCATTAAATTCCAAAGATTTGTTAAAATTACGTTGTCGATTTCGTACTGGACAGTATACTTTGAATGATTTAACTTCTGATTCAACTATTGATGAACTATTGCAAACAATTACTTCACTTATAGGTGTTACACAATCTCGTATATCACTTTATTATGGTTATCCTCCAAAAAAGTTGGATTGTAGCATTTCAAGTCTTAGTAAGCATCTTTGGGAGATCCCTATTCGTTCGGGTGACATGCTTACTGTTGATGTAACAGAAGAAAAACCAGCGAACGTCAATTCACAAAATGTAAAACTTCAATCTCATAAGCATGAAATAATCTCTAATAAACAATCTGAATCACATATTGTTCGATTATGTGCACCATCTGATAATTCTTGTCTA…
Q2_P12618	1	2.84531	2.01769	1	151.523	3.10723	0	Q2_P12618	0	0	C908931.1	Sm_noMatches_Gb_bothSt	none	GACGATGCTGTGAACGATAAGAACGTCAAAACGAAAAACTCCACATCATATTTTAAGAAA	Smp_171180	hypothetical protein	Smp_scaff000421	360477	363307	Q2_P12618,Q2_P32441	ATGATGTTCCGTATGGAAAATCCTAGGCAAGCAGTAGATCCTATACCATCAGATTTGGCAACACCGAATTGCTCAATCGAGCTGGATAATCTAGTGACAGTAACAAATCGTATGAATAATATTCAACCACGTGCAATCAGGAAGACGACTACACCAAAAATCAAAAGAACTGAAACTAATAGTAAACTACACAATAATTCAATGCAATCATCCAATGAATTAACATCATCATCATTATTGTTTAAACAAAATGAAGAGAATATTGGCGAGAAAAAATTTATTTCTACTAATTTAACAGATTCAAAAAAGAAACAAATGAAATATAACACAAACGATAATCATTATCAGTCAATGAATGATCAAAATGCTTTAATTGTACAGTTATCAAAATATATGGAT…
Q2_P18463	1	2.31355	2.19307	1	127.542	2.44699	0	Q2_P18463	0	0	C800676.1	Sm_Schisto_Orth_only	SJCHGC04972 protein [Schistosoma japonicum] ||	GTAAACGTGGTGTAATTCGAATCCTCTGTCCTAGTATGGCTAGTTGTCCTGCTAGTCTTG	Smp_165220	embryonic ectoderm development protein, putative	Smp_scaff000297	72778	78582	Q2_P02576,Q2_P18463,Q2_P05400,Q2_P36790,Q2_P16508,Q2_P01511	ATGAATGGGTATACAGATAGTTCTGTGCAGACTCAAAATATGACTCAATCAAATAATTTTGCATCGCCTAATAAGAGAGAAAGAACAGTGAATAGTAATCCTCACTCTTTTTCTCTCTCACCAAATATATCACCAAGAACTATCGAGCATCCCAGTCAAACTTCTTTGCCAACAAATCTAATGAATAGTCTTCCCAACGTAGTAGAAACCGCAGCTGTACCAAACTTCCAATATAAACCAACATGCATCATACGTGAAACACATAGCCAATCTGTTTTCGGTGTTGCGTTTAATTCAGTCAATCGAAGTCAACCAACTGATCCGCTTCTTTTTGCTACAGTTGCTAGTCACTATGTTACAGTTTATCAATGTAGTCTGAAGAATGATCTGGAAGATAAA…
Q2_P19920	1	5.27751	2.05202	1	30.819	2.9441	0	Q2_P19920	0	0	C802761.1	Sm_Orth_inOther_sp	SJCHGC05440 protein [Schistosoma japonicum] ||ATP-dependent RNA helicase putative [Theileria parva] ref|XP_765295.1| ATP-dependent RNA helicase putative [Theileria parva] ||ATP-dependent RNA helicase putative [Theileria annulata] ||Hypothetical protein T26G10.1 [Caenorhabditis elegans] ref|NP_499069.1| T26G10.1 [Caenorhabditis elegans] sp|P34580|YN21_CAEEL Putative ATP-dependent RNA helicase T26G…	CAAATGTTGGAGGATACTTTTGAACAACAGTTGGCTTTTATAATAACAAAGTTGCATCCC	Smp_090440	dead box ATP-dependent rna helicase, putative	Smp_scaff000424	299346	305913	Q2_P16136,Q2_P19920,Q2_P05270	ATGTCTTCTAAAAGTTTCAAGGAACTAGGTGTTTGCAATGAAATATGTGATGTTATTTCAACTCTTGGTTGGGTGAAACCGTCTGAAATACAGCTGAAAGCTATTCCGGCTGCTCTTCGTAAAAAAGACATAGTGGGGCTTGCAGAAACTGGATCTGGGAAAACTGCCGCCTTTGCCATACCGATATTGCAAGATCTACTCTCAAAGCCTAGACATAATTTTGCATTGATACTGACTCCAACAAGGGAATTAGCTCTTCAAGTCAAGTGTCTTTTTATGGAACTAGGTGATAAATTTGGTTTGAAGGTGGTGTGTTTGGTAGGTGGCCAACATGTCGAAGATCAAGTTCGTGATTTAAAAAGACTTAAATTCCACGTAATTGTTGGAACACCTGGCCGA…
Q2_P20804	1	2.81108	3.42293	1	30.8265	2.95189	0	Q2_P20804	0	0	C803987.1	Sm_Orth_inOther_sp	PREDICTED: similar to SWI/SNF-related matrix-associated actin-dependent regulator of chromatin c2 isoform a isoform 2 [Strongylocentrotus purpuratus] ||PREDICTED: similar to SWI/SNF-related matrix-associated actin-dependent regulator of chromatin c2 isoform a partial [Strongylocentrotus purpuratus] ||PREDICTED: similar to ENSANGP00000027316 [Apis mellifera] ||PREDICTED: similar to SWI/SNF-related…	CGTAGTCAACCTTCTACAGGTAATTTAGATGCAACATCACAGTCAGTAATTGTTAATAAC	Smp_152650	SWI/SNF complex-related	Smp_scaff000154	682439	701218	Q2_P20804,Q2_P32594,Q2_P36346,Q2_P21227,Q2_P23628,Q2_P31527,Q2_P27710,Q2_P08035,Q2_P38119,Q2_P11730	ATGAAAGCTGAAGAATTCATGAATACAAATACATCGGCGACAGCTGTTACTAACAATTCTTCCGCGCATTATACTGGCTCTTTTACACCAACTTCTCATACGGATAGTGGAAGTAAAAAGAAACGTCGTAGATCTCCTTCTCCGTCAGCATCTGACTCAACTATGCCAAATGTTAGTGGTAAGAAAAGACGCCCTGGTTCATCCTTTACTGGTTCACATGAACGTTCAAGTCGTGGGCCAAGTAATCATGGTGGATCTCGTAAAATTCGAAAAGAGGATGAAGATGAATCATTTTCATGTCAAACTGGTCCACAAGATCCTAACAAAGAGGATACAAATGATACAGATATCACTAAAGATTTTGATGATCCTGAACCACCAAATAAAATTACACAAATT…
Q2_P20999	1	16.7671	2.27853	1	885.862	5.14323	0	Q2_P20999	0	0	C804244.1	Sm_Schisto_Orth_only	SJCHGC09795 protein [Schistosoma japonicum] ||	TTTCAAAAATACCAGTCCGCTCCCTGATGCTATAAATTAAATTCCACCCCTTCGAAAAGA
Q2_P21853	1	2.98372	2.06952	1	29.3563	3.17323	0	Q2_P21853	0	0	C805452.1	Sm_noMatches_Gb_bothSt	none	TAATCGAACTGTATTACATTGGTCTCATAATCTCGCGAAACCGTTGGCATATCTTGCTTG	Smp_154540	expressed protein	Smp_scaff000174	132166	185247	Q2_P33536,Q2_P18905,Q2_P14669,Q2_P34571,Q2_P13504,Q2_P33358,Q2_P13464,Q2_P33313,Q2_P00402,Q2_P18459,Q2_P00216,Q2_P14115,Q2_P33991,Q2_P20361,Q2_P01506,Q2_P03304,Q2_P22576,Q2_P21853,Q2_P02740,Q2_P30527,Q2_P10739,Q2_P24607,Q2_P06314,Q2_P00530,Q2_P13665	ATGGACTTCACTGTACCCCTAACATACTATGCAGAATGGTGGAATATACATACACACCGCTGCAATCATATCAACAGACCACCTGTTAACCAGGAAATGTATGGCTACGGTCGTTCTTTTGTTGCCGACTGGGCTCGTATTGGTGCTGTTAGCATAAGTCATGCCTCCGATGAATTCCAGATTGAAAGTCAAATGTCCACGAAGCTGGTTGGTAAACTTCAATATTTTCATAACCCTGTTCCATTATTACCAACACACTACTCATATTCAGTATCAGGAACTAATAAATCTTCGTTTAATTATGATAAACAATTCGAAGAAGAAAAAGGAAAAAATAAAAAGCTGGTTGATTCATCTACTGTCCGGGATTACGGCTATGAACAGTTATTGAACGATTAT…
Q2_P22206	1	2.63468	2.33231	1	40.4506	3.7707	0	Q2_P22206	0	0	C805925.1	Sm_Schisto_Orth_only	SJCHGC03566 protein [Schistosoma japonicum] ||	AAAGAGACTCAATAGCCTACTTGAGAGTGTAGTTCTAGCACTACCAATCAATAAAATAAG	Smp_076050	expressed protein	Smp_scaff000261	131341	146158	Q2_P22206,Q2_P27473,Q2_P07861,Q2_P10247	ATGTCGAGATATAAATATGTGGACCTGAAAAGTGCATCTGGCAGTGTTAATGTCATCGCCATTGTTAAACATGTTAAGAAACCGAAAAAAACCAAAGGTTCTTCATACTCACTATTTTTCTCGATCACTGATCCTTCTTTAAATGGTGATAAAATGTCATGCATTGTTTTCCATGATGCGGAAGGAAATTTACCTCAGATTAAAAATCCTGGAGATATTATCATTATGCATAGACTTGTGATAAAACAATATAATGGTCGAAACCAAGGCTGCGGTTATGGTGCAACAGGTTTCAGTGCAGCTGTATTTTCAGGTGTTCGTTTGGATCCATTAACTCCTTTTAAATCAAACACTCGATGCACCCATGATCCTCATCTTGCTGCCTTAACAGGACACAAT…
Q2_P22955	1	2.33322	2.76662	1	65.7293	2.23771	0	Q2_P22955	0	0	C806919.1	Sm_Orth_inOther_sp	unnamed protein product [Tetraodon nigroviridis] ||glutaminyl-tRNA synthetase [Schistosoma mansoni] ||SJCHGC01583 protein [Schistosoma japonicum] ||unknown [Schistosoma japonicum] ||ENSANGP00000014418 [Anopheles gambiae str. PEST] ref|XP_319458.2| ENSANGP00000014418 [Anopheles gambiae str. PEST] ||	TTTGTGTGATTCCATCGAGAATATTACACATTCATTATGCACTAAGGAATTTCAGTCACG	Smp_148050	glutaminyl-tRNA synthetase (glutamine--tRNA ligase) (glnrs), putative	Smp_scaff000123	1053307	1062283	Q2_P22955	ATGTTAGTGAATGGTGACAGTGACGTAGTGGGAGAAGCTGCTAAGTTTCACAAGCCAGGCGAAAATTATAATTCTCCCGGTTATGTTGTGACTAAAGATACTATGAGGTTATTGAAAGAACACATGAAGCAAACCGATGGTATAGTAGTTACCAGGTTTCCTCCTGAACCAAATGGTATTTTACACATCGGCCACGCAAAAGCAATTAATTTTAACTTTGGTTATGCAAAGAAACATGGTGGCATAACCTACTTGCGATATGATGATACAAACCCTGAGAAGGAAGAGGCAGAGTTTTTCGAAGCTATTGAGGACATGGTTCGATGGCTGGGGTTTACTCCGCACAAAATTACTTATGCCTCGGATAATTTCCAACAGTTATACGAATGGGCAATTAAG…
Q2_P23141	1	4.41048	2.00016	1	48.364	2.37076	0	Q2_P23141	0	0	C807186.1	Sm_Schisto_Orth_only	SJCHGC04787 protein [Schistosoma japonicum] ||	CCTTGTCTTCTGAACTACACTATGTATAATGACTGTCCTGAATTAAGAAGATCATTAACC	Smp_096900	expressed protein	Smp_scaff000600	79203	90057	Q2_P33876,Q2_P14005,Q2_P29127,Q2_P23141,Q2_P08017,Q2_P27684,Q2_P07554,Q2_P09379	ATGTCAGCTTATCGAATGTATCGTTTATTTTATCAAAAGTCTCATTTCTACAACTATTGTATATATAATATTCAGGGAAGATTTTGCAGTAAACCAAATTATAAAATTACCACATTATTTGAAAATTTAGCAAAGCAGAACATTTCGAGATCATACATTAACTCTGTTTTATCACCATTAGGTGATTTTACTGTTTCAGTTAGTGATTGTAGAGATATGAACAACAACTTACATTCAACTCACTTATCATTTTGGCCTTGTCTTCTGAACTACACTATGTATAATGACTGTCCTGAATTAAGAAGATCATTAACCAACTACATTCTTAGCCATAAAAATGAACATAGCAATGTTACGTTAATGTGTACATTAAAATTGTTAGGTATTCAACAGCGTCAT…
Q2_P23192	1	7.14609	2.00276	1	17.6008	12.0018	0	Q2_P23192	0	0	C807248.1	Sm_Orth_inOther_sp	DNA polymerase epsilon subunit B [Danio rerio] ref|NP_775353.1| polymerase (DNA directed) epsilon 2 [Danio rerio] ||POLE2 protein [Xenopus laevis] dbj|BAB12726.1| DNA polymerase epsilon subunit B [Xenopus laevis] ||PREDICTED: similar to Polymerase (DNA directed) epsilon 2 (p59 subunit) [Rattus norvegicus] ||PREDICTED: similar to DNA polymerase epsilon subunit 2 isoform 1 [Bos taurus] ||PREDICTED:…	AACTAATCTGGATAGGCCAGATACTTTGGATCAGTTGACTACGCTTTTCAGTGGTTATTC	Smp_124120	DNA polymerase epsilon subunit B, putative	Smp_scaff000005	2326974	2344106	Q2_P23192,Q2_P24541	ATGCCAGTTTATTTTTTGATAACACGTTTCCTTCGCCTAAACCTGAAAGAGGTTTCGAAGTCGGATATTGACAAGCCCTTCAAACTAAATGGTCTTTTTCTTGCCCCAGATGCTTCTCAGTACATACTATCAATTGTTCAACGTGTTGACCCCGGGAAACGACAAAAGGTTCTTCGTAAGCTGGTGGAAACAATCCTTAAGCAAAAAATTGATAACAACAGAATTTCGAAGGCACTGTGTGAAGCAGCTGTCAAAGAGTGTCGAGCAGAGCACTCTACAGATAATATTGTCCTATACGTCATCGATGCTTTTTCGGTCCCATACTTTCGTTTCTCCAAACCCCTGAAGAAGTTTGTTCCATTTGTGCCTGCTGATTCGTCAGAGAATCGTTTGATATTT…
Q2_P26276	1	2.64954	2.08612	1	940.648	3.32203	0	Q2_P26276	0	0	C811730.1	Sm_Orth_inOther_sp	similar to aminoacylase 1 [Danio rerio] gb|AAH45399.1| Similar to aminoacylase 1 [Danio rerio] ||Zgc:55605 protein [Danio rerio] ||PREDICTED: similar to ENSANGP00000019075 [Apis mellifera] ||aminoacylase I [Sus scrofa] ||N-acylamino acid aminohydrolase (Aminoacylase 1) [Sus scrofa] dbj|BAA76403.1| aminoacylase-I [Sus scrofa] pir||JN0584 aminoacylase (EC 3.5.1.14) I - pig sp|P37111|ACY1_PIG Aminoa…	TCATGGTCTTGCTTTGATTGAAAATACGGCCGCTGAAAAATTCCGGATATTTTTAAATCA	Smp_019630	aminoacylase-related	Smp_scaff000037	208743	219062	Q2_P36163,Q2_P26276,Q2_P08081	ATGAACGATAATAACGACAAGTACTTGGATGAAATTGCCGTGAAGAATTTCATTCGATACTTACAATTTGTGACAGTTCATCCTAATCCATGTTATCGACCTGCTGTTGAATGGCTTGTTAAATTGGGTCAAGAATTACAGCTTATATGCAAGGTAGTTGAAATCGTTCCAGATAATCCTATCGTCATCATGCGTTGGGATGGATATCAACCGGAATTACCGGCAATCATGTTAAATTCACATATGGACGTAGTACCAGTAGTCGAAGAAAAATGGTCATATCCTCCATTCAGTGGTATGATTACACCCGATGGTAAAATATACGGTCGAGGTACTCAGGATATGAAATCAATTGGTATTCAACAGTTGGAGGCTATTCGAAGATTAAAATCATGTGGA…
Q2_P29404	1	2.04331	2.4367	1	65.8275	3.08605	0	Q2_P29404	0	0	C903569.1	Sm_Orth_inOther_sp	Hypothetical protein MGC63673 [Danio rerio] ref|NP_956774.1| hypothetical protein LOC393452 [Danio rerio] ||PREDICTED: similar to dynein 2 light intermediate chain [Danio rerio] ||	GGCGTTGTAATGACACCCAATAACATTTTGTTTGTTGCTTTTAAATTACTTAATAGCCCC	Smp_159340	hypothetical protein	Smp_scaff000226	70077	80281	Q2_P29404	ATGACGGTTAATAAAAACAGTATTGTTTGTTGGCACTATGGTTGTTTAGGAAAAGAGAAAAGGTGGTCGGTTGATGACATTAATTTCCAAGATTTTGAATGGGTATTCCAACTTGACGGGAAAAGTACAATTATCAACCGATTTCTCGAAAAAGATGAAACCCCTAAGTCTACCCTAGCTCTTGACTATACTTTTGGACGGAAAGGTGCAGGGAATTATCATACTCGAGTTGTGTCGCATATATGGGAGCTAGGGGGTGGTGTAAAACTTTCAGATCTAATCGGCGTTGTAATGACACCCAATAACATTTTGAATCTTCACCTTATTTTAGTTATTGATCTATCCAAACCAGAGGAACTTTGGGATACGGTGGAGACTTTGTTGAAGTCAGCTTCTGCC…
Q2_P32153	1	11.379	2.45865	1	204.159	2.99503	0	Q2_P32153	0	0	C908324.1	Sm_Orth_inOther_sp	SJCHGC03252 protein [Schistosoma japonicum] ||dynein axonemal heavy chain 8 [Mus musculus] gb|AAK60623.1| axonemal dynein heavy chain 8 long form [Mus musculus] ||axonemal dynein heavy chain 8 long form [Mus musculus] ||unnamed protein product [Mus musculus] ||PREDICTED: similar to dynein axonemal heavy polypeptide 8 [Pan troglodytes] ||	GTTACTTCACTTTATTTACGTTGTCCGCCTAACAAATCAGCTGATCATTGGGTATTAAGA	Smp_165820	dynein heavy chain, putative	Smp_scaff000308	205153	295371	Q2_P18110,Q2_P20919,Q2_P32153	ATGTTATCTGAAAGTTGTGGATATAAAGAGATCCGAGTGAATGCATCCAATGTTAGTGATTTTGTGCAAGATAAACCCGTGTATTTAATAAAATCTTTCTTCGATCCCGAAGGTATGAAAGCTTTGTTTATTGGTCTTAAGTCTGAAAAATCAGATGTTAATGAAAGGATTGGTGTTTTCTCACGTTCACTGGTCCCAGCTAGACCGCGTGTTGTTGTATCTACAGTGGCTGATGCATATAAACTCGGTTCGTGTGCTGTCTTTACAAAAGTCAATGCAGAACTTCGAATAACAGCTGAGAACATTTCAAAAGAAGTGAATTTTCTGACAACAGACTTAGCCAAGGACTTTTTGAATGCGTTTGGAAACCTACTCGATTCCTTGATGTTACCACAGCTT…
Q2_P32873	1	5.2055	3.57812	1	34.5345	3.95957	0	Q2_P32873	0	0	C909743.1	Sm_Orth_inOther_sp	SJCHGC02418 protein [Schistosoma japonicum] ||unknown [Schistosoma japonicum] ||PREDICTED: hypothetical protein XP_783518 [Strongylocentrotus purpuratus] ||PREDICTED: hypothetical protein XP_422421 [Gallus gallus] ||PREDICTED: hypothetical protein XP_532607 [Canis familiaris] ||	AGAGTTTTTGGAGCATGGTGGTGTATTGTGTTTACAGGAAGTATGCATTTCATCAAGTGC	Smp_135270	expressed protein	Smp_scaff000048	820441	851316	Q2_P02094,Q2_P21128,Q2_P32873,Q2_P03434,Q2_P22725,Q2_P14366,Q2_P34258,Q2_P00100,Q2_P12007,Q2_P31831,Q2_P11688,Q2_P31489,Q2_P37738,Q2_P17335,Q2_P21075	ATGATCATGGCATCTGCGAAACAGGATATTGCTACCTATAATGTAACTTGTTTGTTACGTCAGTGGGATTGTGCATCTGAAGAAAAACGTCGTCAGCTTCTTGACGATTTCATTAAACAATACTACAATCGTACTGGACCTGATTTGGAATCCGAATTCGCCCAAATGGCTAGTTTATTTTTGGCTAGAATATGCGTATGGATAAAATTAACTTACATGTCAGGGACTTGTCTAACAGAACAGCTTCAAGCTCTTCATGTATTTTTATCAGCATCAAACAGTTATAATTATTTACTAGAGTTTTTGGAGCATGGTGGTGTATTGTGTTTACAGGAAGTATGCATTTCATCAAGTGCAAAAGAAGTGGATAAACGTTGGGCGCTTAAAGTATTATCTTGC…
Q2_P33242	1	2.47275	2.00277	1	168.861	2.25786	0	Q2_P33242	0	0	C910369.1	Sm_Orth_inOther_sp	SJCHGC08413 protein [Schistosoma japonicum] ||PREDICTED: similar to ATP-binding cassette sub-family F (GCN20) member 2 isoform 1 [Strongylocentrotus purpuratus] ||unnamed protein product [Mus musculus] ||ATP-binding cassette sub-family F (GCN20) member 2 [Danio rerio] gb|AAH47181.1| ATP-binding cassette sub-family F (GCN20) member 2 [Danio rerio] ||Abcf2 protein [Danio rerio] ||	CACCAAGTTAGCTTTCGATATGGACCAGATAAGGTAAGACTAAATATTATTCTAACGACT	Smp_040540	ATP-dependent transporter, putative	Smp_scaff000099	1102532	1117714	Q2_P21759,Q2_P11052,Q2_P33242	ATGCCATCCGAGGATAAAAAGAAAAAGGCTCAAGCAAAGAAAGACGCGGTCAAAAAGCGAAATCAAAAGCAAACGCGGTCAGTACCAACTGTTTTAGACAACGATAGTGATGTAAAGACTGATAAGAATACAAATCCTACCCCTCAAAATGGGTTCGTATCTCAATCTTCGAATCACGATCAGACACGTGATGATGACTTCGTGGGTAGTGATGACGAAAATAAGGAAGTACACCAGTCGTTAGTTGAAACTTTGGAATGCTTGGATCTTGTTAGTGAACGTGTTGCCGCTTATCGGTCTGTTACTGGAGTCCTAGCCTCTCATCCTGAAGCTAGAGATGTGCAGTTTTCAAACTTAAGTATCACTTTTCATGGGAAAGCTTTATTAGCTGATACTCGT…
Q2_P34135	1	2.62807	2.04308	1	27.0342	2.10563	0	Q2_P34135	0	0	C912054.1	Sm_noMatches_Gb_bothSt	none	AATCGTTCAAGAAAGCATTGCAATAGTCAATACTTTGAAACTTCGGTTGCATCGGTTCAA
Q2_P34856	1	10.6449	2.69138	1	21.3271	8.66653	0	Q2_P34856	0	0	C913474.1	Sm_noMatches_Gb_bothSt	none	AATGACCAATCCTGTTTCACATTCTGACGAGGTTTTGTCCCCATGTTCATCAGATTCAAA	Smp_040350	rfx5, putative	Smp_scaff000099	487231	504324	Q2_P20767,Q2_P34856,Q2_P11347,Q2_P31129,Q2_P14929	ATGTTGAAATCTGAAGATCAAGATGAGGATTGTGCCAAGAATGGCTATGATTTTTTGAAATCAAGCTTATCTAGCATTATAACTCAGGATACACGCACTAGGATTGACGCATTGATTCAGGAAGTCGCCTCCTTGAAAGATGTTGAAAAGCTCCTTTTCTGTCTACTTCTCCCAGTGGATAATACTCACAGTTCTCATTGTCTCAGCAATACTTCTTTTGGCTTTGCGGGTGATGAACTGGAGGTTTCCTCGGGTTACGACGTCAATTCATTGGGTATTGGCCTCTTTTCACCAGGTGGACAGTCTTCTCTTCACTTATCCAACCAAGTGGAGCAAAGTCAAGCCTACACGTGGATTATGTCTCATCTAGAAGAAGATCCATCAACCTGCTTAAGAAAA…
Q2_P35550	1	17.5177	2.15064	1	53.9065	4.4093	0	Q2_P35550	0	0	C915216.1	Sm_noMatches_Gb_bothSt	none	GCATTAGAATAACAATCAATGTTTATCTAGTTCTGTTTCGGTATCACGTTCGCTATGCAT	Smp_147390	glutamate receptor, ionotropic, n-methyl d- aspartate 2-related (nmda 2)	Smp_scaff000120	155586	184609	Q2_P15581,Q2_P35550	ATGAGTTCTCTAACGGTAGCTGATAATCAAGACAAAGTATCATCTGATAATAACGTTCTTGCAGAATCAACAATGTTTAAAAAAATTCCTGGAATGTTTGGTTTAATTTGTTTAAATGATCATTCTAGTCGTAGAAGAAGTGCTGAAATAGCACGAGAAGTTTGGCAAAAATCAATGATTGAATTAATTTATCAGTTGACTCAAATCTATCCACCAGACAAATCAATACAAATCGATACGCCGAATAGAGATACATTAATTTACTTTAAACAGATTTTAGAGAAGCTTAGACCTGTTAAATTATGTCAATTTTCCGACCATTTAAGTTGGCAATGGGGAAGAAGAATGTATGACATTATGCATACAATTGTTGTCAATGTAGATAATGAACCGATAAGT…
Q2_P39032	1	3.23123	2.38298	1	57.5958	2.96786	0	Q2_P39032	0	0	JAP00207.C	Sm_newGenes_Orth_inOther_sp	SJCHGC07135 protein [Schistosoma japonicum] ||putative SMC protein [Oryza sativa (japonica cultivar-group)] gb|AAT07581.1| putative SMC protein [Oryza sativa (japonica cultivar-group)] ||SMC4 protein [Oryza sativa] ||ATSMC3 ATP binding [Arabidopsis thaliana] dbj|BAB10693.1| chromosome condensation protein [Arabidopsis thaliana] ||PREDICTED: similar to SMC4 protein [Apis mellifera] ||	CCAACTTATCAGGAGGTGAAAAAACATTATCAAGTTTAGCCTTAGTCTTTGCATTACATC	Smp_173700	Structural maintenance of chromosome 3 (Chondroitin sulfate proteoglycan 6) (Chromosome- associated polypeptide) (hCAP) (Bamacan) (Basement membrane-associated chondroitin proteoglycan), putative	Smp_scaff000555	17596	51599	Q2_P35333,Q2_P15399,Q2_P11772,Q2_P39032,Q2_P28614,Q2_P08906,Q2_P31569	ATGACGAGCACATCCGAACTCCCTAATGAATGTCCACCAATCATGAATGATGAAGATATTCTTAATGATTGTGGACCTGTGGATATCCCACCACCACCTCCGTTAGCACAGTCTTTAGATGCTAATGGCCCAAGATTAATGATCACTCAAATTGTTACGGAAAATTTCAAATCTTATGGTGGTATGCGAGTTATGGGACCATTCCATAAGAATTTTAGTTGTATTATCGGCCCTAATGGAAGCGGTAAAAGTAATGTAATTGATTCAATGCTGTTCGTATTTGGTTATCGGGCATCAAAAGTTCGTTCGAAGAAAATAAGTCAACTTATACACTATAGTGAACTGGTACCTAATGCTACTAGCTGTGAAGTGGCTGTACACTTTCAAAAAATTATTGAT…
Q2_P39201	1	7.16632	2.57394	1	27.1174	9.3276	0	Q2_P39201	0	0	JAP01573.C	Sm_newGenes_Orth_inOther_sp	SJCHGC03502 protein [Schistosoma japonicum] ||hypothetical protein [Gallus gallus] ref|NP_001012930.1| hypothetical protein LOC423933 [Gallus gallus] sp|Q5ZJV4|CJ119_CHICK Protein C10orf119 homolog ||PREDICTED: similar to CDNA sequence BC025641 [Rattus norvegicus] ||CDNA sequence BC025641 [Mus musculus] gb|AAH38342.1| Hypothetical protein LOC210711 [Mus musculus] ref|NP_666067.1| hypothetical pro…	GAACCAGAAGAGAAATGCAATGAACCTTTACCTAGAGTACATGCTCTTATAATTCATTCA	Smp_170990	vinculin, putative	Smp_scaff000419	344992	430733	Q2_P01625,Q2_P13522,Q2_P20603,Q2_P20511,Q2_P09589,Q2_P39201,Q2_P17712,Q2_P38173,Q2_P29523,Q2_P09787,Q2_P40473	ATGTCGTTTCATACGAAATCAATTGAACGCATTCTCAGCCCAGTAGCTCAACAGGTGTTAAAACTAATATTACTGTTTGAGGATGCGGGATCAGGTACAGAGATTCCTGATCTTGATTTTCGCGTAAATGTTGTAAAACTTGCAGTTGAAAACCTTATAAAGGTTGGTCACCAAACAATCGAGGCTAGTGATGACCAGCTGCTGCAGAGAGATATGCCGCCCTCACTCAAACGTGTTGAAGATGCATCTTTTTATCTCCAGGATGCTGTCGTACTGCTGCAAAACGACCCAAGCTCTTCAGAAGCACGAAGAAAATTGATAGAGGGATCTAGAGGTATACTACAGGGAACATCATCTGTTCTTCTTACCTTTGATATGTCTGAAGTACGGAAAATCATC…
Q2_P39494	1	8.64405	2.67091	1	20.1213	4.45738	0	Q2_P39494	0	0	JAP03688.C	Sm_newGenes_Orth_inOther_sp	SJCHGC08975 protein [Schistosoma japonicum] ||Mad2l1-prov protein [Xenopus laevis] gb|AAB41527.1| spindle assembly checkpoint component ||MGC81153 protein [Xenopus laevis] ||PREDICTED: similar to spindle assembly checkpoint protein [Rattus norvegicus] ||mitotic checkpoint component Mad2 [Mus musculus] ||	AATAAATTGTGGACCAGTCTCCTCCCAAGAAGTAGGAACATTTGCATTTCGATCAGCATA	Smp_056350	mitotic spindle assembly checkpoint protein mad2- related	Smp_scaff000152	130501	132481	Q2_P39884,Q2_P39494,Q2_P41067	ATGCCAACTGAAACTGCTAGTGCTATATCATTGAAAGGTTCTGCTGAATTATTAACAGATTATTTTTTTTATGCTTTAAATAGTATATTATATCAACGTGGTATCTATCCATCAGCATCATTTAAACAAAATATTAAATATGATTTAAGTGTACTTGTTACCACGGATGAAAATCTTATTAAATATTTAAATGTTATATTAAATCAAGTTAAAAATTGGTTAGAAGATGGTAGTGTACATCGACTTGCATTAATTATTAAATCAGTTAAAACTGAAGAAGTATTAGAAAGATGGCAATTTGATATGACAACTGAAAAAACAGATTCTAGTAATTCAGTTGGAACAAAATCTTTAGCACAAATACAAAGTGAAATTCAAGGTGTTATACGTCAAATTGTT…
Q2_P39514	1	2.41686	2.28764	1	72.9451	2.51354	0	Q2_P39514	0	0	JAP03891.C	Sm_newGenes_Orth_onlyJapon	SJCHGC02694 protein [Schistosoma japonicum] ||SJCHGC04112 protein [Schistosoma japonicum] ||	CGTTGGAATGGTCAGTATTGTTCAACTAAATGTGTTGGAGAACATTGTCAATTAACCTTT	Smp_129970	Hypothetical protein, putative	Smp_scaff000024	1149254	1167441	Q2_P39514,Q2_P40643,Q2_P38420	ATGAAGTCAAATTTTGGAGGCCAGCTGGAAATCGAAACTCTTAATAGGTTGATTACTGAGGCTAAAATTCTGAACTTTGGCACAGATGTAATTCGGGAACCTAAATATAGTTATCGTCCACTGGATGTGATTGCTAATCCCATGCCCGGCACTGTTCCTTTATTCGGGCTTGGCAAGGAAAGTGCCAGTAGAAGGGGTACAGGGTTAATATTATCTATGGCTAGTAAAAAATGCATGCCCTTAATAACTAACTACAAATCAGATGATTCTTCGTTGGATGGTGATGCTGACTGTGATGATATCTTTAATAGTCTCACAGAGAATAGTCCAAATAATGCTATTGATGAAGACGACCAACCATTGTCTAATTTCCGTCATCTTCACTCATCACAAAATGGT…
Q2_P39851	1	10.1355	2.84745	1	26.3218	16.5112	0	Q2_P39851	0	0	JAP08581.C	Sm_newGenes_Orth_inOther_sp	SJCHGC03438 protein [Schistosoma japonicum] ||PREDICTED: similar to microtubule associated serine/threonine kinase-like [Rattus norvegicus] ||ENSANGP00000028628 [Anopheles gambiae str. PEST] ref|XP_551171.1| ENSANGP00000028628 [Anopheles gambiae str. PEST] ||ENSANGP00000026679 [Anopheles gambiae str. PEST] ref|XP_551172.1| ENSANGP00000026679 [Anopheles gambiae str. PEST] ||PREDICTED: similar to M…	CCTGTTGGTGATTGGAATAATTTAGATGATTTAGAAATGCCTTTCATTCCTCATCCTGAT	Smp_174820	serine/threonine kinase, putative	Smp_scaff000589	117660	130360	Q2_P39851,Q2_P36789,Q2_P16539,Q2_P36829	ATGTTTAAAAATAATTCAGCTCCTTCTATAAATGATTTCGTCATGATAAAACCTATTAGCAAAGGTGCTTTTGGAAAAGTGTTTTTAGGAGCTAAGGCAAACAATATTGACTTCATATACGCAATAAAAATAATGTCTAAAGAGGAAATGAGGAAGAAGAATCTTGTGGAGAAAGTTACTTGTGAGCGAAATGCTCTTGCAGTTAGTAAGTGTCCATACATTGTCCATTTGTACTACTGTTTGCAAACCACCAGTCATATATATTTGGTTATGGAATACCTCGTCGGTGGTGACCTTAAGTCACTTTTGCTGGTTATGGGATGTCTTCAAGAATCTCACGCTGCTATCTATACTGTTGAAATTGCAATAGCCTTGGAATATCTTCATAAACATGGAATA…
Q2_P39884	1	7.05557	3.32661	1	15.1178	6.04048	0	Q2_P39884	0	0	JAP08870.C	Sm_newGenes_Orth_inOther_sp	SJCHGC08975 protein [Schistosoma japonicum] ||mitotic checkpoint component Mad2 [Mus musculus] ||PREDICTED: similar to Mitotic spindle assembly checkpoint protein MAD2A (MAD2-like 1) (HsMAD2) [Gallus gallus] ||PREDICTED: similar to Mitotic spindle assembly checkpoint protein MAD2A (MAD2-like 1) (HsMAD2) isoform 1 [Canis familiaris] ||MGC81153 protein [Xenopus laevis] ||	AATAAATTGTGGACCAGTCTCCTCCCAAGAAGTAGGAACATTTGCATTTCGATCAGCATA	Smp_056350	mitotic spindle assembly checkpoint protein mad2- related	Smp_scaff000152	130501	132481	Q2_P39884,Q2_P39494,Q2_P41067	ATGCCAACTGAAACTGCTAGTGCTATATCATTGAAAGGTTCTGCTGAATTATTAACAGATTATTTTTTTTATGCTTTAAATAGTATATTATATCAACGTGGTATCTATCCATCAGCATCATTTAAACAAAATATTAAATATGATTTAAGTGTACTTGTTACCACGGATGAAAATCTTATTAAATATTTAAATGTTATATTAAATCAAGTTAAAAATTGGTTAGAAGATGGTAGTGTACATCGACTTGCATTAATTATTAAATCAGTTAAAACTGAAGAAGTATTAGAAAGATGGCAATTTGATATGACAACTGAAAAAACAGATTCTAGTAATTCAGTTGGAACAAAATCTTTAGCACAAATACAAAGTGAAATTCAAGGTGTTATACGTCAAATTGTT…
Q2_P41216	1	3.40087	2.6472	1	50.3231	6.16666	0	Q2_P41216	0	0	JAP08213.C	Sm_newGenes_Orth_onlyJapon	SJCHGC03581 protein [Schistosoma japonicum] ||	CTGAAAAAATTATCCTGGTGTATGCTCTGGTTACAAGGCAGAATCACTAAACATTATCAG
