# Supplementary material for: Gene Atlasing of Digestive and Reproductive Tissues in Schistosoma mansoni
Source: PLoS Negl Trop Dis. 2011 Apr 26;5(4):e1043. doi: 10.1371/journal.pntd.0001043 (PMC3082511; doi:10.1371/journal.pntd.0001043)
Supplement: Table S7 — Complete list of 1402 differentially upregulated genes (2 fold or higher than the whole female control) in the S. mansoni female head region. (2.50 MB XLS) [file pntd.0001043.s011.xls]

## Sheet: 2 fols Head ONLY annotati
2 fols Head ONLY
Macro Dissection of Adult Female Sm
Region ()*	Whole			Head			Middle			Hind
Systematic	Normalized	t-test P-value	Flags	Normalized	t-test P-value	Flags	Normalized	t-test P-value	Flags	Normalized	t-test P-value	Flags	Common	Synonyms	Genbank	Gene Symbol	Contig	Class	Annotation from Blast against GenBank on Jan 2008	Probe Sequence	SOURCE_ID = genome prediction, WARNING! Some of the probes are NOT for the predicted gene, but rather they are for the opposite strand of the prediction	Description	CONTIG_ID	GENE_START	GENE_END	OLIGOS = other oligo probes matching the same prediction ON BOTH STRANDS (WARNING!!!)	SEQUENCE = genome sequence prediction	User Notes
Q2_P40850	1	1	P	5903.35	0.00731301	M	1.30686	0.450974	A	1.63961	0.226208	P		Q2_P40850			JAP00721.C	Sm_newGenes_Orth_onlyJapon	SJCHGC04709 protein [Schistosoma japonicum] ||	CTAAGGAAGGACTCAACTGTTCGGTATTTGAAGATGAAAACAATTGTTCTTATGTTGATC	Smp_180160	rho gtpase activating protein, putative	Smp_scaff001974	44595	83051	Q2_P40339,Q2_P32573,Q2_P16870,Q2_P02850,Q2_P40850,Q2_P41648,Q2_P21989,Q2_P37213	ATGTCGGGTCAGTTGTCGAAATCATGCACAATCATCCAGGATCCCGTCTCAAATCCAAATATTGAACAAGCCACTTATGATACTGACGAAAATTCTTATGGAAGATGTGCTTCATCATTATATGAAGATGATGTGAAAGTTATGGAAGTTAATGAAAAAAACGTAGCTTCATCATATCAAGATTCTCGGTGCACGCGATCTTCTGATGGTTCACAATGTTCAGTTGAACGTAGTAAGGATAGTCCTATGGAAGGGAATGGAGTTCGATGGCGTCATTGTATAAACAATGGTCAAGAGATGTACATTAACGAAGCAACTAATGAAAAATGGGTTCCAGCAACTGATCAATATGGAAAAACATATTATTATGAATTAAACACTCGTCATTCTGTATGGGCA…
Q2_P11894	1	1	P	5299.83	0.00740497	M	0.642801	0.371231	A	0.906016	0.716438	P		Q2_P11894			C907412.1	Sm_noMatches_Gb_bothSt	none	TGACACCTCCTCCACGTTTACTTACTTATTCGTTCATGGCGACAAGTCCACCAGTTGAAA	Smp_158400	receptor protein tyrosine phosphatase r (pcptp1), putative	Smp_scaff000213	427273	462513	Q2_P00601,Q2_P19316,Q2_P00844,Q2_P33700,Q2_P13831,Q2_P23033,Q2_P10660,Q2_P11894,Q2_P31709,Q2_P03701,Q2_P30440	ATGGATGATGATGACCAGTCAATTTTTCAAAGGGTATTCTGGTGTATCTATCAGAAACGATGTCATGATTCTTCTGGCCAAAAGGAATCAGAAATTACAGTGGATACAGAAAAAATAGTACCTATAGACAAATCTTCTACAGTACAAAAAAATTATGCTTCATTAACCAATGCTGAAAGTTTAGATAACCTTACCAATAATAAAACTTCACTGCTTGGACTTTTAAAATTTTGCGGCATTTCTACTGATTGTTGCCCAATACTTCAATTGCATACAAAAACTCCTGACAATACTGTTCGGTTGAATTCACCTAGTAAACAATATGGTACAAATTCATTGGATGGTACTGTTGATTCAATTCAAGAATCGAAGAATTTGGAAGCTGTTATAAAAAAGTCT…
Q2_P24962	1	1	P	127.864	0.0130891	P	0.0390062	0.0379099	P	0.01	0.0782267	A		Q2_P24962			C809574.1	Sm_Schisto_Orth_only	SJCHGC02739 protein [Schistosoma japonicum] ||SJCHGC02738 protein [Schistosoma japonicum] ||	GCGATGGATTTTTCGATTTGTTCAGTGAACAAGAGTTCCATCCAATAAATCATAAGAGTT
Q2_P17986	1	1	P	110.647	0.0134912	P	0.01	0.0783217	A	0.01	0.0709675	A		Q2_P17986			C800118.1	Sm_noMatches_Gb_bothSt	none	GTTGGCCATTTCATCAATCTCTATGATAGTTATTGGACTGATCAATGGTCATTTAAGAAG
Q2_P28756	1	1	P	103.741	0.0136789	P	0.0792569	0.187327	A	0.139565	0.147445	A		Q2_P28756			C902644.1	Sm_noMatches_Gb_bothSt	none	GTTCATTCTGTCGATGCTTTTCAAATCGTCATATCAAGTGGTATTGCAAAAATGAAATGG	Smp_151220	beta-1,3-n-acetylglucosaminyltransferase,putative	Smp_scaff000144	11838	27685	Q2_P09031,Q2_P28756	ATGTTATTGATTTGGAGTGTACTGATTCCTATTGTATGTTTGTGGACGGCTGGCATAATTTTCATATGGTCATTTGATAATAACATTTCACTTAATAACTATTCACTGTTTGACTCGGTTTGCGAGAATGTCTACTTTAAACAATGTACACAGTCAAGACGTTCATGGCTTAAATGTATCAATAATATAAACAGACCGAACAGACAACAGAGACGGAACCACACAACACTAACGTCAAACTGGCCACCGTCTACTATACCTGGATTGTTTGACGATGAATTCCCAGTAATCAATCTTGCTTTACGTATTCCATTTACTAAAAATGCTGAAAATCCTTTCGACAGCCCATACTATCGAAAATATCTACACTTTACGACAAGAATTGAGGACAACATGATG…
Q2_P19742	1	1	P	94.9447	0.0139445	P	0.01	0.0836965	A	0.01	0.0777469	A		Q2_P19742			C802540.1	Sm_Schisto_Orth_only	SJCHGC06635 protein [Schistosoma japonicum] ||	TTTTCGGAGAAGAAGAATATAATCCACCTAAAGACAGTGATTTCACTGAGAGATTATGGA
Q2_P00053	1	1	P	91.3142	0.0140651	P	0.0343692	0.153831	A	0.0305953	0.148833	A		Q2_P00053			C800163.1	Sm_noMatches_Gb_bothSt	none	CTCTTCATTTTCTTCCTCTTCACTTTCATAGTCACCATCACATTGAACATAGGTAAAGAA
Q2_P27426	1	1	P	90.4779	0.0140938	P	0.0385613	0.159012	A	0.0362988	0.156337	A		Q2_P27426			C900077.1	Sm_Schisto_Orth_only	SJCHGC06460 protein [Schistosoma japonicum] ||SJCHGC06871 protein [Schistosoma japonicum] ||SJCHGC05504 protein [Schistosoma japonicum] ||	GACAGAAAATGTTACCCACTCAATGCTCACTGTAGAGGATGTCTATAGAATAGGAAATGA
Q2_P19642	1	1	P	84.3148	0.0143178	P	0.01	0.0678442	A	0.01	0.0640915	A		Q2_P19642			C802402.1	Sm_Schisto_Orth_only	SJCHGC02872 protein [Schistosoma japonicum] ||SJCHGC02871 protein [Schistosoma japonicum] ||	CTGTGGTTGGTGAACCCAATATACTATGTGTTAGAATTGTTTCCAAGAGCTATATCATAT
Q2_P07137	1	1	P	80.2134	0.0144806	P	0.0111098	0.0809625	A	0.01	0.0812734	A		Q2_P07137			C812469.1	Sm_Schisto_Orth_only	SJCHGC06871 protein [Schistosoma japonicum] ||annexin [Schistosoma mansoni] ||	TGTATTTCGCTACATTATTTCATGATGTACTTCCTAAAGAACTCGTCAGTGTGTTAACTG
Q2_P18252	1	1	P	78.7108	0.0145466	P	0.368886	0.226797	A	0.301754	0.215394	A		Q2_P18252			C800422.1	Sm_noMatches_Gb_bothSt	none	ACATGTCAGATGATCATATGATAGATTTTCTGGATAGTAAAGCGAAACACTCTGCGCTTG
Q2_P17894	1	1	P	75.5083	0.0146829	P	0.01	0.0277156	A	0.01	0.0251642	A		Q2_P17894			C800015.1	Sm_Orth_inOther_sp	SJCHGC01839 protein [Schistosoma japonicum] ||unknown [Schistosoma japonicum] ||SJCHGC06484 protein [Schistosoma japonicum] ||SJCHGC09193 protein [Schistosoma japonicum] ||SJCHGC01569 protein [Schistosoma japonicum] ||	CCTGAAGATCCATACTACCTCCCATGAATTTAACCTGTTAATATAACTGATGGTCATTTA
Q2_P27356	1	1	P	69.9401	0.0149476	P	0.0133089	0.0276921	P	0.01	0.0263141	A		Q2_P27356			C813428.1	Sm_noMatches_Gb_bothSt	none	GATGCTTCTTGGAATATGGACAATCTGAAGAAGTTGGTTTTTCCTGGATAAAATACAGAA
Q2_P08526	1	1	P	62.7017	0.0153463	P	0.117126	0.235274	A	0.298999	0.187114	A		Q2_P08526			C901924.1	Sm_noMatches_Gb_bothSt	none	ACAACTTCAAGTATAAATGAATCTGACCTAAAGGATGAATTGGAGACAACTGACCAAGAA	Smp_174020	BIR-like protein	Smp_scaff000568	42782	43218	Q2_P08526,Q2_P28231	GAAGAACCTACAACAACTTCAAGTATAAATGAATCTGACCTAAAGGATGAATTGGAGACAACTGACCAAGAAACTGAATCTGATTTGAATAGCTCGAGTGACAACCCATTGAGTACACCAACCGGTGTCGAAGAACCTACAACAACTTCAAGTATAAATGAATCTGACTTAAAAGATGAATTGGAGACAATTGACCAAGAACCTGAATCTGATTTGAATAGTTCGAGTGACAACACATTGAGTACACCAACCGGTGTCGAAGAACCTACAACAACTTCAAGTATAAATGAATCTGACCTAAAGGATGAATTGGAGACAACTGACCAAGAAACTGAATCTGATTTG
Q2_P18241	1	1	P	58.7952	0.0155842	P	0.01	0.0375139	A	0.0255286	0.0243052	P		Q2_P18241			C800411.1	Sm_Schisto_Orth_only	developmentally regulated antigen 10.3 precursor [Schistosoma mansoni] ||developmentally regulated antigen - fluke (Schistosoma mansoni) sp|P13492|A103_SCHMA Antigen 10-3 precursor gb|AAA29855.1| antigen 10-3 ||precursor anti-coagulant SAP-1 [Schistosoma haematobium] ||SJCHGC02008 protein [Schistosoma japonicum] ||similar to GenBank Accession Number M22346 antigen 10-3 in Schistosoma mansoni [Sch…	GTTTGTGCAAATTATGGGATATTTACTAGAAGACGATGATACTTTAGAACTCAACTTGCC
Q2_P18028	1	1	P	57.3009	0.0156833	P	0.01	0.036075	A	0.01	0.0329928	A		Q2_P18028			C800163.1	Sm_noMatches_Gb_bothSt	none	GGAGCGGTAGCAGCATACGTTTTTTACCATTTCTATGGTTAAAATATATGAAGAGGATTT
Q2_P27221	1	1	P	53.1387	0.0159809	P	0.171922	0.0402109	P	0.512856	0.0954346	P		Q2_P27221			C813233.1	Sm_noMatches_Gb_bothSt	none	GTGAAAACGATCATCTTCAAAAGATTTTGCCAGCCATACAGTTACATTTCATGTTACATG
Q2_P21302	1	1	P	46.5956	0.0165274	P	0.793714	0.26602	P	0.714946	0.188644	P		Q2_P21302			C804639.1	Sm_Orth_inOther_sp	16 kDa calcium-binding protein (Egg antigen SME16) gb|AAA29859.1| calcium-binding protein ||SJCHGC01695 protein [Schistosoma japonicum] ||SJCHGC04850 protein [Schistosoma japonicum] ||SJCHGC01267 protein [Schistosoma japonicum] ||similar to 16 kDa calcium-binding protein (EGG antigen SME16 in Schistosoma mansoni [Schistosoma japonicum] ||	GTGTTGCACGATGGAGAGAAGTGTTTCAGTCTATAGACAAGGATGGTTCGGGAAAAGTTT	Smp_096390.2	calcium-binding protein, putative	Smp_scaff000593	9989	12634	Q2_P27016,Q2_P21302	ATGTCAGAGGAAAAACAATGGACTGAAGTTTTCCACGCAATAGACAAAGACAAAAATGGGTTTCTTACACGTGAAGAAATCGCACAATGCTTAAAAGAAGTTGGTGTTTGTCCAAATGTCGCAGACAAAATAATCAAGGAAACTGATATGAATAGTGATGGAAAAATTTCCTTAGAAGAGTATTTGAATGCACTAAGAAAACTCCCTCCTCGTGAAAAGTGTGTTGCACGATGGAGAGAAGTGTTTCAGTCTATAGACAAGGATGGTTCGGGAAAAGTTTCTATCAAAGAATTGGATGAATTTCTAAAAACCTCCGGTATGGATATAGACCAAAATAGTTTACGTAATTGGATGACACAAAATGACAAAAACAAGGATGGTGAACTAGATTATGATGAG…
Q2_P27016	1	1	P	46.4273	0.0165434	P	0.697714	0.185852	P	0.610609	0.137009	P		Q2_P27016			C812798.1	Sm_Orth_inOther_sp	16 kDa calcium-binding protein (Egg antigen SME16) gb|AAA29859.1| calcium-binding protein ||SJCHGC01695 protein [Schistosoma japonicum] ||SJCHGC04850 protein [Schistosoma japonicum] ||	GCCTATGTACGTCAAACATACAAGTAATGTTTTGATGACTGGTTTAATAATGGTCAGATG	Smp_096390.2	calcium-binding protein, putative	Smp_scaff000593	9989	12634	Q2_P27016,Q2_P21302	ATGTCAGAGGAAAAACAATGGACTGAAGTTTTCCACGCAATAGACAAAGACAAAAATGGGTTTCTTACACGTGAAGAAATCGCACAATGCTTAAAAGAAGTTGGTGTTTGTCCAAATGTCGCAGACAAAATAATCAAGGAAACTGATATGAATAGTGATGGAAAAATTTCCTTAGAAGAGTATTTGAATGCACTAAGAAAACTCCCTCCTCGTGAAAAGTGTGTTGCACGATGGAGAGAAGTGTTTCAGTCTATAGACAAGGATGGTTCGGGAAAAGTTTCTATCAAAGAATTGGATGAATTTCTAAAAACCTCCGGTATGGATATAGACCAAAATAGTTTACGTAATTGGATGACACAAAATGACAAAAACAAGGATGGTGAACTAGATTATGATGAG…
Q2_P11456	1	1	P	46.2416	0.0268832	M	0.863353	0.535355	P	1.02161	0.906623	P		Q2_P11456			C906617.1	Sm_noMatches_Gb_bothSt	none	TCGCATTCCTAACTCTCATCCTGATCCTAACATTCCTACCGTCGACAATGAATATTTCAG	Smp_162100	expressed protein	Smp_scaff000254	145518	165503	Q2_P19976,Q2_P01221,Q2_P31241,Q2_P30032,Q2_P11313,Q2_P31101,Q2_P10255,Q2_P11456	ATGGGAAAGAAAAAGCTCAGCAACACACAGCCTTCGTGTGATTTTTGTTTCAGTAAACATGGTTTGGAGGATCTGGAGTCATTATATCCCACACTCCTAAAAGTTGCCGGATGTAATGAATTGCCCTTACTGGATTTATCTTCAATTCAAATGGATTTGGAACAAGTTTTGGCTAGCGTAGTAGAACGTGTTATTTGTCTTAAAGCTGAGTCTAAAGGGAAGGGTTTACCCGTTAATATCATTTCTTCACTAAAATATCAAAAAGGAAGCTCTGAGCCTGAATCCAATCAACAGTGTCTCTCAAAATCTTCGTTGGTTGTTAAAGCTAATCCCGACAAACCACTTACTTTAATAATATCTCAGCGCTCAGGTCCTTGCCCGAATTCTCAATCAATACTA…
Q2_P17284	1	1	P	45.7772	0.0166548	P	0.460516	0.408527	A	0.539119	0.422052	A		Q2_P17284			C918871.1	Sm_noMatches_Gb_bothSt	none	CCTCTTCATTTTCTTCCGTCGTATAGATATCTTTATCAAGTCGCCTTAAATTGACCAAAC	Smp_162450	expressed protein	Smp_scaff000256	878991	918801	Q2_P13940,Q2_P33811,Q2_P20068,Q2_P17284,Q2_P17571,Q2_P17646,Q2_P38093,Q2_P38034,Q2_P39435	ATGGAGCGAAGAACCAAAACAGGTAGGTACATAATTGATCTTCATAATCTCCCAGAATTCTTTAATTTAAGAAAGGCCTTAAAATACCTTCAGAGCTCAGTAGAAACCAAGGCGACTGGGACTTCGGTTTTTATGGATAAACGGAAAAGTTTGTTTACGTCGGGCCCTGGTCGTGTTGTTCTTTTCGCAATAGCAATAAATGGTCTCAACGTCGCAGCAAAAGCCTTCGGTTGGTGGTATACTGGTTCTAAAAGCATGTTTTCTGAGATGATGCATTCTCTTGCGGATACGATGAATCAGGTTCTCGTTGCTTATGGTCTATATTCATCACTTCAGAAACCAGATGAAACGCACCCGTACGGTTATATTCCAATGCGTAATGTATCCTCGTTGATAAGT…
Q2_P30120	1	1	P	44.5964	0.016754	P	0.236158	0.332414	A	0.230582	0.323018	A		Q2_P30120			C904540.1	Sm_noMatches_Gb_bothSt	none	TTGTTCCACCAAGTCGAAATTATGGCAATGGTGTTGGAAAGTTGATTATGAAAATTACAC
Q2_P00066	1	1	P	43.3613	0.0168425	P	0.01	0.0183687	P	0.01	0.0135463	A		Q2_P00066			C800187.1	Sm_Orth_inOther_sp	unknown [Schistosoma mansoni] ||SJCHGC03840 protein [Schistosoma japonicum] ||SJCHGC02755 protein [Schistosoma japonicum] ||hypothetical protein DDB0205464 [Dictyostelium discoideum] gb|EAL68399.1| hypothetical protein DDB0205464 [Dictyostelium discoideum] ||proteoglycan 4 [Homo sapiens] emb|CAC36090.1| proteoglycan 4 [Homo sapiens] ||	CAGGCTTTTCTCAATACCTAAATTGCTGAGTATTGCTTCTCAAAAGGAGAGTATTATTAC
Q2_P07868	1	1	P	40.3884	0.0171658	P	0.0167602	0.0219863	P	0.01	0.0221812	A		Q2_P07868			C900149.1	Sm_noMatches_Gb_bothSt	none	GAGTAGAACACAGTTCTCCAACGAAAACACCAGCTAATAAGATATTTCATTAAAGCCTTA	Smp_010550	expressed protein	Smp_scaff000017	1127378	1144098	Q2_P30159,Q2_P10381,Q2_P07868,Q2_P07920,Q2_P28079,Q2_P08378,Q2_P27789	GACATCACCACCTCAATAATGTTGAATAGATTCATAGTGATTTTGGTATTTGTATTCGTAGGAATTGTTACATTTGATAATGTACAAGGTCAAAGAGATCCACCAAGAACCAACAACACTATTACACACACTACAAATCATTATGTAGGAAAGCTGTCTCACCACAACACAGTACCAGCAAAAACAACTAGAAAGTCTCAGCATACAACCGCAACTGCAAGACATCACAATACCCTCAAAACAACACTGTCTCACCACAACACAGTACCAGCAAAAACAACTAGAAAATCTCAGCATCCAAACACAACTCCAAGCCATACTGATAAAACCGTACAAAAGAAATGTTTAAACAAAATGACACCACAAGATTTGATTAGCTTATTATTCAGCTTGATTCCT…
Q2_P23091	1	1	P	40.1095	0.0172034	P	0.0943382	0.195463	A	0.369932	0.143173	A		Q2_P23091			C807122.1	Sm_noMatches_Gb_singleSt	none	GTGCCAACCTATTGAGTAAACCAACCCTTGTTGAACAAACTACAACAACTTCAAGTATAA
Q2_P07920	1	1	P	38.5026	0.0173905	P	0.0131867	0.0225334	P	0.01	0.0203728	A		Q2_P07920			C900256.1	Sm_noMatches_Gb_bothSt	none	GAGTAGAACACAGTTCTCCAACGAAAACACCAGCTAATAAGATATTTCATTAAAGCCTTA	Smp_010550	expressed protein	Smp_scaff000017	1127378	1144098	Q2_P30159,Q2_P10381,Q2_P07868,Q2_P07920,Q2_P28079,Q2_P08378,Q2_P27789	GACATCACCACCTCAATAATGTTGAATAGATTCATAGTGATTTTGGTATTTGTATTCGTAGGAATTGTTACATTTGATAATGTACAAGGTCAAAGAGATCCACCAAGAACCAACAACACTATTACACACACTACAAATCATTATGTAGGAAAGCTGTCTCACCACAACACAGTACCAGCAAAAACAACTAGAAAGTCTCAGCATACAACCGCAACTGCAAGACATCACAATACCCTCAAAACAACACTGTCTCACCACAACACAGTACCAGCAAAAACAACTAGAAAATCTCAGCATCCAAACACAACTCCAAGCCATACTGATAAAACCGTACAAAAGAAATGTTTAAACAAAATGACACCACAAGATTTGATTAGCTTATTATTCAGCTTGATTCCT…
Q2_P27443	1	1	P	35.1311	0.0178384	P	1.79887	0.107741	P	0.60476	0.129854	P		Q2_P27443			C900099.1	Sm_noMatches_Gb_bothSt	none	GCACGAAGCTGTGGATACTGAATTGTTTGAACATTGTGGAAAGTTGATAATTTATTTTCC
Q2_P36043	1	1	P	34.5985	0.018024	P	1.60095	0.264055	P	0.358328	0.368203	A		Q2_P36043			C915835.1	Sm_Orth_inOther_sp	unnamed protein product [Tetraodon nigroviridis] ||PREDICTED: hypothetical protein XP_689448 [Danio rerio] ||unnamed protein product [Mus musculus] ||PREDICTED: similar to MGC45438 protein [Mus musculus] ref|XP_155973.4| PREDICTED: similar to MGC45438 protein [Mus musculus] ||PREDICTED: hypothetical protein XP_847815 [Canis familiaris] ||	CTCAAATTATTGCCAGTAAAAATTTTCCAACGGATTTTAGGGATCTGTTCATGGAACAAG	Smp_174190	Tetraspanin-18 (Tspan-18), putative	Smp_scaff000573	3681	37067	Q2_P36043,Q2_P27986,Q2_P08299	ATGGGACCTCATTTGTTAAGAATATCAGCATATTCAACTATATCCATTGGAGGAGTTATTTTGCTACTCTCAATTTTAGGATGCGCAGGTGCTGCACTTGAAAATCGCTGTATTTTGGTTACGTTCTTCACATTACTTTGTGGCTTGTTCATGGCTTGTCTAGTTATTGGAACTCTAACAACTGTTTTCAGAAGAGACTTGAAATGTTGTGCTGTTGAAGATAATCAGGCAGATTTATATCTTCGTTCTGTTTGGTATTCACGTCAAATACATCAATCCTCAGTATTTGGAACAAATTCAATACGTTTATTATCTCAAGAACATGATAATAATTTAGGAATACCAAGTGTAGTAAATGTTCCTGTATCATGTTGTGTATATTCATTGGAAACTAAAGAA…
Q2_P38638	1	1	P	32.4385	0.01825	P	1.75366	0.11619	P	0.828884	0.3491	P		Q2_P38638			JAP09502.C	Sm_newGenes_Orth_onlyJapon	none	GGTCCAGAACCATTATGGGTAGTAGAAACTAAATGAATAATCTTTAATGCTTGATGAGCA	Smp_171850	yippee protein, putative	Smp_scaff000428	25229	40458	Q2_P38638,Q2_P04084,Q2_P39945	ATGTCAACAAAACTTTTACTCTGGATAACAATCACTTTGTATGTTTTCACTTGGCAGACAATCGAAGCAATTAAAACTAAGTCAAATGAAATTTGTTCCACATCTCAAATCAGTAGAATCCGCTACTCTATAGAAACTATGGAGAATATATTAAGTCAGTGTGAGGATGGTGCATTTGCTGGTGCCAGACCCCAATCACTAAACACAACTGTAAATCGACAGAATTATCGGACAACGAGTAATTCAAACAAAAATGCAACAAGTCCCGTAGCTACGATTAGCTCTTCTCTTGTATTGAGTATCTCCGAGGAATCAAATAAAGTCAGTACTACAGATTCTCGTGTTCAAACTTCAGATGATAACATGCAATCGGTATTATATACAGCAAACGACATAAAT…
Q2_P35942	1	1	P	31.4543	0.0184248	P	0.134976	0.210631	A	0.58413	0.213985	P		Q2_P35942			C915696.1	Sm_Schisto_Orth_only	SJCHGC06310 protein [Schistosoma japonicum] ||SJCHGC08973 protein [Schistosoma japonicum] ||similar to GenBank Accession Number AK017557 SCP-like extracellular protein [Schistosoma japonicum] ||	CTACTAGTTTACCGAATACAGATGATGCACATAATTCATTATGTAGTCCAACAGTGATCA	Smp_124050.1	venom allergen-like (VAL) 6 protein	Smp_scaff000005	1842544	1900889	Q2_P32446,Q2_P12624,Q2_P35942,Q2_P16228,Q2_P08656,Q2_P28364,Q2_P35866	ATGATTAATGAACGTTTTAATGATCAAGCTATACGGGAACATAATCGACTTCGTTCTCTACATGGATGTCCAGAACTTCAATTGGATGAAGACTTAATGATTTCAGCACAAAAATGGGCTGAAAATTTAGCCGCTGCCGAAAAATTATATCATAGTAATTATAATGATTATGGGGAAAATTTGGCATTCAAAATGTCTGCATCACCATGTCAAATAACAGGTGAAGAAGTTTCACAGACATGGTATAGTGAGATTGACTATCATGACTTTACTCAATCTTATCATCCAAATTCACGTCATTTTACTCAGATGATTTGGAAATCTACAACACGAGCTGGATTCGGATTGGCCTTTAGTCAAGATCAAACGAAAGCATATGTTGTTGGACGTTATTTACCT…
Q2_P18571	1	1	P	29.8825	0.0186898	P	0.202913	0.0865792	P	0.563839	0.131383	P		Q2_P18571			C800813.1	Sm_Orth_inOther_sp	SJCHGC06310 protein [Schistosoma japonicum] ||SJCHGC08973 protein [Schistosoma japonicum] ||similar to GenBank Accession Number AK017557 SCP-like extracellular protein [Schistosoma japonicum] ||PREDICTED: similar to chromosome 9 open reading frame 19 [Strongylocentrotus purpuratus] ||PREDICTED: similar to Wu:fd05a10 protein [Danio rerio] ||	GCTATTTGGTATTCCGAATTATGGTTTCCCCTTTCTACTTTCGACAATTTCAATTCATAG
Q2_P16228	1	1	P	28.7321	0.0189274	P	0.11044	0.230134	A	0.403583	0.178065	A		Q2_P16228			C916653.1	Sm_Schisto_Orth_only	SJCHGC06310 protein [Schistosoma japonicum] ||SJCHGC08973 protein [Schistosoma japonicum] ||similar to GenBank Accession Number AK017557 SCP-like extracellular protein [Schistosoma japonicum] ||	GGTAACAAAGGGGATTTCGGATGGAATGTACCACATTATCAAGGAATTAAAAGATCTGGT	Smp_124050.1	venom allergen-like (VAL) 6 protein	Smp_scaff000005	1842544	1900889	Q2_P32446,Q2_P12624,Q2_P35942,Q2_P16228,Q2_P08656,Q2_P28364,Q2_P35866	ATGATTAATGAACGTTTTAATGATCAAGCTATACGGGAACATAATCGACTTCGTTCTCTACATGGATGTCCAGAACTTCAATTGGATGAAGACTTAATGATTTCAGCACAAAAATGGGCTGAAAATTTAGCCGCTGCCGAAAAATTATATCATAGTAATTATAATGATTATGGGGAAAATTTGGCATTCAAAATGTCTGCATCACCATGTCAAATAACAGGTGAAGAAGTTTCACAGACATGGTATAGTGAGATTGACTATCATGACTTTACTCAATCTTATCATCCAAATTCACGTCATTTTACTCAGATGATTTGGAAATCTACAACACGAGCTGGATTCGGATTGGCCTTTAGTCAAGATCAAACGAAAGCATATGTTGTTGGACGTTATTTACCT…
Q2_P35866	1	1	P	27.0417	0.0192804	P	0.203844	0.207743	A	0.518043	0.211843	A		Q2_P35866			C915603.1	Sm_Orth_inOther_sp	SJCHGC06310 protein [Schistosoma japonicum] ||similar to GenBank Accession Number AK017557 SCP-like extracellular protein [Schistosoma japonicum] ||SJCHGC08973 protein [Schistosoma japonicum] ||PREDICTED: similar to Wu:fd05a10 protein [Danio rerio] ||Wu:fd05a10 protein [Danio rerio] ||	CAAGATCAAACGAAAGCATATGTTGTTGGACGTTATTTACCTGTAGGTAACAAAGGGGAT	Smp_124050.1	venom allergen-like (VAL) 6 protein	Smp_scaff000005	1842544	1900889	Q2_P32446,Q2_P12624,Q2_P35942,Q2_P16228,Q2_P08656,Q2_P28364,Q2_P35866	ATGATTAATGAACGTTTTAATGATCAAGCTATACGGGAACATAATCGACTTCGTTCTCTACATGGATGTCCAGAACTTCAATTGGATGAAGACTTAATGATTTCAGCACAAAAATGGGCTGAAAATTTAGCCGCTGCCGAAAAATTATATCATAGTAATTATAATGATTATGGGGAAAATTTGGCATTCAAAATGTCTGCATCACCATGTCAAATAACAGGTGAAGAAGTTTCACAGACATGGTATAGTGAGATTGACTATCATGACTTTACTCAATCTTATCATCCAAATTCACGTCATTTTACTCAGATGATTTGGAAATCTACAACACGAGCTGGATTCGGATTGGCCTTTAGTCAAGATCAAACGAAAGCATATGTTGTTGGACGTTATTTACCT…
Q2_P39705	1	1	P	26.818	0.0193161	P	1.53444	0.165577	P	0.918461	0.63028	P		Q2_P39705			JAP06745.C	Sm_newGenes_Orth_onlyJapon	none	CTGAATTGTTGCTTGGATAATGCTAAATGTTGTAGGCGTAAAAGGTACTTTGAACGAAAA	Smp_169120	expressed protein	Smp_scaff000389	37360	90292	Q2_P38559,Q2_P39705,Q2_P17349,Q2_P00945,Q2_P08006,Q2_P37241,Q2_P11348,Q2_P16928,Q2_P29498,Q2_P09759,Q2_P16894,Q2_P31130	ATGCAGCCGAATTTTTCCATGGAAGATGGGTTTTATTCTTTCTGGAAATCCCTTGGACCTAAGCCTCCTACCACTCTTCGGTGCTTCGAAAGAGGGGAGATGATGACTCTTCATGATTCTGATGCTATTCTTGTGGCTACAGATTACTACAAAAATCTGTCCCTCGTAAAGCGGTTCTCTAGAGGGAAGTCAAGCTTGTCGTATGTCACTGTCAAGAAACAAAACACCGACTTTTTGAGACATTTTCTTCTAAAGAGGCAATATCGCATTGAAATATATTGTTCTACAACCAAATGTGGGAGAGACAATGAGTGGAGCCTTAAGTTAAAGGCTTCTCCTGGAGACTTGAGTTCAATCGAAGATCTTCTTACATCCACATCAGAATCAGTTGAAGCCTGC…
Q2_P05646	1	1	P	26.8148	0.0195039	P	0.31526	0.397039	A	0.620555	0.491657	A		Q2_P05646			C810389.1	Sm_Orth_inOther_sp	LOC613063 protein [Xenopus tropicalis] ||MGC82347 protein [Xenopus laevis] ||aspartic proteinase [Schistosoma mansoni] ||MGC89016 protein [Xenopus tropicalis] ref|NP_001008172.1| MGC89016 protein [Xenopus tropicalis] ||cathepsin D [Xenopus laevis] ||	GTCCCACTCACTACAAGTGTCCTTTTGCAATTCCCACTTCAATTAAAAGCTTATTTTAAA	Smp_136720	aspartic proteinase-related	Smp_scaff000055	355565	360844	Q2_P05646	ATGTTTCAGATAGGCTCGTTGGTGATTCGGAATCAAGCGTTCGCAGAAATGAGGAATATATTTAATCTCGATTACTACAATTGTAAATATGATGGAATAATTGGCATGTCGAGTAGGAGGATATCAGAATATGGAAACATTCCGATGTTCCCGAATATACTGGCAAACGGTGTGAATATGGATCCAATATTTTCATTTTATTTAAATCGGAAAAGTGGCTCAGCAATCGGTGGTGAATTAGTACTTGGCGGTTTCAATCCACAATATTTCAAGGGTGATTTTGAATATATACCTACTGTTCACAATTATATGTGGGTGATTCAAATGTTAAGTTTGAGAATAAATGGGGTAGAATTATGCAACATATGTTCCGCTCTTATTGATACTGGAACATCGTTA…
Q2_P22569	1	1	P	23.99	0.0201534	P	1.35249	0.388627	P	0.868029	0.708273	A		Q2_P22569			C806419.1	Sm_noMatches_Gb_bothSt	none	GCTTAACCTCTGCCTGTCTGCCTAGTCTAGTAGAAAACTCGAAATATAAATATAACGTGC	Smp_145410	STARP antigen , putative	Smp_scaff000103	1522256	1550908	Q2_P22569,Q2_P33956,Q2_P03301	ATGATTAATCCATATATACATTCCAACTCTATGGATGATGATTTGAATAGACACGAGGAGTTAACTGGATATCCACCAGCAAATTATTTACAGCATACACACGCTTATTATGAAGCATTGGAAGCATTCAAAAAGGTACATGGAGATGATTTATCTGATCAGATTTATGAAATGATCACGAATAATGATTCGGGTTTGCAGCTAGAAAATAAAGGTCGTCATGCTAAATCAACAAATTTTATTCCTATGCGTGGAAGTCGACTACAAGAAACAAGTTTCATGTTATCACCGAGAATAATGCGTAGAGCTAGTATAAAACTTTCATCATCCGTTAATTGTCTCTTAAAAACTAGTCATTCATCATTGTTTATAGAAGATGTATGCAATCAACATCATGGA…
Q2_P02889	1	1	P	19.233	0.0214706	P	1.32987	0.214679	P	1.23486	0.281711	P		Q2_P02889			C805729.1	Sm_Orth_inOther_sp	delta-6 fatty acyl desaturase [Salmo salar] gb|AAU47273.1| delta-6 fatty acyl desaturase [Salmo salar] ||putative delta 6-desaturase [Oncorhynchus mykiss] ||delta-5 fatty acyl desaturase [Salmo salar] ||delta-6 fatty acyl desaturase [Gadus morhua] ||putative delata 6-desaturase [Oncorhynchus masou] ||	TGAAAACTCGCTATTCAATGACTGGTTTACGGGACATTTGAATTTCCAGATAGAACATCA	Smp_132740	fatty acid desaturase, putative	Smp_scaff000036	1878509	1901695	Q2_P41680,Q2_P02889	ATGGAAAATGCCAGAGAATTTTCGAAAGATTCGGCAGAAAAGGACGTCACCATTTCTGGTAGCGAATCTCATACCTTACAGATTGCAACCATGAAACATTTTGTATCAATACTATTTTCGGGTTTTCGAGAACTTCAGATGGCGAAAGGTCTTTTTAATTGGGGAGAAGTGAAAAAGCATCAATCACTGAAAGACCGCTGGATTGTTATTGACAACAAGGTTTATGATGTATCAAGTTGGCAGAATAAACATCCTGGAGGTAGAAAAGTTATTGGTCACTATGCCGGTCAAGATGCAACAGGTGCGTTCATTGCGTTTCACAAAAATCGTCAGTACGCTGAAAAATTCTTGAGTGCATACTATATCGGAGATCTGGACCAAGACTGTCCGGAAGACAAA…
Q2_P02909	1	1	P	18.7895	0.0216422	P	0.921281	0.566996	P	0.805877	0.280187	P		Q2_P02909			C805772.1	Sm_Schisto_Orth_only	SJCHGC07115 protein [Schistosoma japonicum] ||	AAGCGTGGATTTGTACGGATCGGACGTTAACCAACAAAAAATGATCTGTTGAGCTTTTTT	Smp_042120	expressed protein	Smp_scaff000102	1080691	1081038	Q2_P02909	ATGACAAGATATTCACTTCTTGGAATTATTCAATTATTCATTTCTTATCAGATCTTCTGTTTACTTTTCATATGTGCACATGGATCCAGTCGTTGTACTACAACTGTAAACAGTGATGGCTTACCAATACTAACATGTGATCATGACAGATTGAAAGTACAATCACATTTTGATATCTACAATGATGAACAGAATGAATTAATTCCTGAATCAGATTATTCAAATGATCCACTTCAATCTCAACAGTCAGCTGAATACATTATGCCTAGTAAGAAAGCTTTTGTACGTCTGGGGAAGCGAGGATTTGTTCGGATCGGTAAGCGTGGATTTGTACGGATCGGACGTTAA
Q2_P38509	1	1	P	17.4993	0.0221792	P	0.423487	0.0762656	P	0.554794	0.108717	P		Q2_P38509			JAP05797.C	Sm_newGenes_Orth_onlyJapon	none	TTCGTGGAAGGTGGTCACAAGAGTTTGCAGCTTTGTTATGTGAAGTTATGGTGTATTAAA	Smp_135520	dock, putative	Smp_scaff000049	676379	781294	Q2_P17922,Q2_P06914,Q2_P39651,Q2_P38509,Q2_P06655	ATGACTCAGGGTCGAGGTGATGGTTCGGAATGGGTAACTTCATTTATGGTATCCTACAGTGATGATGCCATGCACTGGAAGTTTGTCACTGACCAATATGCCAATCAAAAAATTTTTGAAGGAAATTCAGACTCGTACTCAGTAAAACATAATTATTTTGATGAACCTATTCGAGCGAGATTTGTTAAAATCCATACATACACATGGCATAATCATCCTAGTCTTCGAGTTGAACTAGTTGGCTGTCAATCATGTAAACAAATTATTGGTATACCTCCTTATGCAAGATTTGCTGCTTCAAGTTCTCGTGGCAAACGATCACAACGTTCTTGTACTCCAGAATATGGTCATTATCTAAGTAATAAAGCATGGTGTGCTCAGCGTCAAGATGCTCTGCAA…
Q2_P41680	1	1	P	17.4526	0.0223094	P	1.62303	0.168195	P	1.08309	0.699447	P		Q2_P41680			JAP10094.S	Sm_newGenes_Orth_inOther_sp	SJCHGC05696 protein [Schistosoma japonicum] ||PREDICTED: similar to fatty acid desaturase 2 [Canis familiaris] ||	CAGAATAAACATCCTGGAGGTAGAAAAGTTATTGGTCACTATGCCGGTCAAGATGCAACA	Smp_132740	fatty acid desaturase, putative	Smp_scaff000036	1878509	1901695	Q2_P41680,Q2_P02889	ATGGAAAATGCCAGAGAATTTTCGAAAGATTCGGCAGAAAAGGACGTCACCATTTCTGGTAGCGAATCTCATACCTTACAGATTGCAACCATGAAACATTTTGTATCAATACTATTTTCGGGTTTTCGAGAACTTCAGATGGCGAAAGGTCTTTTTAATTGGGGAGAAGTGAAAAAGCATCAATCACTGAAAGACCGCTGGATTGTTATTGACAACAAGGTTTATGATGTATCAAGTTGGCAGAATAAACATCCTGGAGGTAGAAAAGTTATTGGTCACTATGCCGGTCAAGATGCAACAGGTGCGTTCATTGCGTTTCACAAAAATCGTCAGTACGCTGAAAAATTCTTGAGTGCATACTATATCGGAGATCTGGACCAAGACTGTCCGGAAGACAAA…
Q2_P38172	1	1	P	15.9512	0.0229253	P	1.73248	0.115834	P	0.605403	0.136392	P		Q2_P38172			C920446.1	Sm_noMatches_Gb_bothSt	none	GCCCCTAAACAACAACTTGTCAATTCCCGCTATATTGATAATACATTATTACGTAGTGTA	Smp_170740	hypothetical protein	Smp_scaff000416	361739	367636	Q2_P17711,Q2_P38172	ATGTGTATTAGTTACCGACTGATGTCAAGATTTCTATTATTTTTTACTATACTACTTATAATTGCCCCTAAACAACAACTTGTCAATTCCCGCTATATTGATAATACATTATTACGTAGTGTATTAAATTGTTATGTTGATTGTTTATTAAATTCAACGAATGATATACAAGATAATAATTATTGTTTTAATGAATGTTTCATTACTCCAAATGAAAAACGTGGCAAATTTTTCATGTTAGGATAA
Q2_P21950	1	1	P	15.7432	0.023206	P	0.583032	0.307798	A	0.921912	0.738832	P		Q2_P21950			C805588.1	Sm_Orth_inOther_sp	SJCHGC09337 protein [Schistosoma japonicum] ||actin [Ammonia sp.] ||actin [Reticulomyxa filosa] ||actin 1 [Vallisneria gigantea] ||putative actin 1 [Oryza sativa (japonica cultivar-group)] gb|AAT07616.1| putative actin 1 [Oryza sativa (japonica cultivar-group)] ||	TCTAGCCCCAAAAGGTGCTACAGTAAAGGTGATGGCATCTCCTGAACGAAAATACTCGGT	Smp_077860	actin, putative	Smp_scaff000265	1144844	1145986	Q2_P27512,Q2_P21950	ATGGTACTTAAGTTCGGTCCAGATAATCCTCCAATTGTTATTGACAATGGAACAGGATTGCTGAAAGTTGGCTATTCTGGTGAAATGGAACCACGTGCAGTTGTTCCTATGATTCTCGGTCGACCCAAACATATGAAAGTCATTACTGACAGAAATTCTGATGAATGCTTCGTCGGTGATATAGCCGGTGGTAAAAGAGGAGCATTAACTTTATCCTATCCAATGATGAATGGTATTGTACAAAATTGGGATGATTTAGAAACTATCTGGCAACATGTTTTTACCAATGAACTACGTGTTCTTCCTGAGAATCATCCAATGCTTTTGACTGAAACACCATTGAATCCTAAAGTAAATCGTGAAAAAATGGCGGAAATTATGTTCGAACAATTTCACGCA…
Q2_P29437	1	1	P	15.5471	0.0231382	P	0.949121	0.701728	P	0.614999	0.137309	P		Q2_P29437			C903617.1	Sm_noMatches_Gb_bothSt	none	CGTACACCTTCTCCAACAGACTATTTCGTTATGCAATATCATGGAAGAAGTTTACATAAT	Smp_075360	hypothetical protein	Smp_scaff000258	594907	596007	Q2_P29437,Q2_P09691	ATGTCTTTGGATCATACAAGAAGACGTTCTAATTCATTAGTTCCACGAATTGTAGAAAATTTACCAAATGATCCAGTAACTGGACAATCCATTTTATTTAGAACAGAATTCAAAGGAAGAGATCATACAAAAATTGTTGATCCAGCAGGTTTTTGTGATAGTAAAGCTAATCAATTATTAATAAAACATTTACGAAAGAAACGTAACTATGGTTATGTATATTGTTTAATTGATCGGATGAGATTTGAAAGAAGAAGTCGTTCAAAATTATTTCGTGATCAAATTTTTTATCAAGATATTAAGTATGTTTATTTTTTTTCAAATTTACCAAATGTTTTTATGCTGGCATTGAATGATGAAAAACAAAGACGTGTTTATGAAACATATTCAGTGAATTCA…
Q2_P07656	1	1	P	14.9981	0.0242101	P	1.67321	0.245125	P	1.56265	0.281468	P		Q2_P07656			C813204.1	Sm_noMatches_Gb_bothSt	none	GCCTTCTGCCTTTTATTTATACCCACGCTAAGATTAATCTGTGAAAATTACCCACTAAAA
Q2_P07799	1	1	P	14.038	0.0240351	P	0.0294418	0.147413	A	0.0276997	0.14485	A		Q2_P07799			C813428.1	Sm_noMatches_Gb_bothSt	none	CCTTCAGTACTGCTTTCATGTACAACGAAACCTGTAATGAATTGACAACTGATAATCATT
Q2_P37560	1	1	P	12.9647	0.0248119	P	1.27883	0.267541	P	0.300294	0.108234	P		Q2_P37560			C918584.1	Sm_Orth_inOther_sp	tryptophan hydroxylase SmTPH [Schistosoma mansoni] ||SJCHGC01235 protein [Schistosoma japonicum] ||tryptophan hydroxylase 1 (tryptophan 5-monooxygenase) [Gallus gallus] sp|P70080|TPH1_CHICK Tryptophan 5-hydroxylase 1 (Tryptophan 5-monooxygenase 1) gb|AAC60036.1| tryptophan hydroxylase [Gallus gallus] ||PREDICTED: similar to Tryptophan 5-hydroxylase 2 (Tryptophan 5-monooxygenase 2) (Neuronal trypt…	GTTGTGCTTCATTCATATAATATGCAACGATTAGTGTTTTCTGTACGCTTGGTTGTATCT
Q2_P38390	1	1	P	12.7802	0.0252599	P	1.2048	0.47768	P	0.795973	0.498266	A		Q2_P38390			JAP01389.C	Sm_newGenes_Orth_inOther_sp	SJCHGC08423 protein [Schistosoma japonicum] ||vesicular acetylcholine transporter [Lymnaea stagnalis] ||CG32848-PA [Drosophila melanogaster] gb|AAF55587.2| CG32848-PA [Drosophila melanogaster] sp|O17444|VACHT_DROME Vesicular acetylcholine transporter (VAChT) ||vesicular acetylcholine transporter [Drosophila melanogaster] ||PREDICTED: similar to ENSANGP00000001263 [Apis mellifera] ||	AATGGTTAATGGCTGCAGTTGGTTTAGCTATTGAAGGAGGAAGTTGTTTCTTGATACCAT	Smp_046120	vesicular acetylcholine transporter, putative	Smp_scaff000116	978637	980256	Q2_P00705,Q2_P40876,Q2_P38390	ATGACAAATTTTGAAACAATCAAACAAATATTTATGTCTAAAATTAATGAACCAAATTCACAACGTCGTATGGTTTTATTTGTTGTTTGTATAGCTTTATTATTAGACAATATGTTATATATGGTTATAGTACCAATAATACCTGATTATTTACAAAATTTACGTGCAATGGATACAAGACAAATTTATTGGATTAATGCTACACATACTAAACAATTAAAAGATGAAAATTTTATATTTAATAAATCTAATGGTGATTATAAATTAAAATGGCTTATTCATCAATCGGAAACTAAAATTGGTACATTATTTGCATTTAAAGCTATTATACAATTATTATGTAATCCTATATCAGGAACTGTAATTGATCGAATTGGTTATGATGTACCAATGATGTTT…
Q2_P27243	1	1	P	12.0586	0.0255187	P	1.91958	0.0992067	P	0.989742	0.938983	P		Q2_P27243			C813271.1	Sm_Orth_inOther_sp	Extracellular superoxide dismutase [Cu-Zn] precursor (EC-SOD) gb|AAA29937.1| superoxide dismutase precursor (EC 1.15.1.1) gb|AAA29934.1| superoxide dismutase ||unknown [Schistosoma japonicum] ||SJCHGC00962 protein [Schistosoma japonicum] ||PREDICTED: similar to Superoxide dismutase [Mus musculus] ||Cu-Zn superoxide dismutase Cu-Zn SOD {EC 1.15.1.1} [Cavia porcellus=guinea pigs liver Peptide 152 a…	GGCTCATCTTTCATATTTGTTTACGAAGAGAGTAATTCAGAACGACTTGTTACTTACCTA
Q2_P19344	1	1	P	11.9932	0.0255489	P	1.5255	0.147901	P	0.840172	0.332525	P		Q2_P19344			C802047.1	Sm_noMatches_Gb_bothSt	none	CCCAGAAGATCGTGAATTTCTTGGATTATAACATTTGGATCTCATTCAAGATCCATTCTA	Smp_043650	expressed protein	Smp_scaff000105	271442	292239	Q2_P14459,Q2_P19344,Q2_P34356	ATGAAACATACTATGGTTAATATGATTTCCATGTTTACATTAATGGTTCTGTTTACAGTTCAATTACAATCAATAAAAATAAATGCCGAAAGTACCGATGATATGAATTTTGAAAAGAAAGCTTATCATTTCTTTCGATTGAAAAAATCAGACCGATGTCTACGTATTCCATATAGTATTAAACAAATGATTCTTAGAGAACCTTCTATTGTATGCCCAGAAGATCGTGAATTTCTTGGATTATAA
Q2_P14165	1	1	P	11.4709	0.0267608	P	1.47551	0.275842	P	1.43682	0.289086	P		Q2_P14165			C911894.1	Sm_noMatches_Gb_bothSt	none	AAGACATGCCTTCCTTCCTGTCCGATCAATGTAGCTACTTTGGAGGGTACACGTAAATTT
Q2_P12393	1	1	P	11.3553	0.0274499	P	0.288975	0.375652	A	0.457957	0.382564	A		Q2_P12393			C908442.1	Sm_Orth_inOther_sp	PREDICTED: similar to collagenous repeat-containing sequence of 26kDa protein [Gallus gallus] ||PREDICTED: similar to collagenous repeat-containing isoform 1 [Bos taurus] ||PREDICTED: similar to C1q and tumor necrosis factor related protein 3 isoform b isoform 2 [Bos taurus] ||PREDICTED: similar to collagenous repeat-containing isoform 3 [Canis familiaris] ||PREDICTED: similar to C1q and tumor ne…	GATTCTACAAATGTATAAAGGTGATCGTGCATGGTTGGCCATACGTGATGGAGCTTATTT	Smp_105050	cerebellin-related	Smp_scaff002000	173350	177864	Q2_P12393	ATGTATATTGAACTTTGTATCATAACAAAATATAACTTCAAGAAAAAAAGCTTCATTTTGGGTGTTGAGTTCAGTTGGAAAGAAAAGAAAGTTGTAGAAATGGTCTTTAATAAAAATATTAACTTAACTAAATTACAGCTGAGTAGATTGAATAATCAGCTACAAACAATACAGAATAGAATAGCATTTTTTGCCGGTCTCGAATTTAATGTCGTTGAAAAACCATTAGACGAAAATCCTAAATTGATAATGAACAAAGTTATCACGAATTTGGGCAATGCATACAATCCAATAACCGGGGAATTCATTGCACCAGTGAATGGTATTTATATTTTATTTCTAGCCATTTCCGCTCAAGGGAAATCAAGAGCGGTTGTACGTTTAATGCACAACGAGAAG…
Q2_P00391	1	1	P	11.3361	0.0262022	P	1.90066	0.103272	P	0.188628	0.12189	A		Q2_P00391			C801172.1	Sm_Orth_inOther_sp	unnamed protein product [Mus musculus] ||	AAAGCTCTGGTTTGTGTGCTTTCATGTCGCTGCTTTATTAAATCTTGCCTTTTACATTTT
Q2_P19603	1	1	P	10.8752	0.0265946	P	1.02854	0.825143	P	0.788823	0.253757	P		Q2_P19603			C802357.1	Sm_noMatches_Gb_bothSt	none	ATGAAGTATGTGGGAATAGTTGGTTCAAGAACCGGTGCCTAATGGTCAGGACAATCACGG	Smp_150330	expressed protein	Smp_scaff000134	200276	213117	Q2_P19603,Q2_P01004	ATGATTCAAATTATTGCTTTTCATTATCGTCCCCGTAATAGATTTAGAATGATCAAAGTACAGAATAGAAGATCCATAAAAATATGTCCATCTACGATCATTTGGATTGTATTTCTCAGTTATATAGTACACATAGAAAGCGCTACAACAAAGAAACTTTTTGGACATGCTAAACTGGATGGTAATTATCAGATTAATGATCATAGTGATCTAGTATCCGGATTTCTATATTCAAAAGAGCTTGCAGTTAACGACCTATTAGATGTATTGGATGAGTTGAAAAATTATGTAGCACGTTATGATCATCAAATTGTCTGTGCTGGTATGGAACCGAAAAGTGAAATGTGTAAAATTGTAAAACATCAATTGGCATTAAAATATTTTGAAGCTGCAATAAAT…
Q2_P31912	1	1	P	10.5372	0.0269521	P	0.941978	0.65771	P	0.979174	0.868156	P		Q2_P31912			C907858.1	Sm_noMatches_Gb_bothSt	none	CGATTTCGAACAAGGATCACAATGAATCAGTTTATGGTTACATCAGTATTGATCTTCGTA	Smp_134550	expressed protein	Smp_scaff000045	506979	524918	Q2_P12099,Q2_P41589,Q2_P40809,Q2_P31912	GAGACACCATTAGTTAAACAAACTATTCAACCTTCCATAAATAATATTCTGTCATATTATTACATAATTCAAGTTTTTTTCTTTTTTGGGAAAACGAAAATTTGGAACCGATTTCGAACAAGGATCACAATGAATCAGTTTATGGTTACATCAGTATTGATCTTCGTAATTGTGAGCTTCTGTTGGTATAATCCTGTGAAAAGTCAATTTCCGCCCAATTTTCGCACATTTGACTTAGAAGATGATTATCCAGAAATACCTGGACGATATTCACCATCAATGCATAAAGATCATACAACACATTTCAATTATAAAGATAGATTTCGTTGGAGTAAACGTGTTCCACCTTATATAACCGGTGGAATTCGGTATCGATAA
Q2_P18320	1	1	P	10.3576	0.0271493	P	1.98285	0.0921786	P	0.498763	0.0914643	P		Q2_P18320			C800498.1	Sm_Schisto_Orth_only	SJCHGC06871 protein [Schistosoma japonicum] ||SJCHGC06460 protein [Schistosoma japonicum] ||SJCHGC05504 protein [Schistosoma japonicum] ||SJCHGC06760 protein [Schistosoma japonicum] ||annexin [Schistosoma mansoni] ||	GGACAAGTTCTTGAAGATTTGCTACTTTGCGAAATGTCAATGGTAAAGTTATGTAAACGA
Q2_P40809	1	1	P	10.205	0.0273224	P	0.937463	0.634897	P	1.04646	0.728415	P		Q2_P40809			JAP00046.C	Sm_newGenes_Orth_onlyJapon	SJCHGC09751 protein [Schistosoma japonicum] ||	AAAGATAGATTTCGTTGGAGTAAACGTGTTCCACCTTATATAACCGGTGGAATTCGGTAT	Smp_134550	expressed protein	Smp_scaff000045	506979	524918	Q2_P12099,Q2_P41589,Q2_P40809,Q2_P31912	GAGACACCATTAGTTAAACAAACTATTCAACCTTCCATAAATAATATTCTGTCATATTATTACATAATTCAAGTTTTTTTCTTTTTTGGGAAAACGAAAATTTGGAACCGATTTCGAACAAGGATCACAATGAATCAGTTTATGGTTACATCAGTATTGATCTTCGTAATTGTGAGCTTCTGTTGGTATAATCCTGTGAAAAGTCAATTTCCGCCCAATTTTCGCACATTTGACTTAGAAGATGATTATCCAGAAATACCTGGACGATATTCACCATCAATGCATAAAGATCATACAACACATTTCAATTATAAAGATAGATTTCGTTGGAGTAAACGTGTTCCACCTTATATAACCGGTGGAATTCGGTATCGATAA
Q2_P39597	1	1	P	10.0812	0.0274812	P	1.62877	0.130142	P	0.535992	0.111953	P		Q2_P39597			JAP05128.C	Sm_newGenes_Orth_onlyJapon	SJCHGC03404 protein [Schistosoma japonicum] ||	TTCAATTTCTAATTTACGACATATGATGTCTGGTGCTAATCCATTAGCAGCATTTGGGTA	Smp_133260	hypothetical protein	Smp_scaff000038	1889002	1902229	Q2_P39597	ATGCCTAAAAATACCACAATTGAAAACAGTAGTCGGAATAATTTATTTGCCATGATTAATACATGGACTTCAATTTTAAACTATACGATCACAACTATAACATGTGAAAGTATTACATATAAACGTGGTCCATCTCCATCAGCATCATCATTTAGAAATTCACCATCATTTTCATTTAATGGTGATATGCGTTCAATTTCTAATTTACGACATATGATGTCTGGTGCTAATCCATTAGCAGCATTTGGGTAA
Q2_P41589	1	1	P	9.87743	0.0277111	P	0.920498	0.55949	P	1.05144	0.703753	P		Q2_P41589			JAP07328.S	Sm_newGenes_Orth_onlyJapon	SJCHGC09751 protein [Schistosoma japonicum] ||	AAAGATAGATTTCGTTGGAGTAAACGTGTTCCACCTTATATAACCGGTGGAATTCGGTAT	Smp_134550	expressed protein	Smp_scaff000045	506979	524918	Q2_P12099,Q2_P41589,Q2_P40809,Q2_P31912	GAGACACCATTAGTTAAACAAACTATTCAACCTTCCATAAATAATATTCTGTCATATTATTACATAATTCAAGTTTTTTTCTTTTTTGGGAAAACGAAAATTTGGAACCGATTTCGAACAAGGATCACAATGAATCAGTTTATGGTTACATCAGTATTGATCTTCGTAATTGTGAGCTTCTGTTGGTATAATCCTGTGAAAAGTCAATTTCCGCCCAATTTTCGCACATTTGACTTAGAAGATGATTATCCAGAAATACCTGGACGATATTCACCATCAATGCATAAAGATCATACAACACATTTCAATTATAAAGATAGATTTCGTTGGAGTAAACGTGTTCCACCTTATATAACCGGTGGAATTCGGTATCGATAA
Q2_P07154	1	1	P	9.42898	0.0282835	P	1.02523	0.844211	P	0.694377	0.170034	P		Q2_P07154			C812495.1	Sm_Schisto_Orth_only	SJCHGC04172 protein [Schistosoma japonicum] ||	CGACAATTTTGGAATTTATGGGCACACAAACGTCATATGGATCGTAATCATTATTGAACA	Smp_026230	expressed protein	Smp_scaff000052	68659	76037	Q2_P12887,Q2_P07154,Q2_P32709	ATGCTAAAATATTGCACTTGCACATTTTTATGTTACATCTGTCTCATCATTATCATCGAGGCAAGAACAAGAACAAAGGATTATGATAAAAATTTGGGCGTAAAAGCAGTAACAAGACTGTGTGGTATGGAAGGAGAGGAATGCATGGATGATTTCAATTGTTGTGAAGAGTATGAATGCAGCCCTGATTTGCAATGTCAACTTAGGAATGCTAGAAATAAAATTGCTGGATCTTACCGAAATTTATGTGTAGCTGATTATGATTGTCTACCAGGATGGTGTTGTGAAGGCAAACTATATGCACGTCGCTGTACACAAGATTGTAATAGAAAAACTGAACCAGATGTTGTTCCAGCTGGAAGTTATTATGGACGACAATTTTGGAATTTATGGGCACAC…
Q2_P38411	1	1	P	9.17177	0.0299614	P	1.3027	0.393919	P	1.20014	0.497437	P		Q2_P38411			JAP02515.C	Sm_newGenes_Orth_onlyJapon	SJCHGC08747 protein [Schistosoma japonicum] ||	GGCAAGTGAATCAGATACTGGACAATGGATATGCTTAGAACGATATAAACCTACTAAAAA	Smp_169880	hypothetical protein	Smp_scaff000403	149743	163303	Q2_P38411	ATGAATGATTGGATATCATGGAGAATTAGACATATTTATCATCCCGATAATGAATCACTTTACAATGTTGAAGAGCAACTGAACAATTTTTCGAACAATGAAATCGATCATTTCAATGATAGTTTAGAAACTAATTTTTCAATAAATGAACCCTCTGATGAATTATATTCACCTGTTAATACAATTTTATCTAATTTAAGTAAACAACAACAACAACAAGTTGATATAAATCTGGATTCTAATACAAATTTACGATTTGTTAAATATTTTGTTGGTGAAACTATTCGAATGCGTTGTATCATACCTGAAGGATCACATGTGGCAGAGTATGTTGGAGAATCATGGTTTTATGAAAATTGTAATCATAGATTTATACCAGATAAACGTATTAGTATTAAA…
Q2_P30609	1	1	P	9.15699	0.0287533	P	1.60409	0.141363	P	0.394222	0.113903	P		Q2_P30609			C905265.1	Sm_noMatches_Gb_bothSt	none	GTGCACAAGAAGTTAAACGTCCTACTTATAGCTTACCTGTAGCCAATGTAACCAGCATAC	Smp_176930	cationic amino acid transporter, putative	Smp_scaff000628	6505	30193	Q2_P29680,Q2_P30407,Q2_P10816,Q2_P30609,Q2_P10630	ATGTCAAAAGGAGACAGTAATCTACGTGTAGATGATAAGGAAGCTACAAATACTATAAAACCGTTTCGTAAAAAATCACCTAATTGTTGTGGAGAGTATGGGCGTGCTGTAGCTAATGGTCTATTTCGAAAGAAACATTTCAAAGAGATATTTCATAATGATCTTAGTAAAACTTTAACAACTTTGAGTTTGATTTTTTATGGCTTGACATGTATGCTGGATGGAGGCATTTATGTATCTACTGGTTCTGTAATAAGTACACAAACTGGACCGAGTGCTTTTCTTGCTTACATTATCGCTACTTTTGTAGCAATATTAAATTCTTTGATATATTCAGAATTAGCATGTCATGTTCCGAAAGATGTTTCATGTCACGGACATGCATACAGCATTCTAGGT…
Q2_P18043	1	1	P	8.94186	0.0292522	P	1.84566	0.115935	P	0.497394	0.181363	P		Q2_P18043			C800182.1	Sm_noMatches_Gb_bothSt	none	CCATAAGAAGAGAATAAAACCTCCAGGACGATTGAAAGATTTCAATGGAGCTTTGTTTTT
Q2_P21857	1	1	P	8.9193	0.0294059	P	1.59872	0.164878	P	0.675232	0.281583	P		Q2_P21857			C805458.1	Sm_noMatches_Gb_bothSt	none	GTGAAGATACAGATGATACTATGAAAAACCTACGCAAAACATTTGCTGGAATTTTTGGTG	Smp_126990	synapsin, putative	Smp_scaff000014	1722045	1743543	Q2_P12822,Q2_P02736,Q2_P21847,Q2_P02844,Q2_P21857,Q2_P04441,Q2_P02745	ATGATTACTTACTTAAAACGACGCTTCTCATCTGGGGATCTGCAAGGTGAATTAGCTGACAAGCGTATGCAAGAGGGACTACCTAGTTTCCTACGATTCGGATCATCCACACAGTCTGGACAATCCCATCAACAGTATCAGCAGCAAAGCTCTAATATTCAAACTACAGGGCATAGTTATTCAAACCAACCCCAAGATTTTAGTTCTACAGGTCCTGCAAACTATGATATGAGGTACGGATCTACAGCCCCTACCATGGCTGAACAGTTCTCTAGTTCTCAGACAGCCACAACTGCAGCTAATCACATTCCTGGATCTGTAGGTCGAGGACGTGGTGCTTATCCAAGTGCACCAACTTCCCCTACGAGAAGCATGGGGCTTGGTGCCTCACTAATGGGT…
Q2_P08671	1	1	P	8.84995	0.0295502	P	1.05845	0.77542	P	0.609065	0.263074	P		Q2_P08671			C902121.1	Sm_noMatches_Gb_bothSt	none	CCATCGTGTCAACGGAAAGCAGGTAACTTATAATTCCAATTTTTTGCCTTTAATCAGTAT
Q2_P37160	1	1	P	8.73776	0.0315041	P	1.08512	0.800729	A	0.631345	0.388548	A		Q2_P37160			C917825.1	Sm_noMatches_Gb_bothSt	none	GCCCTCTGCTCTTGCTTCTTTGAGTAATTTCAACTACAGAACTACAACAGCTACCACTCA	Smp_136330	lip-related protein (liprin) alpha	Smp_scaff000052	3657	59539	Q2_P21543,Q2_P02474,Q2_P19676,Q2_P10977,Q2_P30768,Q2_P02855,Q2_P30383,Q2_P16245,Q2_P37160,Q2_P16821,Q2_P21993,Q2_P10604	ATGGAAAACTTAACTATCTTAGTATTTGCTACTGGACATCATAAATCGGATGACCCAAAAACTGCTTCGTTACCAAAAGGATCAGTTGAAATAAGCAAAAGTTCTGAATTATTATCTTCGTCACCAGTTCTGAATGCTTCTTTATCAAATTTATTCTATGGTTCAGCATCAGCAGCTGCTCTTGAAGCAGCGAACAGAATCAAAGAACTGCAAGAGAACCTTGAACAACGTGCATCTGAATTACTCGCTGCTCGAAGGCAAGTGATTGAACTCACAAGTCGATCAAGAGAAAGCTCGAATTCATTGAGTTTAGCACAAAGTGAATTAAATCGTGCTAATGACCAAATTGAAAGGCTTACTCGTGAACTACGTGAATCTGAGCAGAGAAGAACTGATCAA…
Q2_P26967	1	1	P	8.66672	0.030706	P	1.51642	0.24658	P	0.211353	0.303854	A		Q2_P26967			C812740.1	Sm_noMatches_Gb_singleSt	none	TCCACGCCTTTAAGCCCACACTCGGGAGGCAAAGGCAGGGGATCTCTTTGAATTAAGGCG
Q2_P25663	1	1	P	8.48986	0.0313373	P	1.03921	0.899656	A	0.910705	0.77549	A		Q2_P25663			C810737.1	Sm_noMatches_Gb_bothSt	none	GCCCATTTGATTGACTCTGTGATGACATTTCAGCAATATCTTCTTTTTCACATAAATCGA	Smp_008220	expressed protein	Smp_scaff000013	538334	544578	Q2_P15744,Q2_P35877,Q2_P25663,Q2_P30205,Q2_P10430	ATGACAACATATGAATTTATAGTTTTACAACGTCAAAAATCTAACCCATCTACTGAAAATCAAATATCTAATAATGCGGATCAAAGTAAAAAGAAAAATTTATTCTGTAGTATTAATTGCATCGATTTATGTGAAAAAGAAGATATTGCTGAAATGTCATCACAGAGTCAATCAAATGGGCCATATACTACAAGTAGTAAAGTTGTTTTGTCTTTACCATCCACTGGGAAATCATCCGATCAACCAGTTGTAACAGGTGATTTAGCCAATCATAGCAGTAGTATTTGTTCAGTTAGACCACAAACTATTTCTAATAATAAAATATTTTCTGGTGGAAAAGAATGTCTACCTTCAATTCCAAAGTCTAATTTCATATCAGAAAGTATACAACAAGATAAT…
Q2_P30029	1	1	P	8.26774	0.0306948	P	1.41118	0.246332	P	0.492763	0.241592	A		Q2_P30029			C904402.1	Sm_noMatches_Gb_bothSt	none	ACAAGAGGCAGCTAGATCGTTAAAAGAAGCTGCAAAAGTTATATCTACTTCACCGATGGC	Smp_162440	stomatin-related	Smp_scaff000256	785562	811802	Q2_P33764,Q2_P30029,Q2_P10252,Q2_P13897	ATGTCTTCAACAGGGAATACGTCTTATTCTACATCATTGTACAAAGAGACATCAAATCTTGATTTCAATCAAGGTGTTGAACCACGATCACAACAGCAAGATACTGAATCAAATTTAAGTCCATATACTTGTAAAACGTCCGATAAAACCGTAACATCTGAATCGTATAATCAAGAATTATCTCAAACATCAAATGAACACAATTTGAATTATGATGATGTCCTAACTCTACATGTTCCACAATTAAACGAAAATTTATGGCAAAAGAAACATTCCTACAATTTAATCAAATATGATAAATGTCATTGTTTTGAGTTTATAACACGTAAAATACGTTTAAACACTTCACATAAAACTCAAGAAGGTATAATGAAGAAACAATCTAAACCCTTATCTAAC…
Q2_P30407	1	1	P	8.15323	0.030562	P	1.68224	0.13808	P	0.67042	0.248826	P		Q2_P30407			C904960.1	Sm_noMatches_Gb_bothSt	none	ACCTAATTGTTGTGGAGAGTATGGGCGTGCTGTAGCTAATGGTCTATTTCGAAAGAAACA	Smp_176930	cationic amino acid transporter, putative	Smp_scaff000628	6505	30193	Q2_P29680,Q2_P30407,Q2_P10816,Q2_P30609,Q2_P10630	ATGTCAAAAGGAGACAGTAATCTACGTGTAGATGATAAGGAAGCTACAAATACTATAAAACCGTTTCGTAAAAAATCACCTAATTGTTGTGGAGAGTATGGGCGTGCTGTAGCTAATGGTCTATTTCGAAAGAAACATTTCAAAGAGATATTTCATAATGATCTTAGTAAAACTTTAACAACTTTGAGTTTGATTTTTTATGGCTTGACATGTATGCTGGATGGAGGCATTTATGTATCTACTGGTTCTGTAATAAGTACACAAACTGGACCGAGTGCTTTTCTTGCTTACATTATCGCTACTTTTGTAGCAATATTAAATTCTTTGATATATTCAGAATTAGCATGTCATGTTCCGAAAGATGTTTCATGTCACGGACATGCATACAGCATTCTAGGT…
Q2_P02844	1	1	P	8.10172	0.0305828	P	1.47247	0.183603	P	0.6774	0.239704	P		Q2_P02844			C805638.1	Sm_Orth_inOther_sp	synapsin s-syn-short [Loligo pealei] ||synapsin s-syn-long [Loligo pealei] ||synapsin [Helix pomatia] ||synapsin isoform 8.2 [Aplysia californica] ||synapsin isoform 7.1 [Aplysia californica] ||	ACATCAGTCGCAACCAGCAAATGCTCAACAAATTCCCCAATCAACCCAAAAATACCCACC	Smp_126990	synapsin, putative	Smp_scaff000014	1722045	1743543	Q2_P12822,Q2_P02736,Q2_P21847,Q2_P02844,Q2_P21857,Q2_P04441,Q2_P02745	ATGATTACTTACTTAAAACGACGCTTCTCATCTGGGGATCTGCAAGGTGAATTAGCTGACAAGCGTATGCAAGAGGGACTACCTAGTTTCCTACGATTCGGATCATCCACACAGTCTGGACAATCCCATCAACAGTATCAGCAGCAAAGCTCTAATATTCAAACTACAGGGCATAGTTATTCAAACCAACCCCAAGATTTTAGTTCTACAGGTCCTGCAAACTATGATATGAGGTACGGATCTACAGCCCCTACCATGGCTGAACAGTTCTCTAGTTCTCAGACAGCCACAACTGCAGCTAATCACATTCCTGGATCTGTAGGTCGAGGACGTGGTGCTTATCCAAGTGCACCAACTTCCCCTACGAGAAGCATGGGGCTTGGTGCCTCACTAATGGGT…
Q2_P02814	1	1	P	8.05884	0.0304106	P	1.43578	0.171536	P	0.575998	0.11465	P		Q2_P02814			C805585.1	Sm_noMatches_Gb_bothSt	none	GCCTTTTCTACTTTTTGAGAGTAATCAACATCGAGTTGCACAATCTGTTGTTGTGTTTTT
Q2_P38363	1	1	P	8.04742	0.0321103	P	1.60308	0.213586	P	0.435708	0.308212	A		Q2_P38363			C921459.1	Sm_noMatches_Gb_bothSt	none	ATTCTAAGGTGATGGAACAAACAATTAACCCTGAACAATCACCTTGTGAAAAACATCACT	Smp_144390	transforming growth factor-beta receptor type I and II, putative	Smp_scaff000100	548243	589030	Q2_P15434,Q2_P04878,Q2_P38363,Q2_P29692,Q2_P10699,Q2_P30477,Q2_P29391,Q2_P09644,Q2_P36767,Q2_P16489,Q2_P37157,Q2_P37549,Q2_P17197,Q2_P24495,Q2_P04940,Q2_P24430,Q2_P17875	ATGGGTCTCTGTCAAGACTCAAAGTCACAAGACTACTTAATTAATAATCAGAACAACTCAGATTTAACTAAAAGACTAAGTTCTGAGGAGTCTGAAACACTAATTAATGATCCAATACCACCAGCAGCTGTAAACACAACATCGGATAATATAACTGTATCGTCAACTATCAGACGTTATATAGATTCTATAAGAAAGTTCAATATCACGGGCAGTGTGCTAGATCTATGTCCTTTAAAGGACTTAGAAGTCAAGCTTAATATATCTCCTATTGATTGGAAATTATTTTGTGCTTTTATACAACATTTGAAACAAACTGAATGTGAAGAAATGCTGATATCAGTAAAATCACAAAATCCTAACGAACAATTCACAGTACCATGTAAACATTTAACTCAA…
Q2_P04441	1	1	P	8.01878	0.0330001	P	1.18671	0.608838	A	1.15359	0.656307	A		Q2_P04441			C808265.1	Sm_Orth_inOther_sp	synapsin s-syn-long [Loligo pealei] ||synapsin s-syn-short [Loligo pealei] ||synapsin isoform 2.1 [Aplysia californica] ||synapsin isoform 11.1 [Aplysia californica] ||synapsin isoform 8.2 [Aplysia californica] ||	AGCACCAGCGTTTCCAGTTATTGTAAAAGTCGGAGTAGGTCATCGTGGCGAGGGCAAGGT	Smp_126990	synapsin, putative	Smp_scaff000014	1722045	1743543	Q2_P12822,Q2_P02736,Q2_P21847,Q2_P02844,Q2_P21857,Q2_P04441,Q2_P02745	ATGATTACTTACTTAAAACGACGCTTCTCATCTGGGGATCTGCAAGGTGAATTAGCTGACAAGCGTATGCAAGAGGGACTACCTAGTTTCCTACGATTCGGATCATCCACACAGTCTGGACAATCCCATCAACAGTATCAGCAGCAAAGCTCTAATATTCAAACTACAGGGCATAGTTATTCAAACCAACCCCAAGATTTTAGTTCTACAGGTCCTGCAAACTATGATATGAGGTACGGATCTACAGCCCCTACCATGGCTGAACAGTTCTCTAGTTCTCAGACAGCCACAACTGCAGCTAATCACATTCCTGGATCTGTAGGTCGAGGACGTGGTGCTTATCCAAGTGCACCAACTTCCCCTACGAGAAGCATGGGGCTTGGTGCCTCACTAATGGGT…
Q2_P37563	1	1	P	8.00746	0.0330178	P	1.36069	0.392592	P	0.720308	0.525085	A		Q2_P37563			C918588.1	Sm_Orth_inOther_sp	Tyrosine 3-monooxygenase (Tyrosine 3-hydroxylase) (TH) gb|AAC62256.1| tyrosine hydroxylase [Schistosoma mansoni] ||tyrosine hydroxylase [Rattus norvegicus] gb|AAA42258.1| tyrosine hydroxylase [Rattus norvegicus] sp|P04177|TY3H_RAT Tyrosine 3-monooxygenase (Tyrosine 3-hydroxylase) (TH) gb|AAA42257.1| tyrosine hydroxylase (EC 1.14.16.2) ||tyrosine hydroxylase [Mus musculus] sp|P24529|TY3H_MOUSE Tyr…	GAACTTCTGAAACATGTGAAAGAAGAGATTGGTCAGTTGGATACATTGCTTAATCATTCT	Smp_007690	Tyrosine 3-monooxygenase (Tyrosine 3- hydroxylase) (TH), putative	Smp_scaff000012	231541	251384	Q2_P14430,Q2_P34321,Q2_P37563,Q2_P34754,Q2_P14831	ATGAAAAAATTGAATCTTGTACACTTTGAAACGAGACCAACTTTGACTTTATCCAATGCCAATCGAGACGTTCAATATTCTTGTTTAATAACTTTGGAAGCAAATGAAATAAATATGAGTTTATTGTACGAAGAATTACGGGGCAACAGTTTTATTTCAGGAATAAATTTACTAAATAATCAGGAATCTGAAGATTGGTATCCTAAGCACATTTCTGATTTGGATAAATGTCAACACCTACTACGTAAATTTCAACCTGAATTACAAACTGATCATCCAGGATTTCATGACAAAGTCTACAGAGAGCGACGAGAAGCCATAGCGAAAATAGCATTTCAATACAAATATGGTGATCGTATACCTGAAGTTGAATATACTAAAGAAGAAATTGAAACTTGG…
Q2_P06099	1	1	P	7.9811	0.0305511	P	1.47782	0.15928	P	0.716207	0.185222	P		Q2_P06099			C810884.1	Sm_Orth_inOther_sp	SJCHGC06984 protein [Schistosoma japonicum] ||carboxypeptidase E-3 ||carboxypeptidase E-1 gb|AAC47413.1| carboxypeptidase E-1 ||carboxypeptidase E ||Carboxypeptidase N polypeptide 1 [Danio rerio] ref|NP_997935.1| carboxypeptidase N polypeptide 1 [Danio rerio] ||	GATCGATGAGGACAGTTTAGCTTAAGGTTACTTATATATGACTGACATATCAATATTCGC
Q2_P26472	1	1	P	7.94512	0.0306166	P	1.17509	0.352512	P	0.98927	0.931415	P		Q2_P26472			C812006.1	Sm_noMatches_Gb_singleSt	none	TTCAAAACATCGTTCTGGGTCATCGTCTTCTTCATCATCGGATTCCGACCATAAAAAGAA
Q2_P00141	1	1	P	7.92273	0.0311347	P	0.283413	0.191007	A	0.629166	0.251754	P		Q2_P00141			C800422.1	Sm_noMatches_Gb_bothSt	none	CCATGTTCTGACTGATAAATATCATCGTCCATATGTCCAGAAGATAATACAGACAGATAT
Q2_P39444	1	1	P	7.91241	0.0323017	P	1.1932	0.540053	P	0.261294	0.288193	A		Q2_P39444			JAP03114.C	Sm_newGenes_Orth_inOther_sp	SJCHGC05979 protein [Schistosoma japonicum] ||synaphin A [Loligo pealei] ||Hypothetical protein CBG22157 [Caenorhabditis briggsae] ||Hypothetical protein Y73E7A.4 [Caenorhabditis elegans] ref|NP_490868.1| ComPleXin (synaptic protein) homolog family member (cpx-1) [Caenorhabditis elegans] ||putative complexin 1 [Hirudo medicinalis] ||	TTTCTTTACGTCCACCTAAAACACCTTCACCTTCATCTTTCTTATCACCTAATGCACCTT	Smp_050220	complexin, putative	Smp_scaff000127	1220689	1227517	Q2_P41634,Q2_P41036,Q2_P39444,Q2_P40520	ATGGCAAGTTTCATTGCAAAACAACTAATTGGAAATCAGTTGGATTCAGTGAAGGGTGCATTAGGTGATAAGAAAGATGAAGGTGAAGGTGTTTTAGGTGGACGTAAAGAAATTGATCCAGAAGTTGAAGCTGCATTACGTGAGGCAGAAGAAAAACGAGAAGCTAAACATCGTAAAATGGAAGAAGAACGAGAAGTAATGCGTCAAGGTATCAGAGACAAATATGGTATTAAGAAAAAAGAAGAAGAGGTTCCAGCTGATTTCGACTTCTCTAGTCCTGAAGGACGTCTTGGTCGTAAACGTAAAACACCAGCTGAACTAGCGGCTGAAGCAAATGAAGCGGACGATGAAAACATTCTAACAAGTATGTTACCAGAAAATATGAGAAATATGGCTAAT…
Q2_P22438	1	1	P	7.85632	0.030797	P	1.15995	0.380653	P	0.594313	0.125816	P		Q2_P22438			C806236.1	Sm_Orth_inOther_sp	prepro-hormone convertase 2 [Aplysia californica] ||prohormone convertase gb|AAA03496.1| hormone convertase 2 ||PC2 ||LPC2 [Lymnaea stagnalis] ||unnamed protein product [Tetraodon nigroviridis] ||	CTTGTTGTACATGGTACACAACAACCACCATATGCTCATCTATCTGATTCTACCATAAAT	Smp_077980	neuroendocrine convertase, putative	Smp_scaff000267	121633	130417	Q2_P22438,Q2_P18247,Q2_P11069,Q2_P30856	ATGATTGTATTAATCTTTNNNNNNNNNNCATATGCTCGTGGTACATCGAGTTACATACATAATTATCGTTTAAATAAACATCCATCAATTGTGAATGCTGTACAAATTGAAGGATTTGTACGTAGAAAACGTGGTTTTCGTCCATTAACTGATGATAATTTAGGTCGAATTAATATTCCAAAAGCAAGAATATTGACGAATAAAGAAAAAGAATTAGGTGAATTACGAAGTAAAACAGATCCATTGTTTAAAAATGAATGGTATTTACATAATGTTGGACAAGCGGATGGTGTTCCAGGATTAGATTTAAATGTATTAGCTGCATGGTCACAAAATATTACTGGTCGTGGAGTGATTACAGCAATTATGGATGATGGTGTAGATTATTTACATCCAGAT…
Q2_P10352	1	1	P	7.72556	0.0310778	P	1.72405	0.11723	P	0.831652	0.332034	P		Q2_P10352			C904554.1	Sm_noMatches_Gb_bothSt	none	CCCAGTCGAAAAATGCTTTCATTGTTGTTCTCCTTTGATGTGTTATTTACTACAACCTTT	Smp_164760	expressed protein	Smp_scaff000289	74620	103838	Q2_P22588,Q2_P19191,Q2_P30128,Q2_P10352,Q2_P09860,Q2_P08500,Q2_P09850,Q2_P29593,Q2_P28207	ATGTCTGAGACATCCGGTAAAAATATGGAACATTACACACTGTTCTCACTACTAATCATTATGTGTTTATGCCAAAGATTGGAAACATCTTTTTACTTTAGAACAAAAGATATTTGTAATGATCGTGAAAAAATTTCTATTATCGGTGGGGAACAAAGACGCTTAGTTACAGAAGGCGGTCGAGTAACATTAATATGTTGTGTACCAGGTAAAAGTAATGGTCATGATCATGAACAACTTGTATGGAATAGTCCGGACGGAAAAGAATTAGTAAACTATTTTTCTAACCCAATATCTGATAATCAACACACTGCCTATTCTGTGCCTGATTTTCACTCAAAAGATCACTTGATAACTATGATGGTTATTCAGAAATTCCAAACCAAAGATAGTGGCCAG…
Q2_P36265	1	1	P	7.71018	0.0801518	M	0.869553	0.651953	A	1.02406	0.920347	P		Q2_P36265			C916108.1	Sm_noMatches_Gb_singleSt	none	TGGATGGGCACTTCTTAGGAGTCTTATACTAGGATGAAACGACCAACCAGTGCTCCCAGG
Q2_P04812	1	1	P	7.70632	0.0312686	P	1.52248	0.162539	P	1.17256	0.396284	P		Q2_P04812			C808813.1	Sm_noMatches_Gb_bothSt	none	TCCCAATTGCACCATCCTCTGCCTCCTCCACCCATGAATTCAGCCGTACAGGCACAATCC
Q2_P41271	1	1	P	7.67492	0.0315379	P	1.53488	0.171752	P	0.668375	0.244947	P		Q2_P41271			JAP09240.C	Sm_newGenes_Orth_onlyJapon	SJCHGC05741 protein [Schistosoma japonicum] ||	TACTTTTCGGATTCCCGGAATGTTCGTAAATACAGGTCAGCTAACTCATTTTCACCATCT	Smp_126220	hypothetical protein	Smp_scaff000011	1429331	1434714	Q2_P41271	ATGGAAAAAGCATTGAAAAGCAGTCACCATAAATTTATTGAGATTATCCGACGTTTTCGCACTGTAAAGGAAGCAAAATATTTAACTGTTGATTTACCTGGATTTTCAGATAGATGGAATATACTTATTCAATCAATTCCGGATCATGACAATTCAAGAAATAGTCAACCAAATGAAGGTCAAAAGGTGATGTCCATACCTAATAGGAGTTTTTATGAAGATAATCAACAATCTTCTACTATCTACCCAGTTGAAAATAGACCAGTTCTTCAGTCTTTTAATCAACCACCTTCGCCCTATTCATATAGAAAAACACCAGACCCACCTGATACTCGCCCAGTAAAAATAATTCGATATGTTTCTCTGTCGAAAATTCCGTCGACAGATGATAAATCTTCT…
Q2_P40520	1	1	P	7.41647	0.0326678	P	1.1089	0.64808	P	0.531706	0.263758	A		Q2_P40520			JAP08944.S	Sm_newGenes_Orth_inOther_sp	SJCHGC05979 protein [Schistosoma japonicum] ||Hypothetical protein CBG22157 [Caenorhabditis briggsae] ||Hypothetical protein Y73E7A.4 [Caenorhabditis elegans] ref|NP_490868.1| ComPleXin (synaptic protein) homolog family member (cpx-1) [Caenorhabditis elegans] ||synaphin A [Loligo pealei] ||complexin [Drosophila melanogaster] ||	TTTCTTTACGTCCACCTAAAACACCTTCACCTTCATCTTTCTTATCACCTAATGCACCTT	Smp_050220	complexin, putative	Smp_scaff000127	1220689	1227517	Q2_P41634,Q2_P41036,Q2_P39444,Q2_P40520	ATGGCAAGTTTCATTGCAAAACAACTAATTGGAAATCAGTTGGATTCAGTGAAGGGTGCATTAGGTGATAAGAAAGATGAAGGTGAAGGTGTTTTAGGTGGACGTAAAGAAATTGATCCAGAAGTTGAAGCTGCATTACGTGAGGCAGAAGAAAAACGAGAAGCTAAACATCGTAAAATGGAAGAAGAACGAGAAGTAATGCGTCAAGGTATCAGAGACAAATATGGTATTAAGAAAAAAGAAGAAGAGGTTCCAGCTGATTTCGACTTCTCTAGTCCTGAAGGACGTCTTGGTCGTAAACGTAAAACACCAGCTGAACTAGCGGCTGAAGCAAATGAAGCGGACGATGAAAACATTCTAACAAGTATGTTACCAGAAAATATGAGAAATATGGCTAAT…
Q2_P26766	1	1	P	7.3715	0.031764	P	1.57932	0.136852	P	0.826666	0.3075	P		Q2_P26766			C812444.1	Sm_Orth_inOther_sp	LOC446291 protein [Xenopus laevis] ||SJCHGC08980 protein [Schistosoma japonicum] ||PREDICTED: similar to Synaptogyrin-3 [Danio rerio] ||PREDICTED: similar to SYNAPTOGYRIN 1 (P29) [Gallus gallus] ||hypothetical protein [Gallus gallus] ||	CTTGTTTCAGTGATGTTGTCCCTTTTATGTTCAGTCGCTTTTAGTCGTATTTAGCATAAT
Q2_P40462	1	1	P	7.30951	0.0328103	P	0.812646	0.487743	P	0.446098	0.23248	A		Q2_P40462			JAP07162.S	Sm_newGenes_Orth_onlyJapon	none	GAAACCAGCGTCAATGTCTAAAATAGATAGTTATAGTCGATTCGTTTTTCCAGCATGTTT	Smp_096480	neurotransmitter gated ion channel, putative	Smp_scaff000593	223351	224886	Q2_P40462,Q2_P38920	ATGCATATCCATAATCATCAATTAATTTATTTCATATTATGCCCATTATACATATTTTACGACAGCAAATGTGCAGTTTTAGATGCTAGTTCAATTCGAGATGAAATTGTGGAAACATTATTCGCTAATTATCAGAGTCATGTTCGCCCTGGAGAACTTATTCGTAATACAACAGTAGTAACAGTTTATATATCTGTATCAGCTATAACATCTGTAGATGTACGTAATATGGAATACACTATTGATATGTTACTTCGTCAAGCATGGTATGATCCTAGACTAGCTTGGGATCAAATTGAGAAATTCAAACATTATACAAAAAACATTGTTTCTCCAGTTTTCAAAGAAAAAATATGGCTACCAGACTTGTTCTTCCGAAACGGTAAGGAAGGCCGATTA…
Q2_P06551	1	1	P	7.29614	0.0358327	P	1.26454	0.521762	A	1.215	0.577401	A		Q2_P06551			C811513.1	Sm_noMatches_Gb_bothSt	none	GGAAAAAACTCACCCACCAGAAACATGGATTATTTCACATTCCCCTGCCTCTTCCTCTTT	Smp_053760	hypothetical protein	Smp_scaff000142	3942	4232	Q2_P06551,Q2_P16496	ATGAATGATGTTATCGCTAACTGGGATGACGATGGAGAAGAGGAGAAGGAAAGGGAGGTGGTGACAGGTGATAATGTTGAGGTATTAGTTGATGATATCATCGATGGCGATTTTACTGAAGATTGTATTGATGATGAAGATGAGAGTAAACTATTCGATCCCAGTTGCGATGACATCACTGTCGTTGTCATCGTCATTGCTAATGGTGGTGGTGGTGGAGATGGTGGTTGGGAACAAGAGAAAGAGGAAGAGGCAGGGGAATGTGAAATAATCCATGTTTCTGGTGGGTGA
Q2_P40065	1	1	P	7.26707	0.033926	P	1.59999	0.212102	P	0.995701	0.987483	P		Q2_P40065			JAP10744.C	Sm_newGenes_Orth_onlyJapon	SJCHGC04448 protein [Schistosoma japonicum] ||	AGATTCAAATTTCGGTGGTTCATCCGATCAAGAAAGTTGTTCAATAAAAGAAAGTGGTCA	Smp_140990	hypothetical protein	Smp_scaff000077	1420422	1430527	Q2_P14608,Q2_P34510,Q2_P21695,Q2_P03484,Q2_P02611,Q2_P40065	ATGAATGATCCAAGTCATAAAGCAATGCTTTATTTTCTTGAGGTTCTTATGAATTCTGATAGTCCAATCACTGTTGATCAATTAGCAGAACGTTTTTCACACAAATCATTCAGTGTAGAAATGCGTGATGCATGCGGTGGTGGAAGCGCTGATGGTTTACGTGAATTCTTACAACGTTATCCTTCATTGTTCAATGTAAAACCGAATGGACAAGTGACATCAGTCACTATCGAACTACCTGGCTTAGATTCAAATTTCGGTGGTTCATCCGATCAAGAAAGTTGTTCAATAAAAGAAAGTGGTCATAAATCAATAAATGAAAATTTGTCCGACAGTTCTTCTTCATTACAAAATTTCCCTTACAATTTCGACTCAAATTACTCATCTAAAACATGTCCA…
Q2_P07764	1	1	P	7.24758	0.0333733	P	1.57039	0.201167	P	0.42763	0.255569	A		Q2_P07764			C813364.1	Sm_noMatches_Gb_bothSt	none	AAGTACATGCACGCTTGAATGATTTCGCACAGGTTATTCGACTTTTGATGAAAAAGCACT	Smp_147410	radical sam proteins, putative	Smp_scaff000120	272259	291616	Q2_P27314,Q2_P07764,Q2_P05483,Q2_P25449,Q2_P38388	ATGGAGTCCAATGGTTTTATAGCTGTTAAATTTATGTCAAAATTTGATCATGATAAAGATGGTAGAATTACCTTAGACGAATTCATCAAAACACTTTTATACACGGATGATGTTCTTCAACTAATTTGTGAACGTAAAAATATTTGTTCAAATATACATTTACCAGCGCAATCAGGCAGTAGTGTTGTTTTGGAAAACATGAGAAGGGGTTATACTAGACAAGCATATATGGAGTTGGTAAACACTATTCATGAAATAGTTCCAAATGTTAGCCTTACAAGTGATTTTATCGCAGGATTTTGTGGTGAAACTGAAGAAGATCACTCTCAATCTCTTGAGCTTATTGAACGTGTTGGTTATTCATTTTGTTTCTGTTTCCCATACAGTATGCGTGAGAAA…
Q2_P30408	1	1	P	7.18809	0.0342668	P	1.18464	0.551955	P	0.58626	0.358759	A		Q2_P30408			C904961.1	Sm_noMatches_Gb_bothSt	none	ACAATTAGCAACAGCTCAAGCTCGTCTTTCACGTATCAGTACAGAACGTGTCAGTTCAGA	Smp_165890	rab6-interacting protein 2/elks/erc/cast, putative	Smp_scaff000309	78888	151575	Q2_P30408,Q2_P10631,Q2_P26199,Q2_P29868,Q2_P11375,Q2_P10106	ATGGATATAAAAGATAGAAAAATATCATTATTACAAAAAAAGATTGAAAATATAGAAGATTTACTTAATGATAAAGATACACAATTAGCAACAGCTCAAGCTCGTCTTTCACGTATCAGTACAGAACGTGTCAGTTCAGATGGTAGTCGTATTGGATGGGAAGAAACATTAAAAGATAAAGATCGACAAATTGAACGTTTAAAAGAAGCTCGTCAACGAAATGAATCAGAAATTGCCGAAGAATTAGAAACACAAAAACGTCTAAATACTGAATTTAAAAATCGTTTAGATCTTTTACAAAAGGAACTAGATGAGAAGACAACACAATTAATGGAAATACGTGATGAAACAAGTGATTATCGTACATCACGTTTTAAATTAGAAACAGAAATAAGTCAA…
Q2_P01265	1	1	P	7.06658	0.0354155	P	1.61296	0.225335	P	1.42899	0.29302	P		Q2_P01265			C802931.1	Sm_Orth_inOther_sp	Innexin protein 1 isoform b [Caenorhabditis elegans] ref|NP_001024407.1| INneXin family member (inx-1) [Caenorhabditis elegans] ||Hypothetical protein CBG10939 [Caenorhabditis briggsae] ||Innexin protein 1 isoform a [Caenorhabditis elegans] ref|NP_741826.1| INneXin family member (inx-1) [Caenorhabditis elegans] gb|AAB09671.1| transmembrane protein ||hypothetical protein C16E9.4 - Caenorhabditis e…	CATGTCTTATCTGGCGTTTATTTATGGCTCAGTCAGGTTTCAACGTTAGACGTATTCTAC	Smp_161890.1	innexin, putative	Smp_scaff000252	67456	94631	Q2_P01265	ATGTCTAACACATTTTGTTACGTTCAAAAGGAATGTGATCATCGTAGATCCGGAGGGCACGATTATCGTCGTCACACATCTGGACATATACACGCATCTGATTCACATCCACGTACATTTAGCGGAGGTGCAGCACATACTGAAGTTGGTGAAGGCGGTGTAGGTGGTCTTGTTGGTGATAGTCACGGTAGTCATTCATTCGGTGGTCACGAACCAGGCGGAGTAATGGATGCTACATTCATCTGGAAACTAACTAAGCTTGGAAGAATTGGATCATCACGGCTGCGATTTGATGATGATTTTGCTGATAGACTTAACTATCAGTATACTGGGGTATTAATGTTTCTTTTCATTGGTCTTATTGGAATTCGGCAATATGTTGGTAAGCCTATTCAATGC…
Q2_P41036	1	1	P	7.06631	0.0329786	P	0.695516	0.290252	P	0.679104	0.270158	P		Q2_P41036			JAP03114.C	Sm_newGenes_Orth_inOther_sp	SJCHGC05979 protein [Schistosoma japonicum] ||synaphin A [Loligo pealei] ||Hypothetical protein CBG22157 [Caenorhabditis briggsae] ||Hypothetical protein Y73E7A.4 [Caenorhabditis elegans] ref|NP_490868.1| ComPleXin (synaptic protein) homolog family member (cpx-1) [Caenorhabditis elegans] ||putative complexin 1 [Hirudo medicinalis] ||	AGGACTAGAGAAGTCGAAATCAGCTGGAACCTCTTCTTCTTTTTTCTTAATACCATACTG	Smp_050220	complexin, putative	Smp_scaff000127	1220689	1227517	Q2_P41634,Q2_P41036,Q2_P39444,Q2_P40520	ATGGCAAGTTTCATTGCAAAACAACTAATTGGAAATCAGTTGGATTCAGTGAAGGGTGCATTAGGTGATAAGAAAGATGAAGGTGAAGGTGTTTTAGGTGGACGTAAAGAAATTGATCCAGAAGTTGAAGCTGCATTACGTGAGGCAGAAGAAAAACGAGAAGCTAAACATCGTAAAATGGAAGAAGAACGAGAAGTAATGCGTCAAGGTATCAGAGACAAATATGGTATTAAGAAAAAAGAAGAAGAGGTTCCAGCTGATTTCGACTTCTCTAGTCCTGAAGGACGTCTTGGTCGTAAACGTAAAACACCAGCTGAACTAGCGGCTGAAGCAAATGAAGCGGACGATGAAAACATTCTAACAAGTATGTTACCAGAAAATATGAGAAATATGGCTAAT…
Q2_P01140	1	1	P	7.04786	0.0325947	P	1.44914	0.174557	P	1.25627	0.273561	P		Q2_P01140			C802669.1	Sm_noMatches_Gb_bothSt	none	CCCACCCCACCCCCAGAAAATAGTTTTCTTCTATATGTGCAATAATTACTTCTCTTTTTT
Q2_P39009	1	1	P	6.92621	0.0328792	P	1.56731	0.143778	P	0.647681	0.164138	P		Q2_P39009			JAP11745.S	Sm_newGenes_Orth_inOther_sp	SJCHGC03040 protein [Schistosoma japonicum] ||vesicular monoamine transporter [Lymnaea stagnalis] ||RE38567p [Drosophila melanogaster] ||GA19367-PA [Drosophila pseudoobscura] ||CG33528-PD isoform D [Drosophila melanogaster] gb|AAX52709.1| CG33528-PD isoform D [Drosophila melanogaster] gb|AAN71163.1| GH10249p [Drosophila melanogaster] ||	AGTCTATGGAAGTGTTTATGCTATAGCAGATGTGGCATTCTGTTTTTCATTTGTAATTGG	Smp_194490	vesicular amine transporter, putative	Smp_scaff019015	85008	229008	Q2_P24191,Q2_P01185,Q2_P19911,Q2_P39009	ATGGATTCAGAAAATCGTGTTATCTTAAATGTTGGCGGAATTCGTCATGAAACTTATAAAGCTACATTGAAAAAGATCCCAGCGACTCGTTTATCAAAATTAACTGAAGCATTAGCCAATTATGATCCTGTCTTAAATGAATATTTTTATGATCGTCATCCTGGGGTATTTTCACAAATATTAAATTATTATCGTACTGGTAAATTACATTATCCTGTTGATGTATGTGGACCATTATTTGAAGAAGAATTAGAATTTTGGGGTTTAGATGCTAATCAGGTAGAAGTCCGGTTTTTTTTGTTTTTTGTTTGTAGAGACAATAGAAGATGGCCACGCAATTTCGTAGATGATTATATAGATACTACTACTATCAATACATTAAGTAGTACTAGTACTGGT…
Q2_P12373	1	1	P	6.86549	0.0332996	P	1.33661	0.243932	P	1.17747	0.396916	P		Q2_P12373			C908403.1	Sm_noMatches_Gb_bothSt	none	GTGGTTAACATTAGCAAATGACAAATGAAAGGGAAGGCTCATCCAAATCAAATGTACATT
Q2_P24649	1	1	P	6.83564	0.0330129	P	1.05408	0.691722	P	0.574561	0.114494	P		Q2_P24649			C809171.1	Sm_Orth_inOther_sp	SJCHGC03714 protein [Schistosoma japonicum] ||Carboxypeptidase N polypeptide 1 [Mus musculus] ||carboxypeptidase N polypeptide 1 [Mus musculus] gb|AAK06821.1| carboxypeptidase N small subunit [Mus musculus] sp|Q9JJN5|CBPN_MOUSE Carboxypeptidase N catalytic chain precursor (CPN) (Carboxypeptidase N polypeptide 1) (Carboxypeptidase N small subunit) dbj|BAB03403.1| carboxypeptidase N [Mus musculus] …	GCAATCTACGTAATGGTGGACCCTTAGACCATTTACAACCTGATGAAATCGATGTGGAGA	Smp_142190	protease m14 carboxypeptidase, putative	Smp_scaff000087	265928	283711	Q2_P24649,Q2_P08102	ATGTACTGTCTTTTCGGATTATTTTTTGTCCATACAGTCTTGAGCTCTACTATTTCTATTTCATGGCAGAATCACCACTCACAAGCAGACATTGAACGTATAGTCGGAAGAGTTGTTGAGAGATGCCCTGATATTTCTTATGCTTACTATTTAACAACAGGTCGAACTACTACAACACAAAATGGAAACAGACTGTTTGTGATAGCTTTTGGGAGGCATGCTAACGCTTCTGAGAGAGGTATACCAGAGTTTAAGTATATTGCAAACATGCATGGAGACGAAGTTGTTGGAAGAGAACTGTTAATACGGTTGGCCGTCTACCTGTGTGATGAGTTTATCTCACAAAATGCATTCATTCACAGACTAGTTAACCGAACGAGGATCCATATTTTACCGTCA…
Q2_P22543	1	1	P	6.81087	0.0338325	P	0.945241	0.780825	P	0.723488	0.319854	P		Q2_P22543			C806383.1	Sm_Orth_inOther_sp	Major egg antigen (p40) ||40k egg antigen (clone 10F5) - fluke (Schistosoma mansoni) ||major egg antigen ||SJCHGC09367 protein [Schistosoma japonicum] ||SJCHGC06324 protein [Schistosoma japonicum] ||	GGTCAGATCGCCATTCGGCCTAAATCACACAATCAAGTTCAAAATGCTCACAAACTGGCA	Smp_048060	Alpha crystallin A chain [Contains: Alpha crystallin A chain, short form], putative	Smp_scaff000123	14646	15536	Q2_P22543	ATGGATCCAATTAATTGGGAGATNNNNNNNNNNACATCAAATACCTCGGACAACCAAAACAGTGTGTTTTATTTTGTAGGTGCACTTTCATGTGTGCTTCAATTGGAGGGCTTGAAACCCAAGGATATCAAGGTGACATCGACCGACGATTACGTTAAAGTACAAGCAAAGAAGGAGACAAAGACGGAAGATTCCAGTTGTTCTCGTGAATTTTGTCGCGTAATTGAACTCCCTAAATCGATCGACCGCAACCAATTGAATTGTAGTCTAACTAGTGACGGTGTGTTGAAGCTTGGAGCTCCAGTTAATGTACCTGACTACCAATCACTCACATTCAATGATAACGGTCAGATCGCCATTCGGCCTAAATCACACAATCAAGTTCAAAATGCTCACAAA…
Q2_P41634	1	1	P	6.66049	0.0340656	P	0.9546	0.804155	P	0.541088	0.204193	P		Q2_P41634			JAP08944.S	Sm_newGenes_Orth_inOther_sp	SJCHGC05979 protein [Schistosoma japonicum] ||Hypothetical protein CBG22157 [Caenorhabditis briggsae] ||Hypothetical protein Y73E7A.4 [Caenorhabditis elegans] ref|NP_490868.1| ComPleXin (synaptic protein) homolog family member (cpx-1) [Caenorhabditis elegans] ||synaphin A [Loligo pealei] ||complexin [Drosophila melanogaster] ||	AGGACTAGAGAAGTCGAAATCAGCTGGAACCTCTTCTTCTTTTTTCTTAATACCATACTG	Smp_050220	complexin, putative	Smp_scaff000127	1220689	1227517	Q2_P41634,Q2_P41036,Q2_P39444,Q2_P40520	ATGGCAAGTTTCATTGCAAAACAACTAATTGGAAATCAGTTGGATTCAGTGAAGGGTGCATTAGGTGATAAGAAAGATGAAGGTGAAGGTGTTTTAGGTGGACGTAAAGAAATTGATCCAGAAGTTGAAGCTGCATTACGTGAGGCAGAAGAAAAACGAGAAGCTAAACATCGTAAAATGGAAGAAGAACGAGAAGTAATGCGTCAAGGTATCAGAGACAAATATGGTATTAAGAAAAAAGAAGAAGAGGTTCCAGCTGATTTCGACTTCTCTAGTCCTGAAGGACGTCTTGGTCGTAAACGTAAAACACCAGCTGAACTAGCGGCTGAAGCAAATGAAGCGGACGATGAAAACATTCTAACAAGTATGTTACCAGAAAATATGAGAAATATGGCTAAT…
Q2_P07784	1	1	P	6.57439	0.0375989	P	1.98248	0.149058	P	0.88053	0.724775	A		Q2_P07784			C813400.1	Sm_Orth_inOther_sp	PREDICTED: similar to EGF-like-domain multiple 3 [Danio rerio] ||EGF-like-domain multiple 3 [Homo sapiens] emb|CAH70834.1| EGF-like-domain multiple 3 [Homo sapiens] sp|O75095|EGFL3_HUMAN Multiple EGF-like-domain protein 3 precursor (Multiple epidermal growth factor-like domains 6) ||hypothetical protein [Homo sapiens] ||MEGF6 [Homo sapiens] ||PREDICTED: similar to EGF-like-domain multiple 3 [Cani…	CGTCATGGTACAAGATGTGAACTGTCCGGATGCCAAGCAGGATTTTGGGGACCTCAATGT	Smp_135210	egf-like domain protein	Smp_scaff000048	326227	412923	Q2_P36791,Q2_P36792,Q2_P27899,Q2_P37370,Q2_P07784,Q2_P16494,Q2_P36772,Q2_P08212	ATGAAGAAACTTGCAATGGTCATAGCAACTATATCGCTTCTACTCACCTTAACACATGGTATACAACAACATCAACAGCAACAAAAAAATCAAAATCAAAAAATTGATCATAAACTTAAAAGGAATAATTTAATGAATAAAACTTCACAATTATCTCGATTCAATCATCAACAGCATTCATATCATGTACAACCAAAAATGATGAATGTAAATTTGAATGAATCAGATGAAATGAAAAATGCTACTAAAGATGTAATCAATTTAATTACAGGACTTAAAAACAATAATAATGATGATGATGATGAAACTAGCTTAATAGATGAAGAGGAAGATATGGAGTTAATTGATGAATTGAAAGAGTATATACAATATCGTCAACGTATACAAATCCCTTATACA…
Q2_P28374	1	1	P	6.53284	0.034753	P	1.67605	0.147664	P	0.929465	0.711762	P		Q2_P28374			C902113.1	Sm_noMatches_Gb_bothSt	none	CCATTAGCTATTGTTGGATTATGGCCACAATTGAGTTCAGCATTTCAACATGCAAATTTA
Q2_P18247	1	1	P	6.41075	0.034305	P	0.913806	0.571628	P	0.362473	0.0979768	P		Q2_P18247			C800417.1	Sm_Orth_inOther_sp	PREDICTED: similar to PC2-like prohormone convertase [Apis mellifera] ||LPC2 [Lymnaea stagnalis] ||prohormone convertase ||GA19593-PA [Drosophila pseudoobscura] ||PC2-like prohormone convertase [Lucilia cuprina] emb|CAA70106.1| PC2-like prohormone convertase [Lucilia cuprina] ||	CCAAGAAATCAAACTATGCGAGCTCTAGTAGATGGTGTGAACAATGGTCGAAAAGGTAAA	Smp_077980	neuroendocrine convertase, putative	Smp_scaff000267	121633	130417	Q2_P22438,Q2_P18247,Q2_P11069,Q2_P30856	ATGATTGTATTAATCTTTNNNNNNNNNNCATATGCTCGTGGTACATCGAGTTACATACATAATTATCGTTTAAATAAACATCCATCAATTGTGAATGCTGTACAAATTGAAGGATTTGTACGTAGAAAACGTGGTTTTCGTCCATTAACTGATGATAATTTAGGTCGAATTAATATTCCAAAAGCAAGAATATTGACGAATAAAGAAAAAGAATTAGGTGAATTACGAAGTAAAACAGATCCATTGTTTAAAAATGAATGGTATTTACATAATGTTGGACAAGCGGATGGTGTTCCAGGATTAGATTTAAATGTATTAGCTGCATGGTCACAAAATATTACTGGTCGTGGAGTGATTACAGCAATTATGGATGATGGTGTAGATTATTTACATCCAGAT…
Q2_P19019	1	1	P	6.39698	0.0342982	P	1.34922	0.214122	P	1.49714	0.15882	P		Q2_P19019			C801629.1	Sm_Schisto_Orth_only	SJCHGC07153 protein [Schistosoma japonicum] ||	ACCGGTGTCCCCGCCCCCGCTACCATTACTACTCTTAATGACACCATTACTTCCGAGTCA	Smp_140210	adapter-related protein complex 3, beta subunit	Smp_scaff000074	1540586	1622406	Q2_P13736,Q2_P33608,Q2_P19019,Q2_P22855,Q2_P28247,Q2_P08304,Q2_P27993,Q2_P30175,Q2_P08541,Q2_P18837	ATGACAAAGAAAAGCAGTGCATCGGTTATCCTTGAACTGAAAGAATTGGTTGATCATATCAATAAAACTATTCCCAATGTCCCAGGGAAACAACGTCTAGTTAGAATGTGCCAAAAAGAGGCGACCCATTTTGAGTCATTGCCTCTTGACTTAGTCGACGATTCAGCTGTCTGTTCAAATTTGCCATATTTCAAAGCGATAACAACACTCGCCAATTCTTATGGTAATCGTCTTGTGGATTTATTATGTCGTTATCGTCTACCGTTGGAATCAGCTGTCAACAGTAGTGATCATGTACAGCAATTTGATGATGATGATAATAATAATCATAGTAATGCTGTCAGTTCTCTTAATGCGATTCATTCAAATAGTAATGATTATTTATTACGGTGCGAGAAA…
Q2_P23665	1	1	P	6.38528	0.0358197	P	1.58048	0.190828	P	0.69909	0.369709	A		Q2_P23665			C807892.1	Sm_noMatches_Gb_singleSt	none	TTCAGATGGGGAAGATTTCAGTGTTGTTGATGATGGCTCGGTATTATATCAAGAACCAAG	Smp_155260	rab3 interacting molecule (rim)-related	Smp_scaff000184	40927	75382	Q2_P39428,Q2_P24136,Q2_P23665	ATGAGTCAAATATATTATGAGGCTGCAAAGGATGTCATGGGAGAAAAAAGCTGCTCAGAAAGCATTTTATGGGTGAAGAAAATTGATATTCACATGCAATTACCCCAATTGAATATAAAAAACCAAAATGTACCATACATTTCCGATGGATACAGAGGACAAACCGTACAACGTACAAATTCAGGCCGTACTCTATCAATGAATCGGTCAAATAGTTTAGATGCAGATAAAACGGCCTATATTAGCCCAAATCATTCTGTGTACCATAGTGATCAACAGAGACCATTTGGTGATAAATTTATAAAATATGACCAAATTCCTGGTGAATATGGTCATAGTGCAAAGTCTAGGCATACACCCGGTGCGTATTATCTACCAGATGAAATCACATCATACAGA…
Q2_P01399	1	1	P	6.35736	0.0343276	P	1.24745	0.27286	P	0.743096	0.212462	P		Q2_P01399			C803171.1	Sm_Orth_inOther_sp	Hypothetical protein CBG22506 [Caenorhabditis briggsae] ||PREDICTED: similar to plasma membrane calcium ATPase 3 isoform 20 [Canis familiaris] ||R05C11.3 [Caenorhabditis elegans] gb|AAD12806.2| Hypothetical protein R05C11.3 [Caenorhabditis elegans] ||calcium ATPase [Caenorhabditis elegans] ||PREDICTED: similar to plasma membrane calcium ATPase 3 isoform 37 [Canis familiaris] ||	GGTTCTGGTAAAATGGTTGTTACGGCTGTTGGAGTGAATTCACAGGCCGGTATTATATTT	Smp_137170	plasma membrane calcium-transporting atpase, putative	Smp_scaff000057	641561	778142	Q2_P21365,Q2_P14096,Q2_P33974,Q2_P06766,Q2_P04728,Q2_P24269,Q2_P01399,Q2_P04409,Q2_P24533,Q2_P04974,Q2_P28998,Q2_P09253,Q2_P23914	ATGCGTGAACGACTCTCCGCCGAAGACAGCAATACTCCGTCCGCGAATTTCGGTTGTTCTATGCGTGAACTGCAGGGACTCATGCAGTTGCGTGGAGCTGAAGCAGTAGAAGTTGTGAATAAAAGATTTGATGGAGCTAGTGGTTTGTGTCAGCGTCTTAAAACTTCCCCAACTCAAGGATTATCAAGTCATGATTTGGTAAGACGTCGTGAAGTCTTCGGGACCAATATAATACCCCCAACACCTCCAAAAAGCTTTTTTCAACTTATGTGGGAAGCTTTACAGGATGTAACTTTGATTGTTTTAATGGTGGCTGCAGCTGTATCACTTTTACTGGCATTATATTCTAAATATTTTGGTGGAGAGCATAGTTCCGGTGATGAGACTGAAGGTGAAGTT…
Q2_P07984	1	1	P	6.31149	0.037782	P	0.799869	0.590241	A	1.10736	0.719426	P		Q2_P07984			C900395.1	Sm_noMatches_Gb_singleSt	none	ACAGAAAAAAGAAATGTATGCCATCCCACTCCGAAAGACTTATCGCTTGTGTTCATCATG
Q2_P34378	1	1	P	6.24404	0.0386772	P	1.888	0.159172	P	0.708863	0.477972	A		Q2_P34378			C912541.1	Sm_noMatches_Gb_bothSt	none	AGTTCTAACTCATCGACCTCAGCAAGTTCATATTCTATGCTTTCTGGCTATGATTACACT	Smp_135190	expressed protein	Smp_scaff000048	233225	281898	Q2_P34698,Q2_P14782,Q2_P14482,Q2_P34378,Q2_P18930,Q2_P00557,Q2_P16212,Q2_P01132,Q2_P30220,Q2_P10447,Q2_P03909,Q2_P36454,Q2_P19839	ATGGAGCCATCATTAGGCGAAATAATTCAACTTCATATGGATAGATCTAATCTTATAAATCCGATAACATCAAGTGCAACTCAACTTATTGAAACACCCGTTACAGTGCAAAATATTAGTAATGATGAAAATATTAAAGACGATAATACGTATGGATCAAACAATACAGCTACGAATCTACCAAGATCGCAACCATATGAGGCTACATTGATTTTACCAACTGTCACCCAGCTTGGTTTAGAGATTAATTTGGATAAAGAATTATCATTCCTGCATACCAGTTCAATCTTATCTACTGAAACAAATAACGTAACTGATTCTAAAACATCAGTTACTGATATCGTACCAACAATCGAAACAACATCGTTTACACATGAGAATAACACTGCAACAACAATG…
Q2_P30402	1	1	P	6.24076	0.0349986	P	0.986786	0.931057	P	0.788289	0.318508	P		Q2_P30402			C904951.1	Sm_noMatches_Gb_bothSt	none	GGTGTAGAAGGTGACGATGAAGCAGAAGTAGAAGCCGAGAAAAATGTAGAAGAAGAAGAA
Q2_P05760	1	1	P	6.20292	0.0347629	P	1.14284	0.408708	P	0.83811	0.327638	P		Q2_P05760			C810513.1	Sm_Orth_inOther_sp	very low density lipoprotein binding protein precursor [Schistosoma japonicum] ||CG31221-PB isoform B [Drosophila melanogaster] gb|AAF55669.2| CG31221-PA isoform A [Drosophila melanogaster] ref|NP_732425.1| CG31221-PB isoform B [Drosophila melanogaster] ref|NP_732424.1| CG31221-PA isoform A [Drosophila melanogaster] gb|AAN71195.1| GH25289p [Drosophila melanogaster] ||PREDICTED: similar to CG31221…	CAGGCAAAGAAATGGAATTATTTTTATTGGGTATGCCATTAGGTGCATGGAGTGAATTAT	Smp_121660	expressed protein	Smp_scaff019020	48907	75791	Q2_P05760	ATGATCATACTATTAATGAAAGGTAGCTACAATCATGTGTTGGTATTACTATCGTTGATAATTTATGTATCTAGGCAATCAACAGTCAGTTCGGCTGTAGAACGTGGTAATGACTGTCCAGAAAGTCAACCTTGGCCTTGTCGAACACCTAGAATATGTCTATCTTTTGATTTTATTTGTGACGGGGAACCAGATTGTCCAGATGAATATGATGAAGATCCTGAAATGTGCACGGCAAAGTTAAGACCAGCACAAGAACATTTAGCTGGATTTATACATCGTTACCAAAACTGGCTAGTACCAAAGTTTTTAGGATATGGAACGCCAGAAGAATTAGCTGCCAAACTTGTTGAAAGCAAAACAGTATCGGATTATGCAAGAGCAGCAAAATTAAATGAG…
Q2_P14782	1	1	P	6.18494	0.0395447	P	1.20575	0.579371	A	0.690963	0.498389	A		Q2_P14782			C913127.1	Sm_noMatches_Gb_bothSt	none	TCTGCTGAAGTGTTAGCTGAAGTAATTGAAGAAGAGACAGGTCCTAATATAGAAGTTGTT	Smp_135190	expressed protein	Smp_scaff000048	233225	281898	Q2_P34698,Q2_P14782,Q2_P14482,Q2_P34378,Q2_P18930,Q2_P00557,Q2_P16212,Q2_P01132,Q2_P30220,Q2_P10447,Q2_P03909,Q2_P36454,Q2_P19839	ATGGAGCCATCATTAGGCGAAATAATTCAACTTCATATGGATAGATCTAATCTTATAAATCCGATAACATCAAGTGCAACTCAACTTATTGAAACACCCGTTACAGTGCAAAATATTAGTAATGATGAAAATATTAAAGACGATAATACGTATGGATCAAACAATACAGCTACGAATCTACCAAGATCGCAACCATATGAGGCTACATTGATTTTACCAACTGTCACCCAGCTTGGTTTAGAGATTAATTTGGATAAAGAATTATCATTCCTGCATACCAGTTCAATCTTATCTACTGAAACAAATAACGTAACTGATTCTAAAACATCAGTTACTGATATCGTACCAACAATCGAAACAACATCGTTTACACATGAGAATAACACTGCAACAACAATG…
Q2_P18262	1	1	P	6.17232	0.0349585	P	1.51827	0.153496	P	0.997379	0.984112	P		Q2_P18262			C800433.1	Sm_Orth_inOther_sp	SJCHGC05107 protein [Schistosoma japonicum] ||SJCHGC06906 protein [Schistosoma japonicum] ||unknown [Schistosoma japonicum] ||SJCHGC00516 protein [Schistosoma japonicum] ||unknown [Schistosoma japonicum] ||	AAGGCGAGTGGATTATCGAAAACAAGGTCTTGGAGGTTTGAGTAAAGAGCGCAGAAAAAA	Smp_059170.1	troponin I, putative	Smp_scaff000160	996758	1015877	Q2_P18262,Q2_P10554,Q2_P30165,Q2_P10386	ATGCCTATACCAAGTATTCATGTAAATTCGATTGAAGATACTGAAAATGATGACAGACGAAATAAGAAACCTTCCATACCAATACTACGAGTAGTTAGTGACGATATGGATGGACGTGAAAATGATGTTAATAGTGATGACGATGATGATGTAATGACAGCTGAAGAGGAAGCCGCTATCGCGCGTCGATTTCTTGGTGGAAACGACCATACAGAACAACGCAGAATGTCTTCATTGGACATGTATCTCTCGCAGCCAGAAGTAAAACAAGAACCCATGATAATTAATCGTCATATAAGTTTGAAAGAAGAAGAAAAAGGCTTTGAGGCAGAGCAAATGCTTCTTCGTCAAAAAGAACGTGAAGAAATGGAAAAACATCAAGAAAAATTAAGATTAGAA…
Q2_P24049	1	1	P	6.09793	0.0403677	P	1.35991	0.399359	A	0.604116	0.426459	A		Q2_P24049			C808399.1	Sm_noMatches_Gb_bothSt	none	ATACCCTCTCTTACAATAAGTTCATTCGTTTCGAGCTTACTACAATTACAAGAGGTGGAA
Q2_P18304	1	1	P	6.04674	0.0393024	P	1.79237	0.175331	P	0.84007	0.646047	A		Q2_P18304			C800480.1	Sm_noMatches_Gb_bothSt	none	CCGACTAGATCACGAAGTCAACCAGCTGAAAAATTTGGCAAAATTAAATCTAACTTACAT	Smp_194390	suppressor of cytokine signaling, putative	Smp_scaff019011	103912	130133	Q2_P18304,Q2_P00155	ATGACCTCAGTTATTCAACCGTCAACACAATCCTCATCTTTATTATCGTTATCATTTGAACCACATGCCCCAAACAAGACAGTTCTATCATTATTGTCACCACAACAAATACACCGTTCAAAGTATACTCGGCATGTTATTAATTGTAACCATTTATGCTACAAATCTTCAGCCGATGGAAATTTATTGGATAATATGACACATCCACATGTAGTTAGTCATCATTTATCTTGTAAACCAGAAGCTACTCCGACTAATATTCCAAAGGCATTACTTTTATCTCCACCACTACCGATACGTCGTAGACCCGGCGATTCACTAACATCACATCGTTATTCAAAAGGTCCAACTAATCGATCATTATCTTCGGATCATTGTGAACGCAATCATTCAACTTTA…
Q2_P24560	1	1	P	5.97527	0.0354875	P	1.62582	0.128882	P	0.79744	0.264319	P		Q2_P24560			C809063.1	Sm_Orth_inOther_sp	SJCHGC05640 protein [Schistosoma japonicum] ||CG6998-PD isoform D [Drosophila melanogaster] gb|AAN09127.1| CG6998-PC isoform C [Drosophila melanogaster] gb|AAN09126.1| CG6998-PB isoform B [Drosophila melanogaster] gb|AAF45975.1| CG6998-PA isoform A [Drosophila melanogaster] gb|AAR10109.1| similar to Drosophila melanogaster ctp [Drosophila yakuba] ref|NP_726944.1| CG6998-PD isoform D [Drosophila m…	GAACGATCCTTCATATACTTTTTTCTTGGAGATCGGGCAATTTTATTGTATAAATCGGGT	Smp_164570	hypothetical protein	Smp_scaff000284	28322	29410	Q2_P24560	GAAGACAATGAATACATGAAAATGCTTGGATACAATGTAAATTCTGTCTTGGTATCGGCTATACATACCAATTTAAACAGTTATATGATACTATTCAAAATGATTTCCAAAGTAAATATTCAAGAAAACAAATAGAAACTATTTTTAAAATTCATTAGAACGAATTCATGAAATGAATTAATTAATGAATAGTTAATTTAAATCTAAAACGTGTGAGTGTAGATAGAACATTGAACAGCTAGATTTGAAAACAAAACAAACAAAGAAAGAAAGGAATTGGAAGATGCAATTCAGTAAAGTGATAGTGAAAGATACTGATATGAATGATGAAATGATGGAATTAGCTATACGTGTTACAGCATGTGCTATGGATCGATTTCAAGCTGATATGGATGTAGC…
Q2_P15958	1	1	P	5.93928	0.0377422	P	1.99124	0.119029	P	0.432121	0.257394	A		Q2_P15958			C916120.1	Sm_Orth_inOther_sp	ENSANGP00000010248 [Anopheles gambiae str. PEST] ref|XP_318659.2| ENSANGP00000010248 [Anopheles gambiae str. PEST] ||PREDICTED: similar to potassium channel interacting protein 4 [Strongylocentrotus purpuratus] ||PREDICTED: similar to Neurocalcin homolog (DrosNCa) [Strongylocentrotus purpuratus] ||PREDICTED: similar to ENSANGP00000015900 [Apis mellifera] ||PREDICTED: similar to Neurocalcin homolo…	GATATTCACTTTGATCAGATGATAGATTAAACTGTTGTTATGTTACATCCCCCTTCCCCC
Q2_P21511	1	1	P	5.92724	0.0377624	P	0.979891	0.934257	P	0.935231	0.786835	P		Q2_P21511			C804964.1	Sm_Orth_inOther_sp	dynein cytoplasmic heavy polypeptide 1 [Homo sapiens] gb|AAT74625.1| dynein cytoplasmic heavy polypeptide 1 [Homo sapiens] sp|Q14204|DYHC_HUMAN Dynein heavy chain cytosolic (DYHC) (Cytoplasmic dynein heavy chain 1) (DHC1) ||KIAA0325 protein [Homo sapiens] ||dynein cytoplasmic heavy chain 1 [Rattus norvegicus] sp|P38650|DYHC_RAT Dynein heavy chain cytosolic (DYHC) (Cytoplasmic dynein heavy chain) …	CTCTGTCGAGATTTGTTTCATGGATAAATGGATTAAGCGTATTCCAAGTTAAAGTGCATA	Smp_157410	expressed protein	Smp_scaff000199	1207189	1249635	Q2_P19345,Q2_P13315,Q2_P21511,Q2_P02167,Q2_P19261,Q2_P18139,Q2_P02379,Q2_P28889,Q2_P28867,Q2_P23324,Q2_P25987,Q2_P26025,Q2_P19282	ATGGCAGATACGTCGGTTGATCCCGTTGCTAATCCATTACCGCCAACTGTTTTACTAGCTGATATCATAGTTTTCAGCAAATATGTGCATAAAATCGTATGCACTCTCTTGGAAGAGACCAACGACGGTTCGTTAGTGTTAGAGTCAACTTTAAATGACCCGAGTTGCCAAGAGCTAATCAAAAAGTTCATATCTGATGCTCAAGTTCATTCACTTGTTGTTCAGAAACTTTCCACCAGAGACGATGATGATGAGTCAACAGATTCCTGTGTTTCTTACACCATCCTTCCTGAAGTTAGATTTACAAATAACAGAGTCCAAAGTATCGTATTCATCAAACGGGGAGGGGTTTTAGAGGCCGATAAGAGCTTCAGTTCTCAGTTGAGATTTTTGAACTTT…
Q2_P25841	1	1	P	5.88299	0.0359067	P	0.547242	0.124617	P	1.25638	0.270584	P		Q2_P25841			C811142.1	Sm_noMatches_Gb_bothSt	none	GGTTTCGTACTCCTCCTGAGGTCACCTATTAGTGAGTCCAAATTTTCACCAAGGTTGTAA	Smp_065840	DNA topoisomerase II, putative	Smp_scaff000201	333019	354483	Q2_P20471,Q2_P02019,Q2_P20588,Q2_P27071,Q2_P25841,Q2_P17024,Q2_P26747,Q2_P06308,Q2_P07461	ATGGATGCTGTTGTGCTACCACAACCTAACGGAGACATTCTAAGCAGTCCTGAAAATGGCGTCTCGGGAGAGGCTGTCAAGAAGCGGTTGTCAGTTGAACGGATTTATCAGAAGAAAACCCAGTTAGAACACATACTTCTGCGGCCTGATTCTTATATTGGTTCCACATTGAAAGACACTCAGCAAATGTGGGTCTTGGATGAGAGTCAGCAGCATATGGTCAATCGCGATATCACATTTTCTCCTGGTCTCTATAAAATTTTCGATGAAATTCTGGTAAATGCTGCCGATAACAAAGTTAGAGATCCTACCATGTCATGTATAAAGATCGACATTAATCCTGCTGAGAATATGGTCCGCATTTGGAATGACGGCAAAGGGATCCCAGTTGTTCACCAC…
Q2_P02385	1	1	P	5.85815	0.0372343	P	1.04	0.846901	P	0.575984	0.255851	A		Q2_P02385			C804846.1	Sm_Schisto_Orth_only	SJCHGC04168 protein [Schistosoma japonicum] ||	GAATCCACAATCTACAACAACTAGTCAACATGATACTAGCAAAAAGAGACGTAAAAAGGA	Smp_124910	stoned-related	Smp_scaff000007	575681	597313	Q2_P02696,Q2_P21791,Q2_P21009,Q2_P02035,Q2_P18946,Q2_P00568,Q2_P00774,Q2_P13905,Q2_P33773,Q2_P10689,Q2_P02385,Q2_P19205,Q2_P34455	ATGAGTTTTAAATTTAATCCAATTGCATTTATTAGTCGTCGAAGTTCGAAAGTTCGGGCTAAGACACGCAGTGAATCAGCTGATCAAACATCACTAAGTCAGAATGACAGTGATAATGAATTTCAGAGTCCGGTGGTCAGATCTCGTACACGACCTTCAAAGAAAATTTCATCCGGACAAGATCCAAAGTCTTTTCCTTCATCTTCTTCTATTCGAGCTCAGGTACTTGCAAGTCTCAGAAGAACTCGAAGTCCTAAGCGTAAAGTTCATCAAACGTCGGTCAGGGCAATATCTGTCCCACCAAGTACGCTCGAAAACGATGCCTCAACCCACATAAACAGTACCGTTACTAGTACTGCTATTAATGATAATTGTAAAGTAGCAAGTGTAGTTAGTTCA…
Q2_P36876	1	1	P	5.80504	0.0379637	P	1.20762	0.45014	P	1.47762	0.218641	P		Q2_P36876			C917343.1	Sm_noMatches_Gb_bothSt	none	CCTGCCTCACCCCTTCACCCTTCATATGCCTCCATTATACCCTATCATCCAATTACTAAT
Q2_P06576	1	1	P	5.7837	0.0361805	P	1.69701	0.119542	P	1.15876	0.383065	P		Q2_P06576			C811552.1	Sm_noMatches_Gb_bothSt	none	GTAGAAGCACGTCCAATCTTCAGAAGCGTTGAATGCTGTACTACAGATTTTATAACCACA	Smp_157380	expressed protein	Smp_scaff000199	1060518	1105173	Q2_P00703,Q2_P16887,Q2_P32124,Q2_P20288,Q2_P01446,Q2_P23645,Q2_P26159,Q2_P06576,Q2_P06298,Q2_P25833,Q2_P06825,Q2_P26431,Q2_P16375,Q2_P36634,Q2_P12318	ATGGATGTATTAAAACAACCAAGGGAAATAGCTGATAATGGCAAGAATGCATGTGAAACACCGAATTTCGGTTATACCCACCAAAGTTTGGAAGATGAAATGGTTAGACAACAAACAATTGAAGGATCATCAAAATGGATCAGAGAAAGTGTAACCAGTTCGGAACGAGTTGAAACTAATAAAGACTGTTTGCATTATTTAGCTGGGATTACAAGTATGGAAGATATATATTCTGATGTTGCAGCATTCAATGCTAAACGTGCATTGAAACTTATAATGGAAAATCTCGATAATAAGTTTTGGAGAAGAAAATTATCTGGACCTATCAATCGATGCTGGCAAAATCTTGGTCGATATTCAGAATTAGCAACTATACATCTTAAAAATGCTGCCGATTTT…
Q2_P07031	1	1	P	5.76947	0.0362285	P	1.61487	0.131605	P	0.670649	0.161437	P		Q2_P07031			C812290.1	Sm_noMatches_Gb_bothSt	none	TAATTAACCGGCCATACAAAATTCTGTGTGTGTGTCAACCGTGATTTGTTTTGTACTTTT
Q2_P20785	1	1	P	5.76562	0.0362384	P	1.97525	0.0930417	P	0.955159	0.729583	P		Q2_P20785			C803966.1	Sm_Orth_inOther_sp	peptidylglycine alpha hydroxylating mono-oxygenase [Schistosoma mansoni] ||SJCHGC06762 protein [Schistosoma japonicum] ||peptidylglycine a-hydroxylating monooxygenase [Dugesia japonica] ||Hypothetical protein Y71G12B.4 [Caenorhabditis elegans] ref|NP_490898.1| Y71G12B.4 [Caenorhabditis elegans] ||Hypothetical protein CBG22199 [Caenorhabditis briggsae] ||	TATGTTGTTGATGGAAGGAAATCATATCTCATTGGATCTAAATCACCCCAAGTTCATCAA	Smp_145300	peptidylglycine alpha hydroxylating mono- oxygenase, putative	Smp_scaff000103	928813	950708	Q2_P20785,Q2_P19805	ATGGATGATGAATATTGGTGTTACTCACAGAAAATTGAGAACGAAACATTTTATATAACTGGATTCCAGCCTGTTTACGATCCTATCTTTGTTCATCATATTATTCTGTTCGGATGTGAGGAGCCAGGCAGTCCAGAACGTTTATGGAAATGTGGTGAGATGTCCAATGACGAAACATCTATATGTCGTGAATCTGAGTCTATTGTGTATTCTTGGGCGATGGGAGCTCCGGCCTTTGAAATGCCTTACGGTGTTCTGTCTAAAGGTTATGTTGTTGATGGAAGGAAATCATATCTCATTGGATCTAAATCACCCCAAGTTCATCAAACATTCTACCCAGTACAAAATCAATCACTTGAGATACACAAACAAAGCATAATTGCAGCAAGGTGTATAATG…
Q2_P22004	1	1	P	5.76555	0.0371855	P	1.10058	0.617671	P	1.15166	0.482269	P		Q2_P22004			C805667.1	Sm_Schisto_Orth_only	SJCHGC03618 protein [Schistosoma japonicum] ||	GACTATTACCGGAAACACTCCTGTTCTAGAAATGAGACACAATGGGACCCCGACCCTGTG	Smp_020130	hypothetical protein	Smp_scaff000038	816757	819303	Q2_P37100,Q2_P16769,Q2_P22004,Q2_P03947,Q2_P17232,Q2_P23307	ATGCGTTCAGTGTTTGCTAAAAAATCTAAAACGAAATTCAATCCCAAAACAAAAATTGAATCAACCATAGAAAATGAATTAATGTTAAAATCAGATGAGAAAAATTTCACAGATGAACAAAATGATAATTTACACAATAAACATACATTGAGAAGTAAGATTATCAAAAATAATTCACTTGATAAAAGAAAATCAGGTGCTAGTTCCAAATCATCATCATCATCTGATGTTTATATACGTCGTGGATTAGGTGTATCAGTAACTTTTGAATCAACATTACCAACACAAATATGGCAAGCATCACCAAGTCCTTCACCACCATTAAGCGAACAAATCAAAAGTGATGAAAATAATCAAGTTAATAAAAATTCTACACCATCTTCATCAAATTCACAGAGT…
Q2_P30617	1	1	P	5.74387	0.0424266	P	0.673221	0.505039	A	0.632216	0.461025	A		Q2_P30617			C905283.1	Sm_Orth_inOther_sp	PREDICTED: similar to agrin isoform 1 [Canis familiaris] ||PREDICTED: similar to agrin isoform 2 [Canis familiaris] ||PREDICTED: similar to expressed sequence AU040377 [Rattus norvegicus] ||hypothetical protein LOC268780 [Mus musculus] dbj|BAC27271.1| unnamed protein product [Mus musculus] dbj|BAC30982.1| unnamed protein product [Mus musculus] dbj|BAC29762.1| unnamed protein product [Mus musculus…	GATTTAAAAGGTTTCACATGTTTATGTCCACTTGGATTTCAGGGGAAGAACTGTAAAGAA	Smp_128590	laminin gamma-3 chain, putative	Smp_scaff000020	297664	314965	Q2_P30617,Q2_P27884,Q2_P08198	ATGCGTTTTCTTCACAAAAATAAAATTCCAAATGCTGTTGTCGGTCTTCTGAATCCTGCTCAAGATTTGTTAGCTAAAGAAAATCAAGGAGATAATGATTGGTCTATGATTATGGAAGTTGAAGTAGAAGATCCCACTTACAATTCTTCATCTGATAAGACTGATGGAAGAAACTTTATAATAAATGGTAAGAAGAACCAACCTTTCCTGCAGAACAATAATGAAACAGTAACAGAACATGCTACTTCTCAGTATTCCATATCCATACCTGGTGCAACAATATGTGGATCGTTTTTGTGCTATAACCAGGGACAATGCTATACTAACTTACATTCGTCTTCTTCAAAATGCTTATGTCCAATTGGATATTCAGGTGATTTCTGTGATAAAGTGGATGAA…
Q2_P29868	1	1	P	5.7262	0.0372922	P	1.27997	0.306971	P	0.810472	0.411419	P		Q2_P29868			C904192.1	Sm_noMatches_Gb_bothSt	none	GGACGAAGTGGTTCAGCTACAGTAACCAGTATTTTTGGTATAAATAGTTCAACTGGTGGA	Smp_165890	rab6-interacting protein 2/elks/erc/cast, putative	Smp_scaff000309	78888	151575	Q2_P30408,Q2_P10631,Q2_P26199,Q2_P29868,Q2_P11375,Q2_P10106	ATGGATATAAAAGATAGAAAAATATCATTATTACAAAAAAAGATTGAAAATATAGAAGATTTACTTAATGATAAAGATACACAATTAGCAACAGCTCAAGCTCGTCTTTCACGTATCAGTACAGAACGTGTCAGTTCAGATGGTAGTCGTATTGGATGGGAAGAAACATTAAAAGATAAAGATCGACAAATTGAACGTTTAAAAGAAGCTCGTCAACGAAATGAATCAGAAATTGCCGAAGAATTAGAAACACAAAAACGTCTAAATACTGAATTTAAAAATCGTTTAGATCTTTTACAAAAGGAACTAGATGAGAAGACAACACAATTAATGGAAATACGTGATGAAACAAGTGATTATCGTACATCACGTTTTAAATTAGAAACAGAAATAAGTCAA…
Q2_P06025	1	1	P	5.72214	0.0364757	P	1.18976	0.343758	P	0.54618	0.121928	P		Q2_P06025			C810804.1	Sm_Orth_inOther_sp	PREDICTED: similar to collagenous repeat-containing sequence of 26kDa protein [Rattus norvegicus] ||PREDICTED: similar to collagenous repeat-containing isoform 1 [Bos taurus] ||PREDICTED: similar to C1q and tumor necrosis factor related protein 3 isoform b isoform 2 [Bos taurus] ||PREDICTED: similar to collagenous repeat-containing isoform 3 [Canis familiaris] ||PREDICTED: similar to C1q and tumo…	CCTATCTGGTTATCTTCTTTATCCTCATGACATATAATCGTGACAAAAATGTTGAACCCA	Smp_023240	gliacolin-related	Smp_scaff000045	1109171	1123037	Q2_P06025	ATGAACAAAACTAAGAAGTTAAATTTAAACGTAATTTTTGTAGCCCCTCTGTTATTATCATTATTATTACTACCTTGTAATACAACACATATTCAAAAAAACATTTCTCAAAGTTCATCTACGTGCCAATTACAACTAGAATGTATCGGAGCTAGTTCATCTGGATATGGTCGTGTACGCATACCTGTTCGATCAGCTCGAGGGCCAGCTGGACCAACAGGGGAACAAGGAAATCCTGGACCACCAGGTCCTCGCGGAGAAACAACAAAATTACAACCTATATGGATTCCTAGACCAGTAGAATATCAAATAGCTTTTTATACAGGTTTATCAAAAAGTATTGAGAATAAACCAGTGAACAAAAATTGTCAATTAATTTTTGAATCAGTTATGTTGAAT…
Q2_P25376	1	1	P	5.67569	0.0365375	P	1.27823	0.24581	P	0.734685	0.199379	P		Q2_P25376			C810125.1	Sm_Schisto_Orth_only	SJCHGC02809 protein [Schistosoma japonicum] ||SJCHGC02810 protein [Schistosoma japonicum] ||	CATCAACGCGACCTTCATCATTATGATCATCCTCATGGTAACAATAATAATGACATTCAT	Smp_068500	hypothetical protein	Smp_scaff000225	39521	40762	Q2_P25376	ATGCTCTGGAATCTATACAGTATTTATACCTTAGTAACTACTTTACTTAATGTTCTAAGATATACATCTAGTTCACCATTGAATTCAATAGATTATGTGAATTCTAATGACCCTTCTAAATTTGACAATATCAATGATGAAGGTTTATTAGTATATGATACTTTACCCGTCATTCCAACATCAATTGACTCATCATCATCATCTTCATCGTCGCCGTCGTCGTCGTCGTCAGTATTACTGCCAACATCACCAACATCATTACCTATCTCCTCATCAATACCAAATGAAGAAGAAGAAGAAACACTTCGTTTACAATTAGCATTAGCTTTACAAATTGATTCAGAATTGAATAAAGCAATGAATTTAGAGAATGCTGCTAGTGAATCAATTCAACAAGCT…
Q2_P15591	1	1	P	5.62778	0.0367796	P	1.53203	0.148138	P	1.36294	0.200745	P		Q2_P15591			C915239.1	Sm_noMatches_Gb_bothSt	none	GGGGCTTCAACTCCTAAAGGATACCATCGACGCATAGGTTCTCCATTAATTTTATTAGCT	Smp_070100	expressed protein	Smp_scaff000237	309312	311363	Q2_P35568,Q2_P24319,Q2_P04771,Q2_P15591	ATGTTTGGCAAAATACAAATACTAATTTTTTTGCTTTCAACAATTATGTTTTATAGTATGCAAACAGCTAATAAAATTAATGGAGAACCTATGCGTCGATGGTATCCTTTAGGAGTTGAAGCCCCTAGAAAAGCTTCATTTAGTCAAGGTGATAATGTTGCTGAACTAGAATTTCCTTATAATGGTGATCAATATGATTCAGAGGTTATGAAACGAGCTGTCCGATTAATGAGACTTGGTTAA
Q2_P05593	1	1	P	5.59959	0.0395148	P	0.179124	0.287205	A	0.162836	0.273312	A		Q2_P05593			C810330.1	Sm_noMatches_Gb_bothSt	none	GGGAATGGTTGACATTTGATATTTGTGGAAGAATTTCAAGGATGATCAATTTTAGCTCCT
Q2_P19805	1	1	P	5.58372	0.0369146	P	1.6665	0.123536	P	0.863041	0.384919	P		Q2_P19805			C802613.1	Sm_Orth_inOther_sp	peptidylglycine alpha hydroxylating mono-oxygenase [Schistosoma mansoni] ||SJCHGC06762 protein [Schistosoma japonicum] ||peptidylglycine a-hydroxylating monooxygenase [Dugesia japonica] ||Hypothetical protein Y71G12B.4 [Caenorhabditis elegans] ref|NP_490898.1| Y71G12B.4 [Caenorhabditis elegans] ||Hypothetical protein CBG22199 [Caenorhabditis briggsae] ||	TATGTTGTTGATGGAAGGAAATCATATCTCATTGGATCTAAATCACCCCAAGTTCATCAA	Smp_145300	peptidylglycine alpha hydroxylating mono- oxygenase, putative	Smp_scaff000103	928813	950708	Q2_P20785,Q2_P19805	ATGGATGATGAATATTGGTGTTACTCACAGAAAATTGAGAACGAAACATTTTATATAACTGGATTCCAGCCTGTTTACGATCCTATCTTTGTTCATCATATTATTCTGTTCGGATGTGAGGAGCCAGGCAGTCCAGAACGTTTATGGAAATGTGGTGAGATGTCCAATGACGAAACATCTATATGTCGTGAATCTGAGTCTATTGTGTATTCTTGGGCGATGGGAGCTCCGGCCTTTGAAATGCCTTACGGTGTTCTGTCTAAAGGTTATGTTGTTGATGGAAGGAAATCATATCTCATTGGATCTAAATCACCCCAAGTTCATCAAACATTCTACCCAGTACAAAATCAATCACTTGAGATACACAAACAAAGCATAATTGCAGCAAGGTGTATAATG…
Q2_P18831	1	1	P	5.55299	0.0379989	P	1.32561	0.268017	P	0.567283	0.209293	P		Q2_P18831			C801386.1	Sm_Orth_inOther_sp	SJCHGC05653 protein [Schistosoma japonicum] ||LOC446973 protein [Xenopus laevis] ||PREDICTED: similar to olfactory receptor Olr461 similar to olfactory receptor MOR260-5 [Gallus gallus] ||PREDICTED: similar to CG30420-PA isoform A [Strongylocentrotus purpuratus] ||	TAATGATCATACTAGAATAAGTGATGAAGATGACAGTGAAGATGATGTGGATGATGGAGA	Smp_054170	expressed protein	Smp_scaff000143	424656	451124	Q2_P18831,Q2_P20303,Q2_P40617,Q2_P29695,Q2_P38209,Q2_P17914	ATGTTCTCTTTTGTTAAATACATAACTTTTACGCTTTTTATCATTATCAACTACAATTTAACATATGGTCGGATAGGATATTTCAATCAATTTAAACGATTTGATACTGGTCTCCTATCAGAAGGCTTACCAATGTGGCTAGAAAAACGTGAGGAATTTGAAGTTCCCTATGGCTATGATAGTATTTCAAGGGCACTGAAAGATCGTAGTAATTTGGAACTCGATGAAATAAACCGAATTATCAGTTACAGCAACATTAACCATCCTTTCATGGAATTTTTTGATAGTAAATTAAATCCAAGTGTTTATTCTGATGATATAATAAATCGTGATATGAGAGCTAAACCTGCTTTTGAAGCGATAAATGGTCTACAAACTAATGGATTACGATCTTATATG…
Q2_P17232	1	1	P	5.53665	0.0374068	P	1.24506	0.297899	P	0.884596	0.488708	P		Q2_P17232			C918636.1	Sm_Schisto_Orth_only	SJCHGC03618 protein [Schistosoma japonicum] ||	GATCCTTCATGTTGGGAACCGTATAAAACTGTAATTCATGTGAATGAAACTAGTCTTGAA	Smp_020130	hypothetical protein	Smp_scaff000038	816757	819303	Q2_P37100,Q2_P16769,Q2_P22004,Q2_P03947,Q2_P17232,Q2_P23307	ATGCGTTCAGTGTTTGCTAAAAAATCTAAAACGAAATTCAATCCCAAAACAAAAATTGAATCAACCATAGAAAATGAATTAATGTTAAAATCAGATGAGAAAAATTTCACAGATGAACAAAATGATAATTTACACAATAAACATACATTGAGAAGTAAGATTATCAAAAATAATTCACTTGATAAAAGAAAATCAGGTGCTAGTTCCAAATCATCATCATCATCTGATGTTTATATACGTCGTGGATTAGGTGTATCAGTAACTTTTGAATCAACATTACCAACACAAATATGGCAAGCATCACCAAGTCCTTCACCACCATTAAGCGAACAAATCAAAAGTGATGAAAATAATCAAGTTAATAAAAATTCTACACCATCTTCATCAAATTCACAGAGT…
Q2_P17914	1	1	P	5.52404	0.0372199	P	1.07441	0.615149	P	0.661119	0.162587	P		Q2_P17914			C800035.1	Sm_noMatches_Gb_bothSt	none	AGTGAAGATGATGTGGATGATGGAGATTTTACAGTTTATGAATGTCCAGGGCTCGCTAAT	Smp_054170	expressed protein	Smp_scaff000143	424656	451124	Q2_P18831,Q2_P20303,Q2_P40617,Q2_P29695,Q2_P38209,Q2_P17914	ATGTTCTCTTTTGTTAAATACATAACTTTTACGCTTTTTATCATTATCAACTACAATTTAACATATGGTCGGATAGGATATTTCAATCAATTTAAACGATTTGATACTGGTCTCCTATCAGAAGGCTTACCAATGTGGCTAGAAAAACGTGAGGAATTTGAAGTTCCCTATGGCTATGATAGTATTTCAAGGGCACTGAAAGATCGTAGTAATTTGGAACTCGATGAAATAAACCGAATTATCAGTTACAGCAACATTAACCATCCTTTCATGGAATTTTTTGATAGTAAATTAAATCCAAGTGTTTATTCTGATGATATAATAAATCGTGATATGAGAGCTAAACCTGCTTTTGAAGCGATAAATGGTCTACAAACTAATGGATTACGATCTTATATG…
Q2_P40619	1	1	P	5.50633	0.0385118	P	1.13284	0.54767	P	0.569848	0.237921	P		Q2_P40619			JAP00580.C	Sm_newGenes_Orth_inOther_sp	SJCHGC07766 protein [Schistosoma japonicum] ||hypothetical protein [Trypanosoma brucei] ref|XP_829840.1| hypothetical protein Tb11_0770 [Trypanosoma brucei] ||hypothetical protein [Trypanosoma brucei] ref|XP_829866.1| hypothetical protein Tb11_1280 [Trypanosoma brucei] ||hypothetical protein [Trypanosoma brucei] ref|XP_829868.1| hypothetical protein Tb11_1300 [Trypanosoma brucei] ||hypothetical p…	ATCCATCCTTCCTTCTCGAATCATATTGTCTATACCTATTCTCATACTACTACTACTACT
Q2_P40617	1	1	P	5.50138	0.0372237	P	1.07738	0.594257	P	0.518958	0.0993815	P		Q2_P40617			JAP00247.C	Sm_newGenes_Orth_onlyJapon	SJCHGC06411 protein [Schistosoma japonicum] ||	TTAGATGAACACATTATCGACTGTGTCAATAATGGATTTGCCGACGACTTCAGTAATCTA	Smp_054170	expressed protein	Smp_scaff000143	424656	451124	Q2_P18831,Q2_P20303,Q2_P40617,Q2_P29695,Q2_P38209,Q2_P17914	ATGTTCTCTTTTGTTAAATACATAACTTTTACGCTTTTTATCATTATCAACTACAATTTAACATATGGTCGGATAGGATATTTCAATCAATTTAAACGATTTGATACTGGTCTCCTATCAGAAGGCTTACCAATGTGGCTAGAAAAACGTGAGGAATTTGAAGTTCCCTATGGCTATGATAGTATTTCAAGGGCACTGAAAGATCGTAGTAATTTGGAACTCGATGAAATAAACCGAATTATCAGTTACAGCAACATTAACCATCCTTTCATGGAATTTTTTGATAGTAAATTAAATCCAAGTGTTTATTCTGATGATATAATAAATCGTGATATGAGAGCTAAACCTGCTTTTGAAGCGATAAATGGTCTACAAACTAATGGATTACGATCTTATATG…
Q2_P38209	1	1	P	5.46363	0.0374174	P	1.02361	0.858014	P	0.455255	0.0893003	P		Q2_P38209			C920667.1	Sm_Orth_inOther_sp	CG30420-PA isoform A [Drosophila melanogaster] gb|AAL13874.1| LD34489p [Drosophila melanogaster] ref|NP_726489.1| CG30420-PA isoform A [Drosophila melanogaster] ||CG30420-PB isoform B [Drosophila melanogaster] ref|NP_611974.2| CG30420-PB isoform B [Drosophila melanogaster] ||	TGTCACTTAGTTCGGAGGATGATCGTAAACTTGCACAGTCAGCACAGATGTATCACTATC	Smp_054170	expressed protein	Smp_scaff000143	424656	451124	Q2_P18831,Q2_P20303,Q2_P40617,Q2_P29695,Q2_P38209,Q2_P17914	ATGTTCTCTTTTGTTAAATACATAACTTTTACGCTTTTTATCATTATCAACTACAATTTAACATATGGTCGGATAGGATATTTCAATCAATTTAAACGATTTGATACTGGTCTCCTATCAGAAGGCTTACCAATGTGGCTAGAAAAACGTGAGGAATTTGAAGTTCCCTATGGCTATGATAGTATTTCAAGGGCACTGAAAGATCGTAGTAATTTGGAACTCGATGAAATAAACCGAATTATCAGTTACAGCAACATTAACCATCCTTTCATGGAATTTTTTGATAGTAAATTAAATCCAAGTGTTTATTCTGATGATATAATAAATCGTGATATGAGAGCTAAACCTGCTTTTGAAGCGATAAATGGTCTACAAACTAATGGATTACGATCTTATATG…
Q2_P27183	1	1	P	5.45973	0.0394931	P	1.2842	0.350209	P	1.03117	0.886213	P		Q2_P27183			C813168.1	Sm_noMatches_Gb_bothSt	none	AAACACTTGGTCGTCACTTAAAACGTCATACAACAGCATTTACGCAGCGAAATTATCAGG	Smp_177000	expressed protein	Smp_scaff000629	168342	235316	Q2_P28335,Q2_P08626,Q2_P09906,Q2_P29651,Q2_P25788,Q2_P09911,Q2_P27183,Q2_P07634,Q2_P06257,Q2_P29656	ATGATTTTTTATTTTAGTACATATATCCTATTCCCAATCGCTTTTGCGAGAGTTTTAGCCTACACAGATGACTTGATCGACATTACATTTGGTCAGCGAGATTCTGCCTTCCTAATCAGAGACAATCAAAGCCTTAAATATGATTCATCAATACGTTTTGCATCAGCGAGCAACTTGGATCGTTATGAGATCGATGCATCGCTAGGATTTTTGCACAGTTCTTTAACTGTCTTGGGTAATAAGCTGATCAAAAATTCAAAATTTCATGTGACTGTACATAGTTTTGATACGGAGATAAGCGAAGAAACAAAAACGTTGCACTTTCTGTGTCATGCGAGCTACCTTGGTAAAGTCAGTGAATTAGGATTCGAATCGGGCAATATGTGTTGCATTATATCA…
Q2_P02544	1	1	P	5.43285	0.0374933	P	1.32004	0.220489	P	0.537245	0.103642	P		Q2_P02544			C805120.1	Sm_noMatches_Gb_bothSt	none	GCATCATTGGTCGTTTGTAATGTCATCCAATATACACTGAAGTCTTTGAAGTACATTTGA
Q2_P25084	1	1	P	5.42628	0.0375059	P	1.21806	0.298141	P	0.978416	0.862963	P		Q2_P25084			C809745.1	Sm_noMatches_Gb_bothSt	none	CAGCTCATTGACTCTGTGTTCGTTTCTTGTTTCATTCATACTGTAAGAAATGAACTATTC
Q2_P06766	1	1	P	5.40879	0.0375825	P	1.41934	0.176913	P	0.823937	0.303823	P		Q2_P06766			C811863.1	Sm_noMatches_Gb_bothSt	none	TTTAAATCAACGTAACAGTTTAGGTAGTGGAGATGCAGAGGCTACTGAAGATGGCAGTGA	Smp_137170	plasma membrane calcium-transporting atpase, putative	Smp_scaff000057	641561	778142	Q2_P21365,Q2_P14096,Q2_P33974,Q2_P06766,Q2_P04728,Q2_P24269,Q2_P01399,Q2_P04409,Q2_P24533,Q2_P04974,Q2_P28998,Q2_P09253,Q2_P23914	ATGCGTGAACGACTCTCCGCCGAAGACAGCAATACTCCGTCCGCGAATTTCGGTTGTTCTATGCGTGAACTGCAGGGACTCATGCAGTTGCGTGGAGCTGAAGCAGTAGAAGTTGTGAATAAAAGATTTGATGGAGCTAGTGGTTTGTGTCAGCGTCTTAAAACTTCCCCAACTCAAGGATTATCAAGTCATGATTTGGTAAGACGTCGTGAAGTCTTCGGGACCAATATAATACCCCCAACACCTCCAAAAAGCTTTTTTCAACTTATGTGGGAAGCTTTACAGGATGTAACTTTGATTGTTTTAATGGTGGCTGCAGCTGTATCACTTTTACTGGCATTATATTCTAAATATTTTGGTGGAGAGCATAGTTCCGGTGATGAGACTGAAGGTGAAGTT…
Q2_P34416	1	1	P	5.38121	0.0376911	P	1.05609	0.681386	P	1.20134	0.317142	P		Q2_P34416			C912591.1	Sm_Orth_inOther_sp	similar to GenBank Accession Number AB063189 annexin B13a in Bombyx mori [Schistosoma japonicum] ||PREDICTED: similar to annexin VII isoform 1 [Strongylocentrotus purpuratus] ||putative annexin IX-A [Manduca sexta] ||Annexin IX-A [Bombyx mori] ||Annexin A4 [Danio rerio] gb|AAO20272.1| annexin 4 [Danio rerio] ref|NP_861429.1| annexin A4 [Danio rerio] ||	TTCAACATTGATACGTATAGTTGTCGGACGTTCTGGTATTGATATGGCTCGTATAAAAAA	Smp_045550	annexin, putative	Smp_scaff000115	180965	198543	Q2_P33863,Q2_P34416,Q2_P07832,Q2_P27404,Q2_P19472	ATGAATCCTAATTACCCTGATTTGAGTGCATGGAATTTATCAGGATCACAAGATACCTTTCCTAATCAAGGTTCAAATTATCCAAATGGAAATTCAAGATATTCAATTGGAGGACCAGGTTATCCGATTGGAGATTCAGGATTCCCAGGAGAAAGACAAGGATTACCAATAAGCGGAGTAGGATTTTCAGTAGGGGGACAGGGTCCCGTAGATGGAAGGACAGGATTCATGGGAGGGGGTCCAGGGTTTACGGGGGGAACTTCGGATTATACATCAGGATACTATTCAAGTTCTGGAGGATTTCCATCTTCCAATCCAACTGGATTTAGATATTCACCACAAGGAGAGAATTGTTCAGGAAATAATCCATATCCTATTGCACAGTCATCAGGTTATGTT…
Q2_P33893	1	1	P	5.3783	0.0422943	P	1.11195	0.713056	P	0.238782	0.308205	A		Q2_P33893			C911622.1	Sm_noMatches_Gb_bothSt	none	CAATAGTTGGCAGTGTTCACGCTATTGATCTAGATGCTGGTGATAATGGTCGAGTAACGT	Smp_162550	cadherin, putative	Smp_scaff000257	385757	410576	Q2_P33893,Q2_P14018	ATGGATAATCATCCTAGAATTATAAATATTGAAGAAGAATGTCCTATTGGTACAATGATTTCATTACCAATAGCTAATGATATAGATTCAATTGAAAATGGTATTATTAAATATGAATTATTACCAATAACTACAACAGTAGATATATTACAATTATTTGAAATTGTGCAATTTAGAGGATCAAGAATTCAATGTGAAGATATGTCTAGTAATGGAATACATAATTTTAATTATACATATCTATTAAATCAAGAAACAAATAATGATTTATTTCCTATAATACCATGCTTGAAAGTTGTTGGTAGATTAGATCGTGAACAAGTATCACGTTATGCAGTACGTCTTGTTGCAATAGATACTGGTGGAAGAAAAGGTGAAATAATTTTACGTATAATAATT…
Q2_P07133	1	1	P	5.34572	0.038053	P	1.44744	0.175528	P	0.865045	0.417477	P		Q2_P07133			C812459.1	Sm_noMatches_Gb_bothSt	none	GTCATACCTGACGGGAATAATATACGTTACTAAACATACTGACCCAATTAGTTTCATCAT
Q2_P37686	1	1	P	5.34277	0.037947	P	1.16637	0.375723	P	0.467364	0.0971324	P		Q2_P37686			C918961.1	Sm_noMatches_Gb_singleSt	none	TGTTTGCACAAAATACCCTACTACTACAAGTTGGAAGTTCAGTTCTTGCACATTCATAAA
Q2_P19646	1	1	P	5.30466	0.0380134	P	1.11369	0.475729	P	0.765343	0.227328	P		Q2_P19646			C802407.1	Sm_Orth_inOther_sp	SJCHGC06219 protein [Schistosoma japonicum] ||ENSANGP00000011718 [Anopheles gambiae str. PEST] ref|XP_317375.2| ENSANGP00000011718 [Anopheles gambiae str. PEST] ||chaperone 7B2 precursor [Brugia malayi] ||	TATCTACGAGGAGAAAGTCGTAAAAGGCTGGTAGCTAAAAAACGAGTTAAACGTTCACAT	Smp_073270	neuroendocrine protein 7b2, putative	Smp_scaff000251	761559	765805	Q2_P19646	ATGTTTCAAATGAATTTGAAAGAGCCTAGAATATTCTTCCTTTTACTTTTTCTAACTAATTTGTGCGGTCAAATATTGGCTAGCAATTATGATCAGTACATAGATAGATTGATAAATGATGGAAAACTATTGTATGATGATTATATAAAACAGAATCCTGGTTTAGAATCAACATTAGAACGTTTATATTCACCGGAACATCCAATTTTTCAAGAAGATTATCCAGAAAATTATGAAATTACTGATCGACAATGGAATGCATTATTAAATGAAATCAATCAAGCTAAATTAGGCAGACTACAAGAAGATGATATTGATAAACTAAAATTGATGTATTCAAATTTCGACCAAAAATCAAATGATAATTACGAATTGAATCCAAATAAAAATAATAATGAT…
Q2_P21200	1	1	P	5.27343	0.0406074	P	1.78177	0.142038	P	0.504007	0.252627	A		Q2_P21200			C804506.1	Sm_Orth_inOther_sp	ENSANGP00000011785 [Anopheles gambiae str. PEST] ref|XP_317474.2| ENSANGP00000011785 [Anopheles gambiae str. PEST] ||unnamed protein product [Tetraodon nigroviridis] ||Solute carrier family 17 member 7 [Homo sapiens] ||solute carrier family 17 member 7 [Homo sapiens] dbj|BAA92875.1| brain-specific Na-dependent inorganic phosphate cotransporter [Homo sapiens] ||solute carrier family 17 (sodium-dep…	AGTACTTGGATTATCACTTTCCGGTCTACTAGCTCAACAAATGGGATGGCAGTCACCTTT	Smp_129060	solute carrier family 17, member 7 (vesicular glutamate transporter, putative	Smp_scaff000021	1176025	1194459	Q2_P21200,Q2_P22961,Q2_P19980	ATGGGACATTTAAGTTTGAAATATTTCTTAACGAACAAAGGAGTTGTCAAGCCTGAAACCGACGCAGGCTATGGACAAATGAACACTGATGGATCAGGTGGGACAGCGTACGCTGATAACACATGTCAAGGAAAATGCTTGTACTTCTTATGCTGTCATTGTTCAAAGCGTTATTATACGGCATGGCTATCAAGTTTAGGCTTTATGATTACATTTGGTATTCGTTGTAATATGAGTTGGGCTATGTTGACTATGCAAGCTAGACACATAGCAGCAAATCTGTCTCATTTACCACATTCTAAACATTATGAGCATACACATCATGAATCTGATTTCTATTGGACAGCTGGTCAAAGAGGATTTGTGGATAGTTCATTCTTTTATGGTTATTTAATAACT…
Q2_P25171	1	1	P	5.27246	0.0382429	P	1.76315	0.112297	P	0.946687	0.69068	P		Q2_P25171			C809873.1	Sm_noMatches_Gb_bothSt	none	CAGTGCAACACATGTGAAAGCCACCGATTTATTTATTCTGAACATGGTTAAATTCTGAAA
Q2_P02864	1	1	P	5.26877	0.0393902	P	1.47552	0.195548	P	1.19056	0.411087	P		Q2_P02864			C805672.1	Sm_noMatches_Gb_bothSt	none	CCTTTCCTCTTCTCTCTTTCTGCTTCGTATTCATATTGGGTTTCCCAATCACTCCATTCT
Q2_P22559	1	1	P	5.2293	0.0389771	P	1.13894	0.474508	P	1.12668	0.498053	P		Q2_P22559			C806406.1	Sm_Schisto_Orth_only	SJCHGC07824 protein [Schistosoma japonicum] ||	CAAACAAAGACAACGGTGATATGGCTGACAAATTAAATCAGGATTATCTACTCTCAGGCA	Smp_150220.2	receptor protein tyrosine phosphatase n, (ia2), putative	Smp_scaff000132	162119	205703	Q2_P13604,Q2_P33465,Q2_P20369,Q2_P32620,Q2_P12806,Q2_P22559	ATGCATTGTCTACGAATATGGTCAATAATCATACCAATAGTTATGATTGTTGTGAGACACAACACAGGCTTTAGTTCTAGGGATGTTTTATTAAATGGTGGTTACATTGGCTGTCTGTACCAAGAAGTGTGTCTGACTGGGGAGATATGTCACAATGATTCTCTCTTCGGAAGGTGTGTTCCTGATAATGTTCAGGATCATTTATTTGATGCTGGCTACTCACAAATGTACAAACTGAAATCTCTTCCTTTGTTTAATAAACCACAAAAATACAACTGGGCTGACACAACTCTTCAATGTTTATTGAGAGCAATGATTCTGGAGTATGAATCTCATTCAATCTTTGTTGATCCCAAATCGTTTTGTTTATACCAGTATGATATAGAGGATGGTGATAAT…
Q2_P17056	1	1	P	5.22878	0.0478277	P	1.6193	0.266755	P	0.676028	0.527162	A		Q2_P17056			C918264.1	Sm_noMatches_Gb_bothSt	none	AAAACACTTAAAAGTGACGTTTCTTCAACTGTGCCTACCACATCTGGAGAAATAACTCTT	Smp_154010.2	expressed protein	Smp_scaff000162	16298	21691	Q2_P03426,Q2_P01245,Q2_P11706,Q2_P36702,Q2_P19548,Q2_P37412,Q2_P06260,Q2_P25791,Q2_P00976,Q2_P17056	ATGGAGGCGGAATATGGTGAAGTTGGTGAAGGCGTATTTGAAGGTGAGACGGAAGCCGAGTCGGCAGTCGAAGTGTTCGGTGAGACATTGGGGCAAGTTGAAGCGGACGCAGAAAGTGAAGTGGTAGAACAGGTTGAATCGGAACGTGTGTCTGTGTTCGCTCCAGTCGAATTGGAGTCTGAGGCGCTTGCAGAGACTGCAGCACAACCGGAACGGGAACGATTGGTTGAGCGTGTCGGTGAGATGGAGGCGGAATATGGTGAAGTTGGTGAAGGCGTATTTGAAGGTGAGACGGAAGCCGAGTCGGCAGTCGAAGTGTTCGGTGAGACATTGGGGCAAGTTGAAGCGGACGCAGAAAGTGAAGTGGTAGAACAGGTTGAATCGGAACGTGTGTCTGTG…
Q2_P24136	1	1	P	5.22756	0.040593	P	1.1993	0.451553	P	0.759088	0.404117	P		Q2_P24136			C808516.1	Sm_Schisto_Orth_only	SJCHGC04610 protein [Schistosoma japonicum] ||	TCTCACGTTGGAGAATTTGTTGAAGGTCTTGGTCCAGGACAATTAGTTGGACGACAAGTA	Smp_155260	rab3 interacting molecule (rim)-related	Smp_scaff000184	40927	75382	Q2_P39428,Q2_P24136,Q2_P23665	ATGAGTCAAATATATTATGAGGCTGCAAAGGATGTCATGGGAGAAAAAAGCTGCTCAGAAAGCATTTTATGGGTGAAGAAAATTGATATTCACATGCAATTACCCCAATTGAATATAAAAAACCAAAATGTACCATACATTTCCGATGGATACAGAGGACAAACCGTACAACGTACAAATTCAGGCCGTACTCTATCAATGAATCGGTCAAATAGTTTAGATGCAGATAAAACGGCCTATATTAGCCCAAATCATTCTGTGTACCATAGTGATCAACAGAGACCATTTGGTGATAAATTTATAAAATATGACCAAATTCCTGGTGAATATGGTCATAGTGCAAAGTCTAGGCATACACCCGGTGCGTATTATCTACCAGATGAAATCACATCATACAGA…
Q2_P39720	1	1	P	5.22444	0.0384099	P	1.19179	0.333068	P	1.04102	0.759385	P		Q2_P39720			JAP07018.C	Sm_newGenes_Orth_onlyJapon	SJCHGC06031 protein [Schistosoma japonicum] ||	GCAGGCTGTTCAACATCGTGAAGTTGAACGATATGAATCAAACTTATTTAAATCCTACTT	Smp_126780	severin, putative	Smp_scaff000014	24299	36998	Q2_P18506,Q2_P39720,Q2_P08277,Q2_P27968	ATGCATCTTCATTGGGTTAAAGTTATTCTTTGTTATTGTGATGACTATAAAAATATAATTGTATTTACACAGGAAGAATATACTACAGCTGTCCAAAAGACAGTGGAACTCGATACTGTACTTGAAGAGCAGGCTGTTCAACATCGTGAAGTTGAACGATATGAATCAAACTTATTTAAATCCTACTTTTCATGTTTCCGCATACTGAACGGTGGAATTGAATCTGGTTTCCGACGAACAACTCCAAATGAATATCAGCCAAGATTGTTGCATTTCCTTCAAGAAGGTGGAAGAAGATTTCAAGTACAAGAGGTGGATCTTTCGATTAATTCATTAGATTCTACTGACGTTTTTATTCTTGATCTTGGTTCAAAACTATATCAATGGAACGGATCGAAA…
Q2_P29695	1	1	P	5.1991	0.0385263	P	1.11869	0.468488	P	0.594063	0.126881	P		Q2_P29695			C903953.1	Sm_Orth_inOther_sp	LOC446973 protein [Xenopus laevis] ||PREDICTED: similar to olfactory receptor Olr461 similar to olfactory receptor MOR260-5 [Gallus gallus] ||PREDICTED: similar to CG30420-PA isoform A [Strongylocentrotus purpuratus] ||PREDICTED: similar to Neural proliferation differentiation and control protein-1 precursor (NPDC-1 protein) [Danio rerio] ||Neural proliferation differentiation and control 1 [Ratt…	AGTGAAGATGATGTGGATGATGGAGATTTTACAGTTTATGAATGTCCAGGGCTCGCTAAT	Smp_054170	expressed protein	Smp_scaff000143	424656	451124	Q2_P18831,Q2_P20303,Q2_P40617,Q2_P29695,Q2_P38209,Q2_P17914	ATGTTCTCTTTTGTTAAATACATAACTTTTACGCTTTTTATCATTATCAACTACAATTTAACATATGGTCGGATAGGATATTTCAATCAATTTAAACGATTTGATACTGGTCTCCTATCAGAAGGCTTACCAATGTGGCTAGAAAAACGTGAGGAATTTGAAGTTCCCTATGGCTATGATAGTATTTCAAGGGCACTGAAAGATCGTAGTAATTTGGAACTCGATGAAATAAACCGAATTATCAGTTACAGCAACATTAACCATCCTTTCATGGAATTTTTTGATAGTAAATTAAATCCAAGTGTTTATTCTGATGATATAATAAATCGTGATATGAGAGCTAAACCTGCTTTTGAAGCGATAAATGGTCTACAAACTAATGGATTACGATCTTATATG…
Q2_P40114	1	1	P	5.19802	0.0387556	P	1.83579	0.107353	P	1.07013	0.646217	P		Q2_P40114			JAP11582.C	Sm_newGenes_Orth_onlyJapon	SJCHGC09048 protein [Schistosoma japonicum] ||	GGTCAAATCTGTCGAATTTACACTATACCTCATTTGCATTCTGATTCAAAGCCATTGAAT	Smp_148290	hypothetical protein	Smp_scaff000125	461592	463700	Q2_P40114	ATGGTTCAGTTTGCTTTCTTAACTTCAGTAGAAAAAAAGAATTACATATCATCCCGTCTTGAAGTGTATGGTAAAATTTCAAAGTACGATATTCATTCAAGTGATAACAAATTTGTGCAAATCACAACAAAATCATGTTTGAAAACTATGGCTAAATATTTTAATGATAATGGTCAAATCTGTCGAATTTACACTATACCTCATTTGCATTCTGATTCAAAGCCATTGAATTCATTTTTCAATTTTTGTAAAGCTGATGAATTACCAAATATTTTAATACAACCACCTACTATTGAACATAAAACATTAAATGATACATGGTTACAAACTCCATGTAAATTATGTGAAAAATTGAAATGGTCAGGTGAACGTTATACTTGTTTATTTTGTTCAAATATA…
Q2_P18566	1	1	P	5.19464	0.0384969	P	0.723853	0.190808	P	0.327192	0.0569781	P		Q2_P18566			C800805.1	Sm_Schisto_Orth_only	SJCHGC06242 protein [Schistosoma japonicum] ||	CGTATAAGTACTTCAATAAAGCCGAAATCAACCTTTTGTTTTCGCTATGAACCAGATTGT	Smp_074450	expressed protein	Smp_scaff000256	1680	6531	Q2_P18407,Q2_P18566,Q2_P00189	ATGCCAAGAGTAATTAAACGACTCCCGGAAGTTGAGGATTTTGAGAGATGTCATCATAGGCAAGTGTTGGTTAACACATTTCTCGAAAAATCTATGCATTTATTAAATCCAAACCTACAAATACCAAATGGATATGCTACAAGAATGAATAATAAACCTTCAACAACTTTGAATAGTCAGACAATGGCACAAAAAGAAATCGATTGCATAAAACAATTCGAAAGACAGCTTCCACCAGAATATCCATGCATTACAATATATTTTTCTGATATGGATTGTGATCTAGAAAGGAAATGTATACTGTATATTGTAAAAAGATGGCATCGGGACGATCCATTCGTTAGTATGTCACCATTTTTGAATGAATTAGAAAGAGACTATGGTAGAGGATGGAAATTT…
Q2_P01132	1	1	P	5.15019	0.0389302	P	1.5461	0.148181	P	0.648894	0.163393	P		Q2_P01132			C802655.1	Sm_noMatches_Gb_bothSt	none	AGAAATCACAACTTCCAGAGTTACAACAACTACAACCGTCATCACCTATGCAGGAAAAAA	Smp_135190	expressed protein	Smp_scaff000048	233225	281898	Q2_P34698,Q2_P14782,Q2_P14482,Q2_P34378,Q2_P18930,Q2_P00557,Q2_P16212,Q2_P01132,Q2_P30220,Q2_P10447,Q2_P03909,Q2_P36454,Q2_P19839	ATGGAGCCATCATTAGGCGAAATAATTCAACTTCATATGGATAGATCTAATCTTATAAATCCGATAACATCAAGTGCAACTCAACTTATTGAAACACCCGTTACAGTGCAAAATATTAGTAATGATGAAAATATTAAAGACGATAATACGTATGGATCAAACAATACAGCTACGAATCTACCAAGATCGCAACCATATGAGGCTACATTGATTTTACCAACTGTCACCCAGCTTGGTTTAGAGATTAATTTGGATAAAGAATTATCATTCCTGCATACCAGTTCAATCTTATCTACTGAAACAAATAACGTAACTGATTCTAAAACATCAGTTACTGATATCGTACCAACAATCGAAACAACATCGTTTACACATGAGAATAACACTGCAACAACAATG…
Q2_P12760	1	1	P	5.12992	0.0390879	P	1.07913	0.615738	P	0.667809	0.189052	P		Q2_P12760			C909244.1	Sm_noMatches_Gb_bothSt	none	TTCACCAATCGCTCATTCAGTCATTCATCCATCCATCCAATTGTTCATTCAATCAATAGG	Smp_072430	expressed protein	Smp_scaff000247	849893	851408	Q2_P32577,Q2_P12760	ATGGCGCACCCTCAGCTCCAGTCGGATCACCTGATCAGCAACCAGCTGCACCAGCTGCACCAGCCGCACCGGATTCACCGACAGCTCCAGGAGCACCTGCAGCACCAGACGCACCACCACCAGCTTCAGCAACACCAGATTCGCCTGCCACCACCAAGTCAACTGGACGTCCGAAACCGTCGAGGAGAGAAACAAGAACAGCCCACCCACCCAGATCACCACCACGTGCTCGTAGTCCTCACGCTCCAACACATCCAAGAAAATACCAACGTCCACCACAAGATGGTAGAAAATCGGTGCAAATTCTGA
Q2_P02739	1	1	P	5.12581	0.0419996	P	1.26376	0.395014	P	1.18642	0.495454	P		Q2_P02739			C805451.1	Sm_noMatches_Gb_bothSt	none	CGAGTCCAGCATGGAATCAATCAATAAATTACCACTCCAATACTATACATCAATTAAGAG	Smp_124930	neuropilin (nrp) and tolloid (tll)-like	Smp_scaff000007	696004	740685	Q2_P02739,Q2_P21852	ATGATTCCACTCGTTATTGAAGCTACCGTTGATGATGATGGTGACTTTACTTTACTCGTTATTCATGTACAATGTGAAACAGATTTATTCAAATCAAATAAATTAATAATTGGTTCATTAATTGAAATGGATTATTGGAGTTTATATCGTCTTCCTAATCAATCGACTGTTTGTGGATTAATGCAATTACCAAAGCAAGAAAAATCACATCTGTTTGATTATAATCAACGTTTAAAAACAGTATTACGTAATCGACAACCAACATTATTTACATTCACTAGTCCATTATATCCTGATAATTATCCACCAAATACTGATTGTATCAAAGTTATTAAAGCTCCACAAAAAGATCAACAAATTATTTTAGACTTTCGTGGACCTTTCCAATTTGAACCTTCA…
Q2_P21365	1	1	P	5.10768	0.0418341	P	0.989573	0.964735	P	0.26826	0.241429	A		Q2_P21365			C804741.1	Sm_Orth_inOther_sp	PREDICTED: similar to plasma membrane calcium ATPase PMCA3 partial [Apis mellifera] ||plasma membrane calcium ATPase 3 isoform 3b [Homo sapiens] ||plasma membrane calcium ATPase 3 isoform 3a [Homo sapiens] ||PREDICTED: similar to plasma membrane calcium ATPase 3 isoform 3a plasma membrane calcium pump isoform 3 [Pan troglodytes] ||Plasma membrane calcium-transporting ATPase 3 (PMCA3) (Plasma memb…	CACTGTACGTATGGTAACCGGTGATAATGTTAACACAGCAAGATCGATAGCTGCTAAATG	Smp_137170	plasma membrane calcium-transporting atpase, putative	Smp_scaff000057	641561	778142	Q2_P21365,Q2_P14096,Q2_P33974,Q2_P06766,Q2_P04728,Q2_P24269,Q2_P01399,Q2_P04409,Q2_P24533,Q2_P04974,Q2_P28998,Q2_P09253,Q2_P23914	ATGCGTGAACGACTCTCCGCCGAAGACAGCAATACTCCGTCCGCGAATTTCGGTTGTTCTATGCGTGAACTGCAGGGACTCATGCAGTTGCGTGGAGCTGAAGCAGTAGAAGTTGTGAATAAAAGATTTGATGGAGCTAGTGGTTTGTGTCAGCGTCTTAAAACTTCCCCAACTCAAGGATTATCAAGTCATGATTTGGTAAGACGTCGTGAAGTCTTCGGGACCAATATAATACCCCCAACACCTCCAAAAAGCTTTTTTCAACTTATGTGGGAAGCTTTACAGGATGTAACTTTGATTGTTTTAATGGTGGCTGCAGCTGTATCACTTTTACTGGCATTATATTCTAAATATTTTGGTGGAGAGCATAGTTCCGGTGATGAGACTGAAGGTGAAGTT…
Q2_P07769	1	1	P	5.10387	0.0389109	P	1.9784	0.0924214	P	0.897963	0.475858	P		Q2_P07769			C813377.1	Sm_noMatches_Gb_bothSt	none	CTGTAGTAGGTAGAAACCAGCTTTCTCTCATGATCTCAAATTGTATACAAACTGATTAGT
Q2_P17900	1	1	P	5.10375	0.0389114	P	1.82626	0.104492	P	1.02301	0.857266	P		Q2_P17900			C800021.1	Sm_Schisto_Orth_only	SJCHGC01209 protein [Schistosoma japonicum] ||unknown [Schistosoma japonicum] ||unknown [Schistosoma japonicum] ||tetraspanin TE736 [Schistosoma japonicum] ||SJCHGC02061 protein [Schistosoma japonicum] ||	GCCATTCCATTAGTATTTCTAAGTTGTCGTAGTTGCCATGGTAACCAATGTATTGTAATT
Q2_P18506	1	1	P	5.08464	0.0390021	P	1.05916	0.66734	P	0.92644	0.584049	P		Q2_P18506			C800729.1	Sm_Orth_inOther_sp	SJCHGC06031 protein [Schistosoma japonicum] ||SJCHGC01371 protein [Schistosoma japonicum] ||actin-binding and severin family group-like protein [Echinococcus granulosus] ||actin-filament fragmenting protein [Echinococcus granulosus] ||actin-filament fragmenting protein [Echinococcus granulosus] sp|Q24800|SEVE_ECHGR Severin ||	CGAACGAGCATGGGACAGAGATAGAAGTACAAGTTATCTACAGTAAAATACAAACAAAAA	Smp_126780	severin, putative	Smp_scaff000014	24299	36998	Q2_P18506,Q2_P39720,Q2_P08277,Q2_P27968	ATGCATCTTCATTGGGTTAAAGTTATTCTTTGTTATTGTGATGACTATAAAAATATAATTGTATTTACACAGGAAGAATATACTACAGCTGTCCAAAAGACAGTGGAACTCGATACTGTACTTGAAGAGCAGGCTGTTCAACATCGTGAAGTTGAACGATATGAATCAAACTTATTTAAATCCTACTTTTCATGTTTCCGCATACTGAACGGTGGAATTGAATCTGGTTTCCGACGAACAACTCCAAATGAATATCAGCCAAGATTGTTGCATTTCCTTCAAGAAGGTGGAAGAAGATTTCAAGTACAAGAGGTGGATCTTTCGATTAATTCATTAGATTCTACTGACGTTTTTATTCTTGATCTTGGTTCAAAACTATATCAATGGAACGGATCGAAA…
Q2_P38150	1	1	P	5.05356	0.0483563	P	0.81248	0.666997	A	0.821831	0.649566	A		Q2_P38150			C920327.1	Sm_noMatches_Gb_bothSt	none	CAGATATCCCGTAATATAATAGGAGTGAAATAGAACACATACGCACTGGAAAATAACATC
Q2_P10280	1	1	P	5.05304	0.0393738	P	1.56356	0.144833	P	1.31218	0.233395	P		Q2_P10280			C904450.1	Sm_noMatches_Gb_bothSt	none	GAAATGGTTTAGGTATTGGTTTACCTCCATTAGCTAGTAATTATGCATTAAACCAACCAG	Smp_176540	cadherin, putative	Smp_scaff000622	191153	242073	Q2_P19035,Q2_P01568,Q2_P37031,Q2_P16714,Q2_P10280,Q2_P08455,Q2_P29794,Q2_P30062,Q2_P28170	ATGAATTATTTATACAGTCATTACTATCAGTTAAAGTTAATTTTATGGATTTTTTATTGGGTTTTACTATTATCAGGAAAATGTTTAGCAGTAGATGAAATTGAATTACGTCTTCGTATGCGTGAAGAAATTGCACCATCTACACGTATTGGTTCAGTTATATCAAGTTTACCCGTTAATTTACGATCACAAATGCATTTTTTAACTGATAGTACATTTTTTACAGTCACACCAACAACTGGTGAAATACGTGTTGGACGTTTAATTGATAGAGAACGACTATGTCCGGAATTTAAACTTTGTTGTGGTGTGATTACATGTGAATTAAAAGCTAGTATTTTTGTAACAAACAAAGCTGCAGGAGAATTCGCTGCTAGTGTTTTATTGAAAGTGGAAATT…
Q2_P08391	1	1	P	5.04958	0.041696	P	1.50589	0.209918	P	0.575279	0.281218	A		Q2_P08391			C901685.1	Sm_noMatches_Gb_bothSt	none	CCTACTTCTGACACTATGATAACATCAAATACCATGGTCACTGGAAATAATGGAATAGAT	Smp_192740	hypothetical protein	Smp_scaff018074	292	540	Q2_P08391	CCTAAATGTCAAGTAAAATCAACCATCCACTCATATAATACAAATAATGGACATCATACAAATCAGTTTCATCATAATACGCCTACAACAAATTCACGAAAACCATCAATTCCTCAAAGAGATCCATCCACTCGACTAACAAGTTTACCGAGTTGGCCTAAACACCATGACATGGAGACACCTACTTCTGACACTATGATAACATCAAATACCATGGTCACTGGAAATAATGGAATAGATAATTTGAAA
Q2_P04371	1	1	P	5.04098	0.0499131	P	1.04213	0.917132	A	0.931454	0.861773	A		Q2_P04371			C808166.1	Sm_noMatches_Gb_bothSt	none	ACAATTCAGATGCAGGTGACACGACATAACTCGTGCCGGGTCCCCCCATTCGGAAACCCT
Q2_P04864	1	1	P	5.03065	0.0395229	P	1.3517	0.214431	P	1.3338	0.222636	P		Q2_P04864			C808894.1	Sm_noMatches_Gb_bothSt	none	CCAATCTAAGGAGTGTATCCTTCTCCTTCCTCCTGTCCCTCTCCATGAGGAGTTGCGCTG
Q2_P37384	1	1	P	5.01381	0.0395767	P	1.26176	0.271761	P	0.730562	0.223893	P		Q2_P37384			C918202.1	Sm_noMatches_Gb_bothSt	none	CAACACAACAACATACAGCACAGTTTTCTAGTCCCGTTCTTCTCGCTCAGCTTCCTGCGA	Smp_137200	expressed protein	Smp_scaff000057	804954	846721	Q2_P17026,Q2_P06505,Q2_P26088,Q2_P37384	ATGTTTCTTAATAAATTGCTGGACTACAATGGTTTTGCATCTGTTCCTTTTACCAATGAAAAAGCTAAAGTCAACTCACTACACTATTTCGATTTTTACGGATGCTACTTTTCATGCTGTGATCACAAATTTCATAATAAACCTGAAATTGAGGATGATGAAATGGTAATTGCCCGTCAAACTACCAATAACCTGGAAGTACCGACCGACTTTTGGAATTTTTTCGAACGTTTCTGCAAGCATATCAATGTATCTAAAATGTCTATGAATTCTCCAACATACTCAAATATACAACGTCATCTGACTTCAGAAGTCGAAAGGCGTGAATTCATGAATAATGGAAACAATATATACTTTTGTTCGTATTGTATCAGGAACTACATGTTAAAAGCATCCATA…
Q2_P41324	1	1	P	5.00911	0.0395997	P	1.69067	0.12341	P	0.883846	0.463789	P		Q2_P41324			JAP10516.C	Sm_newGenes_Orth_onlyJapon	SJCHGC03151 protein [Schistosoma japonicum] ||	CGTATTTATGAAGCTATTTTGCCTCACGACGGAACCTATGGTAAGGAAAAGGTAAGAAAT	Smp_121580	expressed protein	Smp_scaff019019	149265	155302	Q2_P41324	ATGGGTCAATCTATAGAAGATGTCAAGACTCTAACTATCAGGGTGATCGACCATATGTGTAAAACCCCTTTAGATAAAGGATATGGTTCAAATGAGTTCAAATCAATCATTCACCTTTTCGACAGGAGTTTTTTCGCCATCGAGAATCCTCAAAACGTGGTGGAAGATTATAGACTTTGGATAGCTTCAAGTGTGTTATCAAGCGGTGACTATCCACATCGTCTTACTCAGATCTTTATCGACTTGGGAGAATATTCCTTCGGCTCTCTGAGTGTTGGGGAAAAATCTTTTAATGAACAGTACATTGAATTGCTATCATCATTTCAGTTGACTTTGTGTAATTATCTCGAACTAAGTGAATTACTGGCAGAGAAAATTTCAATGCAAGATGCTTATTTG…
Q2_P24232	1	1	P	4.97101	0.047715	P	1.80077	0.182842	P	1.61204	0.223654	P		Q2_P24232			C808644.1	Sm_Orth_inOther_sp	similar to Plasmodium falciparum. Hypothetical protein [Dictyostelium discoideum] ||hypothetical protein DDB0217701 [Dictyostelium discoideum] gb|EAL69688.1| hypothetical protein DDB0217701 [Dictyostelium discoideum] ||hypothetical protein DDB0189729 [Dictyostelium discoideum] gb|EAL73468.1| hypothetical protein DDB0189729 [Dictyostelium discoideum] ||hypothetical protein DDB0187571 [Dictyosteliu…	CAGCACGGAAACGTCTATTCGGTTGGTTAGTTGATCATTTGAGAGAACCATATCCTTCAG	Smp_146580	homeobox protein knotted-1, putative	Smp_scaff000114	286059	361917	Q2_P32484,Q2_P12661,Q2_P24232,Q2_P12951,Q2_P32789	ATGGATGAATTGACTAAATTTGCTACAAATGAATATGATGGATGTTGTCTACCAACTGCTTTACTAACACCTGTTATAACATCACCAAATTCATCAAATAAGAAATCAATAATCTTTGAAAATTATCCATCCCATGATGATAGTGAGAATTTTGAAGATGACGAAAATGAAGAAAAAGAAGACGAGGAAAAAAAGAATATATGTCTAGAATCTTCATGTTATTCATCTTTATACTGTGCATCTAGTCCTTCTCCACAGCTTGAGATTAATCCTTCCACTTCAGTGAATATGACAAAAACAACAGCAACTACGTCCACTACTACTTGTAAGCATGAATACGATAATAAACCTCATCGTGTAATACGTCGAAGTCGTAAACGTCATTCCAGTTGTGAATTA…
Q2_P25136	1	1	P	4.96252	0.0401363	P	1.21135	0.340865	P	0.80607	0.337129	P		Q2_P25136			C809818.1	Sm_Orth_inOther_sp	Djsyt protein [Dugesia japonica] ||synaptotagmin [Loligo pealei] ||synaptotagmin [Loligo pealei] ||synaptotagmin I [Strongylocentrotus purpuratus] ||synaptotagmin I [Lymnaea stagnalis] ||	CCCCCTTTCTTTGATTGAATTTGTGTCCATGGATAAATCACAGCTCATTTTCAAAAATTC
Q2_P30107	1	1	P	4.95535	0.0396319	P	1.44782	0.16777	P	0.910142	0.519054	P		Q2_P30107			C904522.1	Sm_Schisto_Orth_only	hypothetical protein [Schistosoma japonicum] ||SJCHGC04269 protein [Schistosoma japonicum] ||hypothetical protein [Schistosoma japonicum] ||	CGCTCGTACTATACTTAGTAACTATTTTCACAGCATCTCGAAGAGTCCTGAGCATTGGAT	Smp_022450	expressed protein	Smp_scaff000043	1109588	1117743	Q2_P19797,Q2_P30107,Q2_P01108	ATGGGGGAAAGCCGAAGCGTAAAACTTTTCATTCTCTGTGGTTTAGCAATAGCGATCTGCTTTACAGTGGTAGCAATTGCTGAAGACAAAACCCTTACATCCGAATATAAATCAAATTCGCTGAAAGCCTTTCAAGCATTCTACTTCCTAGCTCTCATCGCTTTCATTGTGGCGCTCGTACTATACTTAGTAACTATTTTCACAGCATCTCGAAGAGTCCTGAGCATTGGATTTTTTGTCGCGGTTGTAGTAGGATGTATATGCTGTATTATCAGCGTCATTATATATTATCAACACATGTCCAATAGTTACAATAGGAGTTTTCGGCCAGATTCCACCTCATGGTTACTTGTCGTTATTGTGTCTTCAGCCCAGCTCATTTTGTTCGTATGCTTGTAT…
Q2_P28883	1	1	P	4.92982	0.0402795	P	1.13547	0.467654	P	0.601802	0.173806	P		Q2_P28883			C902836.1	Sm_noMatches_Gb_bothSt	none	CCATTAGCTATTGTTGGATTATGGCCACAATTGAGTTCAGCATTTCAACATGCAAATTTA
Q2_P18824	1	1	P	4.90475	0.0398913	P	1.663	0.123452	P	0.918089	0.550057	P		Q2_P18824			C801377.1	Sm_Schisto_Orth_only	hypothetical protein [Schistosoma japonicum] ||SJCHGC04269 protein [Schistosoma japonicum] ||hypothetical protein [Schistosoma japonicum] ||SJCHGC06599 protein [Schistosoma japonicum] ||	GCTTTTCATCACAGCTACATGTCATGAAAGTTGTGAAGATGGAATATTATTGACGTAGTA
Q2_P17987	1	1	P	4.88795	0.0399699	P	1.48008	0.158644	P	0.737015	0.201347	P		Q2_P17987			C800119.1	Sm_Orth_inOther_sp	peptidylglycine alpha-amidating monooxygenase [Bos taurus] sp|P10731|AMD_BOVIN Peptidyl-glycine alpha-amidating monooxygenase precursor (PAM) gb|AAA30683.1| PAM precursor ||peptidylglycine alpha-amidating monooxygenase [Rattus norvegicus] ||peptidylglycine alpha-amidating monooxygenase precursor [Rattus norvegicus] ||peptidylglycine alpha-amidating monooxygenase precursor [Rattus norvegicus] gb|A…	ATATCTATTTGAGTACAAGCAACCAGAGAAGAGACGAATCTATGGCGTTGCTATTGAACC	Smp_010820	peptidyl-glycine alpha-amidating monooxygenase, putative	Smp_scaff000017	2401178	2420516	Q2_P17987,Q2_P31683,Q2_P18529	ATGTACTTTACATTAATAATCAATTTTCTATTTACATGGAAATATATAACATGTATCGTATATGATTTCCAAAGATATCCATTATCAAATGATGATGATGAATTTCAAAATGAGTTAATTCGACAAAACGATTTCCTTATTGACTTTAATGAATCCTGGCCATTAAAAAGCGTGGACAACTATTTAGGAGTGGTATCCTCCATTAAAGCAACGGATCAGTTAGCTTCAAATGTCTACGTCTTACATCGTGGTAATCGAGTATGGGATGAAAATACATTTGATGATCAAAATAATTATCGTCTCAATAAGTCTGAACCTATACAAAAAGGAGTTTTAGTACAAATTTTTAATGGAGAGATTAAAAGAACTTATTTTCCTTTCAAATTCTTTCTTCCTCAT…
Q2_P18564	1	1	P	4.86336	0.0401258	P	1.60041	0.133658	P	1.04907	0.717347	P		Q2_P18564			C800802.1	Sm_Schisto_Orth_only	SJCHGC02842 protein [Schistosoma japonicum] ||	GTATTACAATAGAATAACAAGGGTTCTGTAGAGGTATCTCTTGTCTGAATACGTTTGTTG
Q2_P12225	1	1	P	4.86232	0.0409297	P	1.78648	0.118548	P	0.951029	0.76159	P		Q2_P12225			C908066.1	Sm_Orth_inOther_sp	PREDICTED: similar to phosphatase and actin regulator 1 [Bos taurus] ||phosphatase and actin regulator 1 isoform 1 [Mus musculus] ||phosphatase and actin regulator 1 isoform 2 [Mus musculus] ||Phactr1 protein [Mus musculus] dbj|BAC33272.1| unnamed protein product [Mus musculus] ||Phactr1 protein [Mus musculus] ||	GTTAAACGATTACAAAATGGCTGAAATGGATGTACATCAAGACAGTCGACAATTCACCAG
Q2_P33863	1	1	P	4.85683	0.0402975	P	1.03132	0.819013	P	1.32649	0.222252	P		Q2_P33863			C911578.1	Sm_Orth_inOther_sp	SJCHGC02020 protein [Schistosoma japonicum] ||similar to GenBank Accession Number AB063189 annexin B13a in Bombyx mori [Schistosoma japonicum] ||Anxa6-prov protein [Xenopus laevis] ||MGC108373 protein [Xenopus tropicalis] gb|AAH89732.1| MGC108373 protein [Xenopus tropicalis] ||annexin VII isoform 2 [Homo sapiens] emb|CAI15290.1| annexin A7 [Homo sapiens] emb|CAI52484.1| annexin A7 [Homo sapiens] …	CCCTCGAGAAAGATTTAAAAGATGAAACATCTGGATATTTCAAACGTGTCTTAGTAGCAT	Smp_045550	annexin, putative	Smp_scaff000115	180965	198543	Q2_P33863,Q2_P34416,Q2_P07832,Q2_P27404,Q2_P19472	ATGAATCCTAATTACCCTGATTTGAGTGCATGGAATTTATCAGGATCACAAGATACCTTTCCTAATCAAGGTTCAAATTATCCAAATGGAAATTCAAGATATTCAATTGGAGGACCAGGTTATCCGATTGGAGATTCAGGATTCCCAGGAGAAAGACAAGGATTACCAATAAGCGGAGTAGGATTTTCAGTAGGGGGACAGGGTCCCGTAGATGGAAGGACAGGATTCATGGGAGGGGGTCCAGGGTTTACGGGGGGAACTTCGGATTATACATCAGGATACTATTCAAGTTCTGGAGGATTTCCATCTTCCAATCCAACTGGATTTAGATATTCACCACAAGGAGAGAATTGTTCAGGAAATAATCCATATCCTATTGCACAGTCATCAGGTTATGTT…
Q2_P33248	1	1	P	4.82768	0.0452216	P	1.08651	0.756837	P	1.57445	0.208158	P		Q2_P33248			C910379.1	Sm_noMatches_Gb_singleSt	none	CGGCTCCAAGCTCCCTTGTCTCCTCACTCCTCGGATTGGTTCCCTATATCACCCAGCTAA	Smp_127330.1	14-3-3 protein, putative	Smp_scaff000016	428329	436470	Q2_P33248,Q2_P12228,Q2_P19991,Q2_P03946,Q2_P31814,Q2_P30786,Q2_P36472,Q2_P22766	ATGACTACGTCGTGGGTTACACAGTGCGAAGACTTATCTAACACTGATTTGGTTCATATCGCCAAACTTGCTGAGCAGGCTGAACGATATGATGATATGGCTGCAGCTATGAAGCGTTATACCGAGGCTTCGGGGACTTTAGGGAACGAAGAACGGAATTTACTATCAGTGGCATATAAAAATGTCGTAGGTGCTAGAAGATCAGCATGGAGAGTGATATCCGGAAGTGAAACGAAAGCGGCGAATGACCATATGAAAAGTCAAATTGCAGAGGAGTACCGTATTAAAATAGAAAAAGAGTTGAATGCAATTTGTGATCAGGTTTTGGTTTTGCTCAAAGATTATCTACTTGTACAGGAAAGTAACGACGAAAGCAAAGTTTTTTTCTTGAAAATGCAA…
Q2_P04619	1	1	P	4.80936	0.0404601	P	0.675496	0.167533	P	1.1617	0.378929	P		Q2_P04619			C808524.1	Sm_noMatches_Gb_bothSt	none	GTCGTGAAAATCTCTTATTTGTACATTTGAGCGAACATCAATTTCCTTTGGAATGGCTTA
Q2_P10979	1	1	P	4.80761	0.0410314	P	1.90704	0.103488	P	1.12843	0.477899	P		Q2_P10979			C905592.1	Sm_noMatches_Gb_bothSt	none	TCACACCGGAGACGAAACAGTTAAAGAAAACTCCAGCCTAACAGATGAAATTCAAATAAG	Smp_150140	PI3kinase, putative	Smp_scaff000131	1873731	1926971	Q2_P13656,Q2_P33526,Q2_P30771,Q2_P20654,Q2_P10979,Q2_P01750	ATGAAAGCATTAGGAACAACGATAACACCGATTAAAACACCGCCAGTGAATAATCCTGTTCGGCAGATTATGAATACATCATCTCACTCACCATTATCACTATCCTCTGATCAATCAACCATAGTATCAGTTAAAGCAAGTCAAAATATTGATAGTGAAAATCAAAATGGTCAACTGCAATCATCGTCATCATCATTAGCACAGAATACAAACAACACAACTAAAGTGGATACTAATAATATTCATAGTTTTTCATCAACTGATTCTGGTCGTAGTAGTATAAGCAGTAGTCAGACAAGTAATGGTGAAGAAATCTCCGAGAACAGATATGATAAAACTAAAGTTAATACACTGATGGTTACCAAAACTGATGGTAAAAAATCTACGAAACGTGTTAAT…
Q2_P05353	1	1	P	4.80375	0.0406009	P	1.28438	0.250412	P	0.859048	0.392967	P		Q2_P05353			C809873.1	Sm_noMatches_Gb_bothSt	none	CCATGTTCAGAATAAATAAATCGGTGGCTTTCACATGTGTTGCACTGTTCATATGTCTTG
Q2_P13888	1	1	P	4.80274	0.0413876	P	1.46729	0.186128	P	0.999114	0.995562	P		Q2_P13888			C911392.1	Sm_noMatches_Gb_bothSt	none	GCCAGTTGTTTGTGGATCAAATGGGAAAACTTATCGTAATACATGTTTTCTTCATGTTGT	Smp_123300	follistatin, putative	Smp_scaff000003	1589644	1608782	Q2_P21470,Q2_P33755,Q2_P13888	ATGGAAGAGAGTATATCACAATTAGAATGTTGTAAACGTGGTGGATTCTATTTAAATCGTCAAATAACTCAACAAGAATATTTAACTGATCATTTATTATTTGAATCTGGTACACCAAATTGTGTTCAAGCATGTAATGAAGAATTACCTTCAACATGTAAAGGATATGTATGTCCTGAAGGACATTATTGTCGTATGATTAATAATGAACCAAAATGCAAATGTCGTCTTCAATGTAATACAGCAGATTATTTAACTGGTCCATTATGTACAACTAATTTAAGACGATTTCATAATCAATGCCATTTAAAACAAGCTCGTTGTAAATCACCAAAAGAAAGTCTTGAAGTAATACCATGTCCAGATGAAGGTTTACGATGTTCAGATTTAAGTATATTA…
Q2_P12239	1	1	P	4.77564	0.0468237	P	0.919987	0.800721	A	0.749768	0.50291	A		Q2_P12239			C908103.1	Sm_noMatches_Gb_bothSt	none	TTGTTGCCTGTGCTTTCTGACATTTATCAGCTTCTACTCCGCATTGAATTGTACACTCAA	Smp_194280.2	expressed protein	Smp_scaff019006	136279	136576	Q2_P32044,Q2_P12239	ATGTTGCATTTTCAAACTGTATTTTGGGTACAACTTTTAATTATCAGCCTATTCTACACTCACAAAGTAATCACATCAATGCCAATAGCTGAAGAACTAAGTATTGAGTGTACAATTCAATGCGGAGTAGAAGCTGATAAATGTCAGAAAGCACAGGCAACAACACAACCACTAATTGAAGCATGTGTACAAAAAATGTTTGAATGTGTCAAACACTGTACTGGACCACCACCTGTTGAAGATTACTATTATTACTAA
Q2_P10182	1	1	P	4.77453	0.0405796	P	1.43393	0.172259	P	0.561085	0.110221	P		Q2_P10182			C904302.1	Sm_noMatches_Gb_bothSt	none	TAATTTTTCTCTTTAAATGTACCATTTATCTTCGTAGATTTGCCGCCCATTGGGTTTTCG
Q2_P16431	1	1	P	4.76032	0.0424897	P	0.800885	0.426793	P	0.992171	0.966563	P		Q2_P16431			C917074.1	Sm_noMatches_Gb_singleSt	none	CTTTTCTCCTCACCTCCCTTCTATGTCACTTATTATAAACATTCTCTAATTGTTTGGAGT
Q2_P04853	1	1	P	4.7513	0.0482778	P	0.382559	0.327961	A	0.888092	0.697199	A		Q2_P04853			C808877.1	Sm_noMatches_Gb_bothSt	none	TTGTTCCTGCTTATTGTCGGATCAAACCCCGACCGGGTTCGCCTTCTCCGGGTCGATCTT
Q2_P20303	1	1	P	4.73934	0.040788	P	1.02903	0.823691	P	0.54145	0.105455	P		Q2_P20303			C803276.1	Sm_Orth_inOther_sp	SJCHGC09590 protein [Schistosoma japonicum] ||hypothetical protein [Paramecium tetraurelia] ref|YP_054132.1| hypothetical protein PTMB.204c [Paramecium tetraurelia] ||rhoptry associated membrane antigen [Plasmodium yoelii] ||hypothetical protein [Plasmodium yoelii yoelii] ||protein kinase putative [Plasmodium falciparum 3D7] emb|CAD51942.1| protein kinase putative [Plasmodium falciparum 3D7] ||	TAATAATGGTGGAGAGAAAGCGTTGAATACGAGTGGCAGCTCAGGTGAATTGATTGGTTG	Smp_054170	expressed protein	Smp_scaff000143	424656	451124	Q2_P18831,Q2_P20303,Q2_P40617,Q2_P29695,Q2_P38209,Q2_P17914	ATGTTCTCTTTTGTTAAATACATAACTTTTACGCTTTTTATCATTATCAACTACAATTTAACATATGGTCGGATAGGATATTTCAATCAATTTAAACGATTTGATACTGGTCTCCTATCAGAAGGCTTACCAATGTGGCTAGAAAAACGTGAGGAATTTGAAGTTCCCTATGGCTATGATAGTATTTCAAGGGCACTGAAAGATCGTAGTAATTTGGAACTCGATGAAATAAACCGAATTATCAGTTACAGCAACATTAACCATCCTTTCATGGAATTTTTTGATAGTAAATTAAATCCAAGTGTTTATTCTGATGATATAATAAATCGTGATATGAGAGCTAAACCTGCTTTTGAAGCGATAAATGGTCTACAAACTAATGGATTACGATCTTATATG…
Q2_P17817	1	1	P	4.72713	0.0408554	P	1.45201	0.167153	P	0.702128	0.177767	P		Q2_P17817			C921000.1	Sm_noMatches_Gb_bothSt	none	TAAACGTTGGTCTCCTGTCAAAGAATTTCATTATGATGAACCAATAGAAGTGAGAAAGTG
Q2_P39282	1	1	P	4.69444	0.0417893	P	1.22698	0.329437	P	0.722694	0.257119	P		Q2_P39282			JAP02081.C	Sm_newGenes_Orth_onlyJapon	SJCHGC05246 protein [Schistosoma japonicum] ||SJCHGC06531 protein [Schistosoma japonicum] ||	GTGTCCATCAAATGCAGTACGACTAATAATGAATTATTTTAAGGAGACATTACCTGATGG	Smp_048380	hypothetical protein	Smp_scaff000123	947004	960360	Q2_P11617,Q2_P39282,Q2_P31412	ATGATGGAAAGATTGATTAATATTTTTCTAATACAATATCTAACAACTGCTCGAAAACAATGTTTTAATTTGGAACATGAATTAGATTATTGTTCTAGAAAGCACAAAGTTCATATACCAACAAGTCAATTATCTGGTTATAGCTTTGGTTACGGTTCACTAAATGATACAGAATATATGTGCCGTACTCGATGGCACATATTAGTATTTCATTGTATGAGAAAAAGGGCTGAAGAATCATGTAATCATTCTGATGAGGAGAAATTTCGACAAATTATATGGTCCATTTCTCTAGATACAAGAAAATTTGAAAAAGCTGCTGCATATATATGTCATGAACATAATTTAAGAATTTTACGTGAACATCAGTACAAATGTTTAAAACAACAAGAGAAATTA…
Q2_P39046	1	1	P	4.69436	0.0410702	P	1.56573	0.140524	P	0.723652	0.196794	P		Q2_P39046			JAP00503.C	Sm_newGenes_Orth_inOther_sp	Di-Ras2 [Schistosoma japonicum] ||PREDICTED: similar to GTP-binding protein Di-Ras2 (Distinct subgroup of the Ras family member 2) [Canis familiaris] ||PREDICTED: similar to GTP-binding protein Di-Ras2 (Distinct subgroup of the Ras family member 2) [Strongylocentrotus purpuratus] ||PREDICTED: similar to CG8500-PA [Apis mellifera] ||PREDICTED: similar to Di-Ras2 [Pan troglodytes] gb|AAH08065.1| Di…	TGTACGTGGAACATTCCGTGAGACATATATTCCAACTATAGAAGATACATATAGACAGGT	Smp_045990	diras family, GTP-binding ras- like	Smp_scaff000116	669273	680467	Q2_P39046	ATGCCAGAACAACCCACAGATTATCGTGTAGCTGTATATGGTTCAGGAGGAGTTGGTAAAACATCACTTGTACTTCGTTTTGTACGTGGAACATTCCGTGAGACATATATTCCAACTATAGAAGATACATATAGACAGAAAAAGATCTTAGTTTCAAATCATTATTTAGACAAGGTATCAAGAAAGGGAATGATTGAACGTCCAATGTTTTATCATTGTTCAGCTTAA
Q2_P39013	1	1	P	4.68955	0.0417095	P	1.95033	0.0999542	P	1.14295	0.452156	P		Q2_P39013			JAP11820.S	Sm_newGenes_Orth_onlyJapon	none	GGGAACTCGTTGTTGTGGTGAATTATATTGTAAACTATTCAAACCACTTAAAGGTAGATG
Q2_P26540	1	1	P	4.68513	0.0410893	P	1.30321	0.230493	P	0.928797	0.597215	P		Q2_P26540			C812103.1	Sm_Orth_inOther_sp	receptor kinase I-interacting protein SIP [Schistosoma mansoni] ||SJCHGC06714 protein [Schistosoma japonicum] ||SJCHGC06019 protein [Schistosoma japonicum] ||hypothetical protein DDB0189729 [Dictyostelium discoideum] gb|EAL73468.1| hypothetical protein DDB0189729 [Dictyostelium discoideum] ||hypothetical protein DDB0167014 [Dictyostelium discoideum] gb|AAO51651.1| similar to Dictyostelium discoid…	CGGCAACATTTGTTGAAGTTATCAAGCCTCTGTAAAGATTCATAAAACTAACTGTGATCT	Smp_147670	sorbin, putative	Smp_scaff000121	924756	949265	Q2_P12003,Q2_P31828,Q2_P24450,Q2_P10876,Q2_P41676,Q2_P30672,Q2_P26540	ATGGTCGGTGAACGTTCTACAAGCGAACAACGTGGACCATTATACGACTCAGTGGCACAACGTATGGAACATCAGGTAGATAATTCATCAAAAAATCATCGAAATGCTCAAAGATCAAGTATTGCAAGTTTATCTTCTTCATCGGCGTTATCAATAGATGAACGATTCAATGGTGGACTTAATATAAAATCATTTGAAAAATATGCACATATGGGTCAACCACATGTTATTGCTTTGTATAATTTTGAAACTGGAGTAGATGGTGATTTAGAATTCGAAGTTGGTGACATAATTATGCTTGAGGATATTGTTGATGAATCATGGTATAAAGGAAGATCTATAAGAACTGGTGCTGTTGGAATATTTCCAATGAATCATGTTGAAGTACGCATTCCATTA…
Q2_P05829	1	1	P	4.6843	0.0410729	P	1.33363	0.212573	P	0.864388	0.382907	P		Q2_P05829			C810589.1	Sm_noMatches_Gb_bothSt	none	CTCTCAGGTGGGCTATATAATTTTAAAGTGTATATCCTTTCGTTCCTGTACCACATATAT
Q2_P15120	1	1	P	4.65986	0.0415671	P	1.17548	0.375657	P	1.03266	0.816511	P		Q2_P15120			C913946.1	Sm_noMatches_Gb_singleSt	none	CCTCTCCGCCTCCCTTGCTTCGTTTCCCTGATTGTCTATCCAGATCAACGATTGTGTGAA
Q2_P40609	1	1	P	4.65572	0.0452755	P	1.9843	0.119665	P	1.2476	0.397895	P		Q2_P40609			JAP11820.S	Sm_newGenes_Orth_onlyJapon	none	TTCACCACAACAACGAGTTCCCAATGTTTTGCTACATGCTTCACCTTCTTCATTACATTT
Q2_P41028	1	1	P	4.64345	0.0534358	P	1.25835	0.53953	A	0.86515	0.740701	A		Q2_P41028			JAP02999.C	Sm_newGenes_Orth_inOther_sp	SJCHGC06839 protein [Schistosoma japonicum] ||apolipoprotein A-I binding protein [Homo sapiens] ||Apolipoprotein A-I binding protein [Homo sapiens] ref|NP_658985.1| apolipoprotein A-I binding protein [Homo sapiens] emb|CAC86580.1| apoA-I binding protein [Homo sapiens] gb|AAI00934.1| Apolipoprotein A-I binding protein [Homo sapiens] gb|AAI00932.1| Apolipoprotein A-I binding protein [Homo sapiens] …	CTAGTCTTACAGGAGGTTTGAAACCAAATCCAAAAAGTGCATCAATGAATAGATCATAAG	Smp_142640	n-terminal yjef related	Smp_scaff000090	786876	807562	Q2_P39427,Q2_P40655,Q2_P41028,Q2_P40368	ATGGCTGTCAGTTATTTAAGTCAGGTAGAAGCTCAACAAGTAGATAATGAATTATTTACAGAATATGCTTTCTCTGTTGATCAGCTGATGGAGTTAGCTGGTCTAAGCTGTGCTGTCGCTATCAATAAGGCTTATCCCCTTAACAAGCTAACCAAATCCAATGGTTCTGTACTTGTTTTCTGTGGACCAGGGAACAATGGTGGAGATGGTTTAGTTTGTGCCCGACATTTGAAAATGTTTGGTTACAAACCTTCTATACATTATCCTCGTAATCCGACCAAACAATTGTATAAAAATTTAGTTATTCAGTGTGAAAAAATGGACATTCCTTTTCTACCTGATTTGACAAATGAAACGTTTAACTTATCTCAATCTTATGATCTATTCATTGATGCACTT…
Q2_P38855	1	1	P	4.63918	0.0483751	P	1.73048	0.181647	P	0.976151	0.931682	A		Q2_P38855			JAP05338.S	Sm_newGenes_Orth_onlyJapon	none	GTTTTATTCATCTCGAATTCAAACACGACTATATTACAGTGAGTTGAATTGAGAGGTGTG	Smp_131110.6	expressed protein	Smp_scaff000029	810882	836307	Q2_P33244,Q2_P06946,Q2_P13188,Q2_P33048,Q2_P33199,Q2_P13376,Q2_P33232,Q2_P13268,Q2_P16055,Q2_P33306,Q2_P13456,Q2_P13236,Q2_P13239,Q2_P13242,Q2_P19598,Q2_P13433,Q2_P33170,Q2_P07243,Q2_P40766,Q2_P38859,Q2_P41225,Q2_P06290,Q2_P06427,Q2_P07062,Q2_P06929,Q2_P3ATTGTGGAGGTGGCTTCGATGAGGCCTTCCCTGCCCCCTATGGCGGTGATTATGGTAACGGTGGCAACGGCTTTGGAAAAGGTGGTAGTAAAGG	ATGACTATTCGGGTGGGTACGGTGGCGGTTGCTATGGTAGCGATTGTGATAGCGGTTATGGCGATAGTGGATATGGTGGAGGCTGTACTGGCAGTGACTGTGGCGGCGGCTATGGTGGTGGCTATGGTGGAGGCTGTACTGGTGGTGACTGTGGCGGCGGCTATGGTGGTGGCTATGGTGGAGGTTGCAGTGGTGGAGATTGTGGTAATTACGGTGGTGGCTATGGTGGTGATTGCAATGGTGGAGATTGTGGTAATTACGGTGGTGGCTATGGTGGTGGGAATGGTGGTGGTTGCAGTGGTGGCAATTGTGGAGGTGGCTTCGATGAGGCCTTCCCTGCCCCCTATGGCGGTGATTATGGTAACGGTGGCAACGGCTTTGGAAAAGGTGGTAGTAAAG…
Q2_P16525	1	1	P	4.634	0.0414643	P	1.55913	0.1428	P	0.643519	0.151318	P		Q2_P16525			C917254.1	Sm_Orth_inOther_sp	actin [Umbelopsis nana] ||actin-related protein [Emericella nidulans] ||hypothetical protein AN1953.2 [Aspergillus nidulans FGSC A4] gb|EAA65118.1| hypothetical protein AN1953.2 [Aspergillus nidulans FGSC A4] ||PREDICTED: similar to actin (41.8 kD) (act-2) [Strongylocentrotus purpuratus] ||actin [Encephalitozoon hellem] ||	GCGGAAGAACATCCTGTTGCAGCCACATCCATCTCACGTGATTTTGCACGGCTTTTAAAA	Smp_077850	actin, putative	Smp_scaff000265	1116174	1117292	Q2_P16525	ATGGCATTAATAGAAGATTTACCAATAGTTGTAGATAATGGAGCTGGACATTTAAAAGCTGGTTATGCTGGAGATGGTGGACCGAGAATTCTTATTCCAATGTTAATAGGTAGACCAACAAAACGTTCAAAATATACAGATTGGTTTGTTGGTGAACATGCAAATGTTCTCCGAAATGAACTGATTCTTAATTGCCCTATTGCCAATGGAATTGTAACGGATATTGACGGATTATCATTAGTATGGTATTATATGTTTATGAAGGAACTACGTACAAATCCGGAAAACCATCCAGTTCTTATTAGTGAATATCCTTTATTGCCTAAATCCAATAGAGAAAAATTAGCAGAAATGGTTTTTGAGAAATTTCATATGCCTGGTTTATTCTTCACAGATCAA…
Q2_P07440	1	1	P	4.62128	0.0414452	P	1.78995	0.108209	P	0.953854	0.719726	P		Q2_P07440			C812918.1	Sm_Orth_inOther_sp	Sm65 antigen ||surface protein PspC [Streptococcus pneumoniae] ||surface protein PspC [Streptococcus pneumoniae] ||surface protein PspC [Streptococcus pneumoniae] ||ENSANGP00000027099 [Anopheles gambiae str. PEST] ref|XP_560663.1| ENSANGP00000027099 [Anopheles gambiae str. PEST] ||	CTTTCGTGTAACGTTTCCGATATTTCGATATAATGATCAAACAAATCAGCAAGCCAGATA
Q2_P06787	1	1	P	4.60511	0.050469	P	1.45525	0.31287	P	0.758714	0.542554	A		Q2_P06787			C811894.1	Sm_noMatches_Gb_bothSt	none	GGAGAGAACGCGTTGAAAAAGAAGAACCAAATGTAGACAGAACATGTGATATCAATAAAA	Smp_148580	supervillin, putative	Smp_scaff000126	392337	471464	Q2_P14275,Q2_P21417,Q2_P14491,Q2_P18175,Q2_P34158,Q2_P30267,Q2_P10489,Q2_P16543,Q2_P36832,Q2_P16545,Q2_P36836,Q2_P16480,Q2_P37424,Q2_P17066,Q2_P25628,Q2_P06787,Q2_P26394,Q2_P25908,Q2_P03328,Q2_P22607,Q2_P34387	ATGCATGTTGGACCGTATTCGTTGTTCCCTCTCTATGTTCTTAGATCGACCCTACAGGAAGTTATGGATGCTGATGTATCTTCTAAACTAGGATTTCGACAAATCATCCAACCACATGAGCACAACTTTTCTGTTCCGTCATTTGGATATGATTTTCGAAATGCTTTCAAAACGAATGAGAAAAACACAATTCAACAACAGTCGCCTACTGATACAACTTCAGAATTAAAAAAAACTATGAAACTGGCCTTAGCAACAGTTAACCAACCAAGACCTATAAATTCTGTTATTGCCAAGACTGGTCCATCAGTAGATCAAACAGCTGATTTCACATATGCTTCAAGACCTCAACTTAAAGATATGCACAAGGAACTACGAACAAGTAGTCTAAGACGGCAA…
Q2_P07818	1	1	P	4.60217	0.0545908	P	0.655859	0.532124	A	1.6335	0.253972	P		Q2_P07818			C900019.1	Sm_noMatches_Gb_singleSt	none	CTCACGCTTTCAATTACAAGCATATTTGTATGTGTTGTGCACCAGATAACTGTTATATAG
Q2_P20044	1	1	P	4.58035	0.0421943	P	1.53825	0.154595	P	0.841206	0.383999	P		Q2_P20044			C802920.1	Sm_Orth_inOther_sp	SJCHGC09440 protein [Schistosoma japonicum] ||SJCHGC05073 protein [Schistosoma japonicum] ||Paramyosin gb|AAA29915.1| paramyosin ||paramyosin [Schistosoma japonicum] ||paramyosin [Schistosoma japonicum] sp|Q05870|MYSP_SCHJA Paramyosin (Antigen Sj97) ||	GATTAGAAGCTGAAAGAGATAATCTAGACTCTACACTAAAGGATACAGAAGATGCCTTAC	Smp_035210	Hypothetical protein, putative	Smp_scaff000078	1161628	1190944	Q2_P34114,Q2_P14231,Q2_P20044,Q2_P16327,Q2_P09990,Q2_P36578,Q2_P19641	ATGGCTGCCATTCAACTCGATGATCGTGATCGGACTATCGTCATGGGACGAGGTCTATATAGATCTTCATCTCCTGGAACAATAAGACTAGAGACAGAAAGGGAGCTTGCCGAAATTAATGCTGAATTCGATATTTTAAATGCAGATTTCCAAAATGCTAGAGAACAAATAAGTCAACAAGAGGAAACTATCAAAAGACGGGAGCAAGAGTTCGCTCGTGTTCATAGAGAGCTGGGTACAATTCGTGATGCAAATGAAGAAAGTTTGGAAAATTTAAGACGTCGTCATCAAACCACAGTCAATGATCTTAATCTTGAAATAAATGTTCTTCAAAAGGCGAAATCCAAAGCTGAAAAAGAAAGATCTGAAATGGCTAGACAACTGGAAAATGCTTTCGCT…
Q2_P05094	1	1	P	4.5742	0.0417104	P	1.68753	0.119965	P	0.78992	0.255093	P		Q2_P05094			C809330.1	Sm_Orth_inOther_sp	SJCHGC02696 protein [Schistosoma japonicum] ||ENSANGP00000026839 [Anopheles gambiae str. PEST] ref|XP_558141.1| ENSANGP00000026839 [Anopheles gambiae str. PEST] ||ENSANGP00000027399 [Anopheles gambiae str. PEST] ref|XP_558140.1| ENSANGP00000027399 [Anopheles gambiae str. PEST] ||	GCAGTACAATCTAAAATCCGATCCCATTAATCTACAAGCTTACTCTTATTGAAGTGCAAT	Smp_017880	expressed protein	Smp_scaff000034	597966	600033	Q2_P05094	ATGTCAGCAGATGGTGCTCTTCACGAGTTTCTTGCACGAGAGAAAGAAGAATTGCGCGGGTTAGAAGATGACTTAGATCTCACACCAAACGGTGAAAATAATGTTGCTGAACACCTTCAAGTAGACGAGGAACCGGAGTGCATAAAACGTTGGGCCATAAGTTTTAAGAAGCGGATAGAGGTCAAAGACGATGCTGAACGTAAAAGCATGTCCATGCTAGAAGAACAAGGACTCAAAGATTTGCATGAATGGGCACTTCAGTACCGCGATTCTCTTGCTCGAGGACAAAAACTCAGCCGCGCTCATGATAAGGAACTTCAAAGTGCTCAACAAAAAGCTGCAGAAGCATCAGCCAGAATGTCACGGGTGGACGCTGGTCAAGCTGTTTTGTGGGAAAAA…
Q2_P20722	1	1	P	4.55393	0.0440427	P	1.44827	0.214536	P	1.24859	0.347297	P		Q2_P20722			C803884.1	Sm_noMatches_Gb_bothSt	none	CGGTAGTTCAGATGATCATTCTCGCACATTATTAATTTTGAACAATCGACAAAAGTACAC	Smp_115520	hypothetical protein	Smp_scaff012829	685	1283	Q2_P20722,Q2_P01810	ATGGAGGTCAGTCAATTATCGATTAAAAGTAATGAAATCAAAGATACGAATAAAGCCAACACAATCATTAGCAAACTTCATTCAAAATCATTAGGAAATTTAAATTTTTTCAAATCATCTATTGTCAGTCCAGTTTCAAGTGAACATTTCTGTTTAGATGATGATAACAATGATGATGTTAGTAAATTTGAGAAGACAATCCATCGTCATCATAATCACAAACATACTCATCGACATCATAATTATTGTCATTTTGTAATTGTCCCAAACACATTCGATTGGGTCCTACCGCGTATCGGTAGTTCAGATGATCATTCTCGCACATTATTAATTTTGAACAATCGACAAAAGTACACAAATACTTTAAAAGAAGCACCAAAAATATCAAGTGATCAAAAT…
Q2_P07161	1	1	P	4.55262	0.0452819	P	1.19639	0.465216	P	0.763032	0.41779	P		Q2_P07161			C812508.1	Sm_noMatches_Gb_bothSt	none	CAAATACTCCTGCATTAGCCATTTCTAGTTTAGCTTTATGTAAGCTTGCTCCAGATGATC	Smp_127650	secretory carrier membrane protein, putative	Smp_scaff000017	347762	378307	Q2_P14845,Q2_P34772,Q2_P07161,Q2_P14910,Q2_P34832	ATGGGTCCTTACTGTTATTGTTTATTCTTGCAGAGTAAAGTCAATCAAGAGTCATTGGAGGGTTACAATCCTTTTTCTGATCCTGTCCCAAAATATGAATCTTTAACACCTGAAACTAACGAACCATCTTCAGATAATCGAAATAAAAATTATGTTTTTGATATTCCCCCACCACCAATACCACCTACAGAAATGTATTCACCATATGCAAAAGCTACAGCTGGTGGTGGTAATGAAAACGTCTTAGCTTTGGAACGTAGACAAGCTGAACTTGAAGCTCGTGCAGCCGAATTAGATCGTCGAGAAAAAGAACAACAAGCTCGTGCGAATACAATTCATTCAGGTCCAAGTCCACATAATTGGCCACCATTCCCTCCATTCTGTCCATGCAAACCATGT…
Q2_P35568	1	1	P	4.53042	0.0419721	P	1.6354	0.127379	P	1.33382	0.212242	P		Q2_P35568			C915239.1	Sm_noMatches_Gb_bothSt	none	GATTCAGAGGTTATGAAACGAGCTGTCCGATTAATGAGACTTGGTTAATCAAACAAAATA	Smp_070100	expressed protein	Smp_scaff000237	309312	311363	Q2_P35568,Q2_P24319,Q2_P04771,Q2_P15591	ATGTTTGGCAAAATACAAATACTAATTTTTTTGCTTTCAACAATTATGTTTTATAGTATGCAAACAGCTAATAAAATTAATGGAGAACCTATGCGTCGATGGTATCCTTTAGGAGTTGAAGCCCCTAGAAAAGCTTCATTTAGTCAAGGTGATAATGTTGCTGAACTAGAATTTCCTTATAATGGTGATCAATATGATTCAGAGGTTATGAAACGAGCTGTCCGATTAATGAGACTTGGTTAA
Q2_P39940	1	1	P	4.50285	0.0423639	P	0.795835	0.286277	P	0.707296	0.19843	P		Q2_P39940			JAP09447.C	Sm_newGenes_Orth_inOther_sp	PREDICTED: similar to ENSANGP00000010142 partial [Apis mellifera] ||ENSANGP00000010142 [Anopheles gambiae str. PEST] ref|XP_317719.2| ENSANGP00000010142 [Anopheles gambiae str. PEST] ||Hypothetical protein LOC431740 [Danio rerio] ref|NP_001002193.1| hypothetical protein LOC431740 [Danio rerio] ||unnamed protein product [Mus musculus] ||PREDICTED: similar to RIKEN cDNA 6430548M08 [Rattus norvegicu…	TGCCTGCTTTTTCCAATCTTTACAGGAGGCACGTTCAAAGGCAGAGGAATCATCATATGA	Smp_138600	conserved hypothetical protein	Smp_scaff000065	142373	159733	Q2_P15896,Q2_P36174,Q2_P18495,Q2_P11339,Q2_P39940,Q2_P31120,Q2_P00227	ATGAGTTTTGGGAATTTCTTGAGACGCATATCATTTGACAGTGAAAAGGTTCATACCGATTCATCAACTACTGAAGGTAATGATCCACCTGGGATGAATTCATTTTTCACTTCACCAAGTCGAATTTTCGAAAGTGTGAATGCGAAAACAGGTCATCTAGTATCAGATTTAAATCAGAAATTAGATATCAGTGGCAAACTCGATTCGATTAAACAAGTTTCGGTTGGTAAACTGGAACATGTTGTGCGTGGATCTTCTGTGAATCGATCAGATAGTAAAGATGAAACTCAGAAAAATGACACTACAGAAAATATTCCTAGGACGTCCTATTTTGATCAAGATGTCAGGGATTCGACCATAAATGTTTCTTCACAGGCACCTTTTAATAATAGATCTATA…
Q2_P04387	1	1	P	4.49956	0.0464584	P	0.890484	0.680382	P	1.28768	0.356031	P		Q2_P04387			C808194.1	Sm_noMatches_Gb_singleSt	none	CAATCACAAACGTCACCAACCACACAAGCATCTACTCCTCCATCAATTATTCAAACTCAT
Q2_P17550	1	1	P	4.49835	0.0422221	P	1.61134	0.132014	P	1.21715	0.301555	P		Q2_P17550			C919939.1	Sm_noMatches_Gb_bothSt	none	CACCACCACCGCCGCCGCCGCCACCAACGACAACAATAAGTAAACACATTCAAGAAAAAA	Smp_153420	hypothetical protein	Smp_scaff000158	542058	556020	Q2_P17550,Q2_P38016	ATGGGTGATGGTGAAAATGTTAACATTAGTAGCATTAATGTATGGTTTATCTCAACTTCCAGGCATACAATCTATTTACATGGTTTAATTAATCGTGAATTTTGGTTTAAATCATATTCAATTAAAGCATGGGCTGCAGCAAATTTTGCCAGGGATTCATCAACATGTTATAATCCATTTATTTATGCATGGATAAATAAAAATTTTCGACAAGATATATATCATTTATTTTATTCATGCTTTTTATCATGTTTTAATCGATGTTTACCTAAATTATCACGTTCAAATAAAACAAATTTGTTACCACGTAGCAACAATAAGAAAAAGATACATGTACCAATTATTCGTATGACACAACCTTCTGTCAATGAAGATTTCGCAGTTCTCAAAGCTGATGAA…
Q2_P32412	1	1	P	4.48316	0.0437472	P	0.944008	0.754944	P	1.01158	0.944438	P		Q2_P32412			C908885.1	Sm_noMatches_Gb_bothSt	none	GGGTTGCAAAACAACTGGTTCACTATCGTCTGCTGAAAATCTTCCTCCCAACGCCTACTG	Smp_149280	expressed protein	Smp_scaff000129	241854	279121	Q2_P32412,Q2_P12592,Q2_P04293,Q2_P23795,Q2_P39025	ATGGCGTTATTTTCATTAGTTGAAAAAATGTGGTTTGGTTTAGTTCGACATTATGGCCAAATTTTAATTAGACTCCAGAGGGCTGGAAAACCCTCCGGAAATCCAAATATTAAGTATAAACGTGTATGCTGTTTACCTGCATTTATTGTAATGATAGCATTTTGGATTGCATTCCTTATTTCAACTAGTATCATACGTTTATACTCAGGTCAATTAACTAAATTACTTGGACATGGTGGATTATTATCATTATTTGTTATAATGAGTTCAATAATGTTTCTTAGTTTTGTTGGATCATTACCATCTATATTCAGAATCATTAAAGGTTTATTAATTAATCCAATTACACCTATCAAAACTGCATTAACAACATTTTTACAATCTAATAATGATATAGAT…
Q2_P32044	1	1	P	4.46519	0.0424178	P	1.54456	0.144276	P	0.781525	0.248023	P		Q2_P32044			C908103.1	Sm_noMatches_Gb_bothSt	none	ATTCAATGCGGAGTAGAAGCTGATAAATGTCAGAAAGCACAGGCAACAACACAACCACTA	Smp_194280.2	expressed protein	Smp_scaff019006	136279	136576	Q2_P32044,Q2_P12239	ATGTTGCATTTTCAAACTGTATTTTGGGTACAACTTTTAATTATCAGCCTATTCTACACTCACAAAGTAATCACATCAATGCCAATAGCTGAAGAACTAAGTATTGAGTGTACAATTCAATGCGGAGTAGAAGCTGATAAATGTCAGAAAGCACAGGCAACAACACAACCACTAATTGAAGCATGTGTACAAAAAATGTTTGAATGTGTCAAACACTGTACTGGACCACCACCTGTTGAAGATTACTATTATTACTAA
Q2_P22719	1	1	P	4.44934	0.0524463	P	1.67417	0.217835	P	0.790398	0.591594	A		Q2_P22719			C806620.1	Sm_Schisto_Orth_only	SJCHGC04239 protein [Schistosoma japonicum] ||	GCGTGAATACATGAAACGAGTACGTGTTACATTTCTGATTGATGATGTTGAAAACCAATA	Smp_165920.2	dbl related	Smp_scaff000310	12983	43605	Q2_P22719,Q2_P16486,Q2_P36764	ATGAATCAGTGCACTAATCAAAACTATCATCAACGACAGGATCATTATTGCAACCCAAAATCAAGAACTTATCATTTAAACCAATTTTATAGTTGTGAAAATATGCTCGAATTACGTAAAAAATGTCATCATTGGTTACATCGTGTTTCTCACTGTGAAGTAAAGGGTTTGAAAATACGTGAAAATTTACTTAGGAAAAATTCAAATCAGTCATGTACAACTATACAAGAAGAAGATACTACAATAAAATGTGATACATCATCGAAAACGGGGACATGGGCTAATGCAAGTGATGCGTATGACTTACCAGTTGATTATGTCTTTCATATAATTACTTTTGATCGTATACTCATTAGGTTAACTGAGGCTCGTACCGAATTAAGACAGTACTGGCGTGAA…
Q2_P05850	1	1	P	4.4236	0.0426702	P	1.47873	0.159485	P	0.762468	0.226671	P		Q2_P05850			C810611.1	Sm_noMatches_Gb_bothSt	none	TCGAGTAAGTGAAAGGGTTCTCTCAAGCATGATCGGCAGATCGCAGCTATGCGGTACTCT
Q2_P16806	1	1	P	4.411	0.0428696	P	1.86956	0.10184	P	0.736656	0.213498	P		Q2_P16806			C917796.1	Sm_Schisto_Orth_only	SJCHGC00527 protein [Schistosoma japonicum] ||	GGACGAAACTCCCTGTTAAAATTGTTGAGCCAACATTGAAAAAATTACGAATAGATGGTA	Smp_140140	expressed protein	Smp_scaff000074	1026950	1046526	Q2_P16806	ATGCATTCTACAGTACGCAGAATATTTCATGTTTTAAACCTAATCTGTTTATTGGTTTTATTATTGGCGTTTGTCTTTTTTGTCATTGCATTTTGGACGAAACTCCCTGTTAAAATTGTTGAGCCAACATTGAAAAAATTACGAATAGATGGTATAAATAATCGAACTGTAAGTGATGGAGTAAATAGTGTTCTGAGAACATTTACACGTCCAATAATTTTACCATTGATGGCGATATCACTTGTATTTGCTTGTATTTATTTATTTGGAGCATTAATCGCTTTTAATCGAAGCAGTACACTTTTTCTTATGTATGAAGTTACTTTAACAGTATGTATAATTGTACATATAGTGATGATAACTATGGTGTTAAAACATCCGGAAAATGTAAAAAAAATG…
Q2_P19569	1	1	P	4.40338	0.0550511	P	1.78357	0.200411	P	0.663355	0.496958	A		Q2_P19569			C802315.1	Sm_noMatches_Gb_bothSt	none	AAATTTTACATTCCAACAATAAACCAACTTCAGGAAACCCAACTACTCTCGAACTGCCTA	Smp_162520	cadherin-related	Smp_scaff000257	201234	207229	Q2_P12937,Q2_P32773,Q2_P08871,Q2_P19569,Q2_P39222,Q2_P00989,Q2_P28571	ATGTTGTTATTACTTCTGTTATGTATTTCAAGTTCAATTTTAAGTGAAACCACTGCAAATTCTGGCGTAGTTGATGTTATGGAAGATGCTCGACCTGGGACAATAATCATAGATAACTTAGAGCATAGATTTCCTATACTCAACAGTGGCGAATTCAACTCTCATTATTTTGCAATTGGAAACCCATCAAGTCCTGGAATAAATCATTTGGAAATACGTCGGCATAGATTTGATAATTCCGTTCAACTTGTTGTTAAAGATGGACAAAATGGTCCAGATCGTGAGGAACTTTGTGGAGCACGGGAAACTCAGTCCGACTCTCAAATGCCTTTTTGTGATATTACCTTAATTATTTTACATGGTAAACGACAGGAACCATCATATGGAAAATTAACTCTC…
Q2_P33629	1	1	P	4.4022	0.0436188	P	1.19751	0.363492	P	1.40924	0.198207	P		Q2_P33629			C911166.1	Sm_noMatches_Gb_bothSt	none	TCTCCTCTCCCTTCAGGATTCCAGCTGAGCGCTTGTCTCATAATGCGGTTTGATGGTTTC
Q2_P12099	1	1	P	4.40161	0.0430081	P	0.640516	0.160186	P	0.546388	0.122417	P		Q2_P12099			C907858.1	Sm_noMatches_Gb_bothSt	none	TCAATACTGATGTAACCATAAACTGATTCATTGTGATCCTTGTTCGAAATCGGTTCCAAA	Smp_134550	expressed protein	Smp_scaff000045	506979	524918	Q2_P12099,Q2_P41589,Q2_P40809,Q2_P31912	GAGACACCATTAGTTAAACAAACTATTCAACCTTCCATAAATAATATTCTGTCATATTATTACATAATTCAAGTTTTTTTCTTTTTTGGGAAAACGAAAATTTGGAACCGATTTCGAACAAGGATCACAATGAATCAGTTTATGGTTACATCAGTATTGATCTTCGTAATTGTGAGCTTCTGTTGGTATAATCCTGTGAAAAGTCAATTTCCGCCCAATTTTCGCACATTTGACTTAGAAGATGATTATCCAGAAATACCTGGACGATATTCACCATCAATGCATAAAGATCATACAACACATTTCAATTATAAAGATAGATTTCGTTGGAGTAAACGTGTTCCACCTTATATAACCGGTGGAATTCGGTATCGATAA
Q2_P39065	1	1	P	4.39859	0.0491222	P	1.30956	0.374413	P	1.11869	0.664855	P		Q2_P39065			JAP00664.C	Sm_newGenes_Orth_onlyJapon	SJCHGC05716 protein [Schistosoma japonicum] ||	GACGTAGTCATAGTTCATCTACCCCAACAGCTTCCGAAACAGATAGTTTCACAAGGGATC	Smp_123000.2	sno and ski oncogene family, putative	Smp_scaff000002	1899179	1923113	Q2_P33415,Q2_P04673,Q2_P01357,Q2_P19711,Q2_P01076,Q2_P37482,Q2_P00516,Q2_P18876,Q2_P03375,Q2_P22671,Q2_P09964,Q2_P29713,Q2_P29177,Q2_P09434,Q2_P39065,Q2_P24203,Q2_P13561	ATGGCGTTCCCTCTTCCCAATAATCCGTATTTCTCAACATCACCTCTGGCAGATGTGGCAGAATTCAGACAGAATCTGGTGTCACGAATTTTCGGAAGACCTCAGGACTATGATCTTTCGCTCGCATCATCCCAATCACCTGAACTACTTCGTAGATCTGATCTTGTAAATCCCCAGAAAACTCTGTGTACACCTAACAATTTATTAAATTCTCCAGGTTGGTTTCAGCATGCTCTTGCATCCAGTCTTCAAATGGGTCTTTTGTCTCTACCACGGTACATGCTCAAGGATATTTACTTACCACCTTTACCTTCCCAACCTCTTAATATGAGGTTGCCCCGAGCTACGAACATTCATGCACCTTTTGAACCATCAGTTCCCGAAGTAAAACCAAAGATC…
Q2_P30171	1	1	P	4.39707	0.0474628	P	1.56948	0.200203	P	0.975969	0.919557	P		Q2_P30171			C904618.1	Sm_noMatches_Gb_bothSt	none	ATAAAGCCATTCCACGTTATGAACCTGAATGGCCCATAGGTGAATCAAGAAGAACATTGA	Smp_038730.1	expressed protein	Smp_scaff000093	852644	859753	Q2_P29973,Q2_P10392,Q2_P30171,Q2_P10205	ATGCCCGATGTGTCCGCCAATCTGGACACAGACGTGAAACTGCCCAGTGTGCAACTGACTGGTCCAGATCTTCGTGTACATGGTGAGATGCCGGATGTGCCGAAACCACATATTTCAATCAAGGCACCGAAATTCGGGTTCGGTCTGGGCAAGAAGAAGACGAAAGTGAAGACTCCAAAGGCTGATGTGAAAGTGGAGGGTGGAGCAGGTGAGGAGATAGATTTGGATGCCGGTTTGGACGCTCACTTAGATGGTAAAACAAGAAAGGGAGGTAAGAAGTTCCATTGGTCTCCTAAGTTCGGGTTGCCGAAGGGTGGTCTGAAGATTGGTGGAGGTGCTGATGGTGTGGATGTATCTCTTCCGAAACCCGAACTCGATGTCTCCATGGAGGTTCCCGAT…
Q2_P12690	1	1	P	4.39566	0.0539912	P	1.83032	0.178835	P	0.777899	0.576479	A		Q2_P12690			C909055.1	Sm_noMatches_Gb_bothSt	none	ATCGAATTCAATAGTTCATTGGTTCATACCAATAATGTCGTCATGTCTGCTACCTTTACC	Smp_186950	hypothetical protein	Smp_scaff010691	9422	10060	Q2_P32508,Q2_P12690	AAAACAGAGAATATTCTTCAACCATGGATTAAAAATGTACGACAAACAAAACATGGAGATATTATGAAAAGTCAAAGTTTACGTGATCCAACTCAGCCTTCATATGCGCAACCATGGAAATCATATAAAAATGCATTAACAGGACATTTCCCTCCAAAAATACACATAAAACCAACAGAATGTAATCTTTTACCATTTGATGAACATCAACCTTTTAAAGAAACTTTAAAACAAAAGCTTTCACAAATTCAAACACTACAAGTGAAAGTAACTAATTTAAAGAAAGAAAATATTTCGAAACATATTATACCTTCCATTGTCAATGAAATGGATAGTAAAGATTTAGATGATTATCATAAATTCTTATGTTCACTAATTTATGATGAAGAAAAAAGATCG…
Q2_P10386	1	1	P	4.39418	0.0438962	P	1.47776	0.178503	P	0.862473	0.457578	P		Q2_P10386			C904610.1	Sm_noMatches_Gb_bothSt	none	GTGGTACGAACACGTTAAACAATTGGAATCACAAAAATACGAATGGGAACAAAGATTACG	Smp_059170.1	troponin I, putative	Smp_scaff000160	996758	1015877	Q2_P18262,Q2_P10554,Q2_P30165,Q2_P10386	ATGCCTATACCAAGTATTCATGTAAATTCGATTGAAGATACTGAAAATGATGACAGACGAAATAAGAAACCTTCCATACCAATACTACGAGTAGTTAGTGACGATATGGATGGACGTGAAAATGATGTTAATAGTGATGACGATGATGATGTAATGACAGCTGAAGAGGAAGCCGCTATCGCGCGTCGATTTCTTGGTGGAAACGACCATACAGAACAACGCAGAATGTCTTCATTGGACATGTATCTCTCGCAGCCAGAAGTAAAACAAGAACCCATGATAATTAATCGTCATATAAGTTTGAAAGAAGAAGAAAAAGGCTTTGAGGCAGAGCAAATGCTTCTTCGTCAAAAAGAACGTGAAGAAATGGAAAAACATCAAGAAAAATTAAGATTAGAA…
Q2_P09319	1	1	P	4.37535	0.0553726	P	0.287478	0.374447	A	0.806606	0.630827	A		Q2_P09319			C903101.1	Sm_noMatches_Gb_bothSt	none	ACTCAAGGAAAAGACCGTCAGTAGATCAGTGTTTAAGTCATCCATGGATGGCAATGCGTG	Smp_088920	death associated protein kinase, putative	Smp_scaff000415	282493	307890	Q2_P40681,Q2_P09319,Q2_P29074,Q2_P29576,Q2_P09841,Q2_P11681,Q2_P40728,Q2_P40281,Q2_P38809,Q2_P38894,Q2_P40419,Q2_P28169,Q2_P40957,Q2_P31481	ATGAAGGTGGATACAAATAAAACAAATGAAAATAAATTTAAACAATGGTTTAATCGTACTTTCAAAATGAGTTTAAAACCACCTATTAGAGATACAAAAAGTGTACCAACTACACCAAGTATCATTGAAGATGAAAATCGTCATATTTTAAATTATACCATAGACTCTAAAGCATTGTCTATGAAAGCTATAGCATTTCGTGATAAACACTGTGGTTTAAATGAAGCGCCAGAATTTATGGGTGTATTACAGTCAGAATATCATATAATGCCGATACAAAATAAAGAGATATCATCTAATCATGGAATGATTTTTGTATTCGAACCAATTTTATTATATTGTTATGTTCAGTCAACTGCACAAGATGTTGTATTTATTTGGCAGAAAGACTCAATTGAA…
Q2_P22005	1	1	P	4.37422	0.0436271	P	1.36759	0.214337	P	1.24827	0.291564	P		Q2_P22005			C805668.1	Sm_Schisto_Orth_only	SJCHGC03634 protein [Schistosoma japonicum] ||	CACAATCTCCATCTACTCTACGTTTAAGATTTAGTCCCAAATTAGAGTCAGATTTACCAT	Smp_138290	expressed protein	Smp_scaff000063	379545	382208	Q2_P36626,Q2_P22005,Q2_P16371	ATGGAAAGTCAAACATTAACATCGGCAACTTTATCACGTTCGGATTCTGTAGGTTCATTACTAAATGAACGTAGTTACGATGCTGAAACACAATCTCCATCTACTCTACGTTTAAGATTTAGTCCCAAATTAGAGTCAGATTTACCATATAGTAGTGATAACCAACATGATAAAAATCAAATTGATACTGATAAATCAGAGAAAATTTTTCTTCTACCTGGTACTGAACGTATTGTGAAAGTTATTAAAAAATTCACTATTTCTGACAATAATAATAAAGAATATACTGAACGTGATAATGAGGAAGTTTTTGATAGTAACATTAATGATGCAGATAATGAACAGGATTTAAATAGTTTTATCAAAAACCAGTATACCAATAAAACAGAACATAGATAT…
Q2_P28565	1	1	P	4.36564	0.052851	P	1.54966	0.254226	P	0.899954	0.758473	A		Q2_P28565			C902393.1	Sm_noMatches_Gb_bothSt	none	CGACGTTACTTAATCGACCACATTCATCAGCTGGAAGAATAGATCTATCCGTATCAGGAA	Smp_126500	tensin, putative	Smp_scaff000012	1259842	1327814	Q2_P15359,Q2_P07294,Q2_P00260,Q2_P18574,Q2_P31845,Q2_P12026,Q2_P14872,Q2_P34799,Q2_P19599,Q2_P19275,Q2_P00826,Q2_P27466,Q2_P28565,Q2_P08865,Q2_P37877,Q2_P26980,Q2_P35282	ATGGCTAGTCAAATGAATAGAATTGATAATAGATCATCATATTCAAATCATTTAATGAATCCCATAGTAACAACAACTCCAACAATTACAACTAAATCAATATTTCCTATTATTGATGAAGAAAATGGATATAAAAGAAATTATTTCAAAGGAACTATTCCATCATCGACGTCATCACCATTCTTCACTTCAAATAATCAAAGAATTTTAACATCACAAGAGATTAGTAATAATGATAATATAATAAATGATAATATTAATGAAAGATATACTAAACATACTACTACTATACCTACTACTACTAATAACCATTTAGAATTGAATACAAAAATGAATATAGATAATATTACAATTATACGTAAAGATAATAATAATAATAATCATAATGTTATACGATCA…
Q2_P10475	1	1	P	4.36446	0.0488289	P	1.05282	0.839876	P	1.04652	0.850321	P		Q2_P10475			C904732.1	Sm_noMatches_Gb_bothSt	none	CGGTATATATACCTGGTGTTTGTAGTTGCTCAAGTGGTATTTCGTCACTGAATCGCCTCA	Smp_021920.2	paramyosin, putative	Smp_scaff000042	423163	459629	Q2_P19494,Q2_P10475,Q2_P05558,Q2_P28181,Q2_P08475,Q2_P30254	ATGATGAATCATGATACAGAATCTCATGTGAAAATATCAAGAACTATTTATCGAGGAGTATCACCAAGTACAACAAGACTTGAGAGTCGAGTACGGGAATTAGAAGATCTTTTGGATTTAGAACGTGATGCAAGAGTTCGAGCTGAACGACATGCTGCTGATTTAGGTTTTCAAGTGGATGCATTATCAGAACGTTTAGATGAAGCTGGAGGTTCTACAACACAAACTCAAGAATTATTAAAACGTCGTGAAATGGAAATCAATAAACTACGTAAAGATTTAGAAAATGCTAATGCATCACTTGAACTAGCTGAAACATCAATGAGACGTCGACATCAAACAGCATTGAATGAATTAGCTTTGGAAGTTGAAAATTTACAAAAACAAAAAGGAAAGGCT…
Q2_P17871	1	1	P	4.36113	0.043054	P	1.46188	0.163542	P	0.584609	0.11697	P		Q2_P17871			C921449.1	Sm_noMatches_Gb_bothSt	none	AAATAGTCTGTGGATTGACGTTTGATCCAGATCACTTTGATAACTCCGTGTGAACACCTA
Q2_P00621	1	1	P	4.35754	0.0430785	P	0.969746	0.809834	P	0.618594	0.130399	P		Q2_P00621			C801630.1	Sm_Orth_inOther_sp	SJCHGC02288 protein [Schistosoma japonicum] ||SJCHGC02287 protein [Schistosoma japonicum] ||unknown [Schistosoma japonicum] ||Tropomyosin 2 (TMII) gb|AAA29942.1| tropomyosin ||SJCHGC09539 protein [Schistosoma japonicum] ||	ACTTGCCGTTGCCGAAGTCGCACTATCTCACGCTGAAGATCGGATTGAAGCTGCAGAAAG	Smp_139390.8	tropomyosin, putative	Smp_scaff000070	581942	599548	Q2_P12200,Q2_P00621,Q2_P00629,Q2_P12058,Q2_P31872,Q2_P36422,Q2_P10975,Q2_P30003,Q2_P40528,Q2_P38963,Q2_P16173,Q2_P30765	ATGGAACATATTAAAAAGAAAATGTTGGCAATGAAATTGGATAAAGAGAATGCTGTAGATGAAGCTGATCAATTGGAAGCAAAATTACGTGAAAAAGAATTAGAAATGCAAACTAAAGATGAAGAAGTTGCAGAAGTACTTAAAAAAATTCAACAAGTTGACACGGACAAAGAAACGGCACAAACTCAATTAGCTGAAACTAATACTAAATTAGAAGAAACAGATAAACGAGCAACTGAGGCCGAAGCTGAAGTCGCCTCACTACAGAAGCGAATTCGACAGCTTGAAGATGAATTGGAATCTACTGAGACTCGTCTTCAAGAAGCTACTGTTAAGCTTGAAGAAGCAAGTAAAGCTGCTGATGAAAGTGATCGTGGTCGTAAAGTATTGGAGAATCGT…
Q2_P38311	1	1	P	4.35478	0.0437945	P	1.11369	0.518048	P	0.804931	0.325534	P		Q2_P38311			C921094.1	Sm_noMatches_Gb_bothSt	none	TTGAATTGCTTCATCCCCATTTCATACCATTTATTTCCTTCCTTCCTGTCTGGTTCTTTC
Q2_P18164	1	1	P	4.3466	0.0432145	P	1.20064	0.321234	P	1.15023	0.397808	P		Q2_P18164			C800317.1	Sm_Orth_inOther_sp	N-acylsphingosine amidohydrolase (non-lysosomal ceramidase) 2 [Homo sapiens] ||N-acylsphingosine amidohydrolase 2 [Rattus norvegicus] dbj|BAB62033.1| ceramidase [Rattus norvegicus] ||Unknown (protein for MGC:129777) [Homo sapiens] ||PREDICTED: similar to neutral/alkaline ceramidase [Pan troglodytes] ||neutral/alkaline ceramidase [Homo sapiens] ||	CTAGCATCAATCGTAGTCCAGCGGCTTATTTAGAGAATCCAGTAGAAGAACAAGCTCGGT	Smp_147460	ceramidase, putative	Smp_scaff000120	736576	790199	Q2_P18164,Q2_P18557,Q2_P07938,Q2_P27585,Q2_P41669	ATGGTGATTTGTAAATCTTTCAGTATTTACTCATCATTCATTTCTATATTTTGGTCATTCTTATTTTCACCACATATCAATGGTTATTTAATTGGAGTTGGAATACATGACATAACCGGCCCAATAACCGATATCAATATGATGGGCTATGGTAATATGAAACAAAATGATAATGGACTTCATTTAAGATTATTTAGTCGTGCATTTATTATTCAAGAGAATTCTAGTTCACAACCAATTGTTATTGTTATAATAGATGCTGGTATGGTATCACAAGCTGTTAAAATTAAAGTCATCGATCATTTGAAAAATCGATACGATAATGGGTTATTTACACATCAAAATGTTTTAATTAGTGCAACACATACTCATTCCGGTCCTGCTGGTTATTTACAATAT…
Q2_P22671	1	1	P	4.32852	0.0464115	P	1.21938	0.409573	P	1.37617	0.257136	P		Q2_P22671			C806551.1	Sm_noMatches_Gb_bothSt	none	CCAATTCATGTTCACCTAGGTTACCTAGAGCACGTTCACTCAGCGGAAGTGTCAACAAAT	Smp_123000.2	sno and ski oncogene family, putative	Smp_scaff000002	1899179	1923113	Q2_P33415,Q2_P04673,Q2_P01357,Q2_P19711,Q2_P01076,Q2_P37482,Q2_P00516,Q2_P18876,Q2_P03375,Q2_P22671,Q2_P09964,Q2_P29713,Q2_P29177,Q2_P09434,Q2_P39065,Q2_P24203,Q2_P13561	ATGGCGTTCCCTCTTCCCAATAATCCGTATTTCTCAACATCACCTCTGGCAGATGTGGCAGAATTCAGACAGAATCTGGTGTCACGAATTTTCGGAAGACCTCAGGACTATGATCTTTCGCTCGCATCATCCCAATCACCTGAACTACTTCGTAGATCTGATCTTGTAAATCCCCAGAAAACTCTGTGTACACCTAACAATTTATTAAATTCTCCAGGTTGGTTTCAGCATGCTCTTGCATCCAGTCTTCAAATGGGTCTTTTGTCTCTACCACGGTACATGCTCAAGGATATTTACTTACCACCTTTACCTTCCCAACCTCTTAATATGAGGTTGCCCCGAGCTACGAACATTCATGCACCTTTTGAACCATCAGTTCCCGAAGTAAAACCAAAGATC…
Q2_P26996	1	1	P	4.32679	0.0447023	P	1.45407	0.192585	P	1.62243	0.143722	P		Q2_P26996			C812774.1	Sm_noMatches_Gb_bothSt	none	ACAAAGAAAGGGAGCCATAATTTAATTCAGTCGACAGAATATCGTTTGATGGATGCTTTT	Smp_088090	expressed protein	Smp_scaff000407	356242	363157	Q2_P26996,Q2_P07311	ATGATGCATTTTGGACTAACTCAACGAGAACTGTTTCAGTATACACAGACTACACAGCCGAATGTTCTAAAACCGGGAGTCATAGATGAAGTAGTGAACGTGTTGTTGAAACACTATGAAAAATGTGAAGATGAACGAATCCACAGTTTAGCTGAAATTGAACGTAAACGTATGCAAAATCTGGAAGCAGAGACTGAACTAAAACAGATACATTTGTGTTTGAAGCGAGAACCTAAATGTCAGACTAAGAAACTGACCAGAAAAACTGTAAAACTATCCATACATTGGATGGAAACCCAGAAACCTGGGATGCATCCCCCACCCGATTCAGAAAGACGCAAAAAAATAAAAGATAATGATCTATCAGCTAGGACAGAAAATGACATTTTCAACCAAACA…
Q2_P38413	1	1	P	4.29905	0.0481498	P	1.51768	0.215307	P	1.00875	0.969772	P		Q2_P38413			JAP02615.C	Sm_newGenes_Orth_onlyJapon	SJCHGC08901 protein [Schistosoma japonicum] ||	AAACTCTCGATTACAGAATCGATCGGCCAATGAGTATAAACAGTTACAATTATGCTTACC	Smp_157090	cathepsin l, putative	Smp_scaff000198	228828	373055	Q2_P18403,Q2_P39202,Q2_P33634,Q2_P13764,Q2_P14415,Q2_P34307,Q2_P28229,Q2_P08523,Q2_P09848,Q2_P29582,Q2_P09481,Q2_P29219,Q2_P30915,Q2_P11130,Q2_P38413	ATGAAGTGTTTCCTATGTTTGACTGCTTTTTTTGTAGTCGTTGTTGGTGATTCTGGTTTCAGAAAGTGGTCAAATCTCGAGCCTTCATTATCTCTGGGTAGACTTTTTGAGCAACAGGTTAAAGAGGGCGTGCCTGGCTCTGTAAATGTTGAGCTGCTTGACGACATTATTGCAGCTTGGAAATTTTTCAAAATTCAATTCAAGCGAGCTTATAATGGTATTCATGAGGAAACAAGGCGATTCTTTATATTCTCGGCTAATTTCGTCAAGATGATGGAGCACAACCATGCCTTTCAAGAAGGCAAGGTGACATACAAAATGGGTGTCAATGAATTTACTGATAAAACTGACTATGAACTTAAAAAGTTGCGTGGATATAAAGTCACTAGTGGTGCTATC…
Q2_P40465	1	1	P	4.26752	0.0469228	P	1.0974	0.660849	P	0.363973	0.215008	A		Q2_P40465			JAP07250.S	Sm_newGenes_Orth_onlyJapon	SJCHGC04731 protein [Schistosoma japonicum] ||	CCAGCTGATGGTAGACAAGCAATGTTCACATATCTACCTAATTTTACTGGTTTTGTTAAT	Smp_129230	serine protease related,	Smp_scaff000022	163458	192406	Q2_P16081,Q2_P41586,Q2_P40465	ATGCAGGGTCATAATCCACATGAAGGATTTGCATTTACATTGGAAAAAATCCCTGAACATTGTGGTCGTAATGCATTTGATAATGAATGGCGTAAATATTTTGGTAAACCAATTAATAAACGTATTGTTGGTGGTAGTGCTACAGCATATGGTGAATGGCCATGGTTAACATCATTAATGTTTTATCAAACAGCGGAACAAGTTAAAAAACAAAAAGAATTACAAATAAAATCGGATGAAGAAGAATTAGAATTCTTAGATGAAATTAATAAAAATGAAGAAATTCTAGAAGAAATTGATTCATTTATACCACCATCACTTGTTTATAATTATCCAGATGGTAGTCGACGCCCAAATCCATTTTATCCACATCTATCAGCGAATCCATCAAGTTGGATT…
Q2_P38980	1	1	P	4.2667	0.0482134	P	1.06002	0.800513	P	1.83919	0.13299	P		Q2_P38980			JAP09868.S	Sm_newGenes_Orth_onlyJapon	none	CATCTAACATGACCAGTGTAGAAATCCCTGCCTCTTTGGCCTAAATATTACATAAACATT	Smp_034120	synaptosomal associated protein, putative	Smp_scaff000075	1800643	1810093	Q2_P17959,Q2_P00026,Q2_P08447,Q2_P38980,Q2_P28160,Q2_P40563	ATGAGTTCGATGATGGACGAGTCCCAGGTCCCTATGACGGAGTATGAGCAGATTAAGTTCAAGATGAATCAGACGACTGACGAGTCACTGGAAGCCTCTCGACGAATGATGGCTTTATGTGAGGAGGCCAAAGAGGCAGGGATTTCTACACTGGTCATGTTAGATGATCAAGGCGAACAATTGGATCGCATAAACGAGGGTATGGATCAGATTAATCAAGACATGAAGGATGCCGAGAAAAATCTGGATGATCTAAACAAATGCTGCGGACTTTGCGTATTGCCTTGGAACAAAGTTAAAAAGAAAGATGATTATACCAAACAACTAAAGGATGAAGATATGCGGGGTGGGGACGGACCTCGAATAATTGTGGATCAAAATGGCATGGGTCCAACTGGT…
Q2_P29668	1	1	P	4.25567	0.0445182	P	1.50553	0.164344	P	1.37915	0.207181	P		Q2_P29668			C903919.1	Sm_noMatches_Gb_bothSt	none	AACGGGATGGTGTTGAAAATTGGGAAATCAAGGTACACATCTGTTGTTTGTTTGTTTGTT
Q2_P20787	1	1	P	4.24953	0.0467711	P	1.2974	0.311229	P	0.824398	0.462943	P		Q2_P20787			C803968.1	Sm_Schisto_Orth_only	SJCHGC01155 protein [Schistosoma japonicum] ||SJCHGC07044 protein [Schistosoma japonicum] ||	CAGATCAATGTACATCATCTAATAGATCACGTTCGAATAGATCTATTTCACCTTCATCTC	Smp_133830	hypothetical protein	Smp_scaff000041	456133	462232	Q2_P20787,Q2_P15503,Q2_P35451	ATGTGTCAAGCTGTCAAACAAGGGTTAAATTTATCATTTTTACATTATCAGATGCCTGGAATTGTAATGGACAGAAATACTGGATCTACCATTGGTACTACACCACATGGCCGATGGATTGATCAACAACAATATCTTGTTGAAACATATCGTCAAATTCGTACAAATTTAGGTCAATTAGAAGCTGAAATAGAAGCTGCACGATTAAGAGTCACTGATTGGACTAGATTAAGACGACATCCAAGCCGTAGTCGTAGTCTTAGTCATGCTAGTGTTTCAACTACTGCAAGCAGTTTATTAAGTTGTAGTACATTTGAAAGTGGTACAACAGATGCTTCATTTTTAAATGTTACAACAGATGGTACTACTGGTTCATCATGTCATTCATCATGTTCATCA…
Q2_P10558	1	1	P	4.2396	0.0487695	P	1.3359	0.318333	P	0.656137	0.347639	A		Q2_P10558			C904848.1	Sm_Orth_inOther_sp	PREDICTED: similar to mKIAA0337 protein [Gallus gallus] ||GA20323-PA [Drosophila pseudoobscura] ||PREDICTED: similar to Rho guanine nucleotide exchange factor (GEF) 17 [Strongylocentrotus purpuratus] ||PREDICTED: Rho guanine nucleotide exchange factor (GEF) 17 [Mus musculus] ||mKIAA0337 protein [Mus musculus] ||	TGGATTTGTGCATCTGATGGTTATACTGGTTATGTTTGTCTACTGACAGTTCATCCAAAA	Smp_167650	expressed protein	Smp_scaff000331	133642	212561	Q2_P22228,Q2_P22272,Q2_P03045,Q2_P10558,Q2_P09933,Q2_P09336,Q2_P23984,Q2_P29677	ATGAATGAGGAATTAAATCAAAGTTTAGAACACTTAACAACAGATATAGAAGAACATTCAAAGAATTGTAAAGATAATCAATCCAATGTTGTAAATACACTTAATAATGAACCATTATATGAATCTCCAAAACATGATCCATTTGAAACTACTATAGATCAAAACAATTGTGTACAGTTAAATAATGAAATATTTCAACAAAATGATTCATCTAATTTGAAAGTATTCAATATTGTTCTTGAAAAAGATCTAGACTATGATGAAGAACATAAAACCACTGAACATATATACTATCTTCCATTAGCTATAGGAAATTCAAATACATCTAATGAAGTATTAGGTAAAGAATTTCTCACTTTAACAGATTCTACTTCACATAGTGTATCAGATAAAATTCTT…
Q2_P30003	1	1	P	4.23836	0.0439029	P	0.946331	0.678444	P	0.566566	0.11067	P		Q2_P30003			C904368.1	Sm_Orth_inOther_sp	unknown [Schistosoma japonicum] ||Tropomyosin 2 (TMII) gb|AAA29942.1| tropomyosin ||SJCHGC09539 protein [Schistosoma japonicum] ||SJCHGC02288 protein [Schistosoma japonicum] ||SJCHGC02287 protein [Schistosoma japonicum] ||	ACTTGCCGTTGCCGAAGTCGCACTATCTCACGCTGAAGATCGGATTGAAGCTGCAGAAAG	Smp_139390.8	tropomyosin, putative	Smp_scaff000070	581942	599548	Q2_P12200,Q2_P00621,Q2_P00629,Q2_P12058,Q2_P31872,Q2_P36422,Q2_P10975,Q2_P30003,Q2_P40528,Q2_P38963,Q2_P16173,Q2_P30765	ATGGAACATATTAAAAAGAAAATGTTGGCAATGAAATTGGATAAAGAGAATGCTGTAGATGAAGCTGATCAATTGGAAGCAAAATTACGTGAAAAAGAATTAGAAATGCAAACTAAAGATGAAGAAGTTGCAGAAGTACTTAAAAAAATTCAACAAGTTGACACGGACAAAGAAACGGCACAAACTCAATTAGCTGAAACTAATACTAAATTAGAAGAAACAGATAAACGAGCAACTGAGGCCGAAGCTGAAGTCGCCTCACTACAGAAGCGAATTCGACAGCTTGAAGATGAATTGGAATCTACTGAGACTCGTCTTCAAGAAGCTACTGTTAAGCTTGAAGAAGCAAGTAAAGCTGCTGATGAAAGTGATCGTGGTCGTAAAGTATTGGAGAATCGT…
Q2_P24674	1	1	P	4.21262	0.0440889	P	1.1363	0.422041	P	0.5142	0.0948492	P		Q2_P24674			C809198.1	Sm_Schisto_Orth_only	SJCHGC03321 protein [Schistosoma japonicum] ||	ATTTTCGAATTATGCTAAAAAGACGAGGAATGATTGGCAAACGTCGAGGTTTTATGGGTT
Q2_P12853	1	1	P	4.20755	0.0475097	P	1.59365	0.174313	P	0.858721	0.550231	P		Q2_P12853			C909408.1	Sm_Orth_inOther_sp	GH05993p [Drosophila melanogaster] ||CG4405-PB isoform B [Drosophila melanogaster] gb|AAF52787.2| CG4405-PA isoform A [Drosophila melanogaster] gb|AAM50208.1| GH28348p [Drosophila melanogaster] ref|NP_723468.1| CG4405-PB isoform B [Drosophila melanogaster] ref|NP_523525.2| CG4405-PA isoform A [Drosophila melanogaster] ||junctophilin [Drosophila melanogaster] ||PREDICTED: similar to ENSANGP0000001…	CTGCACGAACAGTAGCAGGTACAGCTGATGCGCGTGCTCGAGAAGCACGTAAACTATCTG	Smp_084090	expressed protein	Smp_scaff000332	285897	330075	Q2_P12853,Q2_P02746,Q2_P21858,Q2_P02526	ATGGCGACATCAGAAATGGAAGGTGGTCGATTTGATTTTGACGATGGTGGAAGTTATGTTGGTGAGTGGTGTGAAGGAAGGGCACATGGGTTGGGTATAGCTACTGGGCCAGAAAATCAGGGTGAATATTCAGGAGAATGGAATATGGGATTTGAATCAAGAGGTGTATATATATGGCCAAGTGGAAATATTTATAGTGGTACTTGGCTAAAAGGGAAACGTCACGGTGAAGGTGTTCAAATCAAAGGACGTTGGGTTTACAGAGGATCATTTACAACTGGGTTTTGTGGTCGTTATGGCATCAAGGAATCTTTAACCAGTTGCGCGAAATATGAAGGAAGCTGGCATTTGAATCAGTTTGATGGTTTTGGTGTAGAAACTAATTCAGATGGAAGTATA…
Q2_P22135	1	1	P	4.20562	0.0473985	P	1.44807	0.221745	P	1.24717	0.359872	P		Q2_P22135			C805834.1	Sm_Orth_inOther_sp	PREDICTED: similar to receptor protein tyrosine phosphatase LAR [Danio rerio] ||PREDICTED: similar to receptor protein tyrosine phosphatase LAR [Gallus gallus] ||protein tyrosine phosphatase receptor type F [Rattus norvegicus] gb|AAC37655.1| leukocyte common antigen-related phosphatase pir||S46216 leukocyte antigen-related protein precursor - rat ||PREDICTED: protein tyrosine phosphatase receptor…	CGCTCCATCTGGTTATCCACGATTTCTCAATTCATTTTCTGTTATTGTGGCGAGAAAAAA	Smp_144050	receptor tyrosine phosphatase type r2a, putative	Smp_scaff000098	1069797	1202717	Q2_P35027,Q2_P15107,Q2_P22135,Q2_P34134,Q2_P14250,Q2_P03907,Q2_P27947,Q2_P10568,Q2_P30349,Q2_P16419,Q2_P36687,Q2_P08259	ATGACAATATTGAATGAAATGTTAGATTATGGTGAAAAGATAATTAATGTCATTAAAGTTTATGATCTATTAATTGTTCCAACATGTCATGGTTCATTATTTCAAGAATTAGTTAACTTATCTCATGTGATTGAACGTAAAGATTTAAACAACCCCCACAATCATATACGATCATTACCTGAATCAAAGCGATTACTAATAGAGTTAAATCGTTCAGAAAAATTATTTATCAATGAAGAATATATGAGAAAACATCACTTTCTATTAGACAGCTTTACACCACTTCAGAATACTACTTATTATCATGATATAAGTAGTATTGATGATGGTTTGAAAAAGCAATACAAACATGATGATAGAAATTATCATCAGTCTAAGATATTAGGAAGATTAAGGCGC…
Q2_P35245	1	1	P	4.19885	0.0467983	P	1.09564	0.645302	P	1.11512	0.578605	P		Q2_P35245			C914350.1	Sm_noMatches_Gb_singleSt	none	GGCCTGCCTGTTAAATCAGAACGTCGATCTCAGCCTCCATGATATGAATCATATATTTCA	Smp_105450	expressed protein	Smp_scaff002004	108620	112911	Q2_P15322,Q2_P35245	ATGAAATACTTCATCTGTGTTATAATTACGGTGATAATTGGAGTCGCTTTGTCCTACTCTGTCAAGAATGTGGATATGTCAAACACAAAAGAAACAGTTGATTACCAATTAGACAATAATTCCACTTGTTCTATGTGTATACAATTTATTACTAAATGGCAAACATATCTGAACTCAACTTCAGTGGATGAAAAGATTGAACAATTTATTCGATCAACTTGTTCATTTTATTTCTTTTTCAGATATCGGTGTGAGGAGTTTATGGAAAGATATGTGAATAAAACGGTCTATATTATACAACATAACAATGCTACAACATTATGCAAATTGACTCCTTTATGTTAA
Q2_P32370	1	1	P	4.18978	0.0466694	P	1.55048	0.174712	P	0.932351	0.724047	P		Q2_P32370			C908761.1	Sm_noMatches_Gb_bothSt	none	TTATTCAATGGAATTATGTAGGCAACAACAGCAACAACAACACCACCCCCAGCAACAACA	Smp_159360	growth arrest-specific 2-related	Smp_scaff000226	296968	335396	Q2_P12560,Q2_P32370,Q2_P10679,Q2_P14124,Q2_P30456,Q2_P33999	ATGAATCTAAATCGTTTCCATGGTAACAGTCAACGAGCTATTTCATTACCACCAAATAATATTACAAAAAATCAATCATCATTCAATAAAATCAATCATGAAAATGTAAATAATCATGAAAAATTTCATATTACTACTACTAATACTACTAATAATGATTCATTCATAGATTGGAATCATAAACAAGATCCAACTGATAGTGAATTAATGTTACAAGAAACATTTAATAATTTTGATATAATAACGCGTCAATTTATGGGTATATCATCATCTAGTTTAAATAGTTTAAATACAGATGATGATAGTGGTTATATACATACTACATCATATGGTGGTCATTATAACATAACGGATTCTTCATCTTCCATATATAATTCTAATAATCATACATCATCAGAA…
Q2_P09093	1	1	P	4.18094	0.0465675	P	1.18078	0.435146	P	1.0711	0.702827	P		Q2_P09093			C902739.1	Sm_noMatches_Gb_bothSt	none	ATGGATACGTACCACGTGGGACAGATTGTCCACCGATTATACGTTTGAAACGATTTAGTC	Smp_121390	expressed protein	Smp_scaff019012	13310	66168	Q2_P17100,Q2_P37460,Q2_P01946,Q2_P36291,Q2_P20907,Q2_P09217,Q2_P09093,Q2_P26183,Q2_P11148,Q2_P30935,Q2_P28960,Q2_P28822	ATGTCCATAAGAACACCTTATGAACATTTACGTACATTTTGCTTACAGTTATCAAAATATATTCCAGAAATTCAATTACAACCACCGCACACAATTAAAAATTACGGAAATTGTCCATATTTTTATAAATTTCGTCTTGGGACAAAAGACTTGGTTGAAAAGTTCAATGGTGATATATTACCATCGTCTAATAATACTTATAGACTGTCAAATATACCGAGAGAATCGATTGGCACACGTTCAGACGTGATGAAATCACAAGATTTTCAGTGGTTAATGAATAAAAAGTTAACATGTGTTTTATTATGGCTAGGTGTAATCATTTTAATTGTTGGAGTAATTGCATTACAGATTGCTAGTTTTTTCTTACATAAACGACAAGATATATTGTCGATCGGG…
Q2_P18529	1	1	P	4.17743	0.0443563	P	1.32565	0.216825	P	0.541929	0.103556	P		Q2_P18529			C800758.1	Sm_Orth_inOther_sp	SJCHGC09592 protein [Schistosoma japonicum] ||PREDICTED: similar to peptidylglycine alpha-amidating monooxygenase isoform d preproprotein peptidyl alpha-amidating enzyme peptidylglycine 2-hydroxylase peptidylglycine alpha-hydroxylating monooxygenase peptidyl-alpha-hydroxyglycine alpha-amidating lyas... [Gallus gallus] ||GA11425-PA [Drosophila pseudoobscura] ||PREDICTED: similar to CG12130-PA [Api…	TAACACTTGGTGAACGCTTTAAACCTGGTTCAAGCAAAAATCAATTTTGTAAACCAACGG	Smp_010820	peptidyl-glycine alpha-amidating monooxygenase, putative	Smp_scaff000017	2401178	2420516	Q2_P17987,Q2_P31683,Q2_P18529	ATGTACTTTACATTAATAATCAATTTTCTATTTACATGGAAATATATAACATGTATCGTATATGATTTCCAAAGATATCCATTATCAAATGATGATGATGAATTTCAAAATGAGTTAATTCGACAAAACGATTTCCTTATTGACTTTAATGAATCCTGGCCATTAAAAAGCGTGGACAACTATTTAGGAGTGGTATCCTCCATTAAAGCAACGGATCAGTTAGCTTCAAATGTCTACGTCTTACATCGTGGTAATCGAGTATGGGATGAAAATACATTTGATGATCAAAATAATTATCGTCTCAATAAGTCTGAACCTATACAAAAAGGAGTTTTAGTACAAATTTTTAATGGAGAGATTAAAAGAACTTATTTTCCTTTCAAATTCTTTCTTCCTCAT…
Q2_P41669	1	1	P	4.16592	0.0444687	P	1.13406	0.429068	P	1.12086	0.459482	P		Q2_P41669			JAP09818.S	Sm_newGenes_Orth_inOther_sp	SJCHGC05525 protein [Schistosoma japonicum] ||neutral ceramidase [Danio rerio] ref|NP_001007764.1| N-acylsphingosine amidohydrolase 2 [Danio rerio] ||Asah2 protein [Mus musculus] ||N-acylsphingosine amidohydrolase 2 [Rattus norvegicus] dbj|BAB62033.1| ceramidase [Rattus norvegicus] ||N-acylsphingosine amidohydrolase 2 [Mus musculus] dbj|BAA94546.1| nerutal ceramidase [Mus musculus] dbj|BAA94545.1…	CAGCACCGTTAAGAGAACCATTTGGTACTGTAATTAAACAACCCAATTCAACTTACTATA	Smp_147460	ceramidase, putative	Smp_scaff000120	736576	790199	Q2_P18164,Q2_P18557,Q2_P07938,Q2_P27585,Q2_P41669	ATGGTGATTTGTAAATCTTTCAGTATTTACTCATCATTCATTTCTATATTTTGGTCATTCTTATTTTCACCACATATCAATGGTTATTTAATTGGAGTTGGAATACATGACATAACCGGCCCAATAACCGATATCAATATGATGGGCTATGGTAATATGAAACAAAATGATAATGGACTTCATTTAAGATTATTTAGTCGTGCATTTATTATTCAAGAGAATTCTAGTTCACAACCAATTGTTATTGTTATAATAGATGCTGGTATGGTATCACAAGCTGTTAAAATTAAAGTCATCGATCATTTGAAAAATCGATACGATAATGGGTTATTTACACATCAAAATGTTTTAATTAGTGCAACACATACTCATTCCGGTCCTGCTGGTTATTTACAATAT…
Q2_P29651	1	1	P	4.16206	0.0537077	P	1.3551	0.362153	P	1.23433	0.48342	P		Q2_P29651			C903892.1	Sm_noMatches_Gb_bothSt	none	CCAAAAATAGATGCCAGCTTATCTCGTCCAAATAAACGTCCAGTACAATTGAATGGAGTG	Smp_177000	expressed protein	Smp_scaff000629	168342	235316	Q2_P28335,Q2_P08626,Q2_P09906,Q2_P29651,Q2_P25788,Q2_P09911,Q2_P27183,Q2_P07634,Q2_P06257,Q2_P29656	ATGATTTTTTATTTTAGTACATATATCCTATTCCCAATCGCTTTTGCGAGAGTTTTAGCCTACACAGATGACTTGATCGACATTACATTTGGTCAGCGAGATTCTGCCTTCCTAATCAGAGACAATCAAAGCCTTAAATATGATTCATCAATACGTTTTGCATCAGCGAGCAACTTGGATCGTTATGAGATCGATGCATCGCTAGGATTTTTGCACAGTTCTTTAACTGTCTTGGGTAATAAGCTGATCAAAAATTCAAAATTTCATGTGACTGTACATAGTTTTGATACGGAGATAAGCGAAGAAACAAAAACGTTGCACTTTCTGTGTCATGCGAGCTACCTTGGTAAAGTCAGTGAATTAGGATTCGAATCGGGCAATATGTGTTGCATTATATCA…
Q2_P06586	1	1	P	4.1609	0.0454801	P	0.442405	0.144217	P	1.052	0.739351	P		Q2_P06586			C811564.1	Sm_noMatches_Gb_bothSt	none	ACTATGCTAGTCTAACCGGTTGGTTCGAGAACTACTCACGAGCCTTCTGAAACTCAGTTC
Q2_P30051	1	1	P	4.15445	0.0564928	P	0.360111	0.361479	A	0.387686	0.351229	A		Q2_P30051			C904438.1	Sm_Orth_inOther_sp	PREDICTED: similar to MEGF11 protein [Rattus norvegicus] ||PREDICTED: similar to EGF-like-domain multiple 3 [Danio rerio] ||PREDICTED: similar to Egfl3 protein [Gallus gallus] ||PREDICTED: similar to mKIAA0815 protein [Pan troglodytes] ||PREDICTED: similar to ENSANGP00000015891 partial [Apis mellifera] ||	GGCAAAGATTGTAGTACACCATGTCCGAAAGATCGGTTTGGACCTGACTGTGCTCAGGTA	Smp_190980	hypothetical protein	Smp_scaff016088	876	1195	Q2_P30051	CTTGTCTTCCTGGTACATATGGACCACAATGTTCACTAATTTGTCCTGTATGTCATACTCGAATTGCAGATTCAAATACACTGGATAGTTTATTACTTTCAGAGACTTCATCAATTCCAGATAATACATTTCTTTCATCACAATATCATTCAGAAGTAATGAAAAATACTAAAGTAGCCATATTAAGACGTTTGAATCAAAATCAAAATAATCCTACTTGTCATCCACAAACCGGACAATGTCCATGTCCACCAGGTTCAGAAGGCAAAGATTGTAGTACACCATGTCCGAAAGATCGGTTTGGACCTGACTGTGCTCAG
Q2_P19209	1	1	P	4.1515	0.0617111	P	1.40783	0.399474	A	1.74252	0.216681	P		Q2_P19209			C801876.1	Sm_noMatches_Gb_bothSt	none	ATTGAATTACGCTGGCCGCCTCTTGCTCCAGAATACAGAAGACAAAGTTTCCCATCATCC	Smp_157010	titin, putative	Smp_scaff000197	284186	402300	Q2_P35309,Q2_P00777,Q2_P34881,Q2_P14955,Q2_P32803,Q2_P12967,Q2_P12321,Q2_P34403,Q2_P14502,Q2_P01311,Q2_P20115,Q2_P00411,Q2_P18758,Q2_P12687,Q2_P19410,Q2_P00915,Q2_P12291,Q2_P00885,Q2_P19371,Q2_P19159,Q2_P00741,Q2_P20014,Q2_P32564,Q2_P20506,Q2_P01621,Q2_P2GAACAAGCGCTTGCTTTACTTACATGGCATAAAATTGATTTTGATCATGCCTTAGCAGATTTATGCAATTTTAGTCCAATCAAATATGAATGGACAATATCTGAACGAAAAATATTTTTTATATCTGTCGACTATTATAATAAA…	ATGCGTGAGTCTAGTCAACGTGCTGGTCGTGCGGTGAGTAAGACGAGTGAATTGAATGTGAGGATTGACGGTCTTCAGATCAACAAGTCGTATGTGTTTAGTGTTGCAGCGAAGAATGATGTTGGTCAATCAGAGTTTGCAGAAACGAAACCAGTTTCAACTAAATTAGATTATGTGGTCAATCCAGAGAAGGCGTCTATCAAAGATCAAACGATAGAATTGACGTGGGAACAACCAACCGACCAAGTGTCTGCCAGTGGACCGGTCACAAACTTCTACATCGAATTGAAGCCTGAAGACTCAACTCGATGGCAGGACGTGAGTGCCGACTTCACAATCACTGAACCACACTTCACACTTCCTACTGATAAATTGCAAGAGTTTGTGAGTTATGAGTTC…
Q2_P27265	1	1	P	4.1443	0.0453238	P	1.88537	0.104117	P	0.920708	0.608654	P		Q2_P27265			C813299.1	Sm_noMatches_Gb_bothSt	none	CTGACTGATCATTAATGTCTCTGGTTCAGTTTCATTGAATACTTTATTCTTCGGATCTTC
Q2_P19980	1	1	P	4.13699	0.0452749	P	1.22779	0.310452	P	0.742584	0.239934	P		Q2_P19980			C802839.1	Sm_Orth_inOther_sp	solute carrier family 17 (sodium-dependent inorganic phosphate cotransporter) member 6 isoform 1 [Danio rerio] dbj|BAD67437.1| vesicular glutamate transporter 2.1 [Danio rerio] ||novel protein similar to human solute carrier family 17 (sodium-dependent inorganic phosphate cotransporter) member 6 (SLC17A6) [Danio rerio] ref|XP_686384.1| PREDICTED: similar to solute carrier family 17 (sodium-depend…	TGGCTGTTATTGTTCCTATCGGTGGACAGTTGGCGGACAAATTGCGAAAAAATACATTAT	Smp_129060	solute carrier family 17, member 7 (vesicular glutamate transporter, putative	Smp_scaff000021	1176025	1194459	Q2_P21200,Q2_P22961,Q2_P19980	ATGGGACATTTAAGTTTGAAATATTTCTTAACGAACAAAGGAGTTGTCAAGCCTGAAACCGACGCAGGCTATGGACAAATGAACACTGATGGATCAGGTGGGACAGCGTACGCTGATAACACATGTCAAGGAAAATGCTTGTACTTCTTATGCTGTCATTGTTCAAAGCGTTATTATACGGCATGGCTATCAAGTTTAGGCTTTATGATTACATTTGGTATTCGTTGTAATATGAGTTGGGCTATGTTGACTATGCAAGCTAGACACATAGCAGCAAATCTGTCTCATTTACCACATTCTAAACATTATGAGCATACACATCATGAATCTGATTTCTATTGGACAGCTGGTCAAAGAGGATTTGTGGATAGTTCATTCTTTTATGGTTATTTAATAACT…
Q2_P17995	1	1	P	4.13582	0.0449226	P	1.44457	0.173507	P	0.792838	0.278617	P		Q2_P17995			C800127.1	Sm_Orth_inOther_sp	SJCHGC05115 protein [Schistosoma japonicum] ||Djsyt protein [Dugesia japonica] ||synaptotagmin I VQ/C2B-beta splice variant [Aplysia californica] ||synaptotagmin gb|AAA03567.1| synaptotagmin p65 ||Synaptotagmin-1 (Synaptotagmin I) (p65) ||	CTGGAACATCTGATCCATATGTGAAAGTATTTCTATTGCCTGAGAAGAAGAAGAAATATG	Smp_175900	synaptotagmin 1,2, putative	Smp_scaff000611	57754	90082	Q2_P17995	ATGCCAGAAGAAACTGTATCACCAATGGAGTCAGAACCACCCATTATCCATGAAAAAGTACATCATGGAGTGGATCCCGACGACCATGTTGCAGTTGAAGGGTCCGGTGAAGAATTCAAACAAAAAATGGATGATTTTATCAAAGAATTAGCAGTAAAAATGCATGTTCCAACAGGAGCAGTGATTGCTATGGTTATTGGTGTGATCCTATTTGTTTTATTAATATTGTTTTGTATTTGTAAACGATGCGTATTCAAACGTCGAAAAAAGGATCGTGGAGCGAAAAAAAGCAAAGCAGATATTAAAAGTGTACAACTTTTAGGCAAAGGTTTAGCTAAAGATAAGGGAGATCTAGATGAATTAGAAGCAAATATGGAAGATAATGAAGGTGTACAAGAG…
Q2_P06426	1	1	P	4.12841	0.0453131	P	1.60038	0.139619	P	0.968379	0.819679	P		Q2_P06426			C811338.1	Sm_Orth_inOther_sp	Sm65 antigen ||SJCHGC07856 protein [Schistosoma japonicum] ||	CTAGAGACTGAAAAACAGAAAACACCGAAAGAAGTAGCTAAGCCACAGACACCAAAAACC	Smp_055220.2	surface protein PspC , putative	Smp_scaff000146	501043	521924	Q2_P37887,Q2_P37917,Q2_P05149,Q2_P06426	ATGTTTAGACCACATGGTGGTAGGCCAAGAAATAAAATTGATCGTAATATACATGTTTCAAGGTCTGATTCTATCAGTGGTAGATGCGAATATAATGTAGAAAACAATTCAGTAAATCACTACAATGAAAGACAATGTAACGAAGAGAATTCAAGAAGATATTCTTATCTTGCTACAGATCCGATAACTCATTCACTGCCAGAAACAAAACTAGTCCGATCTCAGTCAGTACGACATTATAAAGAAGCATGGGCTACACATGATCCAATCGGTTATATGCACAGAACTGGTACATCATATAAGACGGATAAAGTTCGAGGAATGAAACATTTTCCATGCAATAAAAATAGTGATGATCCCGTGACCCATCGATTATCAATTGATCATCATCGGCAGCAG…
Q2_P36117	1	1	P	4.12071	0.0450325	P	1.22599	0.299827	P	0.811882	0.303123	P		Q2_P36117			C915923.1	Sm_noMatches_Gb_bothSt	none	ACCTAGTATAACAGCTGCTCAATGGCCAACCAAAACATTTCTAACATGGTTTGTTACGAA	Smp_093210	amiloride-sensitive sodium channel-related	Smp_scaff000525	17591	29387	Q2_P35120,Q2_P36117,Q2_P15852,Q2_P15201	ATGGAAATTAATTTTGACAAATATGATGAAACTAAAGAAGTTGAATCACAATGTCAAGAAGAAAGACAACCAAATGTACTAAATGAATTAACCGATTTGACAAATATGAAATGTACACATTCATCCTCTCTAATTCAACCTCAATCTGTAAAAACAAATCATAAAAATATTAAAGCGCCTAAATCAAATTATAATAACCGAGTGAAAAATAAACATTTAGATCAATGTTCTAATAATGAATTGAATAAAACTTCAAATGAATTTACTTCTACATCATTGTCACCATTATCAAATGAATATAATCCATCTTTATTAACACAAATTAAACGTCAATTTAGACAATTTTGTGAAACAACTTCATTACGTGGTGTACCAAGAATTGTTAGTACTAAAGATTCA…
Q2_P12531	1	1	P	4.10742	0.0449359	P	1.12721	0.445798	P	1.30857	0.227729	P		Q2_P12531			C908715.1	Sm_noMatches_Gb_bothSt	none	ACCTCTCCTCCCTCCTCGATTTCGGATAACTCTGCAGGAGTACTACAGGGAGTTTTGTAC	Smp_171490	expressed protein	Smp_scaff000423	560844	645789	Q2_P33249,Q2_P31776,Q2_P12531,Q2_P32336,Q2_P32023,Q2_P12214,Q2_P01708,Q2_P20602,Q2_P11293,Q2_P31081,Q2_P31532,Q2_P11736,Q2_P26644,Q2_P07008,Q2_P04198,Q2_P23647,Q2_P11953,Q2_P13399	ATGGCTATTTTAAGACAATGTTCTGTCGACAATGTTTCGATATTCATTCCTTATACTCATCTTTGGAGTCAAGCGTGGCAACTTTCACTTGACAAAGTTGATTTAGTGGCATATGCTTCAGCTGAGGACCTGTGGGTTAATTTGAATCCAAATCATTCAGATGGTTCAGTCAAAATGTCTTCCATAAACGAAAGTCGGTCAGAAAACTGGGTAACTAAAACTATCCCCAAAGATCAGGGAAATAAATGCTTTGCTGAGTCACCAGTTAATAGAAAATACAGCTTAGATCAAATGGAGAAGAGATGGTATCAGACAATATCCGGTGGTAAACTAAAGGACGCGGAAGCTATGGCCTCATTAGTTGCTATGGATTCTAGGTCAGACAACCCTTCTTGGTGG…
Q2_P07247	1	1	P	4.1032	0.0458139	P	1.86246	0.107463	P	0.627707	0.187643	P		Q2_P07247			C812675.1	Sm_noMatches_Gb_bothSt	none	CGGAATCATAAATTGTCTTCCACATTCAATGATATCAGAGTAATTCAATGAACCAATCCC
Q2_P32590	1	1	P	4.08393	0.046891	P	1.02039	0.90632	P	1.44283	0.197325	P		Q2_P32590			C909269.1	Sm_noMatches_Gb_bothSt	none	CCCTCCCTTTTTACAAAACTTTGTCCTCAACATACGAAGTCTTAATCGATCTAATCTATT	Smp_169580.1	expressed protein	Smp_scaff000398	233327	244637	Q2_P12774,Q2_P04193,Q2_P23641,Q2_P32590	ATGTCAAATTATCCCCCTGTTTTTATTGGTTTAAATTCATACGGCGGATCAGAAGTCCATGAGAGCGTTTATTCTCTGATTCAATTTCTTTATGAAACGCATCAGGAATTCGATCTTGAAGGTTGTTCAACAGAAACCTACATATTACCCAAAGACGAATTAACGCTAATTCAGCTTGTCTTACGTGATTTGGACAAAGATAAATACCCTATAAAACAAGAAGACATATCGCGTTTTTGGTATAGAATGTGTCGTTATCGTCTTTATCGGCATCGAATTCTTGTAGACGATAATGAATACGTGTTTTGTACTAAGGTTGAAGAATACCTGAAGGTTAATAATTTAGTTGACCGGATTTTAATTGCTCGTCGCTTGTTGGAGGAATTCTTTGAAAATTCC…
Q2_P03426	1	1	P	4.08319	0.0471004	P	0.776115	0.361583	P	0.512173	0.188847	P		Q2_P03426			C806615.1	Sm_noMatches_Gb_singleSt	none	CTGTATTACGAACATCTGCAGATGTCAGTAACATTCCAGTGTCACGACCCATCTATACTA	Smp_154010.2	expressed protein	Smp_scaff000162	16298	21691	Q2_P03426,Q2_P01245,Q2_P11706,Q2_P36702,Q2_P19548,Q2_P37412,Q2_P06260,Q2_P25791,Q2_P00976,Q2_P17056	ATGGAGGCGGAATATGGTGAAGTTGGTGAAGGCGTATTTGAAGGTGAGACGGAAGCCGAGTCGGCAGTCGAAGTGTTCGGTGAGACATTGGGGCAAGTTGAAGCGGACGCAGAAAGTGAAGTGGTAGAACAGGTTGAATCGGAACGTGTGTCTGTGTTCGCTCCAGTCGAATTGGAGTCTGAGGCGCTTGCAGAGACTGCAGCACAACCGGAACGGGAACGATTGGTTGAGCGTGTCGGTGAGATGGAGGCGGAATATGGTGAAGTTGGTGAAGGCGTATTTGAAGGTGAGACGGAAGCCGAGTCGGCAGTCGAAGTGTTCGGTGAGACATTGGGGCAAGTTGAAGCGGACGCAGAAAGTGAAGTGGTAGAACAGGTTGAATCGGAACGTGTGTCTGTG…
Q2_P33429	1	1	P	4.07968	0.0486194	P	1.28833	0.324952	P	1.21571	0.391962	P		Q2_P33429			C910720.1	Sm_noMatches_Gb_bothSt	none	TTTATAATCCCCCCACCCACCTGTTTACTTCTTCTGTGAAGGAGCTTTCACAAAGTTATA
Q2_P37447	1	1	P	4.0758	0.0451606	P	1.12014	0.461589	P	0.78849	0.25598	P		Q2_P37447			C918340.1	Sm_noMatches_Gb_bothSt	none	CCTTACTTTCCTTGTTTTCGTTATCTTCATAAACGCTTTACTACAACAACTACATAGTCC
Q2_P24562	1	1	P	4.07064	0.0454541	P	1.18469	0.351838	P	0.807494	0.299305	P		Q2_P24562			C809066.1	Sm_Orth_inOther_sp	SJCHGC03789 protein [Schistosoma japonicum] ||ENSANGP00000022061 [Anopheles gambiae str. PEST] ref|XP_321430.2| ENSANGP00000022061 [Anopheles gambiae str. PEST] ||ENSANGP00000008856 [Anopheles gambiae str. PEST] ref|XP_320745.2| ENSANGP00000008856 [Anopheles gambiae str. PEST] ||CG6953-PB isoform B [Drosophila melanogaster] ref|NP_725647.2| CG6953-PB isoform B [Drosophila melanogaster] ||HL01082p…	GTGAACGCATTTCATCAAAATCAGACAACTGCCAAAAAACTTTACCAGAACTTAAACAAC
Q2_P36425	1	1	P	4.06839	0.0452045	P	0.903503	0.49684	P	0.709272	0.181657	P		Q2_P36425			C916537.1	Sm_noMatches_Gb_bothSt	none	CCATTCATATCCATCCATCCATCCATTTACAAAGTCAATTTATCATAAACAAAAACGGGG
Q2_P05847	1	1	P	4.04908	0.0464092	P	1.95871	0.0997218	P	1.13903	0.463493	P		Q2_P05847			C810608.1	Sm_noMatches_Gb_bothSt	none	GTACCAGACCAAAAAATGAGAAATGTGAACTCCCTATAAATGTTGCTCATCATTCAGAAA
Q2_P06420	1	1	P	4.04591	0.0455156	P	1.93894	0.0961151	P	0.90697	0.518794	P		Q2_P06420			C811328.1	Sm_Schisto_Orth_only	SJCHGC05651 protein [Schistosoma japonicum] ||	TCCTGAAATTCTCCCGGGGTTGACATCTAAAATAGTGACAGAAGGAGACTCTTTAACGTT	Smp_174040	neurotracting/lsamp/neurotrimin/obcam related cell adhesion molecule	Smp_scaff000569	95268	138507	Q2_P34360,Q2_P14462,Q2_P13996,Q2_P33867,Q2_P06420,Q2_P22986,Q2_P39012,Q2_P40608,Q2_P03861	ATGGAAGAAATGAGTTTGTTATCTAATTCAAGAGTCGGGAGTGATGATCGTGGTCGACTCCAAAACCAAAAAAATCTGGATGAACTGAAAGGCACGGTTCGTAATTTACGCCAAACAATGAATCGTAGTTCGGAGGATAAACATTCATCCAAGAACACATCTAAATTAACCAGTCTAAGTAAATTAGAAGGTAAACTTGTATTGGAAACACCGCAACTCATATTACCAGTCGCTGACAAAAGCGGTCATATTCATAATATTCTTCTTTCAACTGAGAGAGAACGGACGCACTGGCGATCCGCTTTAGAACAACTGTTAGATAAACCCCCTCAAATTACTGATAAATTTGATTCTGCAAGACGCCCTACTCCAGAAAAACTAAGTACAGATTATTTTCCT…
Q2_P08332	1	1	P	4.0442	0.0539364	P	0.384905	0.316966	A	0.544441	0.341594	A		Q2_P08332			C901597.1	Sm_noMatches_Gb_bothSt	none	AACAGAATGGCTACAACATATTGGACTAACTGGTGTTAAAGAGCCCAAATTGAAATTTGT	Smp_132320	cadherin, putative	Smp_scaff000035	886130	903950	Q2_P12925,Q2_P32753,Q2_P28025,Q2_P17090,Q2_P26922,Q2_P37449,Q2_P08332	ATGTTTTCACTGTTAGCCAAACTTTTTCATAACTGTACCATAAAATTATCTTATACAATCTATTTCCTACATGTAATATCTTTCATCAATTACACTATTACATTTAATCCTATTGTATTAAGAGATAATACACGTGAAAATGAAATTGTATCTAAAGATTTCCTATTAAATTATATTCAGTCAGGTTATAAATTATCATTATTGCAATCATCTAAAGGACGAGAATATTTTGATATTAATGAAAATCATCAATTGATTACATCACGTTTTATAGATCGTGATAAATTATGTCTACAGTCTAGATTATGTTGTCCACTCGAAGGATCTACAACAACAATAACTACAACATCAACCATTTCTTCTAATATTGGATCTTTTGAACATACCAACTTTATGAAT…
Q2_P32465	1	1	P	4.03972	0.0457196	P	1.90884	0.0993274	P	0.407403	0.0931983	P		Q2_P32465			C908976.1	Sm_noMatches_Gb_bothSt	none	AATGGAACAAATTCGTTATTGGCGTTCAGTCGCTGAAATGGCTCAAGCTAATGCAGCAGG	Smp_151970	hypothetical protein	Smp_scaff000149	849537	850592	Q2_P12658,Q2_P32481,Q2_P09381,Q2_P32465,Q2_P29129,Q2_P12642	ATGGACAATAATCATCAATCGGCTACAATTGAGGAAAATAATGATGCTAATAATGGTAGAAATGATAGTAATAATTATGATCAAAAAGAATCCAGACTTCAACTTCGTAAACTTCATACAGAAAGTGGTGAATATGAATTAGGCTCACTTGCTGATGGTGTTTCAGAAGAAAATTTACATTCTATTAGTTATAAAACAGATTCCACAGAACATACAATTAATAATGTTTACAAAAAAGAAGAAGAACAACGCTTAGACAATATCGGTCACACTAAATCAAACAAAAGTGCCATGAAGTCAATTAAAAAATGTTTCAATAGTTTACCAGAACATCGGCATGGTTTAGATTTAACAAAAAAATCAGTTAAAACGCGTCCAGAAATTCCACTTCAATGGTCG…
Q2_P20850	1	1	P	4.03928	0.0477243	P	1.85747	0.116628	P	1.06809	0.702666	P		Q2_P20850			C804049.1	Sm_noMatches_Gb_bothSt	none	GTGTGATATTTTTCAAATTAGATGGTCATATCCCATTAGCCCATGCAATATGGCATTGTT
Q2_P35740	1	1	P	4.03028	0.0481176	P	1.18346	0.434883	P	0.491502	0.203463	A		Q2_P35740			C915445.1	Sm_noMatches_Gb_bothSt	none	TTAGCCTCCTAATTCCTACAATATGTACCAAAAATATAGGTCAGAAAGTTGTCCCAAACG
Q2_P39922	1	1	P	4.01389	0.0464262	P	1.56418	0.149219	P	0.799729	0.315369	P		Q2_P39922			JAP09304.C	Sm_newGenes_Orth_onlyJapon	SJCHGC07968 protein [Schistosoma japonicum] ||	GCTTCGTAATCGATTTGGTTCTTTACGTCAAAGTATTATGAGTCGTTTATCAAGTCAAAG	Smp_175520	ubiquitin specific protease 2,, putative	Smp_scaff000603	932	105540	Q2_P35322,Q2_P39922,Q2_P13871,Q2_P33741,Q2_P14798,Q2_P34713,Q2_P35255,Q2_P15332,Q2_P19252,Q2_P12015,Q2_P31838,Q2_P34802,Q2_P14875,Q2_P14881,Q2_P12108,Q2_P00811,Q2_P35399,Q2_P15456,Q2_P20592,Q2_P11173,Q2_P30963,Q2_P09611,Q2_P29354,Q2_P04549,Q2_P04796,Q2_P2GAGGAATTGAACGT	ATGGATGACTTGACCAAACAACCTGATTTCAAGCTATCGGGTAGAAGTATCAGAAATTATGGCTCTCATCCCAGGTATATGTTGTCTGTTAATCGCCTTCCCAAACACACTGACTCCCCCCCTCCTTACTATAGATCAGCTATCAGCTTAGGACCTAAATCAGGTTCCACATTATGGAACAGCAGCACATCAAGTCTCGGTGGCAATGTAAGCGACAGATTAAATGACTTGAATGGTCGTATTTCAAAACTTGAACTAAGTGAAAGCACTAGTTCAAGTAAAAAACTGTGCAATGGTTACCATACCGATTATTTCCCGGTCAAAAATCTCCAGTCAATAGATCGACGGGAATTTTCGGAAATCAATAACACAAATAGCAGCAAGAATTCTGTACGTTGT…
Q2_P01463	1	1	P	4.00508	0.0463639	P	1.79138	0.112868	P	1.1926	0.351712	P		Q2_P01463			C803279.1	Sm_Orth_inOther_sp	SJCHGC01829 protein [Schistosoma japonicum] ||SJCHGC02265 protein [Schistosoma japonicum] ||unknown [Schistosoma japonicum] ||unnamed protein product [Tetraodon nigroviridis] ||rho-type guanine exchange factor - fruit fly (Drosophila melanogaster) ||	GTTCTTCTAGCCAACATACAAATAAACCAATCAATGATGACCCTACCAGATTTCATTCAT	Smp_173060	pak-interacting exchange factor, beta-pix/cool- 1, putative	Smp_scaff000511	26558	84433	Q2_P35578,Q2_P01463,Q2_P35693,Q2_P26690,Q2_P32822,Q2_P33379,Q2_P13520,Q2_P12330	ATGTACTTAATACAGCTACCTTTCTTTTGTAGATCATTCTTAAACAAACTCGTCAATTTAAGAGACATATTATTTCAAATTATTAGTATACATCAACATTTGGCCTCGGCTTTAACAGAAATGAAATGTACACATGGACCGAAATGTATGGGTCGGCTATTTTTAGAATTCGCTCCAGCGATTAATGCAGTTGGGTGTGATTATTCAAAAATTTATTTACATGTTATAACAGGATTAGAAGAACATGTTACAGATGTAACAAAATATATGAGTTCATGTAATATTAAATTACAATTGGTTCATTGTAAGCAACAACTCACTCTTATATTTGAACGTTTGGGTCGTTATCCTTTACTTTTAAAAGAGATGGAACGCTATTTAGAGGAGCCACATATTGAC…
Q2_P00766	1	1	P	3.99794	0.0475209	P	1.62591	0.146652	P	0.516667	0.174543	P		Q2_P00766			C801859.1	Sm_Orth_inOther_sp	SJCHGC01968 protein [Schistosoma japonicum] ||PREDICTED: similar to Wnt-3 proto-oncogene protein precursor [Strongylocentrotus purpuratus] ||Wnt6 [Nematostella vectensis] ||PREDICTED: similar to wnt5 protein [Apis mellifera] ||AmphiWnt1 [Branchiostoma floridae] ||	CTCTTCACATCTATTCCAAAAATGCTTTTCTCCCACTCTTGTGTTACAAAAATGTCTGTA
Q2_P37615	1	1	P	3.99769	0.0472312	P	1.30255	0.267556	P	0.264212	0.140951	A		Q2_P37615			C918664.1	Sm_Orth_inOther_sp	SJCHGC05165 protein [Schistosoma japonicum] ||early growth response 1 [Danio rerio] sp|P26632|EGR1_BRARE Early growth response protein 1 (EGR-1) (Krox24) gb|AAA63651.1| egr1 prf||2022191A Zn finger protein ||transcription factor CEF-5 [Gallus gallus] ref|NP_989467.1| early growth response 1 [Gallus gallus] gb|AAK54444.1| inducible transcription factor Egr-1 [Gallus gallus] ||Early growth response…	GTACATCCATATTATTCTATGCCATCGGACCATATATCATTTATGCACAGAAATACCACT	Smp_134870	early growth response protein, putative	Smp_scaff000046	577486	578871	Q2_P37615	ATGCTACCGACTGGTGATATTAAGGCAGCTTTTAATGATATACCGACTGGACATACACCAACTTATGCAACCGATGATAGTTATAAAGATTTTTCTAAATGGGAAAACTTAAATACTCCAACACCACTTGACAAAGAATCTGACAACTATTTCATATATCCACCGAACCCAGTAATAAAAGTTGAGCCAAGTGAAGATGAACAGAATATTCAAAACAGAAATAATTCACAATTACTTGAAGTACAATACTTAAAACCGCTGGCTACCAATACAAATGATCAAACAGTCACTCAACCGCAAATTCAGTCTCCTTTGGTTTATTTGAATTTAGAATCACATCCGAATTCATCTAATACTGAAGAAATAAAATTAGAAATATTGAATGAAGCAGTATCATTG…
Q2_P40714	1	1	P	3.99727	0.0457631	P	1.93815	0.0953104	P	0.972534	0.827052	P		Q2_P40714			JAP00621.S	Sm_newGenes_Orth_onlyJapon	SJCHGC01764 protein [Schistosoma japonicum] ||unknown [Schistosoma japonicum] ||25 kDa integral membrane protein (Sj25) (Sj25/TM4) gb|AAB88626.1| Sj25 [Schistosoma japonicum] ||SJCHGC02248 protein [Schistosoma japonicum] ||	CATACTGATCTATTTGTGCTTCAGTTTTGGAATCATTCATGGTGTTTACTTGCTTTTCTC	Smp_154200	CD63 antigen, putative	Smp_scaff000167	29659	33008	Q2_P40714	ATGATCATGTATCTATATCTGTGTACTCTGACTATTGTTATGCTTATTGAAATAGGCATAGCAACATCATCCAAGTTAATGAAAGATCAATTCTTCACTGAAGCTCATCGTTCGTTGAATATGAGTGTTAAAACATATTGGACAAATCTTTGTTATCAAATGGAATTTGATAATTTACAAAAAACATTCCATTGTTGTGGTGCAGATTCATCGAATGATTATTCACATGTTAAACAACTTATACCGACTTCATGTTTATCTGGAATAAAACCATATTCACTGGGATGTGCTGATGCATTGAATATACTTGTGCAATATTATAAAACCATACTGATCTATTTGTGCTTCAGTTTTGGAATCATTCATGGTGTTTACTTGCTTTTCTCATTTCTGATGATT…
Q2_P37955	1	1	P	3.98405	0.0514694	P	1.1139	0.651613	P	1.10154	0.671753	P		Q2_P37955			C919540.1	Sm_noMatches_Gb_bothSt	none	GCACTATGTTCAGCTTGATCAGCAACAAATGTTAGAAATTCTCTAATATTAAGTCGTCCA	Smp_025380	calmodulin, putative	Smp_scaff000050	1051002	1059651	Q2_P35597,Q2_P17488,Q2_P37955	ATGCCATCTAAAAAAGAGGTTGATGAATTGTTAAGAATGTTTCGTGATATAGATAGAAATAAAGATGGTTACATTTCAAGAACAGAATTATTCACGAAGATTGGCACTACATCTCCAGATCGACAGAAAGTTCATGAATTAATTAGATTATTCGATATCAATGGTGATGGCATGATAAGTTTTGGTGAATATAAATTAATATTGGGATTGACAGGTCAATCAATCGATGCTTGGACACGTCTGTTTCGAAAGTTGGATAAAGATGGTTCAGGTACTTTGGATTTTCATGAGATTTGTTCACTATTTGGTGGGGATAATTCTTCTGAAGTGAGAAGATCTGTTCGAAATTACATGAAACGATATGATACCGATCGAGATGGACGACTTAATATTAGAGAA…
Q2_P27735	1	1	P	3.98009	0.048098	P	1.31737	0.270821	P	1.68783	0.136609	P		Q2_P27735			C900705.1	Sm_Orth_inOther_sp	TPA: gag-pol polyprotein [Schistosoma mansoni] ||TPA: gag-pol polyprotein [Schistosoma mansoni] ||SJCHGC02198 protein [Schistosoma japonicum] ||TPA: gag-pol polyprotein [Schistosoma mansoni] ||PREDICTED: similar to zn-finger CCHC type and RNA-directed DNA polymerase and Integrase catalytic domain containing protein family member (1E419) [Strongylocentrotus purpuratus] ||	AGAGTTTTGCAAACGGCCATCTATCAAGCATCTCCGCCCCCCGACTTACCACTTACAATC	Smp_133790	run and tbc1 domain containing, putative	Smp_scaff000041	226582	252830	Q2_P20418,Q2_P13563,Q2_P27735,Q2_P20495,Q2_P33417	ATGCTTTATATAGAAGAGAATCTTCCATGCCCATTCGTCGAATCATCTGCCAATCGACGTGCTTGGTTGACCTGCTTGGAATTCTCTCATACTCATACACTGGGTATATCAAGTCTAGACGAATACGATGCCAGATATAGTTCAGTTGGATCTACCGTCGATGAAGATGATGATCAATTATGGTCAAGAGTAAACTTACGTTTAGTTCAGTCACCCAGACTAACAGAACTTATTCGAGGACAGGCCTTAGATGTAGAAGCCCTTGCTAAATCTGGTGAACAACTTGGGATTCCTCATTCTCTTCGACCTCATGATCTTTTCCGCACAATGCCAAATAATCTATGCTTCCATTCCTCAAATTCTACTGGTATTTCACGACTGCGTCGAGTTTTGCGTGCT…
Q2_P19472	1	1	P	3.9761	0.0460408	P	0.850036	0.36013	P	1.04502	0.74009	P		Q2_P19472			C802204.1	Sm_Orth_inOther_sp	SJCHGC09208 protein [Schistosoma japonicum] ||SJCHGC02020 protein [Schistosoma japonicum] ||similar to GenBank Accession Number AB063189 annexin B13a in Bombyx mori [Schistosoma japonicum] ||annexin max4 [Oryzias latipes] ||Hypothetical protein T07C4.9a [Caenorhabditis elegans] ref|NP_001022755.1| T07C4.9a [Caenorhabditis elegans] ||	AAAATTTCATCAGTGTATGACAGCATTGTGTCGAACTCCATCCGAATTTGATGCAATAGA	Smp_045550	annexin, putative	Smp_scaff000115	180965	198543	Q2_P33863,Q2_P34416,Q2_P07832,Q2_P27404,Q2_P19472	ATGAATCCTAATTACCCTGATTTGAGTGCATGGAATTTATCAGGATCACAAGATACCTTTCCTAATCAAGGTTCAAATTATCCAAATGGAAATTCAAGATATTCAATTGGAGGACCAGGTTATCCGATTGGAGATTCAGGATTCCCAGGAGAAAGACAAGGATTACCAATAAGCGGAGTAGGATTTTCAGTAGGGGGACAGGGTCCCGTAGATGGAAGGACAGGATTCATGGGAGGGGGTCCAGGGTTTACGGGGGGAACTTCGGATTATACATCAGGATACTATTCAAGTTCTGGAGGATTTCCATCTTCCAATCCAACTGGATTTAGATATTCACCACAAGGAGAGAATTGTTCAGGAAATAATCCATATCCTATTGCACAGTCATCAGGTTATGTT…
Q2_P10774	1	1	P	3.97205	0.047667	P	1.48225	0.180333	P	0.894138	0.546908	P		Q2_P10774			C905186.1	Sm_Orth_inOther_sp	unnamed protein product [Tetraodon nigroviridis] ||PREDICTED: similar to ENSANGP00000017086 partial [Apis mellifera] ||ENSANGP00000017086 [Anopheles gambiae str. PEST] ref|XP_316199.2| ENSANGP00000017086 [Anopheles gambiae str. PEST] ||similar to monocyte to macrophage differentiation-associated [Gallus gallus] emb|CAG31829.1| hypothetical protein [Gallus gallus] ||Hypothetical protein Y71G12B.23…	GTCTCACTCTTCTTTGCATCTTCTGTCTTCCATTTGTTCTCTTTGTTCTATATTAATGGG
Q2_P40766	1	1	P	3.9573	0.0595791	P	0.695676	0.510648	A	0.59556	0.41561	A		Q2_P40766			JAP05407.S	Sm_newGenes_Orth_onlyJapon	hypothetical protein (eggshell gene region) - fluke (Schistosoma japonicum) gb|AAA29872.1| ORF 2 ||similar to GenBank Accession Number M59318 hypothetical protein (eggshell gene region) - fluke (Schistosoma japonicum) hypothetical protein (eggshell gene region) - fluke (Schistosoma japonicum) ||unknown [Schistosoma japonicum] ||unknown [Schistosoma japonicum] ||unknown [Schistosoma japonicum] ||	CACGACTATATTACAGTGAGTTGAATTGAGAGGTGTGTAGAAAAATAGGACAGTGGAGAG	Smp_131110.6	expressed protein	Smp_scaff000029	810882	836307	Q2_P33244,Q2_P06946,Q2_P13188,Q2_P33048,Q2_P33199,Q2_P13376,Q2_P33232,Q2_P13268,Q2_P16055,Q2_P33306,Q2_P13456,Q2_P13236,Q2_P13239,Q2_P13242,Q2_P19598,Q2_P13433,Q2_P33170,Q2_P07243,Q2_P40766,Q2_P38859,Q2_P41225,Q2_P06290,Q2_P06427,Q2_P07062,Q2_P06929,Q2_P3ATTGTGGAGGTGGCTTCGATGAGGCCTTCCCTGCCCCCTATGGCGGTGATTATGGTAACGGTGGCAACGGCTTTGGAAAAGGTGGTAGTAAAGG	ATGACTATTCGGGTGGGTACGGTGGCGGTTGCTATGGTAGCGATTGTGATAGCGGTTATGGCGATAGTGGATATGGTGGAGGCTGTACTGGCAGTGACTGTGGCGGCGGCTATGGTGGTGGCTATGGTGGAGGCTGTACTGGTGGTGACTGTGGCGGCGGCTATGGTGGTGGCTATGGTGGAGGTTGCAGTGGTGGAGATTGTGGTAATTACGGTGGTGGCTATGGTGGTGATTGCAATGGTGGAGATTGTGGTAATTACGGTGGTGGCTATGGTGGTGGGAATGGTGGTGGTTGCAGTGGTGGCAATTGTGGAGGTGGCTTCGATGAGGCCTTCCCTGCCCCCTATGGCGGTGATTATGGTAACGGTGGCAACGGCTTTGGAAAAGGTGGTAGTAAAG…
Q2_P15238	1	1	P	3.94386	0.0648578	P	1.07139	0.86123	A	0.670372	0.510969	A		Q2_P15238			C914167.1	Sm_noMatches_Gb_singleSt	none	GCTCACTTCTTATACATCTTAGGCTGGCGAGACTATACTTTATGGACGACCTTTGAGCGA
Q2_P30335	1	1	P	3.94247	0.0506346	P	1.18926	0.464342	P	0.415471	0.22915	A		Q2_P30335			C904838.1	Sm_Orth_inOther_sp	SJCHGC04843 protein [Schistosoma japonicum] ||Hypothetical protein CBG19421 [Caenorhabditis briggsae] ||Hypothetical protein C27H6.1 [Caenorhabditis elegans] ref|NP_505566.1| AdaPTin or adaptin-related protein family member (apt-10) [Caenorhabditis elegans] sp|P90761|STNB_CAEEL Putative stoned B-like protein (Unc-41) ||ENSANGP00000022043 [Anopheles gambiae str. PEST] ref|XP_310748.2| ENSANGP00000…	ATGCCATCAAGTACAGTATCTGGCGCGACTGTACGTTCAATTAGCGTAGAGCACACAGGA	Smp_108630	hypothetical protein	Smp_scaff005220	504	962	Q2_P30335	ATGCCATCAAGTACAGTATCTGGCGCGACTGTACGTTCAATTAGCGTAGAGCACACAGGAAATGTGGAGAAATTTGTAAAATATCTTACCAAATATAAGTATACAATGGATATTGACTATCAGTTAGGTAGTCGTAAAGAGCCAGTTTTGAAATCCCTTCTAGATGAAAATACATCTAGTTTATATGAAACATCGAATGAACAAACATCGTCAAATCGAAAATATGAACAGAATGCTTCAAATAATAACATCAGTGATAATAACAATAATCACGCAATGGAATCAGAAGAATATCATCGTGTCAATAACGTAACAACAGTTATTTCTGACGAAGCACAAACAAACCAGACAGCACCGACAGAATTTGGTGATCTTTTAGGTTTGGGTGCAGAGTTTGAT…
Q2_P29954	1	1	P	3.92962	0.056146	P	1.25038	0.458352	P	1.06759	0.807714	P		Q2_P29954			C904307.1	Sm_noMatches_Gb_bothSt	none	CATTTAGCGGTTCCAAGTCTAGATCGAATAGATCTCCTCCTGCTGTTTATGAAGGTGAAC	Smp_139400	tensin, putative	Smp_scaff000070	617946	724279	Q2_P22751,Q2_P03453,Q2_P19256,Q2_P14712,Q2_P09740,Q2_P10186,Q2_P29954,Q2_P29478,Q2_P34630	ATGGTTCACATACTTAGTCGTAATAAAACATTCGATGAATTATCTATGCCATCTGCATGGATTGCACCATTTCCACCTGCCTCATTCAAATCGGATGATTCCCAAACTGATCTCATACATCAACGTATAAGTCCTAGTCTTATACAAACAACTCCATTGAATATTCATTCAACTATATCAACTAATCAATTAGATCATCAATTGAAAGATAAATCCAATCAACCATGGTTACAAAAATCTAAAGAATCATATGGAACATCATTAGTATGTAGTTTATCAGCTGAATTAGCTAGTGTTGGCAGACAAAGATTTCGTTTAACATATATAACAGATCGTTTATTAGTTGTTAGCTATCCACCTGAAGCAACTAAAACTGATCATAATGAAGGTGCTCGATGG…
Q2_P06825	1	1	P	3.91963	0.0548804	P	0.967429	0.907806	A	0.702276	0.424546	A		Q2_P06825			C811947.1	Sm_noMatches_Gb_bothSt	none	GTTTAATTGAACGTTATTACTACTCAGCACCAAGCAGTTCCGTGCTTGTTACTGACGCAG	Smp_157380	expressed protein	Smp_scaff000199	1060518	1105173	Q2_P00703,Q2_P16887,Q2_P32124,Q2_P20288,Q2_P01446,Q2_P23645,Q2_P26159,Q2_P06576,Q2_P06298,Q2_P25833,Q2_P06825,Q2_P26431,Q2_P16375,Q2_P36634,Q2_P12318	ATGGATGTATTAAAACAACCAAGGGAAATAGCTGATAATGGCAAGAATGCATGTGAAACACCGAATTTCGGTTATACCCACCAAAGTTTGGAAGATGAAATGGTTAGACAACAAACAATTGAAGGATCATCAAAATGGATCAGAGAAAGTGTAACCAGTTCGGAACGAGTTGAAACTAATAAAGACTGTTTGCATTATTTAGCTGGGATTACAAGTATGGAAGATATATATTCTGATGTTGCAGCATTCAATGCTAAACGTGCATTGAAACTTATAATGGAAAATCTCGATAATAAGTTTTGGAGAAGAAAATTATCTGGACCTATCAATCGATGCTGGCAAAATCTTGGTCGATATTCAGAATTAGCAACTATACATCTTAAAAATGCTGCCGATTTT…
Q2_P25610	1	1	P	3.9168	0.046433	P	1.473	0.160505	P	0.764799	0.226842	P		Q2_P25610			C810611.1	Sm_noMatches_Gb_bothSt	none	CCTCCCGGTGAGCTTCTGTGTTGAAATTCATGTAGAAAAATAATGTAAGAGTTTACTTTA
Q2_P22124	1	1	P	3.90677	0.0465607	P	1.76229	0.111255	P	1.18429	0.340706	P		Q2_P22124			C805821.1	Sm_Orth_inOther_sp	Hypothetical protein CBG18975 [Caenorhabditis briggsae] ||Hypothetical protein ZK1055.6a [Caenorhabditis elegans] ref|NP_504679.1| ZK1055.6a [Caenorhabditis elegans] ||Hypothetical protein ZK1055.6b [Caenorhabditis elegans] ref|NP_504678.1| ZK1055.6b [Caenorhabditis elegans] ||Hypothetical protein CBG18976 [Caenorhabditis briggsae] ||Hypothetical protein ZK1055.7 [Caenorhabditis elegans] ref|NP_5…	ACCCGGTATAGGTGGTACAGTTCCACATTTAGGCATACAAAGAGTACATTTTCGTAGAGA	Smp_139100.2	expressed protein	Smp_scaff000068	798240	882681	Q2_P32368,Q2_P34466,Q2_P22124,Q2_P00144,Q2_P18259,Q2_P37156,Q2_P10443,Q2_P09413,Q2_P29155,Q2_P23559,Q2_P25819,Q2_P30217	ATGGTCACAACTGTTCAGCTAACAGAAAACGGGTCAGTTGACCATAAGAAAGTGGTATATAAATTAGGCGATCAACCCCCACCTTTGGCTACTGAAAAAGTAGAACAAATAATTACCAGTCAAGATTGTGACAGAAGTGATATCGTGTTAGTAGAGTCAGGTGAGTTCCTTGAGGAAGATCACGCTGATTGCTCCTCGAAAGAACAAGAATTTGGGTTGGATAAAGTTACTTGTTATCAACAATTGGATATAGTTGATGACGAAGGAGCCTTAGTATTCGACAACGACCTTCCATCACCTCCGATTTCAGTTTGTGAAGAGTTACACAAAGAGGATACTGGGGAATTATCACCATTTCCTTTGACGCATTCAGCAATTCCAGAAAATTGTATCAAATCC…
Q2_P27531	1	1	P	3.89989	0.0468198	P	1.58108	0.139132	P	0.707098	0.193069	P		Q2_P27531			C900211.1	Sm_Orth_inOther_sp	SJCHGC02708 protein [Schistosoma japonicum] ||unnamed protein product [Tetraodon nigroviridis] ||sclerotome-related helix-loop-helix type transcription factor [Takifugu rubripes] ||class II bHLH protein scleraxis [Gallus gallus] gb|AAM33337.1| bHLH transcription factor scleraxis [Gallus gallus] sp|P59101|SCX_CHICK Basic helix-loop-helix transcription factor scleraxis ||TPA: class II bHLH protein …	AGCATCATCCTATATATCCCATTTACATGCTATATTAGTAACTGGTTCAGGCCCCGCAGA	Smp_015670	paraxis, putative	Smp_scaff000027	463534	464199	Q2_P27531	ATGGAAATGTCTATTAATTCTTATGGTAAACGTAATTGGACTGATCAAGATTATTTATTATCTAATTATACTCAACATTATAATGATAAACAAAATCATTTATCCTATTGTATAACAGATACATTTAATCAATGTTCAACATTACATGATAGTAACAGTACTAATAATATGGATCATGTACCGACAACGACAACATCCTCATCGTCGTCATCGTCAATGTCGTCATCGTTGTCATGTCAATATCAACCACCAATCAAACGTGTAGCTAATGAACGTGAACGTACACGTACAGCTAGTGTTAATGATGCATTTCTTATGTTACGTAATTTAATACCAACTCAACCAATTAATCGTAAATTATCCAAAATTGAAACATTACGCTTAGCATCATCCTATATA…
Q2_P02927	1	1	P	3.89181	0.0480217	P	1.82781	0.112522	P	1.53454	0.159385	P		Q2_P02927			C805804.1	Sm_noMatches_Gb_bothSt	none	ATGCGTAAAATGAATGAAGCAATGCGTGCATTGATGGAGAAGGAACCAAGTGAAAACAAG	Smp_134570	expressed protein	Smp_scaff000045	606449	671833	Q2_P02927,Q2_P22112,Q2_P41340,Q2_P29078,Q2_P09323	ATGTCATCATTTAGTACTGATACTACAGGATTATTTACATCCGCTAATATTAATAGTAAAACTAAGAAAGAATGTTTTAATTTTGAACCACAACAATGGCGTAAATCTGTTTGTAAAAATTGTTTTCGTACACAACCTGAACATTATAAGTCCAGCAGTAATAATTCAAAGGATGAAATGAATTCAACTTTAAAATCTCAATTATCATTTGATAGTAATTCACGTGATTCATCAATTAGTAAAAATAACAATGGATTATTTGGTAGTAATGCAGCAGCTAGAGCTGCTGCACGAAAAATTGCAGTTGGACAAAGATATTCCGATTTAGATCTTCGTAATCATGAAGTTAGAAAATCATCTAATCATCTTATGAATACAACCATTGGACAACCACAACCA…
Q2_P12731	1	1	P	3.88821	0.0504411	P	1.93321	0.114454	P	1.81357	0.126286	P		Q2_P12731			C909177.1	Sm_noMatches_Gb_bothSt	none	CAAGAAACAAATCCAAGAAACAGAACGAAAAGGAATGGTAGAATCCAAAATGAAAAGCTG
Q2_P26575	1	1	P	3.86679	0.0475128	P	1.54801	0.150269	P	0.895997	0.51015	P		Q2_P26575			C812161.1	Sm_noMatches_Gb_bothSt	none	TATGTCAAATGCTGTCACAGGTCCATTATTATTAATTGCTACATGCTCAAACTATCATCG	Smp_080820	G-protein coupled receptor, putative	Smp_scaff000307	10601	27611	Q2_P26575	ATGATTGGTGTATTAAATATCCTGTATATGGATTCCTGGTCTCGTGAAGCTCAACTTGCGTATGATGTTATTTTAATAGTAGCAATTTATGTTTTACCACTGATAGTTGTGTGTTTAAGTCAACATGTTGTCACAGTGCACTTGAAACAGTCACAAAGACTATTAATGCTTTCTGGATATCGTAATACAACAGCATGGACAAGAAGACGACAGCGTCTGACAAGACTATGCGTGTTAATGGCAGCACTGTTTGTTTTATCTTGGTCACCGAACCATGTATGTAATCTGTTGACAAAAACATTTCATATTAATTATCCAGTAACTGAAATTTTACTTGATTATTCAATGTGTTTAGCTATGTCAAATGCTGTCACAGGTCCATTATTATTAATTGCTACA…
Q2_P26734	1	1	P	3.86485	0.0472172	P	1.4397	0.175501	P	1.43821	0.174986	P		Q2_P26734			C812396.1	Sm_noMatches_Gb_singleSt	none	TCAACAATCTATTCAGCTACAAAAACACCACCACCCCCAACAACAACAACAAGACCAACA
Q2_P39850	1	1	P	3.85786	0.0573473	P	1.4426	0.291739	P	1.38878	0.317342	P		Q2_P39850			JAP08553.C	Sm_newGenes_Orth_inOther_sp	similar to GenBank Accession Number AB010055 outer arm dynein light chain 1 in Anthocidaris crassispina hypothetical protein similar to GenBank Accession Number AB010055 outer arm dynein light chain 1 in Anthocidaris crassispina [Schistosoma japonicum] ||PREDICTED: similar to CG12363-PA [Strongylocentrotus purpuratus] ||PREDICTED: similar to hypothetical protein 4833401D15 [Gallus gallus] ||outer…	CTTATGCATCGGCCATATTTTCAAATTCAAAGATATTTGCTGTTGGCATTATACATGCTG	Smp_028370	conserved hypothetical protein	Smp_scaff000059	547913	548927	Q2_P39850	ATGCCATATACGGGTTACAGCATTAACGAATTACGAAATTTAATTCAAACGACATTGGATCATACATTGAAAGATGTTAACTACGAACCATTACAAGCACGTGTTTTATCAATGAATTTGGCAAATATGTTAAGAAAAAATGTACGTGAATTAAACACGCCATCAAGGTATAAATTTGTCGTACAAGTTCATATTGGTTCACCGGAACATAATAGTATATTTATTGGTAGTCAATCTATATGGAATATTGAAATGGGTGATACTTATGCATCGGCCATATTTTCAAATTCAAAGATATTTGCTGTTGGCATTATACATGCTGTATATTTTGAATAA
Q2_P22961	1	1	P	3.84777	0.048639	P	1.31695	0.25446	P	0.849369	0.429886	P		Q2_P22961			C806926.1	Sm_Orth_inOther_sp	MGC83509 protein [Xenopus laevis] ||glutamate transporter [Xenopus laevis] ||solute carrier family 17 (sodium-dependent inorganic phosphate cotransporter) member 7 [Rattus norvegicus] pir||I59302 brain specific Na+-dependent inorganic phosphate cotransporter - rat gb|AAA19646.1| brain specific Na+-dependent inorganic phosphate cotransporter ||unnamed protein product [Mus musculus] ||solute carrie…	GGAACAACAAAGGGACAAAATGTTAATCCATATCATCAAGGTTACTAAAGGTAGCACAAA	Smp_129060	solute carrier family 17, member 7 (vesicular glutamate transporter, putative	Smp_scaff000021	1176025	1194459	Q2_P21200,Q2_P22961,Q2_P19980	ATGGGACATTTAAGTTTGAAATATTTCTTAACGAACAAAGGAGTTGTCAAGCCTGAAACCGACGCAGGCTATGGACAAATGAACACTGATGGATCAGGTGGGACAGCGTACGCTGATAACACATGTCAAGGAAAATGCTTGTACTTCTTATGCTGTCATTGTTCAAAGCGTTATTATACGGCATGGCTATCAAGTTTAGGCTTTATGATTACATTTGGTATTCGTTGTAATATGAGTTGGGCTATGTTGACTATGCAAGCTAGACACATAGCAGCAAATCTGTCTCATTTACCACATTCTAAACATTATGAGCATACACATCATGAATCTGATTTCTATTGGACAGCTGGTCAAAGAGGATTTGTGGATAGTTCATTCTTTTATGGTTATTTAATAACT…
Q2_P09745	1	1	P	3.83937	0.0490865	P	1.60718	0.150732	P	1.04937	0.771747	P		Q2_P09745			C903681.1	Sm_Schisto_Orth_only	SJCHGC05294 protein [Schistosoma japonicum] ||	AATCGACGTACAAGCAACAAGGACGAAAACCTAGTCATGCTACAAATCCATCACGTGCCG	Smp_093160	STARP antigen , putative	Smp_scaff000519	20426	38163	Q2_P35646,Q2_P09745,Q2_P13340,Q2_P33180	ATGGATGATGATCACGAACTACCCTCTATTGAAGCTGGAAATTATTCTAGAAATCTATCTAATGTACCAAACAAAAGTGTTTCTGTCAAAACGATAACACTACAAAATGGTAACGATAATACTACAAACATTAGATGTCCTAAAAATACTAATTCTACACTTCCACCAAACCTAAATCATGCAACTACATTTGATACTAATCGAATAACAAATAACAAACCGATATCACACAATTCCTCTACTAGAACTGCTATTGTTTCAAGTTCTGGTATAATAAATTATCCGTCAAATAGTTTTACAAATACTGTATCTCCCGTGGGATCATTATCTTCAGTAGTAAGGTCAAATTCTATTGGCAATTCATTAAATATTAATCAACCAACTTCCATAACCACAAGT…
Q2_P03691	1	1	P	3.83146	0.159325	M	1.46044	0.195868	P	0.283709	0.156734	A		Q2_P03691			C807010.1	Sm_noMatches_Gb_bothSt	none	AGCATTCTGATGAGGATATTGACTCCGAAAATATGACGAAGTATCAGAAAGATCTGAACA	Smp_175980	expressed protein	Smp_scaff000612	115730	138188	Q2_P39937,Q2_P20248,Q2_P03691,Q2_P23021	ATGGAAAATATTTTTCTATTCACAATTCATTTGGAAAAAAAGAACCCAATGAAAGTTGAAACATATGGTATGTTACTTGGGGGATTGTTTCTGAGAAATATTGGTGGACTTTTGATTGCGGAACAGATTTACCACCCAGGTCAACTACCAAGTGGAAGTGTTCCTTATGGATACAATGCTAGTTTATCGAATTCCACTTCTTACAATGAGGAAGAATATCCTTTTAATATAACCGATCCACGTACTCAGTTTGCTGCTCTTTTATTGGTAAATCCAGTTTTATCTGGAGTTTTAAGACAACTTGCTTTGACTACAATTCTGACTCGGGCTGGTTTGGGTCTTGATCCTCAAGCATTGAAACAAGTATGTGGTAGTGTATTTCGTCTTGCATTCATACCA…
Q2_P08776	1	1	P	3.83133	0.0631078	P	0.725839	0.541041	A	1.24013	0.495157	P		Q2_P08776			C902265.1	Sm_Schisto_Orth_only	SJCHGC09604 protein [Schistosoma japonicum] ||	CTCCCCCATCTTCCCTACAATAAAACACAGTGATAAACTTCTTTTTTCTAACTTGTTAAC
Q2_P06276	1	1	P	3.82825	0.0476575	P	1.03529	0.800501	P	0.752077	0.234794	P		Q2_P06276			C811084.1	Sm_noMatches_Gb_bothSt	none	ACCACAAAGATACCAGTGAATAATCCCCCTACATCATTTAATAATTCACTGCCTCCAGGT	Smp_162260	phosphatidylinositol-binding clathrin assembly protein, putative	Smp_scaff000255	535115	562792	Q2_P32787,Q2_P12949,Q2_P06276,Q2_P25803,Q2_P25879	ATGAGTGCTAAAGCTGCGAGCAAGGTTGTTAAGCAGTTGGCTGGGAGTGGGACAGGTCAGAGCTTAATGGATAGAGTCACGCAAGCAAAGTATAGTTTGGCAGGTTCTGGTCTTGGGAAAGTCGTAGCGAAAGCGACCACAGAGGAAATAGGTGCTCCCAAGAAAAAACACCTTGATTATCTGGTAAACTGCAGCAATGAACCTAATGTATCTATCCCACTACTTGCTGGACTTCTTGTGGAAAGGACACAAGAAAAGTCATGGGTGATTGTTTTCAAAGCTCTTATAACCACTCACAATCTTATGAATTTTGGGAATGAGAAATTTTCTCATTATCTTGCCTCAAATAACTGTCCAATTGATCTCCCACATTTTAATGATAAAACAAGCTCTCAATCT…
Q2_P32661	1	1	P	3.81983	0.0645877	P	0.28862	0.376056	A	0.610884	0.454269	A		Q2_P32661			C909393.1	Sm_noMatches_Gb_bothSt	none	CGATAAAGCGGTCTTCCAGTGTTTCCATATTTTCAATGTTGATCTAGCTTAAACTGATTA	Smp_001070	hypothetical protein	Smp_scaff000001	3609443	3674158	Q2_P12842,Q2_P32661,Q2_P23943,Q2_P04437,Q2_P03364	ATGTTTTCAACATCATTGAATACATCTTCATCTATACCATTCATTGAAAAATGTTCAATTCATGTACAGAATATGGAATCAGCTGTCGGCTTCCTACGTGGTTATATTAGTCCAGTTCTTGTACTATTTGGTGTATTTGGTAATATGTCAGCATTTTATTTATTTTTAACCCATAAACCATGGAATCGTTTTTCTATTTATGTGATCACTTTAGCTATTTCTGACAGTCTTGTCTTAATAACAAATACATTTTTGGATGATTTCCTTGGAAGAGGTTTATATTATATAACTAATCAAAGCATCATTATTAAATTAGATACCTTCTCATTGTTGTCATGTCAATTAATGGAATTAATTGGTACATGGTTTGTATTTAATTCTGGTTGTTTATTAGTTGCA…
Q2_P03105	1	1	P	3.80776	0.047489	P	1.13193	0.435086	P	1.36259	0.199838	P		Q2_P03105			C806114.1	Sm_noMatches_Gb_bothSt	none	TTCGCCCTCTCCCTCTACCTCTTCCTCTACGTCCAGTAGTAGTAAGACGTGAACGTTTAT	Smp_162940	amine oxidase, putative	Smp_scaff000259	483272	499658	Q2_P00429,Q2_P17885,Q2_P22353,Q2_P09010,Q2_P03105,Q2_P01436	ATGTTTGATGTGGTTGTTATCGGTGCAGGTATATCTGGACTGGGAGCTGCCCACCTACTCACTCGGGAATCATATAGTGTTCTAGTATTGGAGGCACGCAATCGTCCAGGCGGCCGAATACATAGCGTGCGCCTACCCTCACTATCAACACCTGTTTCTAATGTCCAATCAAGTATCAATCATGATAACCTCAGTACTTATCACTTCCATATTGATGAACAAAAACCTAATACGTCAGTACATGAATCATCCGATTCTGATAGTTCCATGTCATCTCCTTCTCTTCCATCTGGTCACCAATCATTTGATCGTCAACTGGATGATGAAACTAATTCAGATTATTCTGGTCCGATTGATGTTGATCTTGGTGCGAACTATTTAATTGGTTGTTCAAATCGA…
Q2_P22112	1	1	P	3.79749	0.0643549	P	1.69765	0.220419	P	0.893295	0.773515	A		Q2_P22112			C805804.1	Sm_noMatches_Gb_bothSt	none	TTCACTTGGTTCCTTCTCCATCAATGCACGCATTGCTTCATTCATTTTACGCATTTGTTC	Smp_134570	expressed protein	Smp_scaff000045	606449	671833	Q2_P02927,Q2_P22112,Q2_P41340,Q2_P29078,Q2_P09323	ATGTCATCATTTAGTACTGATACTACAGGATTATTTACATCCGCTAATATTAATAGTAAAACTAAGAAAGAATGTTTTAATTTTGAACCACAACAATGGCGTAAATCTGTTTGTAAAAATTGTTTTCGTACACAACCTGAACATTATAAGTCCAGCAGTAATAATTCAAAGGATGAAATGAATTCAACTTTAAAATCTCAATTATCATTTGATAGTAATTCACGTGATTCATCAATTAGTAAAAATAACAATGGATTATTTGGTAGTAATGCAGCAGCTAGAGCTGCTGCACGAAAAATTGCAGTTGGACAAAGATATTCCGATTTAGATCTTCGTAATCATGAAGTTAGAAAATCATCTAATCATCTTATGAATACAACCATTGGACAACCACAACCA…
Q2_P37801	1	1	P	3.79712	0.0693827	P	1.04781	0.908454	A	0.900257	0.809531	A		Q2_P37801			C919251.1	Sm_Orth_inOther_sp	Rtdr1-prov protein [Xenopus tropicalis] ||unnamed protein product [Mus musculus] ||PREDICTED: similar to Rhabdoid tumor deletion region protein 1 [Gallus gallus] ||PREDICTED: similar to Rhabdoid tumor deletion region protein 1 isoform 1 [Canis familiaris] ||PREDICTED: similar to Rhabdoid tumor deletion region protein 1 [Strongylocentrotus purpuratus] ||	CAGGTGTAGAGGCAATCATTAAAGCAAAATACATTGACTTATTAGTGAGATGTGTTGAGA	Smp_151730	rtdr1, putative	Smp_scaff000148	127537	138240	Q2_P37801	ATGGCACTGGTGACTATAAGTTTGAAACCGCCTCCGAACGTTGATCCAACAAAGGCTACTTTAGCCTACGGGAGGTTAGCCATAAAAAGGATTAATAGAGAATTGAAAGATACAGAACTAATAATACGCCAACGCGCTGTTAAAGCTTTATGTGATTATCTGCACGATCCTGAGCATATTGAAGAAGCAATTAATGAAGGCACTATTTGTTCATTGAGCTTTTTGTTAAAAGACGCCGACATACCTTGTAGGGTGTATTCAACAGAATGTTTTGTAATCATAAGCCAACACGCAATAGGTCGAATGGCTGCGTTGAGGCACAATATTTTGGAGTCTTTCGAGCCTCTTCTAGATTTCAAACAACCTGATGTAATCAGACTAAATACGCACAAAGCTATC…
Q2_P30686	1	1	P	3.79622	0.0523452	P	0.772745	0.429509	P	0.797283	0.441237	P		Q2_P30686			C905417.1	Sm_noMatches_Gb_bothSt	none	TTCGCTCTGCTCTCCTCTTATAATCAACCATCAATGTCTTGATATGTTTCTCCTGCTTGC	Smp_124100	expressed protein	Smp_scaff000005	2159836	2199828	Q2_P01866,Q2_P33702,Q2_P13833,Q2_P10890,Q2_P33130,Q2_P19195,Q2_P30686,Q2_P13284	ATGTGGCAAGAGGCACGCAAGCAGGAGAAACATATCAAGACATTGATGGTTGATTATAAGAGGAGAGCAGAGCGAAGAAGAGATTATTATGAGCGCATTAAACAAGACCCAATTAAGTTTCTTCGCTTGTTTGGCAGATCTTCAAAGCTTCATCTGGACTCGGAGGTGACGAAGGCTGCTGAGAACCCTAATAACATGATGCCTTGGGTTGGAGACCCGTCCATTATGATCGATCGCTTTGATGTACGGGCTAGCTTGGAACACTATGACACTCGAGTGGCTGATGATATCAAACTTTCGTCGACAGAAAGAATCGAAGCCAGACTATGTAACTACGAACGTTATCGGTGCCTTATTCATAATGAATATGCATCAGTCACCGAAGCAATGGCTTTGAAA…
Q2_P01382	1	1	P	3.79429	0.0563926	P	1.17019	0.561158	P	1.02783	0.911267	P		Q2_P01382			C803144.1	Sm_Schisto_Orth_only	SJCHGC07792 protein [Schistosoma japonicum] ||	CCAGCTCGACGAAATTGGCCACCTCCGCCACAACCGGTACAAGAGTACAACATTCCACCT	Smp_125480	expressed protein	Smp_scaff000008	2035398	2066381	Q2_P01382,Q2_P20087	ATGACATATGTAGAGAAAAGATTAATTCTACGTAATGGACCACCGTGGGGATTTCGACTTTATGAAGATTTTATGGAAGGATTGATTGTTGCTAAGATAAGGCATCGTAGTCCTTCTGAACAAGCAGGATTGCGTGAAGGCGACCATGTATTGGCAATTAATGGTGTAGATGCATTGGATATGTCACATGCGCAAGCTGTACAAATTATTGATTTTGCATCTTATACATTAGAAATAATAGTAGGAAGATATGAACGACATAAAAATACAGAAACAGTCTATATGGATAACAAAGCTTTATTATCTAAGCAAAAACCACAAGAGATCACTACAACTGAATTACAGTTATTCTGGGAGAAAGAAATGCCACTGAAACCAGCTCGACGAAATTGGCCACCT…
Q2_P17024	1	1	P	3.79256	0.0502545	P	1.1784	0.434057	P	1.21776	0.368192	P		Q2_P17024			C918200.1	Sm_Orth_inOther_sp	PREDICTED: similar to DNA topoisomerase II alpha isozyme partial [Strongylocentrotus purpuratus] ||LOC398512 protein [Xenopus laevis] ||LOC398512 protein [Xenopus laevis] ||Top2a protein [Danio rerio] ||topoisomerase 2 [Danio rerio] ref|NP_001003834.1| topoisomerase 2 [Danio rerio] ||	TGCTGCCGATAACAAAGTTAGAGATCCTACCATGTCATGTATAAAGATCGACATTAATCC	Smp_065840	DNA topoisomerase II, putative	Smp_scaff000201	333019	354483	Q2_P20471,Q2_P02019,Q2_P20588,Q2_P27071,Q2_P25841,Q2_P17024,Q2_P26747,Q2_P06308,Q2_P07461	ATGGATGCTGTTGTGCTACCACAACCTAACGGAGACATTCTAAGCAGTCCTGAAAATGGCGTCTCGGGAGAGGCTGTCAAGAAGCGGTTGTCAGTTGAACGGATTTATCAGAAGAAAACCCAGTTAGAACACATACTTCTGCGGCCTGATTCTTATATTGGTTCCACATTGAAAGACACTCAGCAAATGTGGGTCTTGGATGAGAGTCAGCAGCATATGGTCAATCGCGATATCACATTTTCTCCTGGTCTCTATAAAATTTTCGATGAAATTCTGGTAAATGCTGCCGATAACAAAGTTAGAGATCCTACCATGTCATGTATAAAGATCGACATTAATCCTGCTGAGAATATGGTCCGCATTTGGAATGACGGCAAAGGGATCCCAGTTGTTCACCAC…
Q2_P02897	1	1	P	3.79143	0.0575592	P	1.63184	0.202521	P	1.01597	0.953364	P		Q2_P02897			C805742.1	Sm_Orth_inOther_sp	PREDICTED: similar to PTK7 protein tyrosine kinase 7 isoform a precursor colon carcinoma kinase-4 protein-tyrosine kinase PTK7 [Pan troglodytes] ||PTK7 protein tyrosine kinase 7 isoform a precursor [Homo sapiens] ||PTK7 protein tyrosine kinase 7 isoform a precursor [Homo sapiens] emb|CAI13783.1| PTK7 protein tyrosine kinase 7 [Homo sapiens] gb|AAN04862.1| transmembrane receptor precursor PTK7-1 […	CCCTTAACATGTACACAAAAGATGAGTATATGCAAGCAATTAGCTCTTGGTATGGATTAT	Smp_173380	tyrosine-protein kinase-like	Smp_scaff000540	6497	37678	Q2_P02897,Q2_P08377,Q2_P40280,Q2_P38808,Q2_P28077	ATGGAAAAATTAGTAAACTGTAATATATTTGTCTATGGATACGCTAACACGATCATATGGCATAAAAAAGATGAGCATCAATCAATTCCTACTTGGCCTCCACCTTCATCATCTTCAATAGTGGATGAATCAAAATTAAATGGTCCTAGGCCTAGGATTTATGCTTTACGTGGACGTCATTTAGTAATTCATTCCGTTACTGAATTAGATTCTGGATCATATGAAATGATTTTAACTAATACTGCTGGTCGTGCTTCTATTGTGTTTGATATTTTAGTCAATTTCCCACCTGAATTCTATCAACCATTAACTCATGAAGAGCATGCTTTAGATGAAGACAGTTCCATTACATTAGATTGTGGTATTAAGAAGCGTTCAATTCCTGGAAGTATTGTCTAT…
Q2_P41196	1	1	P	3.78193	0.0487634	P	1.44493	0.184256	P	0.750618	0.268245	P		Q2_P41196			JAP07777.C	Sm_newGenes_Orth_onlyJapon	SJCHGC03897 protein [Schistosoma japonicum] ||	TCTGAAAATAATTTAAATATGGGTGTTGTACCACCGCCCAATTTGAATCCATTTGCATCA	Smp_126290	conserved hypothetical protein	Smp_scaff000012	386295	410446	Q2_P41662,Q2_P41659,Q2_P41196	ATGGCTATAATAAATTCACTATACTTATATTGTACTGGGTGGAAAGCAACACAACAAACATATCAGTATTGTAGAAATCCTTTACATCATCATAAAAAGCTTTTTAATCCACGACAACGTGGGTCGAATTCAGTTCGACTACTGTCAGGACCTAATGCTAAAAGTAATAATAGAAGTATTTATGGTTGTAATATGCGCAACAACAGTCATACTGATAATACTGGTAATTCGAAAAAGTCGAAAACAGTAAATTCAAGTTATTCAACAAGTATCATGAACTGTGAACAAGATTCATTTCGAGACATTAAATTATGTTCCAATTATTCTGAAAATACAAAGTTTGGATTAATGAAAATTATACGTACCTGTAACCTGATGAGTTTTCTATTAAATGAGAAA…
Q2_P13842	1	1	P	3.77607	0.0488283	P	1.2799	0.269052	P	1.68813	0.125911	P		Q2_P13842			C911315.1	Sm_noMatches_Gb_bothSt	none	CATCTAACCCCTCCTCTCCTCTGAAAGACAAGAGAATACATATGCGCACACTCATTTGTC	Smp_128380.3	glutamate synthase, putative	Smp_scaff000019	276473	319758	Q2_P02448,Q2_P19652,Q2_P33973,Q2_P14095,Q2_P13842,Q2_P33710,Q2_P30039,Q2_P31552,Q2_P11756,Q2_P26332,Q2_P11956,Q2_P31780,Q2_P01102	ATGATGGCTCATAACGGAGAAATCAACACACTACGTGGCAACGTAAATTACTGTCGAGCGCGTCAAAGTCTAATGTTCAGTCGTTATTATACAAAGGCACAAATGTCAAAATTATTTCCTATCATTGAACAAGGAATGTCTGATTCAGGATCATTTGACAACATGATGGAATTCTTGTGTCAAGCTGGTGACTACAGTCTTCCAGAAGCTGTAATGATGATGATTCCTGAAGCATGGCATAATCTAGATCCAGAAAAAGGTGAAATGTCTAGAGAGAAATGGAACTACTTCAAATGGGCTGCTAATAGTTTTGAACCTTGGGATGGACCAGCTCTAATTGTATTTTCTGATGGACGTTATATTGGTGCAATACTTGATCGTAATGGTCTTCGCCCAGCT…
Q2_P16187	1	1	P	3.77389	0.0521442	P	1.58305	0.17486	P	1.90241	0.116583	P		Q2_P16187			C916564.1	Sm_noMatches_Gb_bothSt	none	GGATCAATCATTCATCCCAATAAGTTACGACATACGGGAGTGAGTTGACAAATATATATA	Smp_137370	pctaire1, putative	Smp_scaff000058	500187	546727	Q2_P36079,Q2_P36433,Q2_P16187,Q2_P40997	ATGACTAAAGTTGATGTATGCAAATGGTCACCAATAAGTTTCAACCGATTTTTGTCTCATGAAAACAATGTTAAAGATAACATTCCTAATTACGGATTCAGCTGTCAAAGTTCTGCTTCGGAGAATGCAAACTCATCAAAAAGTAGCAGATGCTCTGAGTCTATAAATAAATTCATGTTTGAATGTAGTGTAGAAGAATCGAAATCAAAAAGGAATCACACTAACAGCCAAAAAGTAGTTTCTTCGCCCTTAGTATCTGGCAATAAAGTTGCCAAATCAGTATTCATATTAAAAGATACAAGAAGTCATCAGTTAAACAAGGGGGCGACTTTGAAACGAAATGGCAATTCAGACATTACAATACATGAGGATTTGATAAAAGCCAAATCCACGGAAGAA…
Q2_P32334	1	1	P	3.77184	0.0495043	P	1.68509	0.133738	P	1.86344	0.109342	P		Q2_P32334			C908712.1	Sm_Orth_inOther_sp	PREDICTED: similar to serotonin receptor [Apis mellifera] ||type 1 serotonin receptor [Panulirus interruptus] ||5HT-dro2A receptor (serotonin receptor) [Drosophila melanogaster] ||RE57708p [Drosophila melanogaster] ||CG16720-PB isoform B [Drosophila melanogaster] gb|AAF57603.1| CG16720-PA isoform A [Drosophila melanogaster] ref|NP_725849.1| CG16720-PB isoform B [Drosophila melanogaster] ref|NP_47…	TTAATGGTTGCAACACTTCCAATGCCAGTAGCCGCTATCTATGAAATCTCTGAAGATTGG	Smp_149770	serotonin receptor 1a, putative	Smp_scaff000131	169188	204983	Q2_P10618,Q2_P32334	ATGGTTGCAACACTTCCAATGCCAGTAGCCGCTATCTATGAAATCTCTGAAGATTGGTGGTTGGATTGGTATCAACAAGTGAAAGCTACTATGCAGTTGAATTCCTTTCTAAAGTTCATTGAATCTAACAGTATATTGCAAAAAAAGGCATTATGTGATTTCTGGGTATGTTCCGATGTACTTTGTTGTACAGCATCAATACTTCATTTAGTCGGTATAGCATTAGATCGTTATTGGGCTGTAACAAATGCAGAATATATTCGTCGAAGAACAGGTCGTCGAATAGGAATTATGATTGGAATATTTTGGTTTTTATCTGTATTAATTTCAATTCCAGCAAGATTTCATACTACAAGATCATATAATTATGGTAGTTATACATCTGATTTAAATTTAAAT…
Q2_P38436	1	1	P	3.77124	0.068669	P	1.13435	0.735883	A	0.928096	0.846131	A		Q2_P38436			JAP03370.C	Sm_newGenes_Orth_onlyJapon	SJCHGC05567 protein [Schistosoma japonicum] ||	CGGGGGTATTCTTTAGGATTATTTGGATCAGTAGGTTCAATATTGGATTTCAAGAACTAA	Smp_156010	nuclear transcription factor, X-box binding 1 (nfx1), putative	Smp_scaff000189	572116	605640	Q2_P02104,Q2_P00651,Q2_P01478,Q2_P20324,Q2_P16323,Q2_P08063,Q2_P03757,Q2_P38436,Q2_P27741	ATGTATCTTGATGCCAGAAGTAATCCACGTCTATCTAGAGGTAACAGATATATACGTCAAGCAAATGGGACCACTCATCGTGCCTCTTCTCGTTCAGCAACATCAGTACACACTTACCGGTGTCCAAGTTCAGTAGCAGATAATTTTAACAGTGGATCTGGACATCGTAACCATTATAGACCATGTGACCGCCTTTGCTATCCGTATAGGAGAAATAATCCCTCGATGACTGTCAGTGGCTTTTTAGGCCCCCCTTCAAGAAACTTTGACCACAGAAGAGGTTCTCCATATTCCGGACATGAATTTGATGGCCATCAAATTATTCGGACGCTATCAACCTCTGAGTCTTCAACCAATCCAAACTATTCGGTTGAGTCCACCTACCTAGTTCAAACTGGT…
Q2_P16745	1	1	P	3.76549	0.0519581	P	0.560548	0.252481	A	1.20117	0.41356	P		Q2_P16745			C917677.1	Sm_noMatches_Gb_bothSt	none	TACTGCAGCCAAACCAGAAATCCGTTTTATCGATACAACTTTAAGTTCACCAGGGAATTT
Q2_P29917	1	1	P	3.75295	0.0587591	P	0.998698	0.99647	A	0.778951	0.525631	A		Q2_P29917			C904265.1	Sm_Orth_inOther_sp	SJCHGC03212 protein [Schistosoma japonicum] ||PREDICTED: similar to solute carrier family 13 (sodium-dependent citrate transporter) member 5 [Canis familiaris] ||unnamed protein product [Homo sapiens] ||PREDICTED: similar to solute carrier family 13 (sodium-dependent citrate transporter) member 5 sodium-coupled citrate transporter [Gallus gallus] ||unnamed protein product [Tetraodon nigroviridis]…	TTTACGATGTTAAGTATAGTCTGTACACTTACAGCAGGAGCGATGACTGAGTTCGCATCC	Smp_170080	sodium/dicarboxylate cotransporter-related	Smp_scaff000407	263877	349525	Q2_P13997,Q2_P33868,Q2_P33969,Q2_P14092,Q2_P33330,Q2_P29917,Q2_P26050,Q2_P24444,Q2_P37911,Q2_P17555,Q2_P38021,Q2_P08151,Q2_P36810,Q2_P04888	ATGGTACCTGGTAAGCCAGCTAAAGGAGGCTATGTTTTACTTCTTATGACTGGTTTATGGGTGACTGAAATCATACCGATTTATGTGACTGCTCTAATTCCATTGGTGTTTGGACCACTACTTGGGATAGCACCAGCATCAACTATTTCTCCCTCCTATACAAGAGATACAAACATGCTGTTTTTCGGGGGTTTAATGATGGCGTGTGCAATAGAAAACAACTATGTTCACAGGAGAGTTGCAATTTCATTTTTAAAACTTGTAGGAAGTGATCCAAAAATGCTTATGCTCGGCTTTATGTTACCTAGCTGGTTTCTGTCTATGTGGATGAGCAATACAGCTACTACAGCTATGATGATAACAATTGTGGATCCACTATTGAATGATTTAGTGAAAGTT…
Q2_P07259	1	1	P	3.74897	0.0515456	P	1.04658	0.811677	P	0.28151	0.188311	A		Q2_P07259			C812700.1	Sm_noMatches_Gb_bothSt	none	CTCTCCTTATCTTCTTTCTTGGAACACAATGTTACCCAGTTACTTAATATTTTACCACTC
Q2_P22447	1	1	P	3.74069	0.066829	P	0.448599	0.4112	A	0.787806	0.624164	A		Q2_P22447			C806248.1	Sm_noMatches_Gb_bothSt	none	ACCAAAAGGATTGTTGCCTGTCATATTAATATTTGGTGGACGACTGGGACATTCTTTATG	Smp_152570	expressed protein	Smp_scaff000154	136865	167945	Q2_P22447,Q2_P03189,Q2_P34393,Q2_P14495,Q2_P03199,Q2_P25786,Q2_P21505,Q2_P26222,Q2_P16992,Q2_P38680,Q2_P22458	ATGCCTGTAAAAAATATGGCAGTGGATGAGTACGTGCATTACAAGACGTATGCTGGCAGAAGTAGCCGTGATATCAGGTTTGATCAGCTGCTGCACACAAAACCGTTATCTGGCTCTTCATCCACAGCATTCTCTAAATCAAGTGTTAGTTCCAGGAAAAGGGTTAACGTCGTTTCCTTTGTACCCACTGGTGAGGGGCAAGAATTGGTGACCAAATCTCCTGACAAAATCGTGTCAGAAAATTCAGATAGCTCTACTTGTGCAGGTGCAGTGCAGGCAAATATATCTCAGTCATTTTTGACCCATTCCTCTACTGAAGGTGTTACCACCGGTTCACCCATCCCGTCATACTCTAGTGCACATAAAGAATGTCCCAGTCGTCCACCAAATATTAATATG…
Q2_P23770	1	1	P	3.73804	0.0483447	P	1.26863	0.259175	P	0.832868	0.331514	P		Q2_P23770			C808031.1	Sm_noMatches_Gb_bothSt	none	CAGCATGATTCAGGTAGAAGTTCAACCAGAGAATCAGCAGATGTTTCTGTAGCATCCGAA	Smp_154020	ankyrin 2,3/unc44, putative	Smp_scaff000162	85626	171877	Q2_P34082,Q2_P00779,Q2_P18847,Q2_P10458,Q2_P10930,Q2_P30725,Q2_P25942,Q2_P17053,Q2_P17063,Q2_P37419,Q2_P37091,Q2_P16762,Q2_P06688,Q2_P17072,Q2_P37431,Q2_P23770,Q2_P36873,Q2_P21399,Q2_P00492	ATGTTGCGTTGTGTAAAGCGAAAATCAAGTAAGAGTAGGACACCGGTGACCGGTAGTTCAAATGAAAGAGGCTGTTCCACATTACCACGTATGTTCCATCGGTCGGATAGTGAAGAAGATATTTCAGAAAAGCCGTCATCATCTTCCAATAGATTAACAAGATGGACAATGGAAAAAAAGTCCGCTACATTAACAGCTGGCTCCACATTATCTTCTGGAAATGAGACAAAATCAAAAAGCAAACCTTTCACATTTCTGCGTACATTATCTCTGGGTTCATTATTTTCTCCCTCAAGAAAACGTCGAAAAGATGATTCAACTACCGCTTATTCTTCAGGTTTAATGTCACCTGATGTAGAGTTACAAACATTATCAAATGAGTCACAGACTAATATTCAA…
Q2_P04287	1	1	P	3.72759	0.0488689	P	1.06978	0.649939	P	1.47405	0.167476	P		Q2_P04287			C808056.1	Sm_noMatches_Gb_bothSt	none	GCAGCAGCAGCAGCATTATCATGGATATTCGAATAAGGATCAATATGAGAATTATTGTTA	Smp_164010	expressed protein	Smp_scaff000265	459729	485227	Q2_P04287,Q2_P23788	ATGTTCTGGGAATCGGTTTTTGGATATTCGGAGATCAATGATCTTCTTTCACGACCAGATCTCACAATCAAAGAACTTCTGAACGATGATGATGTTTTACAAAAATGTCGTGAAAAAGACCCACGTTTGATTAATTTATATTCTAGTTTAGCATGTGAAATCCTAACAAATGATATCAATGAAATATTAGATGGGATAATTGAGTTAACCGAATCAACAATTGATCAACCTACTCCTAATGAGTCACATACTAATGCTTGTAATAACAACAACAATAATAATAATCACATATTAGAGTCCAATCAGATAAACTGTTTATCATTACCATCCTCCTTCTCTTCACCTTTACCATCATCTCCAATGATTATCAATGATCATAATCTGAAAGAGACCAATAAC…
Q2_P35576	1	1	P	3.7269	0.0506029	P	1.1517	0.471868	P	0.482034	0.175654	P		Q2_P35576			C915248.1	Sm_noMatches_Gb_bothSt	none	CGTTTACAATTCACATGTCCAACTTGTCGAACAAGACTGAGTGTTAATAATCATCAACAA	Smp_130050	conserved hypothetical protein	Smp_scaff000025	325142	341030	Q2_P15597,Q2_P35576	ATGAATGTGAATATGGGTATTCCAATTGATCGTTTTGTAAATCCAGTTGATGAAAATTTAATTTGTGGTATATGTCATGGTGTATTTATTATACCCGTAGTAACAGAATGTGGTCATACATTTTGTGCTAATTGTTTAAAAATATGGTTAAATTCAAAATTGGAACATTTAAATCATTTAACAATCAATGATAATGATCGACAACGTTTACAATTCACATGTCCAACTTGTCGAACAAGACTGAGTGTTAATAATCATCAACAAACAAATGTTATCAATTCAGTAGTAAGCACAACAAATAATAATTATTGTTGTCATGATAAACCAAATATTAATTTATTATCAGTAGCTAGACCAGTACTTGCATTAAAGAATTTTTTAAATTCATTACAAATTTAT…
Q2_P25007	1	1	P	3.71973	0.0482522	P	1.51767	0.149456	P	0.811805	0.284305	P		Q2_P25007			C809644.1	Sm_Orth_inOther_sp	SJCHGC01661 protein [Schistosoma japonicum] ||SJCHGC06684 protein [Schistosoma japonicum] ||SJCHGC06156 protein [Schistosoma japonicum] ||similar to NM_012320 lysophospholipase 3 LCAT-like lysophospholipase in Homo sapiens [Schistosoma japonicum] ||PREDICTED: similar to 1-O-acylceramide synthase precursor (ACS) (Lysosomal phospholipase A2) (Lysophospholipase 3) (LPLA2) (LCAT-like lysophospholipas…	CTAGCTGTATTGGAACAAACTTCACATGAAGATATTGTGCAAGATGATCGTTTTCTTAAG	Smp_160880	phosphatidylcholine-sterol acyltransferase (lecithin-cholesterol acyltransferase), putative	Smp_scaff000244	421068	424904	Q2_P25007	ATGGGATTAATTTATGATCCGAAAACAAAACAAACGAGAGATAGAGGTCTGTGTAATGTTGAATTCCCTGGTTGGGGTGATACTTGGGCTAGTGAATATTTAAGTGAAGATAAATATCTATTTACAAGTTATATGAAGTTAATTGTTCAAAGTTTAACAAATGACAAATTTTTTGTGCGAAATAAAACATTGCGTGCTGCACCGTATGATTTCCGCAAAGCGCCAAATGAAAATTCAAAATATTTCATCAAATTAAAGCAACTGATTGAAGAGACCTATGAAAATGGTGCAAAGCGTCCAATCTACTTATTAGGCCACAGTTTAGGATCATTGTACTCAATGTATTTTTTAAAACAGCAGGATAAATCATGGAAATATAAATATATCAAGGGATTTATA…
Q2_P33825	1	1	P	3.7195	0.0711951	P	0.487557	0.452712	A	0.755763	0.610868	A		Q2_P33825			C911514.1	Sm_noMatches_Gb_bothSt	none	GGGACAAGAGTGTTAGTTATACAAGATACTTATCTACGTGCTGGTACTTTATATTTAGGA	Smp_137760	Dentin sialophosphoprotein precursor [Contains: Dentin phosphoprotein (Dentin phosphophoryn) (DPP); Dentin sialoprotein (DSP)], putative	Smp_scaff000060	941114	984476	Q2_P20796,Q2_P01852,Q2_P20728,Q2_P31035,Q2_P13953,Q2_P11244,Q2_P33825	ATGGAAGTACAATGTATTTCAAAAAATAAACTTAAAGCAAATGGTTGGTCTACTAAACCATGTCATTATCCTTATTTGGATTCAGATTCAATTAATTATCATTGTAATCTAAAGCAAGAAACTTCACAATACAATCTGTTGAATACAAATGGTATTCATCAGAATAGTAATGATATTTCAACAATGTTAACTAATCATTCCTATATAAAAAAGAGTTTGATTGATGCAATTAGATGTGTTTATGCTGAAATGAAAATTGAACAAGCTGAAATGATTATCAATAATTTGATTGAAAAATTTGCTGAACCATCTGATATGTATACCTCTGTAGAAAATCTTCCTAATGATAATTTATTATTTTGTAATATTCATAATACTAGTAATGGTGACAATAAAAAG…
Q2_P31746	1	1	P	3.71596	0.0566173	P	1.1588	0.57345	P	1.15639	0.566751	P		Q2_P31746			C907483.1	Sm_noMatches_Gb_bothSt	none	TGAGGACAATCCACAATCCGATGCTTCCGAGAACCACACCATCGCCACCACGTCCCACAA	Smp_054790.1	microtubule associated protein xmap215, putative	Smp_scaff000145	507444	549166	Q2_P32898,Q2_P13051,Q2_P13478,Q2_P33327,Q2_P18869,Q2_P23333,Q2_P20830,Q2_P31746,Q2_P06844,Q2_P26816,Q2_P11927,Q2_P41158,Q2_P23735	ATGCTGATAGAAATCGAGCGTCATGAATTAGTAATAGAAGAGCTCATAAAAGGTTTATCAACTAAAAATCCAAAGGTTGTTGTCGGAAGCTTACAGACGCTTCGTGAAGCTCTAAATCTTTTTGGCCCAACTGTTGTTCCGATCAAACCTCTTTTTAAAGAGTTTGGACGACTACTTGATGATCGAGACCAAGGGATTCGGAACGAAACGAAAAATCTCATTGTTGAGGTCTACAGATGGATAGGAGTAACCACGAAAGACTTATTAAAGGATATCAAACCAGTTGTGATGACTGAGTTATGTGAATTATTTAACTCTATTCCACCCGAAAAACCTGTTCGATTGAGATATTTACGCAGTCAAAAACCTAAAGAAATTACTTCAGATACTGGGACTGAA…
Q2_P39845	1	1	P	3.71288	0.0612889	P	1.1582	0.627575	A	0.709036	0.459819	A		Q2_P39845			JAP08514.C	Sm_newGenes_Orth_onlyJapon	none	GTTGTAAACGACGTCGTTCAACTCTGGGTAGTGGAAGTTTATCTAACATAATGAATAATT	Smp_045790	expressed protein	Smp_scaff000116	200360	207739	Q2_P17742,Q2_P38206,Q2_P16822,Q2_P38610,Q2_P39845,Q2_P40573	ATGTCAACCTATGTAGACATCTCTACTGTGTTCAATTTCGACCACAGAGGTCAATATGTGGAAATTTCCCCCGATAGAACAAAAGCTCGCCGTCAAATCGGTTTCTGTGACGGGGTGGTTATTTCCCAAAGCTTCATCCGGCCAGGCGAAGTGGTAGCTGTCGAAATTACAGAAACACAGCGAGGTTGGACTGGAGATTTGAGAGTCGGATTCACTTTACTACCGGATAACTTGCTCTTACCTCTTCCCAGGTTTGCCCTACCAGCTTTGGTTTCTCCAGGTAGAAGTTGGATTGTACCGGTTGGAACTGCTGTAGCCCTTCTCTTGTCGCGTCATCATCAGACCTACTGGAAACGACAGCAATTAAAATCTGGTCGTCATTTGAGTAAAACCAATAAC…
Q2_P40695	1	1	P	3.71034	0.0483416	P	1.44821	0.167506	P	0.965546	0.78483	P		Q2_P40695			JAP08359.C_e	Sm_newGenes_Orth_onlyJapon	none	TTTCGCTACACACGTCACAGATATCCAGGCTTTGCAGAGGGACTTTACGATAATGATGAG
Q2_P19944	1	1	P	3.69733	0.049023	P	1.57573	0.142871	P	0.703665	0.202058	P		Q2_P19944			C802792.1	Sm_noMatches_Gb_bothSt	none	GGTTAAACCATGTACCCAACAACCTCGACAATTTTCACAGTTTGATTCTGATCAACATGT	Smp_175520	ubiquitin specific protease 2,, putative	Smp_scaff000603	932	105540	Q2_P35322,Q2_P39922,Q2_P13871,Q2_P33741,Q2_P14798,Q2_P34713,Q2_P35255,Q2_P15332,Q2_P19252,Q2_P12015,Q2_P31838,Q2_P34802,Q2_P14875,Q2_P14881,Q2_P12108,Q2_P00811,Q2_P35399,Q2_P15456,Q2_P20592,Q2_P11173,Q2_P30963,Q2_P09611,Q2_P29354,Q2_P04549,Q2_P04796,Q2_P2GAGGAATTGAACGT	ATGGATGACTTGACCAAACAACCTGATTTCAAGCTATCGGGTAGAAGTATCAGAAATTATGGCTCTCATCCCAGGTATATGTTGTCTGTTAATCGCCTTCCCAAACACACTGACTCCCCCCCTCCTTACTATAGATCAGCTATCAGCTTAGGACCTAAATCAGGTTCCACATTATGGAACAGCAGCACATCAAGTCTCGGTGGCAATGTAAGCGACAGATTAAATGACTTGAATGGTCGTATTTCAAAACTTGAACTAAGTGAAAGCACTAGTTCAAGTAAAAAACTGTGCAATGGTTACCATACCGATTATTTCCCGGTCAAAAATCTCCAGTCAATAGATCGACGGGAATTTTCGGAAATCAATAACACAAATAGCAGCAAGAATTCTGTACGTTGT…
Q2_P27293	1	1	P	3.69324	0.0486843	P	1.21704	0.304568	P	0.602046	0.132568	P		Q2_P27293			C813334.1	Sm_noMatches_Gb_bothSt	none	CTGGACTAACGATCTATGGTCGAAAAAGATCAAATGAACTTATGTACATTTGTGTATGAC
Q2_P00840	1	1	P	3.68836	0.0508362	P	0.946801	0.761627	P	1.08045	0.654222	P		Q2_P00840			C802006.1	Sm_noMatches_Gb_bothSt	none	TTTCTACAGAAAAATTGCGCAAAAGTGATACGTTTACTGTGCCATTTGTGCAGTAATTGT
Q2_P25110	1	1	P	3.68585	0.0486403	P	1.58903	0.135509	P	0.472856	0.0868072	P		Q2_P25110			C809778.1	Sm_noMatches_Gb_bothSt	none	GCACCAACTAGATTTCATTCGTAATTGAAGATAGTTTTAAACACGTGAACACTTACACAC	Smp_004710	hypothetical protein	Smp_scaff000006	1861053	1861436	Q2_P25110	ATGACTAATTATTGGTTTCAACTCTTCTGTTGTATGATTATTGGATTTCTAATACTAACTAGTCATACTAATTGCATGGACTCTGATAATGATCCTTCAGATATCAGTGCAGATAAACGCTTTCTGTTAGCTTTACCGTCACCCAAAAGGTTAAGCCAACCTTCATATTCGTTTAACCGTTACAGACGTCCAATGTATGGATATGGCTATAGACCAGATTATATTGATGCTGATGATGATTTATTCAATGAAGATAAAAGATTTCTACTTGGTCTACCGCCTAAAGTTGAACATAAACGTTTTCTACTTGGTTTACCACCATCACTTAGACAACATAAAAGGTTCATTTTAGGGCTACCAGCACCAACTAGATTTCATTCGTAA
Q2_P02526	1	1	P	3.6853	0.0577023	P	0.936122	0.818155	A	1.18523	0.521192	P		Q2_P02526			C805095.1	Sm_Orth_inOther_sp	Hypothetical protein T22C1.7 [Caenorhabditis elegans] ref|NP_492193.2| JunctoPHilin family member (jph-1) [Caenorhabditis elegans] ||junctophilin [Caenorhabditis elegans] ||junctophilin type3 [Homo sapiens] ||ENSANGP00000019417 [Anopheles gambiae str. PEST] ref|XP_308032.2| ENSANGP00000019417 [Anopheles gambiae str. PEST] ||PREDICTED: similar to junctophilin 1 isoform 2 [Danio rerio] ||	TTCGAAAGTTAAGGAAACAAAAGTCAACTGGTGATTTATCGATGGTTGGAGGAAGATCAA	Smp_084090	expressed protein	Smp_scaff000332	285897	330075	Q2_P12853,Q2_P02746,Q2_P21858,Q2_P02526	ATGGCGACATCAGAAATGGAAGGTGGTCGATTTGATTTTGACGATGGTGGAAGTTATGTTGGTGAGTGGTGTGAAGGAAGGGCACATGGGTTGGGTATAGCTACTGGGCCAGAAAATCAGGGTGAATATTCAGGAGAATGGAATATGGGATTTGAATCAAGAGGTGTATATATATGGCCAAGTGGAAATATTTATAGTGGTACTTGGCTAAAAGGGAAACGTCACGGTGAAGGTGTTCAAATCAAAGGACGTTGGGTTTACAGAGGATCATTTACAACTGGGTTTTGTGGTCGTTATGGCATCAAGGAATCTTTAACCAGTTGCGCGAAATATGAAGGAAGCTGGCATTTGAATCAGTTTGATGGTTTTGGTGTAGAAACTAATTCAGATGGAAGTATA…
Q2_P00715	1	1	P	3.68101	0.0486352	P	1.44829	0.167488	P	0.774141	0.236565	P		Q2_P00715			C801765.1	Sm_Orth_inOther_sp	PREDICTED: similar to ENSANGP00000011729 [Apis mellifera] ||PREDICTED: similar to procollagen-lysine 2-oxoglutarate 5-dioxygenase 3 precursor isoform 7 [Bos taurus] ||PREDICTED: similar to procollagen-lysine 2-oxoglutarate 5-dioxygenase 3 precursor isoform 6 [Bos taurus] ||PREDICTED: similar to Procollagen-lysine 2-oxoglutarate 5-dioxygenase 3 precursor (Lysyl hydroxylase 3) (LH3) isoform 4 [Bos …	TACCAACGACAGGAGGGACACGGTACATCTTCGTTACTTTTGTCAATCCCTAACTTTGTC	Smp_045940	procollagen-lysine,2-oxoglutarate 5-dioxygenase, putative	Smp_scaff000116	500992	532690	Q2_P00715,Q2_P03314,Q2_P01155,Q2_P30498,Q2_P10713,Q2_P06855,Q2_P28632,Q2_P41265,Q2_P11428,Q2_P31213,Q2_P08925	ATGACATTATTTCAGAGTTCTGAGAAAGCTAATGATCCACTTGATTCTTCACAAGATCGTGGGAAGGAGTTCAAAACTGAATCTCTTTTATGTCGTCTGAAGTATCAGAATAATTTGCCAGAGCTCCCTTTCGACCCTAAATTCTTAGTATATCCTCTCGAACCTTCCAGATTCCTTCAATATGTGGCTACCTCTCTGGAAAGGAATTATAAGCATGAATTACTCACGGAAACAGATGTGGGAGTTGAGGTTGACTTAATTGATCCTGATGTTTTTCGAATTGACAAAAGAGCGACTCTTCATCCGGATGATGAACGACTCTTGGAAGATGAGGCTCCTACTTTTGTCAATGCACGTAAATCTAGACATCAAAAACTTGGGTACAATGTTAAACGCCAT…
Q2_P37573	1	1	P	3.68023	0.0504197	P	1.68622	0.132521	P	0.772441	0.315211	P		Q2_P37573			C918604.1	Sm_noMatches_Gb_bothSt	none	CTGATACATTACAATCAAGTTCCAGTTTCGGAGATTTCGGGGGTCCAGTTGTATGTGATG	Smp_145540	G-protein-linked acetylcholine receptor gar-2a, putative	Smp_scaff000103	2819128	2821932	Q2_P17213,Q2_P37573	ATGAATCTATTATTTTGTTTTCTTCAAAATATTTTATCTTGTATTATATTGCTTCACTATGAGTTTTATACCGTGAAAAGTGAAAACAGAGTAGCAATTCAAAATAATGGGGTGAAATTTTCTCAATTCAAATCATTTTTCGACATATCGCCAGATTATCTCAAATGGTCGGAGAATCAACGTGCACAACTAGAATCGATTACAATTAATCTAGCATCAAACAAAACGACTCACGTTATGGGACCTTTAATCAATCCATTAGAGCAATCTTCGGTAACTCACAGTGATTTTAGACACAGTGCAAATAAACGAACATCGAAGCAAGCACCTGATGAGGATAAAAATACTATTAATTCTGATATCGAAAAAGCAAACTCTAGTTCCGTGATCGATGAATCT…
Q2_P21587	1	1	P	3.67903	0.0496986	P	1.00565	0.969351	P	0.926126	0.631966	P		Q2_P21587			C805078.1	Sm_noMatches_Gb_bothSt	none	CACACATACGGATGATCGGTTGCATATACATACCTGCAAACATATGCTTAACTATAAAAA
Q2_P16081	1	1	P	3.67573	0.0487255	P	1.15073	0.394768	P	0.671467	0.158043	P		Q2_P16081			C916360.1	Sm_Orth_inOther_sp	SJCHGC04731 protein [Schistosoma japonicum] ||enteropeptidase-like protein [Oikopleura dioica] ||unnamed protein product [Tetraodon nigroviridis] ||coagulation factor B precursor [Tachypleus tridentatus] ||PREDICTED: similar to Transmembrane protease serine 7 precursor [Bos taurus] ||	CGGTAAAGCAGGTTATCCTGGAGTATATACCCGAGTATCAGATTATATTCCATGGATTAA	Smp_129230	serine protease related,	Smp_scaff000022	163458	192406	Q2_P16081,Q2_P41586,Q2_P40465	ATGCAGGGTCATAATCCACATGAAGGATTTGCATTTACATTGGAAAAAATCCCTGAACATTGTGGTCGTAATGCATTTGATAATGAATGGCGTAAATATTTTGGTAAACCAATTAATAAACGTATTGTTGGTGGTAGTGCTACAGCATATGGTGAATGGCCATGGTTAACATCATTAATGTTTTATCAAACAGCGGAACAAGTTAAAAAACAAAAAGAATTACAAATAAAATCGGATGAAGAAGAATTAGAATTCTTAGATGAAATTAATAAAAATGAAGAAATTCTAGAAGAAATTGATTCATTTATACCACCATCACTTGTTTATAATTATCCAGATGGTAGTCGACGCCCAAATCCATTTTATCCACATCTATCAGCGAATCCATCAAGTTGGATT…
Q2_P03916	1	1	P	3.66575	0.0489003	P	0.48267	0.0935993	P	1.01331	0.917489	P		Q2_P03916			C807372.1	Sm_noMatches_Gb_bothSt	none	CACGTCTGTTCGTGCTTATCTAGTTTTTCTTGGTCTAAACTGAGTTATTTTGGTAATTAC
Q2_P22596	1	1	P	3.66136	0.0560053	P	1.54455	0.203199	P	0.579391	0.29099	A		Q2_P22596			C806461.1	Sm_noMatches_Gb_singleSt	none	GTGGTGAAAATGACTACTATGCTGATTCACCACAATGTATAACAGTTAAAGAACTGAAAG	Smp_161420	expressed protein	Smp_scaff000248	241937	255423	Q2_P09490,Q2_P22596,Q2_P29228	ATGGTTATCAAATCTAATTTTGAAAAATTAGATGTACCAAAAATTGATGTCATCATTGTATTACAATGGAGTTCAACTGTTCAATTATCATTAAATAACCTATTCAATGAAATTGCTAACAAAAACTTACTATTTGAAAAGTGTACATGTTTAATTCTACCAATGATAGGTCAATTTAAACATGTAAAATTCAATTCAATTCAACATAAATCAATAAAATCTTCATTGCTCAAAAATGATGAAATTAAAGAAATGATTTGGTTACATATTGCATTGAAACTAGGCTTGACTGTTTTACAAGTATGTAATGGAAATAAATTTTGGACAAGATTTCAATATACACAATCAATGAGTTTATTTGCAAGTGAAAAACTATACCTTAATTTATACAATAATAGC…
Q2_P24317	1	1	P	3.65343	0.0514532	P	1.36769	0.236023	P	0.676551	0.256286	P		Q2_P24317			C808749.1	Sm_noMatches_Gb_bothSt	none	TAGGCATCTCCCTTCTTACTCCTCCCTTCGTTGATCAGCCCGTAAGAGCCTCGCTCTAGC
Q2_P18344	1	1	P	3.64836	0.0491589	P	1.66779	0.124059	P	0.860892	0.385339	P		Q2_P18344			C800523.1	Sm_Schisto_Orth_only	tetraspanin TE736 [Schistosoma japonicum] ||similar to GenBank Accession Number AF036955 tetraspanin TE736 in Schistosoma japonicum ||SJCHGC02060 protein [Schistosoma japonicum] ||SJCHGC01764 protein [Schistosoma japonicum] ||unknown [Schistosoma japonicum] ||	GACGACATTCAACAAAACTGTTCGTTTTCTTCAACTGTCTTTTCATTGTAAGTGGAATGT
Q2_P18476	1	1	P	3.63543	0.0499325	P	1.07454	0.635262	P	1.34473	0.219828	P		Q2_P18476			C800692.1	Sm_Orth_inOther_sp	SJCHGC01267 protein [Schistosoma japonicum] ||16 kDa calcium-binding protein (Egg antigen SME16) gb|AAA29859.1| calcium-binding protein ||SJCHGC01695 protein [Schistosoma japonicum] ||SJCHGC04850 protein [Schistosoma japonicum] ||similar to 16 kDa calcium-binding protein (EGG antigen SME16 in Schistosoma mansoni [Schistosoma japonicum] ||	GAAGTTTGTTCAGTCCATGTTATAAAAAGAGGACGTTGACTTCATTCAATCACCTTTAAG	Smp_033010	calmodulin, putative	Smp_scaff000074	220158	227796	Q2_P18476	ATGAACTCGAAAAATTATTTATCCATACTTGAAAGAGATTTCGACTTGCTTGACAGAAATAAAAATGGTTGGTTAAGCAAAAAAGAAGTTCAGAACTGTCTAATCTCGTTTGGATTCGATCCACGTTATACACAGGAGTTCATGGCACACTTCGATGTAAATAATGATGACAAAATAACAAAAACAGAATTTCTTGAAGCTGCGAAACAAATTAAAATTGGGAAAATAACTGACGCAGAAATGCGTTCAGCATTTAGAAGTGCTGATAAAAATAAATCTGGTCAAATCGATGCCTATGAGTTGAGGGATTTTTTGAAAAAACAGAAAAATGTCGTTTCCATGGATCTCTGTACCAAGTGGATAAAACAGAATGACAAAAATGGAGACCAAAAGTTGGAT…
Q2_P16604	1	1	P	3.63503	0.0648709	P	1.79485	0.182201	P	0.655803	0.456301	A		Q2_P16604			C917388.1	Sm_Schisto_Orth_only	SJCHGC07539 protein [Schistosoma japonicum] ||	GGCAAGTCATCTTGCTAACATTCAGACCAAATTATCAAGAATACGTAAAATTCATACGGA	Smp_126970	expressed protein	Smp_scaff000014	1576895	1625003	Q2_P16604,Q2_P38112,Q2_P40535,Q2_P40106	ATGTGTTATCATGGTCACTCAAAGTTTCATGCGGATGCTGATAGCTTTATTCGTTTGCTTATTGCTAATTTTTCTAGATGGGTTCAAGGACTGAAGAAGTATCAATTTGGATTTTTAGGTGATCATGTTTTGTGTATAAAATGTGGTCCATCAATTAAGTTTCATGATATTTTAACTAACAAGGTTGAAACACTTCATTCGCCCACAAAACACTCCACTGGTCTATCCATACATCCACTAGAACCTTATTTTTCGGTAACAGAGTTATGTAACGTGAACCCGAAGGTTTACATTTACAAATATCCTCAAAAAGAGGAAAATATTTTGAAAAATGCTTCTAAATTGGAGATCCAACAGTCCATCTTTTCCCACACCAACTATTATGCAACAGTTTCTGGC…
Q2_P34027	1	1	P	3.63439	0.0553067	P	0.871137	0.603893	P	0.713214	0.34967	P		Q2_P34027			C911880.1	Sm_noMatches_Gb_bothSt	none	AGGAAAGGTTGACCATCAGCCCTCCCTCTTTGCAGTGCTCACGTCTATGTGTGTGTCATA
Q2_P20043	1	1	P	3.63147	0.0491445	P	1.1974	0.321958	P	0.921317	0.562213	P		Q2_P20043			C802919.1	Sm_Orth_inOther_sp	SJCHGC01225 protein [Schistosoma japonicum] ||SNAP25 fusion protein [Loligo pealei] ||SNAP-25 homolog [Hirudo medicinalis] ||synaptosome-associated protein of 25 kDa [Procambarus clarkii] ||synaptosomal-associated 25 protein isoform A [Lymnaea stagnalis] ||	GCTCATATATTGAGGCCTATTCTCTTGTCAGCTGTGCTCTCATATTTACTAAAATTTATG
Q2_P22611	1	1	P	3.62603	0.0492014	P	1.88048	0.0997356	P	1.1846	0.338811	P		Q2_P22611			C806478.1	Sm_Orth_inOther_sp	SJCHGC09609 protein [Schistosoma japonicum] ||SJCHGC05233 protein [Schistosoma japonicum] ||PREDICTED: similar to ENSANGP00000019152 partial [Apis mellifera] ||GA17088-PA [Drosophila pseudoobscura] ||GA17084-PA [Drosophila pseudoobscura] ||	CACAATTCCTGCCTTATGACAGATTTGTGTTTACTGGTGAACTGTTCTTTATTACCAATA
Q2_P12358	1	1	P	3.62479	0.0510547	P	1.30265	0.26576	P	1.23867	0.315021	P		Q2_P12358			C908372.1	Sm_Schisto_Orth_only	SJCHGC04753 protein [Schistosoma japonicum] ||	CCTCACTCCTCTCCAACTTCCTCTAATCCTCCACCTATTCTCCCACCAACTTTACGTTTA	Smp_125960	expressed protein	Smp_scaff000010	1271554	1283770	Q2_P14336,Q2_P34220,Q2_P03038,Q2_P22264,Q2_P23117,Q2_P12358,Q2_P10512,Q2_P03784,Q2_P21515	ATGCGGACAAGAAACCGAGGTCAGAAGAGATCTATTGTATCATCGCTAGGACTGGGCCCAAAATTTACCAAACATAAAAGTGTTGTTGATCTTAAGTGCTCTGGTTCAAGACGAGGTCGTACCAGTACCTTATTTTTACGGAGTCAACCAAGGACTCGTTGGTCATCTGAAGGTACACGAACTCGTGTAGGGGTCAACCTGGGAAGACCAAGAATTCGTAAGCGCGGTAGTCGGGGTCTTTGTGAAAATAGTCGTCTGCACTGTACGGTACGCTTGGAATCCAAAACTTGCAGTTTTTCATCTGATCCTCTAGTGCATACCGTGTATGCTACGCGAACAAAAAGTAAAGGTTGTGACTCATTTACTTCGATCAATCACAGTTCAACTCTGAGATCCCGT…
Q2_P12270	1	1	P	3.62311	0.0511131	P	1.74254	0.124816	P	0.943184	0.725963	P		Q2_P12270			C908177.1	Sm_Schisto_Orth_only	SJCHGC09389 protein [Schistosoma japonicum] ||	GGTCATCGTCGTTCTATCAGGAACTTTTTCTCTTTACGACGTAAATCATAATATGAGTAT	Smp_128930	Abnormal long morphology protein 1 (Sp8), putative	Smp_scaff000021	290307	338493	Q2_P01596,Q2_P12270,Q2_P28037,Q2_P16746,Q2_P41393,Q2_P37069,Q2_P08340	ATGATAACTAGGTTTTTAAATGAACCAAAAAGAGATGATCAATCATTAGTTAATAAAGAAATGACAATTGAGAAAGTTATCAATGTTCAAGATCACCTAAACTCGGCTTGGAATAGAATTGCTGATACAGTTGAGTCGCACAGAGACCGAATAATTGAAGAATCATTTTATGTTAATTTATTCATTGAATGTAAATATACATCTGAATGGATTACAGAAAAAGAAGCAGTTTTGTTTTCAACAGATTCCATTGATGCTAATAGTTTAACTGGTTTGGTAGAATTAAGAAGACGTTTATTTAATTTACAAGGAGATTTAAAAGCAATTGAAGCACGAGTTGAAAATATTGGTGAACGTATAGGAGAATTACTTGGTATGACGGAACAACAAGAAATTGCA…
Q2_P18073	1	1	P	3.62263	0.049571	P	1.55586	0.144463	P	0.635362	0.153283	P		Q2_P18073			C800219.1	Sm_Schisto_Orth_only	SJCHGC04025 protein [Schistosoma japonicum] ||SJCHGC04677 protein [Schistosoma japonicum] ||	GTTTTGTACCATCTGGTAGTGAAGAAATTAAAAAATATCATCGTTGTCGTTGTTTCCCTG	Smp_092150	expressed protein	Smp_scaff000434	35642	40874	Q2_P18073	ATGTTTCATCCAAAATCTTCAATTATTATATCAAATAAATTTATTTTAATGATTGGAATTGTTTTAATGTTTAATATTGAAATAAATGGATTAGCTTTACAAAATGATGGATTACTATTGAAAGATTTAAAGTTTACAAGGCCATGCCCTGAAAAAAACTATCGATTTCATAATGCAACTGGAAATTTTATGTGCGTTGTACCAACAGCTAAAAAATGTTTTGAATTATGTCAACAATTAAGTTGTAATGAATGGTATTTTATGAGTTTTGTACCATCTGGTAGTGAAGAAATTAAAAAATATCATCGTTGTCGTTGTTTCCCTGAATATCATATGTGTTTTTATAATTCAGTACCAAGAAGATATCGTGATTTTGAATAA
Q2_P23258	1	1	P	3.61975	0.0516966	P	1.87125	0.111576	P	1.20928	0.360789	P		Q2_P23258			C807345.1	Sm_noMatches_Gb_bothSt	none	CAATCCATACAACTGTAAAGTTGCTTTCAGTCCCATGAAGAAAGAAAATCAAAAAGACGT	Smp_174960	merlin/moesin/ezrin/radixin, putative	Smp_scaff000590	276113	297432	Q2_P19008,Q2_P27722,Q2_P10496,Q2_P30275,Q2_P23258,Q2_P07790,Q2_P04207,Q2_P23657,Q2_P26033,Q2_P27845,Q2_P08162,Q2_P03900	ATGAAACCCTTTCTTTTTGATCCAGGCGATCTTTGTCCGTCCCTCGACGTGGCTATTCTTCTTGCCTCATTAGCTTCTCAGGCAGAATACGGTGATCTTTGCGAGGAAGAGCTTAGTGATACAGAGGAACTCACGTTCTTACCACGACGTATTCTCAGATTAATCCCAGCTCAACTATGGACCCAAATACATTCCACTCAAGGTGTAACACAAAAGTTTCGGGAACATTATAAATCCCACAAGGGAATGAATCGTGACAAAGCGGAACTTCAGTATCTCAAAGTAGCCCAGATGCATAACCTTTTTGGCGTGGATTTTTTTCCTATTGTCTATGTTCGGATGAAGTTTCCTCGAACGTTAAGTTTGGCGCAGAACGAATCAACTATTTGGGACAACACT…
Q2_P29015	1	1	P	3.61842	0.0493311	P	1.42805	0.174471	P	1.1184	0.465279	P		Q2_P29015			C903020.1	Sm_noMatches_Gb_bothSt	none	GTGCTTAAGCAATGATGAAACTCAAGTAGTTGGGGTTGATCATTATAGATAATACAGTAC	Smp_039620	expressed protein	Smp_scaff000097	90530	98794	Q2_P09265,Q2_P29015	ATGCAACAGATTAAGGGATCAAAGGATAATATTACATCCTATTTGAATTCTACAGTTAAAAATATAGATTTTTTTGGATATTGTGACTCTAATTTAAATTCTTTAACAGTGAAATGGGCAGATCCAAATCAAAAAAATCCATGGCTATTAACATTTAATTTCAAATTATATGCAAATGATTTTTATGCATTTGATTCAATTACTTTTTCTTATAGATTGAATGATGAGCAAATTTATGCATCATCAGATGATGAAGTATTTTCTATTCAAAAAGATCAATATTACAATTGCACTAAAGCACTAAAAATCGAACTTCGCCCTTCGGACCGAAATTATAGTACAGTCCGCTTAATATTCAATAGTATTGAAGTCGAAGCCTTTCGAGAAAGTTCTGGAACT…
Q2_P21092	1	1	P	3.61363	0.0503096	P	1.7333	0.119724	P	1.57669	0.143667	P		Q2_P21092			C804370.1	Sm_noMatches_Gb_bothSt	none	CAAACAGACAAAATTAAATCTAATGGAGAGGAGTTTGGGATTATGGGAAATGATTCGCGT	Smp_126600	expressed protein	Smp_scaff000013	431138	511300	Q2_P21092,Q2_P16720,Q2_P14666,Q2_P34569,Q2_P02840,Q2_P14676,Q2_P34579,Q2_P14472,Q2_P34370,Q2_P14906,Q2_P01454,Q2_P08791,Q2_P28500,Q2_P08322,Q2_P28015,Q2_P30754,Q2_P10961,Q2_P29382,Q2_P09638,Q2_P16771,Q2_P26280,Q2_P37102,Q2_P37388,Q2_P17030,Q2_P31453,Q2_P1CAGGTTATGTTCAATGCGTTAGAG	ATGTTCATGTTTACACCTTTGGGCCACACTTGCTGTGTGATACGTAGAGATATAATGTGGACACTAAAACTGAATTTAGTGAATGGTATTTTGGCCATTGATCTCAATCATGAAGATGTCGTCGAGCAGATTCGCTCGCGAAACCAAGTCTCTTTAAGACTCAGAAGATTACGTTATCAAGTGGTTGATGGTTTAACTGGATATCGAGTAGGCTCGATGAGAAATTTAACTTGCAATGAAGCTCCAATTCTCAGATCACAACAACGTCATCATTATCAAAAACGTCGTTCAGTTCGAGAGTCTTCATCAACAGGAAATACAGCATCTGCTGTAGTTAGACGAAGACCTCGTCTTGGAACGCAAACGTTCAAAATAGCTCGTAGTTGTTCACCGCCTCCA…
Q2_P13022	1	1	P	3.61282	0.0688477	P	1.96148	0.155729	P	1.85027	0.161308	P		Q2_P13022			C909723.1	Sm_noMatches_Gb_bothSt	none	GGCTAGTTTACTAAGAAGGAAAAAAGAAGAGGTCGACTGAATTTACCTATAATGAGAGTA
Q2_P05677	1	1	P	3.61148	0.0493651	P	1.60489	0.132399	P	0.720584	0.18867	P		Q2_P05677			C810422.1	Sm_Schisto_Orth_only	SJCHGC02403 protein [Schistosoma japonicum] ||SJCHGC08523 protein [Schistosoma japonicum] ||	GTAACTGCTTATAAAAATTAATCAGCTGAATGTTGTTCAGTCCACAATCCTGTAGTGCTT	Smp_194540	hypothetical protein	Smp_scaff019019	159372	170909	Q2_P05677	ATGCTTACTTATTTATTATGTCTCTATTTTATTGATACAATGAAATTAATTCGAAAGTATATAACATCCAGTTCAAGAAAAGTTATATTCCCTAATAGAACTATTAATGATAATAATAATACAACAAATATCGTTGAAACTTCATTAAATGAACAAGTCGACAATAAAACTGAATGGCTGATGAACACTGAAAGTAATATAGGTTTAGTAAATACAATACCACATATATTGGTTAGTTATAGTCATCAAGAGAAAGATATGGCGAAGTATTTAGTTGAACAACTTCAAAATAAAGGTTATAAGGTATGGATTGACTATAAAGATATGATGTATGAAACTGATGTAATGGAGGGTATGGCAAAAGCTGTAGAAAATTCATTTGTTGTTTGTATCCTTTAC…
Q2_P26331	1	1	P	3.6054	0.0494249	P	0.88234	0.428762	P	0.753903	0.216429	P		Q2_P26331			C811809.1	Sm_Orth_inOther_sp	SJCHGC07255 protein [Schistosoma japonicum] ||SJCHGC03771 protein [Schistosoma japonicum] ||PREDICTED: hypothetical protein XP_795449 partial [Strongylocentrotus purpuratus] ||CG33715-PE isoform E [Drosophila melanogaster] ref|NP_001014473.1| CG33549-PD isoform D [Drosophila melanogaster] ||B-box binding factor-1 ||	GCACAGCCTGTTGTTATGCCTATGGTGCAAACGACACATCATGAACCACAAACACAAGAA	Smp_115120	conserved hypothetical protein	Smp_scaff012414	12	1496	Q2_P31917,Q2_P26331,Q2_P30481	ATGGTAGAGAGACCACCACCGGTTATCTTGCCACCAAAAGTATTCGACGTCCAAACACAATCAGGATCAGTCACGATAAATTCAGAAACACAAACACCACAAGAACATAGGCCAATAATCGAAGTGAAAGATTTGATTACACAACACGAGAAACGTCCAGAGCCAATTGTACACAAAAAACTACAAGCAATAGTACAACCACCGACAATTAACACTGAGACTCAGACGATGGTAGAGAGACCACCACCGGTTATCTTGCCACCAAAAGTATTCGACGTCCAAACACAATCAGGAACAGTCACGATAAATTCAGAAACACAAACACCACAAGAACATAGGCCAGTGGTTGCGACTAAAGATGCGAGTGTGTATCATGAAACAAGACCTGTTCAATCCGTT…
Q2_P29670	1	1	P	3.6045	0.0545257	P	0.607306	0.282325	A	0.295734	0.207139	A		Q2_P29670			C903921.1	Sm_noMatches_Gb_bothSt	none	CTCTTCATTCATTCATCCATCTATCTATCTATTTTCCGTCTTTTCCGACGTTATACTGTT
Q2_P39248	1	1	P	3.5932	0.0632751	P	1.06474	0.825818	A	0.619911	0.347035	A		Q2_P39248			JAP01844.C	Sm_newGenes_Orth_onlyJapon	SJCHGC07935 protein [Schistosoma japonicum] ||	CTCTTCCACGACCAATTGCAGTACGATTAGATTCAAAAATAGTGTATAACGAAAAGTCAA	Smp_178990	hypothetical protein	Smp_scaff001856	29987	54310	Q2_P34706,Q2_P00195,Q2_P18416,Q2_P08070,Q2_P09290,Q2_P09300,Q2_P39248,Q2_P23132,Q2_P11674,Q2_P40753,Q2_P38409,Q2_P41211,Q2_P03797	ATGACAAGTAGTGAATGTAAAAGTAAAATTAATAGTACAATTGAATGTCCTGTAACATATGTGAACAATAATCAAAAACAAATGAATATTGGTCGACCACCAAGTTCAATAAGTTTAATAACTGATCAATTAAAATTATCCAGTTTAAATGAACGTGATTCATATTGGAGAAGTGGATCAAAAGATTATCATCATTCACGTACTGTACACTTTCATGATGTGTTTGCACCAAGTTCTAGTGTTTGTTCTTCTCTTCGGTCTACTATGTCAGAGTTTGAAGATGGAAATGAAATAGTTATGAATAATGGATCACGTATTAGTTGGCATCATCCATTGTTTAACTTTGGTTCTGGAGCTGCTCAAACTAAGTGTAGCAATAATAATGGTAATAATTTATCT…
Q2_P28382	1	1	P	3.59206	0.0561538	P	1.89054	0.126088	P	1.0018	0.993406	P		Q2_P28382			C902125.1	Sm_noMatches_Gb_bothSt	none	GGATCAGAAACAAGTAGAAAAACGTAAGAAGCATCGAGAATCAACTACAGAAGTTGATAA	Smp_153170	calcium/calmodulin-dependent protein kinase type 1 (camki), putative	Smp_scaff000157	345518	417537	Q2_P03532,Q2_P10281,Q2_P32038,Q2_P12234,Q2_P10242,Q2_P30014,Q2_P27964,Q2_P08273,Q2_P37008,Q2_P06879,Q2_P08674,Q2_P28382,Q2_P26114,Q2_P06531,Q2_P37012,Q2_P24206,Q2_P30063,Q2_P22838	ATGAGGAAAGTAAAGGCGGAGACCGAAACGAAGCGAAAGGATAAAGAGATTGCCGAGATAAAGAAAGAGAAGGACGAGGCAGAAAAAAAACAGCATAAAATGGAGGAAGATGAGGATATGGCTAGCCATAAGTCAGACAAAGAAGGACCACTATCAAAAACAATAAAAGATGACACAGAAGGAAAAGAAATGAGCATGAATAAAAGAGATGGAGAAGGATATAAAGAAGGGAAAGATGAGGATAAGAAATTAATACCAACGAAGGGCCAGACGCAAAAAGGAATGAAAACGAAACTAGACGAGGATGCTGAATTAAAACCTGAATCAGAAACATCTCGGAAAAAAAATACCAGAAGCGCAACAGAACAAATAAAAGAAACAAGACAAAAGAAAGAAATC…
Q2_P19818	1	1	P	3.59188	0.0648368	P	1.19705	0.570772	A	1.10961	0.723837	A		Q2_P19818			C802628.1	Sm_noMatches_Gb_bothSt	none	ATCATCAACAACGTCGACGAACTCATTAAGAGTTCGTTCATTTGTTACTTTGGGTTGGCC	Smp_146720	expressed protein	Smp_scaff000115	522673	594368	Q2_P22276,Q2_P01116,Q2_P19818,Q2_P06514,Q2_P28081,Q2_P08380,Q2_P04772,Q2_P09334	ATGTATGATCCAATGAAATGTCGTTCTGGAAATTATCGTGGCAAAGTTAATATAGCTTTTGATGGAACAGAATGTTTAGATTGGATAGATCATAAATCATTTTATAAACCATATTGGTCTGATGATGAAGCAAGAAAACATAAAAATTATTGTCGTAATCCAGGAAATGATTCTTCTGGTCCATGGTGTGTTGTTGGTATAGGAAGATTTAAATATTGTGATGTACCAAGATGTGCTGAGCATATTGGCTGTTATGAAGGGAATGGAGCAGATTATAATGGAGATCAGGATCAAACAACTGATGGACAACCTTGTTCAAAATGGCGAGTTAGTAATTCACGTAAAGATATTGGCCCAATTTATCGATATCGTCTACAATATAATGAAACAAGTAGTAAA…
Q2_P08820	1	1	P	3.59149	0.0625519	P	1.0461	0.876089	A	0.548121	0.335309	A		Q2_P08820			C902329.1	Sm_Orth_inOther_sp	Zgc:92761 [Danio rerio] ref|NP_001002562.1| hypothetical protein LOC436835 [Danio rerio] ||BRUNOL4 protein [Homo sapiens] ||RNA-binding protein BRUNOL4 [Homo sapiens] ||trinucleotide repeat containing 4 [Homo sapiens] ||trinucleotide repeat containing 4 [Homo sapiens] emb|CAI17166.1| trinucleotide repeat containing 4 [Homo sapiens] ||	CTACACAACAGGAAGCACAATCTGCTATTCTTACCCTACATGGAAGTCAAACAATGCCGG	Smp_041280	bruno-like rna binding protein	Smp_scaff000101	373327	405394	Q2_P01787,Q2_P08820,Q2_P31261,Q2_P20695	ATGGCAAGACCATTACAAGTAAAAACTGCTGATATGGAACGTCGTACAGAAGAACGTAAATTATTTGTTGGTATGTTAAGTAAACAACAAAATGAAGAAGATGTCAGATTATTATTTGAACCATTTGGTACAATTGAAGAATGTACAATACTACGAGATCAAAATGGAAATAGTAAAGGGTGCGCGTTTGTAAAATTCTCTACACAACAGGAAGCACAATCTGCTATTCTTACCCTACATGGAAGTCAAACAATGCCGGGGGCTTCATCAAGTATCGTTGTGAAATTTGCCGATAGTGAAAAAGAACGTCATACAAGAAAAATTCAACAATTGATTGGTCCAATGGGTTTATTTAGTCCAACCATAGCACTATCTCAACTAAATGGTAATATGTATTCA…
Q2_P07289	1	1	P	3.59139	0.050457	P	1.46867	0.172174	P	0.551049	0.142289	P		Q2_P07289			C812748.1	Sm_noMatches_Gb_bothSt	none	CACTGAAAAAGTAATCCACGTATATTTCTGGGTAACCGAACATAATATCAGTTTGTTTGG
Q2_P38949	1	1	P	3.58484	0.0520198	P	1.84135	0.114248	P	1.09179	0.605498	P		Q2_P38949			JAP08450.S	Sm_newGenes_Orth_onlyJapon	none	CAAGAATACGTGATGCATTATCTCGAAGTGAAACAGAAAAAGCTAATGTACAACGTGAAA	Smp_140660	conserved hypothetical protein	Smp_scaff000076	488895	507645	Q2_P39871,Q2_P38949,Q2_P40509,Q2_P39989	ATGCATGAAACTGGTGATCGAAATACACAAACTACACAAACTGTTCTAGGACGTGTTGAATCAGAGCGAGATCGTGCTTTAGTTGATTTATCCAGAGTAACTGCTGAACGTGATAGTTTAATTACAAAATATAAAAATTCTACAGAAACTGCTCATGTGGATAAATTACGTTTAACTAATCAATTGGATCATTTAGAAAATAGTTTAAATCAAGTTGCAGAAGAACGAGATGAAGTAATCAAACGTGTATCTATGCATAGATTACGTATAGATGAATTACAACAACGTCAACAACAGTTAGAAGATAGTTTAGCTGAACGACAAGAATTACTTAAAAAAGTAAATGAAGAATCAGTTCAACTCAAACAAGAAGCAGAATTACAAAATAATCGTTTAGAA…
Q2_P08235	1	1	P	3.5835	0.0629932	P	0.761458	0.543985	A	1.00472	0.986541	A		Q2_P08235			C901450.1	Sm_Orth_inOther_sp	PREDICTED: similar to ankyrin 3 epithelial isoform a [Strongylocentrotus purpuratus] ||PREDICTED: similar to ankyrin 3 epithelial isoform d isoform 24 [Canis familiaris] ||PREDICTED: similar to ankyrin 3 epithelial isoform d isoform 23 [Canis familiaris] ||PREDICTED: similar to ankyrin 3 epithelial isoform b isoform 22 [Canis familiaris] ||PREDICTED: similar to ankyrin 3 epithelial isoform d isof…	AAGTCGACCAGTATGGCTTGAAACAGCTGGTAATTTATTACCTGTAGCAAAATTAAGTGA	Smp_145700	ankyrin 2,3/unc44, putative	Smp_scaff000105	371171	500170	Q2_P15137,Q2_P00524,Q2_P33539,Q2_P13667,Q2_P18953,Q2_P14822,Q2_P34742,Q2_P00853,Q2_P19330,Q2_P21527,Q2_P33298,Q2_P13448,Q2_P08235,Q2_P06767,Q2_P03759,Q2_P23087,Q2_P25561,Q2_P35052	ATGCGTTGTTTGAACATTGACGGGTTGTATACAGATGAACCTGAAGATATAGGTCAGCATTTTTTACGGGCTGCACGTGCTGGAAATATTCAAAAGGTTTTACTACTGATCAATGAACACAATGCAGATGTACATGCCTGCAATGCAAATGGTTTAAATGCACTTCATTTGGCTTCAAAAGAAGGTCATGCAGAAGTTGTACGTGAATTAATTGAACGTGGTGCAAAACCGAATACTGCTACAAAAAAAGGGAATACAGCTTTACATATTGCAAGTTTAGCTGGTCAGTTTGAAGTGGTTAAATTATTACTAGAAGCTGGAGCTGAAGTAAATATTCAAGCTCAGAATGGTTTCACTCCACTTTATATGGCTGCTCAAGAGAATCATTTGGAAGTTGTA…
Q2_P08115	1	1	P	3.58125	0.0518178	P	0.983077	0.917817	P	1.2524	0.307777	P		Q2_P08115			C900930.1	Sm_noMatches_Gb_bothSt	none	CCGAAATCATTTTGTTAATGGTTAAATCCCTCCCTCACCTCATAATAATCCTTTCATTCA	Smp_153990	expressed protein	Smp_scaff000160	1177517	1239099	Q2_P27795,Q2_P40207,Q2_P08115	ATGCTGAGTGTCCATGACATTAAGGGGACTGATGCGGATAGTTTAAGAAGGCTGTCTCATGAGATGCATATTTGTGAGCTAACACTGACACCGATGAACTATTTATCCGATCTTAATCATACAAAAACCATCGAACATATGTTTTTAAAACTCCCGCGACACTTACAGAGAGAATGGATTAAAGTGGCATGTAGAATTTTTAAGAGAGGTAGAGAACTTTCATTCGAGGACCTTTGGGAATTTGTGAAGGAGCAGTCAGACATTGATAATACTGAATACGGATTACCTGTCAGTGGTGATCTTTCTAATCACAACCGAAGGCAATCGGTTGCTGTTACTAAAAGAAAATATAAAGTGAGAGTGTCGTTCGCTAGCATGAGTGGTTCTGATGTCGCTTCA…
Q2_P22159	1	1	P	3.58026	0.0502417	P	1.58021	0.14092	P	0.833807	0.342583	P		Q2_P22159			C805862.1	Sm_Orth_inOther_sp	SJCHGC06349 protein [Schistosoma japonicum] ||PREDICTED: similar to spermatogenesis apoptosis-related protein [Strongylocentrotus purpuratus] ||PREDICTED: similar to testis spermatogenesis apoptosis-related protein 6 isoform 1 [Canis familiaris] ||testis spermatogenesis apoptosis-related protein 1 [Rattus norvegicus] gb|AAH98002.1| Testis spermatogenesis apoptosis-related protein 1 [Rattus norveg…	ATGAAGGCACTCGTATCACATTCCCCAAGGAAGGTGATCAAGGTCCAAATACAATTCCAG	Smp_104730	DNAj homolog subfamily B member 4,, putative	Smp_scaff001995	32372	36091	Q2_P22159	ATGGGTCTTGATTATTACCAGTTACTAAATATACCTCGAAGTGCTGACCATGCAGAGATATGCAAGGCTTACCGAAGACTTGCTTTACACTATCATCCTTGCTGCGCTCAACCTGGAGAAGACTTCAATGAATGCTTTTCGGCTATCTCAGAGGCCTACGACGTTCTGTCAGACTTAAAAAAGAAGGCAATTTATGACCGATTCGGAGAAGAAGGTTTGAAAGGTGGTGCACCAATCAATTCAGAATGGACGAAGCCCTATGTATATCATGGAGATGCACACAAAACGTTCATGTCCTTTTTCGGAACAGATAATCCTTTCGACCGATTTCAGGAAGAAATGGGCTCACAAGTTGAACATAACTTCGGAGGTTTTAATGGTCGTGGTTGTCCTCATCAA…
Q2_P21695	1	1	P	3.57984	0.0497383	P	1.38443	0.190124	P	0.788743	0.255785	P		Q2_P21695			C805245.1	Sm_noMatches_Gb_bothSt	none	CTATAGCAGTTCAAACTGTCTCAACAGGTGATATTATGACAACTCAGTTATATCACGATA	Smp_140990	hypothetical protein	Smp_scaff000077	1420422	1430527	Q2_P14608,Q2_P34510,Q2_P21695,Q2_P03484,Q2_P02611,Q2_P40065	ATGAATGATCCAAGTCATAAAGCAATGCTTTATTTTCTTGAGGTTCTTATGAATTCTGATAGTCCAATCACTGTTGATCAATTAGCAGAACGTTTTTCACACAAATCATTCAGTGTAGAAATGCGTGATGCATGCGGTGGTGGAAGCGCTGATGGTTTACGTGAATTCTTACAACGTTATCCTTCATTGTTCAATGTAAAACCGAATGGACAAGTGACATCAGTCACTATCGAACTACCTGGCTTAGATTCAAATTTCGGTGGTTCATCCGATCAAGAAAGTTGTTCAATAAAAGAAAGTGGTCATAAATCAATAAATGAAAATTTGTCCGACAGTTCTTCTTCATTACAAAATTTCCCTTACAATTTCGACTCAAATTACTCATCTAAAACATGTCCA…
Q2_P02939	1	1	P	3.57523	0.0500538	P	1.02031	0.878765	P	0.67572	0.171708	P		Q2_P02939			C805824.1	Sm_Orth_inOther_sp	Hypothetical protein CBG07598 [Caenorhabditis briggsae] ||Hypothetical protein T23F1.7b [Caenorhabditis elegans] ref|NP_506850.1| Dipeptidyl Peptidase Four (IV) family member (dpf-1) [Caenorhabditis elegans] ||Hypothetical protein T23F1.7a [Caenorhabditis elegans] ref|NP_506851.1| Dipeptidyl Peptidase Four (IV) family member (dpf-1) [Caenorhabditis elegans] ||fibroblast activation protein [Mus mu…	GTCAATACTGCGAAGCTGATCAAAGAGTTGGTAGCTGCGGGTGTAGATCTTGATTTAATG	Smp_057530	dipeptidyl peptidase iv, putative	Smp_scaff000156	991891	1033552	Q2_P01422,Q2_P27608,Q2_P02939,Q2_P20259	ATGCATCCATCATTTTCGGATACATATAGAAAGTCAGATGATGAGGATTATACAGCTGAGTCGAAACCTCTGACTGGCAAAAGATGTAGTATCAATAATAGTAACAACAATAATTTGTCTAATTCTAATAACGATAACGCAGATGAAAAGAAACTCAATGATGTAATAAAGTCAATTGAAGAAGGAGATAAGTATAGTATGTCTGTCGGTCTAGTCAAACAAATGGATTCAGATGATACGGAAATAATGACGAATACTCCACAGAAACGAAATTGGAAAGGAATTCTACTTGCATTGCTTGTGATTATGTTTATTTCTTCCTTGATTCTAACTGCAAGTGTGTTGACAACACCAAAAGAGAAGAAGATCGACTATGGATTACCGTTCACTTTTTCTGAT…
Q2_P25195	1	1	P	3.57321	0.049773	P	1.17756	0.349104	P	0.799006	0.266696	P		Q2_P25195			C809904.1	Sm_Orth_inOther_sp	CG4376-PB isoform B [Drosophila melanogaster] emb|CAA21120.1| EG:133E12.1 [Drosophila melanogaster] emb|CAA15688.1| EG:133E12.1 [Drosophila melanogaster] ref|NP_726784.1| CG4376-PB isoform B [Drosophila melanogaster] ||CG4376-PC isoform C [Drosophila melanogaster] ref|NP_477485.1| CG4376-PC isoform C [Drosophila melanogaster] ||CG4376-PA isoform A [Drosophila melanogaster] ref|NP_477484.2| CG4376…	GAGTTGTGAAATAACTTGCATGATTTTGATGAAGTTAACGTTCAGTACATGCACTCGATT
Q2_P19641	1	1	P	3.56066	0.0526407	P	1.15595	0.462257	P	0.6901	0.262771	P		Q2_P19641			C802401.1	Sm_Orth_inOther_sp	paramyosin [Schistosoma japonicum] ||paramyosin ||SJCHGC09098 protein [Schistosoma japonicum] ||paramyosin [Schistosoma japonicum] sp|Q05870|MYSP_SCHJA Paramyosin (Antigen Sj97) ||paramyosin [Taenia solium] sp|P35418|MYSP_TAESO Paramyosin (Antigen B) (AgB) ||	AAATGGTTGAACGAGCTCAAACAAAACTGAAACAAACCAGGAAACAGTTAGAAGAAGCAG	Smp_035210	Hypothetical protein, putative	Smp_scaff000078	1161628	1190944	Q2_P34114,Q2_P14231,Q2_P20044,Q2_P16327,Q2_P09990,Q2_P36578,Q2_P19641	ATGGCTGCCATTCAACTCGATGATCGTGATCGGACTATCGTCATGGGACGAGGTCTATATAGATCTTCATCTCCTGGAACAATAAGACTAGAGACAGAAAGGGAGCTTGCCGAAATTAATGCTGAATTCGATATTTTAAATGCAGATTTCCAAAATGCTAGAGAACAAATAAGTCAACAAGAGGAAACTATCAAAAGACGGGAGCAAGAGTTCGCTCGTGTTCATAGAGAGCTGGGTACAATTCGTGATGCAAATGAAGAAAGTTTGGAAAATTTAAGACGTCGTCATCAAACCACAGTCAATGATCTTAATCTTGAAATAAATGTTCTTCAAAAGGCGAAATCCAAAGCTGAAAAAGAAAGATCTGAAATGGCTAGACAACTGGAAAATGCTTTCGCT…
Q2_P30648	1	1	P	3.55842	0.0527431	P	0.889314	0.55965	P	0.602195	0.196739	P		Q2_P30648			C905345.1	Sm_noMatches_Gb_bothSt	none	CAATGGACCAACGTTTAGGTATACCCAGAAACGTTTCAGATAATATGATAACACATCAAA	Smp_167380	hypothetical protein	Smp_scaff000328	645451	645798	Q2_P10852,Q2_P30648	ATGGCCCAATTGGAAAATAATTGGCCACAATCAAGTCAAAACAACAATGACGGCAGAAATATGAGCATAGAGTTTCCGTCAAATGGATCGACTATACCACCACCAAATGATTTTCAAACTACTGGTTCCCATATCCCTTACATACAAGTTAATAGTTCCACTCCTACTGTCAATAGACCATATTATCATATTACAGATGAAAATAAGAATATTATTAACCAAGATAATCCTGGTGCAGATCATTTACAAGCAATGGACCAACGTTTAGGTATACCCAGAAACGTTTCAGATAATATGATAACACATCAAAATCACGGCAACTATTCTTCATATGGTTGTGTTTTATAA
Q2_P38368	1	1	P	3.5575	0.0612575	P	0.737752	0.483486	A	0.974007	0.92447	A		Q2_P38368			C921480.1	Sm_noMatches_Gb_bothSt	none	TTCCTTCATTACACTAGATAGTTTTCTCATAAAACCTCCTCCTTCAGCTTCCGTTGTTGT	Smp_011740	eppb9, putative	Smp_scaff000019	841501	848164	Q2_P17879,Q2_P05116,Q2_P38368	ATGTCATCTGATGGTGGTTTTGATGGTTACTTTCTGTTGTCAGTAACTGGACAGATTGAAAAGGCTGACTTCCCACTCCATGACTATATATGGTGCAAGTACTGCTTCGCAACTGGTCAAGACTGGACCAAATTAACCGGCCTCGATGAAGGAATGACTCAAACCTCTATTAAAGGTGTCGGTTGCAACGATCAGAACAATTTTAACTTTCCGATTGATATTTCATGGAAATCCACAAACCCATTCGGTTGGCCTCAAATCGTTCTTCATGCTTATGGCGTTGACGTCTTTGGCAAGGATGTTTTACGAGGTTATGGTGCCGTTCACGTCCCAATGAAGATCGGAAGCCACAGAAAAAGAGTTTCCATGTTTGTGCCTCAATCTTCTTCACAACTAATG…
Q2_P35404	1	1	P	3.55533	0.0525738	P	1.03451	0.842016	P	0.842923	0.445863	P		Q2_P35404			C914814.1	Sm_noMatches_Gb_bothSt	none	GATTGTCTTCACCTGTGTTTTCGTGCATTACAAAAGGACTGTTTCTATAATTAGAGTGTT	Smp_082780	wiskott-aldrich syndrome protein, putative	Smp_scaff000325	483408	510458	Q2_P02437,Q2_P22867,Q2_P35404,Q2_P37330,Q2_P08043,Q2_P37713,Q2_P16978,Q2_P15460	ATGGGACTGAAAGTAAAGAGGGCATCAGAAATTACAGTTTCCACAGGACGGTTCAAATCCGCTCCAGTAGGTGGAACTTCGGTTCTACTAACTAACGAAGAGAATTCTGTATTGTACTCATTGTTTGGAGCTGGTTGTGATTCGTTAGCTTCCGCTGTGGTACGCTATTTCAAAGGTGAAAATGAATCAAATTGGGTGCTTAAAGGTTGTGGCGTTGTATGTTGTATCAAGGACAAAAATTATAAGGATTATTTCATCAGAATATATGATGTGATTAGGAAGATTCCTCTCTTAGAGCAAAGATTATTTTTGGAAATGGATTATACTGAGGAACTAAAATGCTTTCACGTGATGCAGTCAGATGATGGGCCAGTTGGACTTGCTTTCGCATCTCTTGAG…
Q2_P35501	1	1	P	3.54962	0.051884	P	0.906104	0.592008	P	0.468906	0.154321	P		Q2_P35501			C915158.1	Sm_noMatches_Gb_singleSt	none	CTCGCGTGAACGCTAGCTCAGTGATCAAGAGGTTCGAATCCCGTGCTTAAGGTATTTGAT
Q2_P17423	1	1	P	3.54766	0.0528212	P	1.61067	0.152321	P	0.998447	0.992615	P		Q2_P17423			C919345.1	Sm_noMatches_Gb_bothSt	none	GTGTGTGTCTGGTCATGTGTCGTGTTCGCCTTGAAATTTGGCGTAGAATTTCCGTTTTTT
Q2_P05763	1	1	P	3.54423	0.0591792	P	1.26631	0.401882	P	0.978259	0.930291	P		Q2_P05763			C810516.1	Sm_noMatches_Gb_bothSt	none	CGTTCTAGGTGTAGACGGACAACGTGTGAAAGTTAAATCAAATGTTTCTTTAAGTGTTTA	Smp_072450	G protein-coupled receptor 142-related	Smp_scaff000248	81715	83097	Q2_P05763,Q2_P25577	ATGGAATATAAAATCAGTAATATATCTGTTTGGGAACGTTATAATAATAGTGATCTTTTATTATTTAAAACATTTGCACCACATTTAACTATAGTAGAAAGAGCAAATTTTCCATTATGGGCTATACTTGGTTTTCCTGGAAGTATATTCAGTATTATTGTATGGAGTAGTCGTCCAATGAGACGTGGTGGTAGTGCAGCTGCTGCAGTTTATCAAGCTAGTCTTGGTGTTGTGGATTTATGTTTTTTTATTATACATTTAAATTGGTATTTACATGTGGCATGGCAACTCGGTGTACTTGATCATCCGGTAATTTGTGAAACATTCCCTGTTATAAATTACTTAATACAATATCTAAGTCCTACATTGGCATTTACATTCACATTAGAAAGATATTTA…
Q2_P05149	1	1	P	3.54301	0.0501868	P	1.44409	0.169841	P	0.671062	0.160159	P		Q2_P05149			C809451.1	Sm_Orth_inOther_sp	Sm65 antigen ||SJCHGC07856 protein [Schistosoma japonicum] ||	ACTACACCTTCAACTAATACTGCTGTGTCTGTTAAAAAAGTACCTGCTCAGAAAGATGCA	Smp_055220.2	surface protein PspC , putative	Smp_scaff000146	501043	521924	Q2_P37887,Q2_P37917,Q2_P05149,Q2_P06426	ATGTTTAGACCACATGGTGGTAGGCCAAGAAATAAAATTGATCGTAATATACATGTTTCAAGGTCTGATTCTATCAGTGGTAGATGCGAATATAATGTAGAAAACAATTCAGTAAATCACTACAATGAAAGACAATGTAACGAAGAGAATTCAAGAAGATATTCTTATCTTGCTACAGATCCGATAACTCATTCACTGCCAGAAACAAAACTAGTCCGATCTCAGTCAGTACGACATTATAAAGAAGCATGGGCTACACATGATCCAATCGGTTATATGCACAGAACTGGTACATCATATAAGACGGATAAAGTTCGAGGAATGAAACATTTTCCATGCAATAAAAATAGTGATGATCCCGTGACCCATCGATTATCAATTGATCATCATCGGCAGCAG…
Q2_P28964	1	1	P	3.54158	0.0501811	P	1.29583	0.235238	P	1.15261	0.391796	P		Q2_P28964			C902951.1	Sm_noMatches_Gb_bothSt	none	TCAAGACGATCGTCAACTCATCGATGCTCTGATGTTAACTTAAATACACATCGTCGATCT	Smp_137990	Complexin (Synaphin), putative	Smp_scaff000061	1009509	1041414	Q2_P28964,Q2_P09220	ATGATTCGATGTTACGCTGTAGGCTTAGATTTCAAGATAGGTGATGCTTATCTTCACAATGAAAATTGTTTTACGTGGAATTCAAGGCTTTTTCATCACGTTGCCAAAGATGCTGGATCCTTAACAACACCAACAAATGACGATCTCGAAGCATCAATAATTGCAGCTGAAGAAAAACGTAGAGAAAGATTTGAAGGTTTAGAAGAACAAAGAGAAAATATGAGACAGACAATTAGAGACAAATATGGATTGAAAAAGAAATCTGATTTTCTGGAAGTAGGAACACCAGATGGTTCAAGACGATCGTCAACTCATCGATGCTCTGATGTTAACTTAAATACACATCGTCGATCTGCTCAAGAGGATTCATTTATGAAATTTATTCCAACTGCAGTACAA…
Q2_P26648	1	1	P	3.54061	0.0513953	P	1.86135	0.107195	P	1.27782	0.269356	P		Q2_P26648			C812264.1	Sm_noMatches_Gb_bothSt	none	CCGCTGAATACTACAGCGGGAATTTATCGCCAATGTTATATATGTATGAATATACTATTG
Q2_P07586	1	1	P	3.53605	0.0599087	P	1.37608	0.305702	P	1.27687	0.382985	P		Q2_P07586			C813076.1	Sm_noMatches_Gb_bothSt	none	CCTCCTGCCCCGCCGAAACTTTATCCTGACGGGACAGTTATAATGACAATAATAAAATGG
Q2_P02501	1	1	P	3.52969	0.0502504	P	1.10001	0.514602	P	1.10774	0.49203	P		Q2_P02501			C805059.1	Sm_Schisto_Orth_only	SJCHGC05525 protein [Schistosoma japonicum] ||	ATTTGGGCGAAAAACACACTTTTCTGGTGTAACAAATAATTTCACGGTATTATGCGAACA
Q2_P19083	1	1	P	3.52867	0.0721867	P	1.22314	0.577457	A	1.7499	0.205023	P		Q2_P19083			C801712.1	Sm_noMatches_Gb_bothSt	none	TGACGCAATCTGTATTCTTCCCTCTAGATTCAGGATGGGGTCCAACAGATGTTAAATCAA	Smp_181080	expressed protein	Smp_scaff002004	214535	237092	Q2_P21500,Q2_P02438,Q2_P00676,Q2_P16989,Q2_P16878,Q2_P37221,Q2_P37345,Q2_P19083	ATGGGATTCTATCAAAATAAATGGATAAAAGCTGATCTCTTCAATGCTTCTTTATCAACTTATCCTTCTGACAAGCAAAATATACCCAATAATATTGATACAAAGATAACATCAGCATCAACTTTGCCTGTAAAGGAATCAATTATCAGTCATAATAATACCAGCGATAATTTGACAAATTACATTTCTTCATCTTTACAAGATAAAAAATGCACAATGAAACAGGATACACTAATCACTTCTCAACCAATCAAAATACAGTTACGTGAAGAATCTAAAGAGTGTAGAATCAAGCAAAAATTGGATCTTATGAATGCATCAATAAGTGAACAGAATTACAATAAATCTCATTTCTTACAAAATTCTCGACCACATATATGCATGTCACCAAGATGTCCA…
Q2_P07160	1	1	P	3.51855	0.0507061	P	1.38576	0.193772	P	0.615332	0.143201	P		Q2_P07160			C812507.1	Sm_noMatches_Gb_bothSt	none	CATAGTCACTTTGATTTGACCGTTAAATGTTACAATCTTGCTTTCCCAAGGTTATATCTC
Q2_P32740	1	1	P	3.51206	0.0638393	P	0.982547	0.954022	A	1.1424	0.63245	P		Q2_P32740			C909536.1	Sm_noMatches_Gb_bothSt	none	GCTTAAATTATCTCCTTCCTCTTCTTTTACTAGACAAATATTATCATCACGTTCGCACAG	Smp_074900	expressed protein	Smp_scaff000257	626147	650838	Q2_P12916,Q2_P32740,Q2_P32530,Q2_P12716,Q2_P17433,Q2_P30053,Q2_P37569,Q2_P37876,Q2_P10276	ATGGGTCACCTGACTCAAACACCAAAATTGAGTTTCCAACTAAGCGAAAGGGATCACTTTCTTACCCATGTACTTGATCCTGGTAATACCAATATATGGTATTCATCTTTGAAAACTTTGGTTACAAAGCATAGAAACAAGAAGAATACTTTAAATGGTCCTGATTTACTACGGGCATCTGCATTAAGTTTATCCCAAACATCGGAGTTGGATTTACTTGCTTCAGCCTTGCCAAATATTTTAGATAATGAAATGTATGAAAGTACTTCTGCCCAAGATACATTTTCTGTCTACATAATTCACACAGAAAAGTCAAAAGATTTAGGGTTGTCTGGTCGCTACTTACTACGTATAAAAGAAAATGCATTTGAACTACTTGATCCGGACACATATTCAATG…
Q2_P30387	1	1	P	3.50449	0.0565347	P	1.16944	0.500162	P	0.862248	0.564236	P		Q2_P30387			C904925.1	Sm_noMatches_Gb_bothSt	none	TGGGCACCAACTCACCACCACCGAAACCTCCACTACCTAACTTATGTCCTCTCAACATTC	Smp_144600	guanine nucleotide exchange factor, putative	Smp_scaff000100	1508579	1566810	Q2_P20584,Q2_P10001,Q2_P29756,Q2_P11297,Q2_P30387,Q2_P27479,Q2_P07866,Q2_P10610,Q2_P31085	ATGAACCACAAGTTGTCTATACAGCAGTCGAAGTTCACTAATCCCTTTGCTCATCTCGGTTTTCGGAAAAAAAGGAAGAAGACTGCTAAAGTCAAAGTTCCACCATTGGATTTTTCTCAGTCATATACTGAGTTGATTGTGGAACTTGCCTACACATCAAACTTAACACGTCAAGTTATTCGACCGTTTAATCGTTGTCATTTGATAAGTCAATTGACTGAATGTGCACGCTTGATTCGTGGACGTATCGCATCTGGTGCTGCATGTATCCAGCTTCCTTTACTAGCCGATTGCAAAAAGAATGAACAACGTATGAGCGACAATCGAATGATTATGGTAAAAATTAATCAGTTCAATGAAGCACATGCATTATTTACTGATTGGATTAATAAGCTTTCA…
Q2_P24726	1	1	P	3.50343	0.0608316	P	1.0465	0.862255	P	1.10001	0.69782	P		Q2_P24726			C809262.1	Sm_noMatches_Gb_singleSt	none	TCTTCATTTTTCAGTTTTGTGTGAGTGAATGATCCACACAACAAAGATTCAGTGTCCATT
Q2_P18093	1	1	P	3.49454	0.0511421	P	1.51382	0.155086	P	0.659808	0.169358	P		Q2_P18093			C800239.1	Sm_Schisto_Orth_only	SJCHGC05438 protein [Schistosoma japonicum] ||SJCHGC05627 protein [Schistosoma japonicum] ||SJCHGC06191 protein [Schistosoma japonicum] ||	CAAGACTCAACAATATGAAAAACACCCTCACACACAGAAGTAAATAAATGAGTGAAGCAA
Q2_P01278	1	1	P	3.48913	0.0546033	P	1.04328	0.82066	P	1.49978	0.186815	P		Q2_P01278			C802952.1	Sm_noMatches_Gb_bothSt	none	TCGGAACCTCCTCCTGCTACACCACTCTCTGGTTCGTTGATATCTGAATTAGAATCTATT	Smp_095130	porphobilinogen deaminase, putative	Smp_scaff000577	25020	67509	Q2_P19612,Q2_P01012,Q2_P34819,Q2_P26952,Q2_P01278,Q2_P20067,Q2_P23152,Q2_P14894	ATGCTTGGTTCGTCCCCTCGTAATGTTGTGCGTGTAGGGTCGAGGCGCAGTAATCTGGCACTTCTACAGACTGGAATGGCAGTTAATTTACTCCAAAAACAGAATCCACATATTCTCTTTGAAGTTGTGGAGATGGCAACTGTCGGCGACAAAATTCTTGACGTTTCGTTATCAAAGATAGGTGATAAAAGTTTATTCACAAAGGAACTTGAAAATGCCTTACTTAGTGGAGAAGTTGACCTTGTCGTACACTCACTTAAAGATGTCCCATCAACCCTCCCTTCTGGCTTAGTCCTTGGGTGTGTGTTTGCCAGAGTATCTCCAGAAGATGTTGTTTTGATGGCTCCACATTATCGTGGAAGAAAACTTTCTGATCTCCCTATCGGATCTACAGTTGGA…
Q2_P02596	1	1	P	3.48603	0.057224	P	0.796069	0.466267	P	0.571897	0.267998	A		Q2_P02596			C805228.1	Sm_noMatches_Gb_bothSt	none	GTAGAAAATCGGTGCAAATTCTGAGGTGAACGCAGCCAGTGTGTTCATCAATGACAGTTC
Q2_P01228	1	1	P	3.47258	0.0594579	P	0.752586	0.450764	A	1.33495	0.313989	P		Q2_P01228			C802849.1	Sm_noMatches_Gb_bothSt	none	CAATGAGGGCTGGGGTTGGAAATGGTCGTCCCTAAAAATGTCCACCTCTCCTTATTCCAC	Smp_166000	expressed protein	Smp_scaff000311	1648	7121	Q2_P35999,Q2_P17104,Q2_P01228,Q2_P39395,Q2_P19988,Q2_P37464	ATGACGGGAACAGTGGAAACTGGAAGTAATGAGTCGGATGAGTCTGTTGAGGCATGGTGGGAGAGTTTTTTAAAGCAAAAGCTTGCTGATGATGAGTTAGATGTAGAACTTCGGTCTGCATGGGAGAACTGTGTTCAGAGACGAGCTAAATTTGCTCAAGAAGTCAAACGAATAATGGAGTTATATCAACCAATAGAGAAGTTACTTAACTCTACACTTAAATCCGATCGTGAACAACGAGGTCAAAGTCTCTATAGAGAATGGGGTAATACTGTTAAAACTCAATCATGCAAAATACGTCGAAAAGAATGCCTTCTAGCTTATTACGATAATGACACATTTCGCGCTACTTACACTCGACAACGTTATATAAATAGTTCTACAAGTTTCCTTCAGGCT…
Q2_P37798	1	1	P	3.46835	0.0554016	P	0.995217	0.980084	P	0.395937	0.186662	A		Q2_P37798			C919246.1	Sm_noMatches_Gb_bothSt	none	GTGCTAGACGTTTAATTAAACGTCTTAGTGTAACAGCTAATGGATATCATTGTTATTGGC	Smp_099440	bone morphogenetic protein antagonist noggin, putative	Smp_scaff000624	48120	52205	Q2_P12775,Q2_P37798,Q2_P17383,Q2_P32591	ATGTCAAAATCATCACTTAAAAATAAATCACATTCACCAGTGGCAACATCAACAAATTTCTTATATAATATAACAAATCCCGTTGAACGTAGTTTTAAATTAACCAATCAAGTTGGTGGATTAGGTTTAGTATCATCAGTACAAAATCGTATTAGTCTTGATTCATTATCACATACAACCAATTCCCCATTGAATATGATAAAGCATAATTCACCAGTTTTGACGAATTCATTAATCTCTTCAATGGATGATATAAAACGTTATAAAAATAATCAACCAATAACTGAATGGCCATTATCATTAGCATCAGAAGAATATAGTAAAATTAATATGCGTATTATGGGTCAACCAATTGATCCAAGTGTTGTAAATCATTTACATCCAGATGTATCACCACAT…
Q2_P17265	1	1	P	3.46487	0.0611531	P	1.16723	0.552608	P	0.637007	0.34813	A		Q2_P17265			C918740.1	Sm_noMatches_Gb_bothSt	none	CACCATTATGATTAACGATTTATCCAAGGGTTGTATTACTAGTCACTATGGTGATGATGA
Q2_P12575	1	1	P	3.46362	0.0511368	P	1.41001	0.181575	P	0.834482	0.32661	P		Q2_P12575			C908800.1	Sm_noMatches_Gb_singleSt	none	GTAACCTTCTACAATCTCGAAAACCTCATGCTTACTTACTCCTGTTACCCCTCATGGAGG	Smp_046090.2	chaperonin containing t-complex protein 1, theta subunit, tcpq, putative	Smp_scaff000116	867813	881578	Q2_P32389,Q2_P00309,Q2_P12575	ATGGCTCTTCACATTCCAAAGGCTCCGGGCTTCATGTCGATGCTCAAGGAGGGCGCTAGGTACTTTGAAGGCTTAGAGGAGTCAGTATATCGAAATATTGAAGCATGCCTGGCACTCTCCAAGTCCATCCGATCAACATTTGGGCCTTCAGGACAGAACAAGATTGTTATCAATCATGTTGGCCGGTTGTTCGTGACTAATGATGCAGCTACGATCCTCAAGGAACTTGAAGTTGCACATCCCGCAGCTAAAATACTTGTTATGGCTTCTCAACAACAAGAACAAGAAGCTGGTGATGGAACTAATGTTGTATTTCAGCTTGCCGGAGCGCTCCTCGAGCAGGCTCGAGACCTTTTGAGAATGGGTCTCTCAGTCGCTCAAGTCACCAGTGGATTCGAA…
Q2_P21559	1	1	P	3.46237	0.0510687	P	0.894983	0.468822	P	1.08174	0.576719	P		Q2_P21559			C805035.1	Sm_noMatches_Gb_singleSt	none	AACCACTCTTGTCGCCGCCACCGCCACCCCCGTCTAGTCAGTACACTCCAATTCAAAAAT
Q2_P22236	1	1	P	3.45693	0.05193	P	1.29884	0.246177	P	0.500556	0.120435	P		Q2_P22236			C805966.1	Sm_noMatches_Gb_bothSt	none	CGGTTTCACGTCCTCATTGTGTATGCTTGATATATATTCTTTTATTCAGTGTGATAACAG
Q2_P09990	1	1	P	3.45174	0.0523676	P	1.1835	0.37423	P	0.981959	0.900554	P		Q2_P09990			C904012.1	Sm_Orth_inOther_sp	SJCHGC09440 protein [Schistosoma japonicum] ||Paramyosin gb|AAA29915.1| paramyosin ||paramyosin ||paramyosin - fluke (Schistosoma mansoni) (fragment) ||paramyosin [Opisthorchis felineus] sp|Q9BMQ6|MYSP_OPIFE Paramyosin ||	CGTTCAAGTCAACGTAATGTGGAAAATCTTAAAGCAACTGTAGCAGATATGGAAATGAAA	Smp_035210	Hypothetical protein, putative	Smp_scaff000078	1161628	1190944	Q2_P34114,Q2_P14231,Q2_P20044,Q2_P16327,Q2_P09990,Q2_P36578,Q2_P19641	ATGGCTGCCATTCAACTCGATGATCGTGATCGGACTATCGTCATGGGACGAGGTCTATATAGATCTTCATCTCCTGGAACAATAAGACTAGAGACAGAAAGGGAGCTTGCCGAAATTAATGCTGAATTCGATATTTTAAATGCAGATTTCCAAAATGCTAGAGAACAAATAAGTCAACAAGAGGAAACTATCAAAAGACGGGAGCAAGAGTTCGCTCGTGTTCATAGAGAGCTGGGTACAATTCGTGATGCAAATGAAGAAAGTTTGGAAAATTTAAGACGTCGTCATCAAACCACAGTCAATGATCTTAATCTTGAAATAAATGTTCTTCAAAAGGCGAAATCCAAAGCTGAAAAAGAAAGATCTGAAATGGCTAGACAACTGGAAAATGCTTTCGCT…
Q2_P02628	1	1	P	3.43869	0.0513456	P	1.68256	0.120841	P	0.591468	0.121316	P		Q2_P02628			C805269.1	Sm_noMatches_Gb_bothSt	none	AATCCGTTAAAATCTTATGGACGTTCAGCTAGTTTAGCTCAGCTGCATACGTCGAATGAA	Smp_022890	conserved hypothetical protein	Smp_scaff000044	843395	859377	Q2_P40887,Q2_P02628,Q2_P21711	ATGCTTGAAGAACTATATATTGATGATTTAAGTGATGTGCACAATGATAATAAAACAGGGAACTGGACCTCATCCAATGATCGGAGTAGATTATCACGTTATCGTGAAAGTTATTGTTCTGATGTGGATTTATTGCCCTTACTATGCACAAAAGTAACAGTTGATATTCATCAAGATAATATTAATAATAGTGATTTTATTCACTTGGCTCAGAAAAATTATAAACCATTAAAAAATAGTGATGGAGTGAAGACTAAGTCAGTTAACAATAACAGCGGCAGTGACGATAGGAGTGATGATGATTATGATGATGACGAGAATCTTATGAACTGGTTACTGAAACAGTTTAGAGAGAATGGTTTAGATTACAATGACAATAACTTAAAAAATGATGACTTG…
Q2_P35783	1	1	P	3.43742	0.0513804	P	0.939825	0.648421	P	0.532871	0.102497	P		Q2_P35783			C915502.1	Sm_noMatches_Gb_bothSt	none	TATGCTAGATATGGTATGATACCACCAAATATGGGTGGTGCATTCGGTGCATTTGCTCCA	Smp_017350	expressed protein	Smp_scaff000032	565442	571188	Q2_P36369,Q2_P15714,Q2_P35783	ATGAATTCAACTATACATGATGTATTATATATGTCATGTGATCATTGGAATAATCTACCATCACCATCAGATATCATTAGTTATTTAGATTGTGTTATGATTGGTAATAATGATCAATTTTATTTATTTATATATGAACCAAGATTTCAAGAATCCCAATTACCAGCAGTAGATTGTATTGATGCAGATTTTTTAGCATGGATTAAAAATGATAATGAATTATTAGGTTTAGAATTAGGATTTCGTATGAAAACAATACCACCATTTTTATTTCGTTATTATCAACGCATCATGCAATTAACTCAATATATATGTATTGATGGAAGAAGTTTAACAAATAACTCTATACCATTTGAAGATACAGAACGTTTTGCTAGTAATAAATTAACCCAAGTTGTA…
Q2_P36183	1	1	P	3.43673	0.0561552	P	1.56005	0.177134	P	0.536928	0.230486	A		Q2_P36183			C916004.1	Sm_Schisto_Orth_only	SJCHGC02778 protein [Schistosoma japonicum] ||	CATAGTAAAAGAGCCGTGAATTGGTATTTGACAGAATTTAGTAGACCAGATGATTTTGCT	Smp_031300	universal stress protein, putative	Smp_scaff000068	902134	902616	Q2_P36183,Q2_P37746,Q2_P41679	ATGGCATCTAATTGTATGCGACGAGTTCTTTTACCAATTGACGGTAGTGAACATAGTAAAAGAGCCGTGAATTGGTATTTGACAGAATTTAGTAGACCAGATGATTTTGCTTATTTTTTCCATGTGGTTGAAGCACATTACTCCAAATCTACCGCAAATGAGTCATATGATCATGGAAAAGAATTGAATACTAATTTGGATAAAAATATTAAAATGTATTCAGAATTAGGTAAAATACTTGGAGACAAATTACATGATGATTTGAAAAACAGTAATATTCAAATGGAATATGTTATGCAAATTGGAAATAAACCAGGTGAGTTAATAATTAATGTAGCTAAAGAACGATCTGTTGATGTTATATTGATTGGAAATCGTGGTTTAGGCGCATTCAGACGT…
Q2_P25826	1	1	P	3.43663	0.0604142	P	1.48106	0.236301	P	0.621089	0.335991	A		Q2_P25826			C811113.1	Sm_Schisto_Orth_only	SJCHGC05890 protein [Schistosoma japonicum] ||	TTAAGGAATGGAAATAAGGAAAATCAATCAACTCCAGAAACGTTAAACAACCAGCTGGAA	Smp_070020	rhoptry associated membrane antigen , putative	Smp_scaff000237	108797	142047	Q2_P00255,Q2_P06658,Q2_P25826,Q2_P18565	ATGGGTCAAAAATCCAAACAGTGCTCGAAAGTTTGTATTACTCGACCATTAGATAATAAAAATGATCTAATAACTGAAGTTGAAACACGAAATCTAACTCAAAGTGGATCCGGTGATAATTTGGAATTAGAATGCAAAGAAATACATCCAAATGTAAATGAGAATAATGATACAGAATCACAAAATACCAATGAGTTATGTATAAACGAGAAGATAAAATCTCATAATAATATCACAGATTTCCAGATGAATGATGATGAAGAAACAAAACTTAATTTGGAATGTTCAGAGTCCACCAATTACTGTGATCAAGAGCCTAACACAAGTAAATTTTTTGAACATATCTCCGAAGAAGAGTTTGAACCTACAGCTTTAATAACTGACTTCAATGATTTCACT…
Q2_P37639	1	1	P	3.43146	0.0514924	P	1.80861	0.106662	P	0.991761	0.94798	P		Q2_P37639			C918740.1	Sm_noMatches_Gb_bothSt	none	CCTTGGATAAATCGTTAATCATAATGGTGACAGCGGTAATGACATAAACTCAATGCAAAT
Q2_P09413	1	1	P	3.42086	0.0568064	P	0.804675	0.449866	P	0.828282	0.463975	P		Q2_P09413			C903221.1	Sm_noMatches_Gb_bothSt	none	CCGAATTATCGTCAAATAACCAACCAGAAGCGATACCTGAATACTGTACAGATATTAAAA	Smp_139100.2	expressed protein	Smp_scaff000068	798240	882681	Q2_P32368,Q2_P34466,Q2_P22124,Q2_P00144,Q2_P18259,Q2_P37156,Q2_P10443,Q2_P09413,Q2_P29155,Q2_P23559,Q2_P25819,Q2_P30217	ATGGTCACAACTGTTCAGCTAACAGAAAACGGGTCAGTTGACCATAAGAAAGTGGTATATAAATTAGGCGATCAACCCCCACCTTTGGCTACTGAAAAAGTAGAACAAATAATTACCAGTCAAGATTGTGACAGAAGTGATATCGTGTTAGTAGAGTCAGGTGAGTTCCTTGAGGAAGATCACGCTGATTGCTCCTCGAAAGAACAAGAATTTGGGTTGGATAAAGTTACTTGTTATCAACAATTGGATATAGTTGATGACGAAGGAGCCTTAGTATTCGACAACGACCTTCCATCACCTCCGATTTCAGTTTGTGAAGAGTTACACAAAGAGGATACTGGGGAATTATCACCATTTCCTTTGACGCATTCAGCAATTCCAGAAAATTGTATCAAATCC…
Q2_P25879	1	1	P	3.41777	0.0541483	P	1.05101	0.766467	P	0.716316	0.269857	P		Q2_P25879			C811191.1	Sm_Orth_inOther_sp	clathrin assembly protein AP180 [Loligo pealei] ||PREDICTED: similar to ENSANGP00000018652 [Apis mellifera] ||ENSANGP00000018652 [Anopheles gambiae str. PEST] ref|XP_319245.2| ENSANGP00000018652 [Anopheles gambiae str. PEST] ||phosphatidylinositol-binding clathrin assembly protein isoform 2 [Homo sapiens] gb|AAH73961.1| Phosphatidylinositol-binding clathrin assembly protein isoform 2 [Homo sapien…	GTCAATATGGAAAAACTACACCAAAACAACCATCGATCAGTGCAAGTGATAGTGAAGCAA	Smp_162260	phosphatidylinositol-binding clathrin assembly protein, putative	Smp_scaff000255	535115	562792	Q2_P32787,Q2_P12949,Q2_P06276,Q2_P25803,Q2_P25879	ATGAGTGCTAAAGCTGCGAGCAAGGTTGTTAAGCAGTTGGCTGGGAGTGGGACAGGTCAGAGCTTAATGGATAGAGTCACGCAAGCAAAGTATAGTTTGGCAGGTTCTGGTCTTGGGAAAGTCGTAGCGAAAGCGACCACAGAGGAAATAGGTGCTCCCAAGAAAAAACACCTTGATTATCTGGTAAACTGCAGCAATGAACCTAATGTATCTATCCCACTACTTGCTGGACTTCTTGTGGAAAGGACACAAGAAAAGTCATGGGTGATTGTTTTCAAAGCTCTTATAACCACTCACAATCTTATGAATTTTGGGAATGAGAAATTTTCTCATTATCTTGCCTCAAATAACTGTCCAATTGATCTCCCACATTTTAATGATAAAACAAGCTCTCAATCT…
Q2_P28439	1	1	P	3.41596	0.0730612	P	1.66308	0.231017	P	0.804203	0.631732	A		Q2_P28439			C902197.1	Sm_noMatches_Gb_bothSt	none	GTGTGTGTGTATTGGAATGCATTTGCACACATGTAACTGATACACAAAATCAATCTTGTA
Q2_P38440	1	1	P	3.41498	0.0562764	P	0.98676	0.945749	P	0.380939	0.186344	A		Q2_P38440			JAP03616.C	Sm_newGenes_Orth_onlyJapon	SJCHGC03390 protein [Schistosoma japonicum] ||	CCTGAAGCATGTAAATCTCGATTACCACGTATTGTACGTATATTAGTTGACATTGTCATT	Smp_092460	hypothetical protein	Smp_scaff000463	1572	6388	Q2_P38440	CCAACAGGATGGTTAGATGCTTCTACATTTGTTAGTCTTACGTCATCTAATGCTTCACATTATTTAGGTTTATATCCATATAAAGGATGTTTATATCCAGGATCCGATGCTGATTTAATATGTTGGTCATATGAAAATATAACTGATTGTACTATACAATATCCATCTATAGTTATTCATCATGGTAGATTAGTAGTATATAATGGTAATCTTATAAAAGGAACAACGAATGATTTAATGATTAACCCATGTAATAAACTAAATGAATGTCAATCTAATCAACCACAAGGAAGTTTACAAATAGGAAAATTATTTCCTTCTACGATTTATGATCAGGTTAATGGATTTGAAAGATTGCGTAAAACAAATCAAATCCCTATTGTTCGTGAACCTTGGACA…
Q2_P09520	1	1	P	3.40695	0.0561801	P	1.07526	0.709753	P	1.0062	0.973024	P		Q2_P09520			C903366.1	Sm_Schisto_Orth_only	SJCHGC07486 protein [Schistosoma japonicum] ||	CCAATTGCACAGGGTATTGTACCGTCTGAGCAGTCAACGTACACACGTCAGTTGTCTGAC	Smp_139120	hypothetical protein	Smp_scaff000068	1026523	1042313	Q2_P31371,Q2_P11575,Q2_P09520,Q2_P40840,Q2_P39052	ATGTACTCTCCAGAAATTCGAAGTATTATTGGTGAAACGAAATATAGTACCACCGTTTCGCCCAATTTAAATGTTAATCGTGAAAGTCGATCCCATTCAAAAGATGGCGGTGGTGGTTTAAGTGAATCAGTTGATACAGGTTATGGCACACAGACCGGATCTACTACACTAATACCAACAACACCAGTGATTACAAAAACAATGTCGTCAACAATTCATACACTACCCACTTTAAGCAATGTAGATAATTCTAAACAATCTGAGAAAGAAGTGGAGCAAGAAATAATACAACCAGTTACTGTGACCACTGGTCGAAAATATTCAGGGTTATCACCATATGTGGGAAAATCTATTACTGATGTTGTTCCCGGAGACAAATATGATGTATTAAAAGGGGTT…
Q2_P28170	1	1	P	3.40439	0.0541594	P	0.988492	0.9439	P	0.671634	0.228352	P		Q2_P28170			C901794.1	Sm_noMatches_Gb_bothSt	none	TAGAAGTCCTCAGATGCCTTCATCTACTGTCACATTACGTAAAAATTGCACAACAAATAT	Smp_176540	cadherin, putative	Smp_scaff000622	191153	242073	Q2_P19035,Q2_P01568,Q2_P37031,Q2_P16714,Q2_P10280,Q2_P08455,Q2_P29794,Q2_P30062,Q2_P28170	ATGAATTATTTATACAGTCATTACTATCAGTTAAAGTTAATTTTATGGATTTTTTATTGGGTTTTACTATTATCAGGAAAATGTTTAGCAGTAGATGAAATTGAATTACGTCTTCGTATGCGTGAAGAAATTGCACCATCTACACGTATTGGTTCAGTTATATCAAGTTTACCCGTTAATTTACGATCACAAATGCATTTTTTAACTGATAGTACATTTTTTACAGTCACACCAACAACTGGTGAAATACGTGTTGGACGTTTAATTGATAGAGAACGACTATGTCCGGAATTTAAACTTTGTTGTGGTGTGATTACATGTGAATTAAAAGCTAGTATTTTTGTAACAAACAAAGCTGCAGGAGAATTCGCTGCTAGTGTTTTATTGAAAGTGGAAATT…
Q2_P12775	1	1	P	3.40237	0.0602741	P	0.926182	0.768649	P	0.83777	0.550689	P		Q2_P12775			C909270.1	Sm_noMatches_Gb_bothSt	none	CATGTGAAATGGATTTTATATGGGAAGATTTAGGTCCATTATTTTGGCCACGTTGGATAC	Smp_099440	bone morphogenetic protein antagonist noggin, putative	Smp_scaff000624	48120	52205	Q2_P12775,Q2_P37798,Q2_P17383,Q2_P32591	ATGTCAAAATCATCACTTAAAAATAAATCACATTCACCAGTGGCAACATCAACAAATTTCTTATATAATATAACAAATCCCGTTGAACGTAGTTTTAAATTAACCAATCAAGTTGGTGGATTAGGTTTAGTATCATCAGTACAAAATCGTATTAGTCTTGATTCATTATCACATACAACCAATTCCCCATTGAATATGATAAAGCATAATTCACCAGTTTTGACGAATTCATTAATCTCTTCAATGGATGATATAAAACGTTATAAAAATAATCAACCAATAACTGAATGGCCATTATCATTAGCATCAGAAGAATATAGTAAAATTAATATGCGTATTATGGGTCAACCAATTGATCCAAGTGTTGTAAATCATTTACATCCAGATGTATCACCACAT…
Q2_P35688	1	1	P	3.39978	0.0565809	P	1.07376	0.710667	P	0.794516	0.386864	P		Q2_P35688			C915378.1	Sm_noMatches_Gb_bothSt	none	CCCTCCTTCTCTTAAGCTTTTCTTTATTTTCTATTTCTTCGCGTTTAAATTCTGTTACCG	Smp_078060	hypothetical protein	Smp_scaff000271	86990	88931	Q2_P39564,Q2_P15666,Q2_P35688	ATGAAATCACCTGATATGTCGACATGTATAAATAATAACAATAGACATTTGGATCCTAAGGATTTATATCCTATTCCACCACTGTGTGTACCTCCTTCTGGAAATTACTGCTGTTCACATACACCACCTACCCCGGTTAGACGACCATGGTTAGGCGATAACTCAGAACAAATAGCCACCGGAAGAAGTCGATCCGGAGGGCAAAAACGTTCAGTTTATGTAAATGCATCAATATATCCAATTCCTGAAATGATACGAAATAATGATAGTAATGGAAATAATTTTAGTGGCTATGTAAGAGATCGAGAAAATTCCACTGACATTGTTATCACATCTACAAGCTCGAATCCCGTGAATGCATCCACAACAGAAGTTATCACTACTATTAGTAATCATAAT…
Q2_P03101	1	1	P	3.39125	0.051914	P	0.811296	0.284838	P	1.59629	0.13396	P		Q2_P03101			C806107.1	Sm_noMatches_Gb_bothSt	none	GCCCTTGCATTTATTGCTATGTTACTCAGTAGTGCGCTTTCTCTATACCGTCTCTCAAAA
Q2_P30481	1	1	P	3.37943	0.0520419	P	0.871257	0.399295	P	0.779083	0.242364	P		Q2_P30481			C905064.1	Sm_Schisto_Orth_only	SJCHGC03771 protein [Schistosoma japonicum] ||	ACAGATTTCTTAGCACAGCCTGTTGTTATGCCTATGGTGCAAACGACACATCATGAACCA	Smp_115120	conserved hypothetical protein	Smp_scaff012414	12	1496	Q2_P31917,Q2_P26331,Q2_P30481	ATGGTAGAGAGACCACCACCGGTTATCTTGCCACCAAAAGTATTCGACGTCCAAACACAATCAGGATCAGTCACGATAAATTCAGAAACACAAACACCACAAGAACATAGGCCAATAATCGAAGTGAAAGATTTGATTACACAACACGAGAAACGTCCAGAGCCAATTGTACACAAAAAACTACAAGCAATAGTACAACCACCGACAATTAACACTGAGACTCAGACGATGGTAGAGAGACCACCACCGGTTATCTTGCCACCAAAAGTATTCGACGTCCAAACACAATCAGGAACAGTCACGATAAATTCAGAAACACAAACACCACAAGAACATAGGCCAGTGGTTGCGACTAAAGATGCGAGTGTGTATCATGAAACAAGACCTGTTCAATCCGTT…
Q2_P33438	1	1	P	3.36391	0.0628096	P	1.74006	0.161668	P	0.266087	0.26972	A		Q2_P33438			C910749.1	Sm_Orth_inOther_sp	SJCHGC04107 protein [Schistosoma japonicum] ||SMDR2 ||PREDICTED: similar to multidrug resistance protein [Danio rerio] ||multidrug resistance p-glycoprotein [Macaca mulatta] gb|AAN07779.1| multidrug resistance p-glycoprotein [Macaca mulatta] ||multi-drug resistance P-glycoprotein 1 PGY1 MDR1 GP170 ABC20 P-GP [Oryctolagus cuniculus] ||	GGCGGCGAGCAGAAGGAGCTAGCAAGATATAGTGAACAACTGGTATTTGCCGAAAAGGTC	Smp_170820	multidrug resistance protein 1, 2, 3 (p glycoprotein 1, 2, 3), putative	Smp_scaff000417	502595	541195	Q2_P33438,Q2_P10969,Q2_P36268	TTCCGATATGCTAGTAAGACAGATATATGTGCACTAGTAGTGGGGTGTATCTGTGCTGTTGCAGTTGGCGCCGCAGTTCCACTTAATGTGTTTATCTTCAAGGGGGTCGTAAACGAATTTACAGGGGACAACGTTGTTGCAGAAAACGTATACGGTTCAGTGAAATGGTTTGCTATTTTGGGAGCTGCAATGTTTATCGTTTCGTTTATCCAGGACTTTTGCATGAATATTTCAGCAAGCAGGCAGATTAACCGGATCCGTCTACTATATTTCAAAAGTATTTTACGACAGGATATTCCATGGTATGATGAACAGTCATCTGGGTCACTGATCAGCAAACTCTCCCAGAATATCGAGCTCATTGAACGTGGTATTGGAACAACACTCGGAGGTTTTATA…
Q2_P26029	1	1	P	3.35897	0.055407	P	1.50533	0.17802	P	0.785646	0.346039	P		Q2_P26029			C811382.1	Sm_noMatches_Gb_bothSt	none	CTCGTCAAATTGATATACCTTACTGTCCATTGAAGCCAATTGTTCCGAAATTGTTTAAAG	Smp_159780	expressed protein	Smp_scaff000233	359473	444290	Q2_P34049,Q2_P02439,Q2_P21501,Q2_P30040,Q2_P06454,Q2_P10263,Q2_P26029	ATGGTAAAAGTTATTTTAATTAAACTCCGATGTTCTTATTTACTTAGAATTATATCAGTCAGTTCAAGAAACTTCGATGAGCTTATTCTCATAGATCAGCCTGAGTTATTGTCACGATTACCACACAGCCGGTCCTGGGATCTTATTCTTCAGAACCCTTATGAGGGTACAGTAGAAATTTCTGAATCTCCTGTAGACAAATTCCAAATACTTGTGAATATAACTGGTAATCATTTAAGTGATCATGAAAGATTGAAATATCGTCTAAGAAGTACAGAAGATTCACTTTTTGTTGAACTGTATCCACAGTTTTCATCTCCAACTCATCGTAATGATGGTGAAGAAGAGAAAATTTATTTACAACTTTTATGCGTTACTATTATATCCCTTGTTCTAGTT…
Q2_P31480	1	1	P	3.35722	0.0609496	P	0.162952	0.273792	A	0.67105	0.347299	A		Q2_P31480			C907067.1	Sm_noMatches_Gb_bothSt	none	GCATTTGCTGCATTTGCACATTTCAAATGTGTTTTTGTGGGCGTTCAGATAATTTCAAAT
Q2_P27280	1	1	P	3.354	0.0523574	P	1.7304	0.114557	P	1.33216	0.213092	P		Q2_P27280			C813320.1	Sm_Orth_inOther_sp	lactate dehydrogenase-like protein [Schistosoma japonicum] ||SJCHGC02274 protein [Schistosoma japonicum] ||similar to GenBank Accession Number AF070998 lactate dehydrogenase A in Ambystoma mexicanum [Schistosoma japonicum] ||lactate dehydrogenase B [synthetic construct] ||lactate dehydrogenase B [Gallus gallus] gb|AAG48560.1| lactate dehydrogenase B [Gallus gallus] sp|P00337|LDHB_CHICK L-lactate …	CCAATCACTTAGGTGAAACTTAATGATGTTTGTTTCATAGCACATAGCTGTGTTCTTACA
Q2_P20262	1	1	P	3.35032	0.0594689	P	1.16036	0.519052	P	1.20793	0.426491	P		Q2_P20262			C803212.1	Sm_noMatches_Gb_bothSt	none	AGTATACAAAACCACAATGGGTCATCCTTCATAAACCTCTACTCTATCTATGTATGTATG
Q2_P00038	1	1	P	3.34663	0.0527235	P	1.32434	0.220745	P	0.993313	0.958188	P		Q2_P00038			C800113.1	Sm_noMatches_Gb_bothSt	none	CCTTATTCAGTAAACAACGAGATCACAAGCTTGTTCAGACATTTGATTAATTTGTGAGCT	Smp_008860	phospholipid scramblase 1,, putative	Smp_scaff000014	977979	1003583	Q2_P00038,Q2_P00224,Q2_P17983	ATGTGGATGCAAAGACCAGCTGTGATCAACTGTCCTCCAGGTCTTGAGTATTTGACTCAAATTGACCAATTGTTGGTTAAACAGGTGATTGATGCTATCGAAACGATCCTGCCTTATGAAGTGCGAAACCGCTATACATGTTACAACACACTGGGACAAAGTGTATATCGATGCTATGAAGAATCTGACTTTTGTTCACGGATATTCTGTGGACCATCAAGACCTTTCGTATTACATATTTTAAACAATAACAACTCTGAAGTTATCCGTGCGATTCGGCCTTTTCGATGTGATTGTTACGCTTGTTGTTCGTGTTTAGAATGCTGTCAAGAAGAACTTGAAGTTCAGTCTCCAGTTGGCAATTGTATCGGCTACGTGAAACGAGTATTTAGTGGTTGT…
Q2_P13064	1	1	P	3.34495	0.0539018	P	1.96053	0.0981344	P	1.03689	0.804049	P		Q2_P13064			C909819.1	Sm_noMatches_Gb_bothSt	none	GCTTGAAAACATAAGACAGTTGAACAAGGGAAGGAGTTCGTCATTCATTGTTCAATATAT
Q2_P07725	1	1	P	3.34487	0.0524829	P	1.99148	0.0915724	P	0.942678	0.660129	P		Q2_P07725			C813299.1	Sm_noMatches_Gb_bothSt	none	GATCAGTCAGTAAGATCGGGTCTTTTTAGAAGATCTAGACGAAATGATAATGGATAAACA
Q2_P17135	1	1	P	3.34342	0.052501	P	1.10534	0.498979	P	0.558155	0.10816	P		Q2_P17135			C918430.1	Sm_Orth_inOther_sp	similar to GenBank Accession Number M80214 alpha tubulin in Schistosoma mansoni [Schistosoma japonicum] ||unknown [Schistosoma japonicum] ||Tubulin alpha 1 [Mus musculus] ||PREDICTED: similar to tubulin alpha 1 isoform 9 [Canis familiaris] ||PREDICTED: similar to tubulin alpha 1 isoform 3 [Canis familiaris] ||	AGCTGAAAAAGCATTTCATGAACAGTTTAGTGTTGCTGAGATTACTAATGCCTGCTTTGA	Smp_016780	tubulin alpha chain, putative	Smp_scaff000030	947524	948959	Q2_P17135,Q2_P19267	ATGAGGGAATGTATTAGTGTACATGTTGGTCAAGCTGGAGTTCAAATGGGCAATGCTTGTTGGGAATTGTATTGTTTGGAACATGGAATTCAAGCTGATGGGCGAATGCCGAGTGATAAGACTGTTGGGGGTGGAGACGATTCCTTTAATACTTTTTTTAGTGAAACTGGTTCGGGAAAACATGTTCCAAGAGCAGTATTTGTAGATTTAGAACCCACTGTAGTAGATGAGGTTCGGACTGGTACTTATCGTCAACTTTTTCATCCTGAGCAATTGATTACTGGTAAAGAAGATGCTGCAAACAATTATGCACGTGGTCACTACACAATTGGGAAAGAGATTGTTGATTTGGTGTTAGATAGGATTCGTAAACTTGCCGATCAGTGTACCGGTCTTCAG…
Q2_P13829	1	1	P	3.34155	0.0600296	P	1.16613	0.516147	P	0.914726	0.708159	P		Q2_P13829			C911298.1	Sm_noMatches_Gb_bothSt	none	CACTTATCACACCAAGGGAATTGTGAGGATTAGAGTTCCCACTCAAATATTTATTTAATC	Smp_168330	mbp-1 interacting protein-2a, putative	Smp_scaff000367	66167	68034	Q2_P19356,Q2_P33698,Q2_P13829,Q2_P41190,Q2_P28694,Q2_P40490,Q2_P39762,Q2_P08978	ATGGTTGGACGGTATTATTTTGTTATTTGTGGGCCTCATGATGAGGCATTATTTGATTTAGATTACAATTCACCAGGAAAATCAACAGGAGAAAAGGCAGATGACTGTCTTCATCTAAACCAGTTTATTGCACATGCTGCATTAGATATGGTTGATGATCACCTGTGGTCCAAAGCGGATACATATTTAAAGGTCGTAGACAAGTTCAATGAATGGCTGGTTTCTGCCTTCATAACCCCTGGAAGACTTCGCTTTATTTTACTTCATGATGAGTCGAATGAGAATCGCATAAAGTACTTTTTTCAAGATACATATGAAGCCTACATCAAGTTGGCACTAAATCCATTCTTTAAACGTGACAAGCCAATAACCTCATCCAGCTTCTCAAAACGAGTCCAA…
Q2_P38351	1	1	P	3.33985	0.0530457	P	1.83969	0.1053	P	1.09083	0.558348	P		Q2_P38351			C921312.1	Sm_noMatches_Gb_bothSt	none	CCTAATAATGAATACACAATATCGTTTAGATATGCCACAACTTCGTCGTCATGGTTATTG	Smp_168560	steroid dehydrogenase, putative	Smp_scaff000375	53922	68177	Q2_P38351,Q2_P17867	ATGCCAGAATTAATATCAGCTGAATTGTATTGTTATTCTTGTACAAGTGCTCAATCAGGTTGTGGTGATCCAATTGATGTAAGATTAATTCATTGGAAGAAATGTTCTGGTCGAACATTAATTGAAAATTATTGTGTAAAATTAATTGAAAAAGTTCAAGATCAAACTACTGTAACTCGTGGTTGTTTAAGTGACCTAATAATGAATACACAATATCGTTTAGATATGCCACAACTTCGTCGTCATGGTTATTGTGTTAATTCTCGTGATTATCAACATTATTTATTAGGAGTTCTAAAAGGGAAAACTTTAGTTGAAACTGCTATGGGATTATTTAGTGATGAAAATATGGATTTTAAACGTTTTTGCTATTGTAATGATTGGAATGGTTGTAATCAT…
Q2_P26808	1	1	P	3.33828	0.0525608	P	1.78214	0.108832	P	1.01934	0.879225	P		Q2_P26808			C812508.1	Sm_noMatches_Gb_bothSt	none	CCCCATTTCTCTGTTTTAATCTGTTCGTTATATGCGAATGTTTTTAGGTAGTGTGTTTGT
Q2_P27037	1	1	P	3.33661	0.0526122	P	1.65288	0.124932	P	0.627557	0.1355	P		Q2_P27037			C812825.1	Sm_Orth_inOther_sp	SJCHGC04784 protein [Schistosoma japonicum] ||PREDICTED: similar to CG6329-PC isoform C [Apis mellifera] ||	GATAATCTGGGCTGCATTGATCGTGTTGGAACCAATGATGTACGAATTCGTTATTGTCAT	Smp_074590	expressed protein	Smp_scaff000256	415735	422302	Q2_P27037	ATGATTCGCTATTTCGTCAGCTATATACCATTGGGAGTAACAATTGCATTCTTATGTGTTTTACAACAGGAATCAGTCTATGGTATCCAGTGCGTTGTCTGCAATTCCTATCTTGATGGCCAGTTATGTGAACCTTGGGATCAGTTTACATTCATAACAAACTGTTCAAAGTATCCCGGCATCGATGCATCCAAACCAATCAGCTGTCGTAAAATCGATCAAGTTGTGGAACATGAAAGACGTGTAGTACGTCAATGTAGTAATGTTATCGATAATCTGGGCTGCATTGATCGTGTTGGAACCAATGATGTACGAATTCGTTATTGTCATTGCACAGAAGATCTATGCAATTCAATAACTGCGGTTAAACCACAATCATTCTATTATTTATTCTCGTTA…
Q2_P17869	1	1	P	3.33197	0.0724885	P	0.72575	0.530288	A	0.452363	0.360911	A		Q2_P17869			C921376.1	Sm_noMatches_Gb_singleSt	none	CCATTGTGTTTAGTTTCATGGCCATATATTCAAACTGTTTGTCTTTTTTCTAGGATCCAC
Q2_P36174	1	1	P	3.33161	0.056147	P	0.809711	0.408727	P	0.724537	0.295539	P		Q2_P36174			C915993.1	Sm_noMatches_Gb_bothSt	none	CAGAAGATAAAACATTTGCTCCTCCATGTCCAACTCTGATAAATACACCTAGTATAGAAA	Smp_138600	conserved hypothetical protein	Smp_scaff000065	142373	159733	Q2_P15896,Q2_P36174,Q2_P18495,Q2_P11339,Q2_P39940,Q2_P31120,Q2_P00227	ATGAGTTTTGGGAATTTCTTGAGACGCATATCATTTGACAGTGAAAAGGTTCATACCGATTCATCAACTACTGAAGGTAATGATCCACCTGGGATGAATTCATTTTTCACTTCACCAAGTCGAATTTTCGAAAGTGTGAATGCGAAAACAGGTCATCTAGTATCAGATTTAAATCAGAAATTAGATATCAGTGGCAAACTCGATTCGATTAAACAAGTTTCGGTTGGTAAACTGGAACATGTTGTGCGTGGATCTTCTGTGAATCGATCAGATAGTAAAGATGAAACTCAGAAAAATGACACTACAGAAAATATTCCTAGGACGTCCTATTTTGATCAAGATGTCAGGGATTCGACCATAAATGTTTCTTCACAGGCACCTTTTAATAATAGATCTATA…
Q2_P22642	1	1	P	3.32789	0.0633286	P	1.43488	0.260606	P	1.13873	0.586754	P		Q2_P22642			C806517.1	Sm_noMatches_Gb_bothSt	none	GTCTTGGGACTGTACAACATCCTGTTAGAATCCAAATAATCGGCAAGTAATTAATGAATT	Smp_130560	cell adhesion molecule, putative	Smp_scaff000026	2044984	2098693	Q2_P22642,Q2_P30385,Q2_P10607	ATGTCGGGCCCGGCAAAAATAATCGAACCTCCAAGTAATGTAAAAGTAATCAGCGGTGAAACTGCTCTATTCTTCTGTCGAGTAAATGGAAATCCAACTCCTACAGTAAATTTTCTTCTTGATCGTCAAGTAAGCCGTCCAGCACCTGGTGTAGGAGGGGTTTTAAATATTCCAGATGGAAGCTTATTGCGTTTAACTAAAGTACACCGAGGACAAAACGGTTTACAAGTTCAATGTATAACACGGAATCATGTTGGAGGTGATAGTGCTACAGCCTATTTAACAGTTTATGATACTAATGATCGTATACCTGATGGTTATCCAATTATACATGTACCACCAAAAGCTAGCTCTGCATCTGTTGGTGATGTGGCCAGAATGGATTGTGAAGTATCCGGT…
Q2_P32584	1	1	P	3.32728	0.053104	P	1.57209	0.141058	P	0.781911	0.261832	P		Q2_P32584			C909255.1	Sm_Orth_inOther_sp	SJCHGC08697 protein [Schistosoma japonicum] ||CG5841-PA [Drosophila melanogaster] ref|NP_648826.2| CG5841-PA [Drosophila melanogaster] gb|AAM50016.1| SD05267p [Drosophila melanogaster] sp|Q9VUX2|MIB_DROME Ubiquitin ligase protein mind-bomb (Mind bomb homolog) (D-mib) ||GA19171-PA [Drosophila pseudoobscura] ||mind bomb [Danio rerio] gb|AAO37830.1| mind bomb [Danio rerio] sp|Q804S5|MIB1_BRARE Ubiqu…	TCCTATATGTCTGGATCGTTCACGTAATTTGGTTTTTATGTGTGGTCATGCCACATGTCA	Smp_171450	mind bomb, putative	Smp_scaff000423	311118	337756	Q2_P12550,Q2_P32358,Q2_P32584,Q2_P19204,Q2_P21965,Q2_P00773,Q2_P02826	ATGAAACTGACTCGATTGTATGGTCTCATCAATCAACAAGAAAAGATTATACGTCTGTTACTCGAACATTGTTCATCAACACCATGGATAGTAGATGAGACACAACCCGATGGTTTGACTGCATTACACTTAGCTTCATTAAATGGAAATATGGAAGCTGTAGATCTTCTTTTGCAAGCGGGCGCTAGTCCAAATCTTGTAGTTCGTCGTCCAGCTGGCTTGTCTCCATTAAGTGGATGTGATGAAGAAAAATTAGGCTCTGTATTTACACCTCTTCATTTGGCTGTTCACAAAGCACATCCAGATGTTGTATGCTTATTACTATGTTATAGAGCTAGAGCGGCTTGTCGCAGTGGAGCAGGACGTAGTCCAATGCAACTAGCTCTAAATGCTCTTGGA…
Q2_P24413	1	1	P	3.3236	0.0530627	P	0.70012	0.187477	P	1.49837	0.15637	P		Q2_P24413			C808889.1	Sm_noMatches_Gb_bothSt	none	TAGACCGTCTGTGATTGTTGACTGAACGAATTCAGTCTCACATTGTATTGTTGATGGTAA
Q2_P41144	1	1	P	3.32046	0.0776839	P	0.856167	0.729343	A	0.491618	0.39894	A		Q2_P41144			JAP06063.C	Sm_newGenes_Orth_onlyJapon	SJCHGC02935 protein [Schistosoma japonicum] ||	AGTGTTACTGATTCTCAACAATTAATATCACATCCAAGAACATCATTCCCTCGTCCACAA	Smp_160910	hypothetical protein	Smp_scaff000244	455898	465942	Q2_P41144,Q2_P40669	ATGAAAAAGCGAATGGTATTACAGCCTACTCACGTTAAAATAGTGATAAATAATGGTGATAAATTTAAAAAACATCAAAATGTTTTAAATCAATTCAATTCAATTAAAATAACTACTTTAACAAAAGAGTCAATTGTACAAAATGATCAAGTCAGTGAAGATCAAAGTAACAATATCAATCAATTTGTTGATAGTGAAAATCATAGCGATTCTAGTGTTACTGATTCTCAACAATTAATATCACATCCAAGAACATCATTCCCTCGTCCACAATGGTCGCAAACTCTTAGCTCTTACATGTGGTCTTCTGTTCAGAACAATAAAACATATCATACTCGATCCTCCAATACGATGAACAGATGCCTTAGTAATACAGATGGAATAAATATAGATCGAACT…
Q2_P13151	1	1	P	3.315	0.0709135	P	1.09352	0.771266	A	1.30912	0.405354	P		Q2_P13151			C909964.1	Sm_noMatches_Gb_bothSt	none	GGTATTATTAACCCTCTCCCTGGCTTGAGTTTAACTACTAAATTAATGAGATTTTTCGCA	Smp_031770.9	tropomyosin, putative	Smp_scaff000070	581942	612683	Q2_P12200,Q2_P25967,Q2_P00629,Q2_P19025,Q2_P13151,Q2_P33001,Q2_P12058,Q2_P31872,Q2_P30765,Q2_P10975,Q2_P10238,Q2_P27731,Q2_P30003,Q2_P40528,Q2_P38963,Q2_P08474,Q2_P16173,Q2_P36422,Q2_P00621	ATGGAACATATTAAAAAGAAAATGTTGGCAATGAAATTGGATAAAGAGAATGCTGTAGATGAAGCTGATCAATTGGAAGCAAAATTACGTGAAAAAGAATTAGAAATGCAAACTAAAGATGAAGAAGTTGCAGAAGTACTTAAAAAAATTCAACAAGTTGACACGGACAAAGAAACGGCACAAACTCAATTAGCTGAAACTAATACTAAATTAGAAGAAACAGATAAACGAGCAACTGAGGCCGAAGCTGAAGTCGCCTCACTACAGAAGCGAATTCGACAGCTTGAAGATGAATTGGAATCTACTGAGACTCGTCTTCAAGAAGCTACTGTTAAGCTTGAAGAAGCAAGTAAAGCTGCTGATGAAAGTGATCGTGGTCGTAAAGTATTGGAGAATCGT…
Q2_P36378	1	1	P	3.29584	0.053127	P	1.18392	0.339868	P	0.757419	0.219644	P		Q2_P36378			C916412.1	Sm_noMatches_Gb_bothSt	none	TTCCATCTCACTTTCATTGCTTTCAACAGTATGTTGCCTCCGTAATTCTGATGATTTCAC
Q2_P38726	1	1	P	3.29538	0.0604847	P	1.99093	0.111968	P	1.59008	0.170862	P		Q2_P38726			JAP01385.S	Sm_newGenes_Orth_onlyJapon	none	AAGCAATTTTCGCATGCACAGAAGGGTGCATACGAAAGAAATGCAGTTTCGGTAAACTTT	Smp_125810	zinc finger protein, putative	Smp_scaff000010	389111	410139	Q2_P38726,Q2_P40193	ATGAATAATGTGAACCCTGGAGGTCATGGTTTGTTACATCAAGCAGCTTTATCTGATCATAAAAAACGAGTTCATGGTCCACGTGAATATATTTGTGGTATATGCTCTGCAGATTTCGCTACAGAAACTTATCTACGTTCGCATGTACGAATTCATGATGAGAAACGATTTGTTTGTTTAGAATGCAAACATGGTTTTTCAAATCCATCCGATTTAAAAAATCATATGCGAATACATAATGATGAAAAACCATTTGAATGCGAAGTGTGTGGAAAAGCATTTCGCCATGTTAGTGGATTTTATGCTCACATACGAATTCATACAGGTGAAACACCATATCAATGTGAATTGTGTGCAAAGAAATTCAGTAATGCAAGCAATTTTCGCATGCACAGAAGG…
Q2_P38003	1	1	P	3.29505	0.0534923	P	1.59077	0.137154	P	0.894553	0.48058	P		Q2_P38003			C919879.1	Sm_noMatches_Gb_bothSt	none	GGAGATGTTGGAAACACTACATGGTACTTGGTTATTTTATAAAACGTAAAGAAGGATCTG	Smp_156500	expressed protein	Smp_scaff000193	578197	619040	Q2_P12567,Q2_P32377,Q2_P08615,Q2_P28322,Q2_P38003,Q2_P08920,Q2_P17536,Q2_P04422,Q2_P23928,Q2_P28627	ATGGATTGTTTAAATTCAGTACCTGTTGACAAATGTTGTTTAGTTGTACAAATGCCAACAGTTGAAGAGATGAAACGTGAAGTTGCTAATATAACATGTGAAATGCAATCAGTTTATATTGACAATTCAATTATGTCACCATCATCAGAAGTTTCAACAACCACTCCATCACAAGATACTATTACTACTGCTACTACTGTTGTAAATAATTTCAGTCCAATAAATTACAATACAATCCAGATGGATAATAATACAACTACTGAGATAAATTCAATTAATTATAATGTAAATGATAGATCAACTATGAATTTAAAGACAATAAACTATGATGCCAAATACGGTAGTATAAATCTTCCATCTGACAATGATTATCGACAACACAATTCACCCGCTTCCAGA…
Q2_P25703	1	1	P	3.29412	0.0601725	P	1.24239	0.384392	P	1.08238	0.702849	P		Q2_P25703			C810827.1	Sm_noMatches_Gb_bothSt	none	GGAATCAAATGTGAAATCGGGTTTTTCATCGAATGTTTCATGAAAGAAAAGCAAAACCAG
Q2_P01148	1	1	P	3.2924	0.0531698	P	0.766768	0.228815	P	1.53571	0.145455	P		Q2_P01148			C802685.1	Sm_noMatches_Gb_singleSt	none	TCCTGCAATATTCCTCAGCAGCGTACATCCACGATACCGCCTCTCGAGATTCGAAAACTG
Q2_P02716	1	1	P	3.28856	0.0568291	P	0.737946	0.311804	P	1.05269	0.756992	P		Q2_P02716			C805413.1	Sm_noMatches_Gb_bothSt	none	ATTAGTCGAATCATCGACACTCGAGACCATCTTCAATTCATTTGTGGTGTCAGTCTCGTG
Q2_P02427	1	1	P	3.28621	0.0762765	P	0.747786	0.572762	A	0.692578	0.497486	A		Q2_P02427			C804929.1	Sm_Orth_inOther_sp	SJCHGC03455 protein [Schistosoma japonicum] ||PREDICTED: similar to ENSANGP00000004769 [Apis mellifera] ||CG17762-PD isoform D [Drosophila melanogaster] ref|NP_727630.2| CG17762-PD isoform D [Drosophila melanogaster] ||CG17762-PC isoform C [Drosophila melanogaster] ref|NP_727629.2| CG17762-PC isoform C [Drosophila melanogaster] ||CG17762-PB isoform B [Drosophila melanogaster] gb|AAF48190.3| CG177…	TGCCTCACGTATCCAGTGGAAGTGTTAGCTCTTATCAATCTGCGTCTCCAACTGATAGAG	Smp_128490	tomosyn, putative	Smp_scaff000019	1130686	1164872	Q2_P02427,Q2_P09202,Q2_P00598,Q2_P02224,Q2_P21262,Q2_P14255,Q2_P34141,Q2_P16542,Q2_P36831,Q2_P04152,Q2_P23602,Q2_P26317,Q2_P06727,Q2_P27901,Q2_P08214,Q2_P28943,Q2_P18992	ATGCACTTTTGCTCTGATTCCCGTAAACTATTAACTGCAAGCAGTACCCATACTTGTTTATTACACTTTAGTCGTCGAGAAATAAATCTTGAAACTTCAGTTCTGGATATCAATATGGCTTATGATGGATTAGATGATATTGGTTTCGCCTATTCAACTGGTGATACTTTCTCTGATGATCATTTGAATACTGCTGAAAATGTATTTGGTAACGTAACTAAAGACACTGTCCAACAGTCATTGCCTCACGTATCCAGTGGAAGTGTTAGCTCTTATCAATCTGCGTCTCCAACTGATAGAGATTTACGTGTATTCGTTCCAGTACGTCAAGGTAGCCATCATTGGCCTCCAGGCTATCAACCACTTCTTGTTTGTCGTGTAGGCATACTTGGACTAAGC…
Q2_P06563	1	1	P	3.28037	0.0605679	P	0.990065	0.963217	P	1.82166	0.129303	P		Q2_P06563			C811538.1	Sm_noMatches_Gb_bothSt	none	AAGTGGACTGGTTGAGAGTACTTACATGCATTACACACACTAGAACATCACAACACACAC
Q2_P17947	1	1	P	3.27947	0.0541778	P	1.45728	0.172822	P	0.95781	0.76223	P		Q2_P17947			C800072.1	Sm_Orth_inOther_sp	SJCHGC06039 protein [Schistosoma japonicum] ||PREDICTED: similar to ENSANGP00000022171 [Apis mellifera] ||PREDICTED: similar to tensin-like SH2 domain containing 1 partial [Danio rerio] ||novel protein similar to the vertebrate tensin family [Danio rerio] ||PREDICTED: similar to tensin-like SH2 domain containing 1 partial [Danio rerio] ||	ACCACCTGGATATAAGCCTCCACCACAAATTGTAACTGGCTTACCATCGAATACTACGGA	Smp_144280	tensin, putative	Smp_scaff000099	1245418	1286955	Q2_P17947,Q2_P20390,Q2_P18075,Q2_P00077,Q2_P02536,Q2_P27460,Q2_P36544,Q2_P10966,Q2_P08647,Q2_P28354,Q2_P11955,Q2_P31779,Q2_P16299,Q2_P30759	ATGAAACCGAGTCAGTACATAGAGAATCATGAACTCTATTCAAATCCTTATCAACACAATCCAACAAGAAATAATCTTTACGATTCAGAAATCTACGGCAAAGTAGATCATGATCGAAATGTACTTCACCCTCGTCTTCACGCACCATTGTCTTGTGTAAATTATAATTCACATACAATTAGATTAAAACGCAGTTGTCACAATACAAATTGTCGTTATTGTTTCCCGAATGCTCTTAATATTAATAATCAATTTGATTTGGAAAGTCATTCATCATCTAGTGAATCAGCTTCACAGATAATGACTAGAAGTGTTTTAAATAATCATAGTAATTATAAGAGATTTCTTAGTCTAAACAACAGACCAACGGGTATAATACAAGAAGAAATTACAGTAGAT…
Q2_P32545	1	1	P	3.26463	0.0552866	P	1.50928	0.165012	P	1.46441	0.175349	P		Q2_P32545			C909177.1	Sm_noMatches_Gb_bothSt	none	GCTTTTCATTTTGGATTCTACCATTCCTTTTCGTTCTGTTTCTTGGATTTGTTTCTTGGA
Q2_P24916	1	1	P	3.25949	0.0536215	P	0.810172	0.281887	P	0.968635	0.803227	P		Q2_P24916			C809504.1	Sm_Orth_inOther_sp	Hypothetical protein MGC73341 [Danio rerio] ref|NP_957090.1| hypothetical protein LOC393769 [Danio rerio] ref|XP_702367.1| PREDICTED: hypothetical protein XP_697275 [Danio rerio] ||elongation of very long chain fatty acids 4 protein [Macaca mulatta] dbj|BAB60806.1| hypothetical protein [Macaca fascicularis] gb|AAO15601.1| ELOVL4 [Macaca fascicularis] gb|AAO15594.1| ELOVL4 [Macaca fascicularis] sp…	CTTGGACCTAAATGGAGAAAATACTTATGGTGGAAACGTTACTTGACAATGCTACAAATG	Smp_051810	fatty acid acyl transferase-related	Smp_scaff000131	561133	572701	Q2_P24916	ATGAATGTAGTAGGTGAATATATAGACTGGATGAACAGGATTTTTAAAATAAGCATGGAAAGAGCAGATCCCAGAGTCTCTTCGTTGCTTCTAATGAGTTCAGTTAATAGTTTATTGTTTGTGATCATTGCCTACCTAATATTAGTCTATTATGGATTGGAGTTCATGAAAGGAAGGAATCCTTTCTGTATAAATCGACTCGTTTTTACGTATGATTGGATTATGGTAGTTATGAATGCCTATATGCTATATGAATCCATAGCAGTCGCATTTAATGAAAATTACTCGATGTACTGTCAAAAAGTTGATTACAGCTCAAATCGTAACGCTTTAAGATTAGTTCGAGCTGTTTGGTTATTTCATATATCAAAAGTGATAGAATGTTTAGATACATTCTTT…
Q2_P20288	1	1	P	3.25743	0.0564874	P	1.62687	0.144655	P	1.05255	0.750163	P		Q2_P20288			C803249.1	Sm_noMatches_Gb_bothSt	none	ATGTTTGGACGGATTATCGAATCAGAATTAATAACTCAGACTATCGCATTTGTAAACCCA	Smp_157380	expressed protein	Smp_scaff000199	1060518	1105173	Q2_P00703,Q2_P16887,Q2_P32124,Q2_P20288,Q2_P01446,Q2_P23645,Q2_P26159,Q2_P06576,Q2_P06298,Q2_P25833,Q2_P06825,Q2_P26431,Q2_P16375,Q2_P36634,Q2_P12318	ATGGATGTATTAAAACAACCAAGGGAAATAGCTGATAATGGCAAGAATGCATGTGAAACACCGAATTTCGGTTATACCCACCAAAGTTTGGAAGATGAAATGGTTAGACAACAAACAATTGAAGGATCATCAAAATGGATCAGAGAAAGTGTAACCAGTTCGGAACGAGTTGAAACTAATAAAGACTGTTTGCATTATTTAGCTGGGATTACAAGTATGGAAGATATATATTCTGATGTTGCAGCATTCAATGCTAAACGTGCATTGAAACTTATAATGGAAAATCTCGATAATAAGTTTTGGAGAAGAAAATTATCTGGACCTATCAATCGATGCTGGCAAAATCTTGGTCGATATTCAGAATTAGCAACTATACATCTTAAAAATGCTGCCGATTTT…
Q2_P20493	1	1	P	3.25566	0.0540793	P	1.62285	0.131695	P	1.13321	0.438354	P		Q2_P20493			C803550.1	Sm_Schisto_Orth_only	SJCHGC05800 protein [Schistosoma japonicum] ||	GCTCCGAATTCGTTTCAATGCAAATCCTACTCAATTTTGAAACAGGTTACTTGATAATAC	Smp_140590	expressed protein	Smp_scaff000075	1861475	1896449	Q2_P14630,Q2_P29435,Q2_P09688,Q2_P20493	ATGATCAGAATCGTTTTTGAATTATTAACAGAAGAAGGTTCTACTCACAATGTATTTGATAAATTACCTTTACAAATCATTCTAACAACAGATGGTCTAGTGACTGTAATTAGTCGTAATCCAGAAAAGGTAGCAAAACAAGAACGTACTGTGGAGAATGGTATACAAATCAATAAACCTTTCGAATTATGCGTACATGCATATAAGAAATGTTATGTTGTTAAATTAAACGGGGAGGACGTTTGTGGCCAAGATCATCTTGTACCATTGAATGAAGCGTTTGCTTTATCAATGCAAGGAAAAGTTGATATACTATCTCTCGAATTTAAAGACATGTATTATGATGAAGAGGAAATGAATAATAATACAAACATGTCTTCTGCTATTAATGACAGTAAT…
Q2_P41586	1	1	P	3.25216	0.0545585	P	0.87856	0.456321	P	0.452419	0.108712	P		Q2_P41586			JAP07250.S	Sm_newGenes_Orth_onlyJapon	SJCHGC04731 protein [Schistosoma japonicum] ||	ACATTCTTGACCTGGTTGTATTTCTTCACCAGCTGATGGTAGACAAGCAATGTTCACATA	Smp_129230	serine protease related,	Smp_scaff000022	163458	192406	Q2_P16081,Q2_P41586,Q2_P40465	ATGCAGGGTCATAATCCACATGAAGGATTTGCATTTACATTGGAAAAAATCCCTGAACATTGTGGTCGTAATGCATTTGATAATGAATGGCGTAAATATTTTGGTAAACCAATTAATAAACGTATTGTTGGTGGTAGTGCTACAGCATATGGTGAATGGCCATGGTTAACATCATTAATGTTTTATCAAACAGCGGAACAAGTTAAAAAACAAAAAGAATTACAAATAAAATCGGATGAAGAAGAATTAGAATTCTTAGATGAAATTAATAAAAATGAAGAAATTCTAGAAGAAATTGATTCATTTATACCACCATCACTTGTTTATAATTATCCAGATGGTAGTCGACGCCCAAATCCATTTTATCCACATCTATCAGCGAATCCATCAAGTTGGATT…
Q2_P03656	1	1	P	3.24837	0.0666768	P	0.911129	0.759341	A	0.748447	0.455135	A		Q2_P03656			C806962.1	Sm_noMatches_Gb_bothSt	none	GTTTCAGCCGTCACATCCCTTTAAGTAGGTCTCATCATTAAGCTAAAAAATATTCTATAG
Q2_P24393	1	1	P	3.24759	0.0537911	P	0.76612	0.228414	P	1.34121	0.208614	P		Q2_P24393			C808856.1	Sm_noMatches_Gb_bothSt	none	GATACACATTCAAATGTAAATGCTTTCGATGATGACATGGAGAGGTTGGAAATCTGGACT
Q2_P22473	1	1	P	3.24159	0.0745325	P	1.27172	0.464699	P	1.23731	0.481067	P		Q2_P22473			C806287.1	Sm_noMatches_Gb_bothSt	none	AGCACACACTGTACCATCACTGCTCACTACAAATTCACTACTGTCAAACACTCGGATCGA
Q2_P24534	1	1	P	3.24037	0.0547789	P	1.69525	0.123356	P	1.43554	0.178683	P		Q2_P24534			C809036.1	Sm_noMatches_Gb_bothSt	none	TCACTAAATTCACACCAACTCCCAATCGAATGGAAAAACGTCTCTCTCTCTTCAATCTTC
Q2_P26613	1	1	P	3.23979	0.057241	P	1.69433	0.13431	P	0.454332	0.156825	P		Q2_P26613			C812216.1	Sm_noMatches_Gb_bothSt	none	CCACCTACCCACTCACTGACATATGGTGCACATTATTTAAGACTACGTATAAGATTTTTT
Q2_P05687	1	1	P	3.23764	0.0540088	P	1.90563	0.0979945	P	0.864694	0.386433	P		Q2_P05687			C810433.1	Sm_Orth_inOther_sp	ENSANGP00000013040 [Anopheles gambiae str. PEST] ref|XP_314738.2| ENSANGP00000013040 [Anopheles gambiae str. PEST] ||PREDICTED: similar to CG17218-PA isoform A [Apis mellifera] ||CG17218-PA isoform A [Drosophila melanogaster] ref|NP_609557.1| CG17218-PA isoform A [Drosophila melanogaster] ||GA14397-PA [Drosophila pseudoobscura] ||	CTAGGAGGGTCAGTTACCTCATTATCATTCATTGATTCATTTTTATGCATGGTTACATCA	Smp_147160	Cadmium metallothionein precursor (MT-Cd) (Cd- MT), putative	Smp_scaff000118	962284	980437	Q2_P39016,Q2_P05687	ATGCCAAGCATCGGACCAGAACTGCGTTGCTATCAATGCAACTCACTAACACAACCTCATTGTGCAGACTATTTTGATAATCGAACTTTTCCACTCGTCGCCTGTCCAAATGATGGAAGAAATTATTCTAGATGTGTCAAAATGATTCAAGAAATGTATCTAGATGGAAAATGGACTAGACGTTATTATAGAGATTGTGCTGTAACCGGTGTAATTGGTGCAGAAGATGGTCGTTGGTGTATAGATCGTTTGGGTACTTATCGTGTTAAAGTTCGATATTGTAATTGTAACAATAAAAATGGATGTGCTTGCAAAGAATATGGAGAATCATGTATGAAAACTGTATTTAACAAATGTTGTGGTAGCAATGTATGTCAACTTATTGGACCATTCAATGGA…
Q2_P24064	1	1	P	3.2371	0.0584403	P	1.0685	0.72155	P	0.524632	0.20211	P		Q2_P24064			C808420.1	Sm_noMatches_Gb_bothSt	none	CTGAATCATGGATGTCACCAATGAAGCATGAAATAAAAGCTACGAAACACAATTAGGTAA	Smp_171480	hypothetical protein	Smp_scaff000423	521246	532360	Q2_P24064,Q2_P04544	ATGAAGACTGAAACATTAAAAGATTTATGCCAGCATCGGAACAAGCCTTCTTCTTCTTGTGACAATCAAACAGGTCTTGATCATTCAGAGTTTGAAGAGGATGATTCTACAGTATCAGGAATTTCCCATGCACATATCACATCAGAGAATTTCGCAACACCAGATGATACACAAAAGTTTCAGCTCATGCATACATCGCCATCAGAACTTAATCCTTCTATCTCAGCTTCTTCGCAAAAGTATAATAGTATACCTGTCTTACAAAGTCCCTTGGATGTAAGCATTAGTCAGATTGACGGAACGAGTGAAGGAGTGACACGAGGACCATTACCTCCCCCTCCTCCAGATCTATATTCATATATTGATACATTTGATGATATCTACTTGACAGAAACAAAT…
Q2_P15630	1	1	P	3.22583	0.0823566	P	0.310622	0.393187	A	0.507397	0.406718	A		Q2_P15630			C915318.1	Sm_noMatches_Gb_bothSt	none	GCATATCCGCACATAATCATATTTATTTCTTATTCTTATGACAGTTCAGGACGAAGCCTA
Q2_P04838	1	1	P	3.2258	0.0541083	P	0.786161	0.250945	P	1.39361	0.186022	P		Q2_P04838			C808856.1	Sm_noMatches_Gb_bothSt	none	CTCCATGTCATCATCGAAAGCATTTACATTTGAATGTGTATCGAACCGGTTCATCACAGG
Q2_P36229	1	1	P	3.22518	0.0542715	P	0.968833	0.808316	P	0.908647	0.51995	P		Q2_P36229			C916063.1	Sm_Orth_inOther_sp	PREDICTED: similar to GA16857-PA [Apis mellifera] ||	GCACGATATTTTTATTAAGATCAATTACTATGTCGATAACTTCCTTAAGTGTCCCTGGAG	Smp_150380	spingomyelin synthetase-related	Smp_scaff000135	198062	203713	Q2_P36229,Q2_P41500,Q2_P39077	ATGTTTGACTATCAATATGAAGACATAATATCGATTCAGGCTAACTCTCTTGATGTAACTAAATATTTGAAAAATCATGGAATTTCCGATCCAGTCATTGACATTTTCACTAAGAACACAATCGATGGATTATCATTTTGTCTTCTAACAGAAAAAGACTTATGTGAAATGGATATCAAAGAGGTTGGTGTTAGAAAACGTATCATGTATTTGTGTTACTTCTGGCGTCATCAAGTTGAAAATCATAATCATGGAGAATATGCTTTTCCAAGATTACCAAGTGAGAATCCTGTAGTTGATCTGTTATGCTGCCATAATCCCAAATTGTATAATACGGAACAAGAAATATCCAGATTAAATGGAAACGATAATGTGGATTGTATAGCAGACAGTACTTTT…
Q2_P08186	1	1	P	3.22346	0.0548254	P	1.01893	0.890085	P	1.10126	0.528407	P		Q2_P08186			C901254.1	Sm_noMatches_Gb_bothSt	none	AAAAGTGGATCAGTCGTCACCAACCATGGAGGGCGGGACAGTCTGACCGATGTCACTGAG	Smp_127770	ras GTP exchange factor, putative	Smp_scaff000017	1002168	1122410	Q2_P27907,Q2_P08219,Q2_P27870,Q2_P10754,Q2_P08186,Q2_P30542	ATGACTGATATAGATTCGAACTATTTTACGATATCATATCGTAAAGAAGGTGTCCGTCAATATGATCTACGAGCTGATACTGAAGAAGAATGTTCCATGTGGGTTGATGCAATCAATGGTGCCAGTTTCAGTAAATTATTAGAATTAAAACAAGAAGCTGAACAGAAACAATTACATTTATCACAAATACTTGAAACAGAACAACGAGCTAAATGGCATTATGTTAAACAAATTGAAGAATTAACAGCTGAAATCAAACAATTAAAGTATGAAGTGCAGTCATTTTTTCGTGGTTGGTTATGTCGTCGCCGGTGGAAACAAATTGTTGAGGAATATATTCGATCAGATCATGCTGAATCAATGCGTCGACGTAATAGTATTGTATTTGGCTTAGTCGAA…
Q2_P27396	1	1	P	3.21798	0.0615707	P	1.41192	0.244841	P	1.58107	0.174894	P		Q2_P27396			C900036.1	Sm_Orth_inOther_sp	ENSANGP00000005167 [Anopheles gambiae str. PEST] ref|XP_314859.2| ENSANGP00000005167 [Anopheles gambiae str. PEST] ||discoidin receptor tyrosine kinase [Macaca mulatta] ||discoidin domain receptor family member 1 [Rattus norvegicus] sp|Q63474|DDR1_RAT Epithelial discoidin domain receptor 1 precursor (Tyrosine kinase DDR) (Discoidin receptor tyrosine kinase) (Tyrosine-protein kinase CAK) (Cell adh…	CAAAGCACCTGAAGGAGCATTATTACCTGAAACTATTTCTCCTTCTCATCAACAATATAA	Smp_135340	hypothetical protein	Smp_scaff000048	1108815	1186749	Q2_P10066,Q2_P27396	ATGGAACTTATTTGTCATAAACAATATTGTATGTTTCTCATATTATTCATTGGATTTCTATGTGATACAGTTTCGATTGGTTGTAATTCACGTCTACTTGCTGACCGTATTTTGGTCCCTGATACTTCATTTCAACATTCGAGTGCTGCTACTTTACAACATGGAGCTTCTGCTGCTCGTGAAGATCCAAATGATTTAAGTCTCCAAGAACGTGCATGGTGTCCAGATGCTAAGGTTGGCAAAGAACTTCGTGAATTTATGGAAATTGACTTAGGTCGTCAAAGTATTATCAAGTTAATTATAACAAAAGGTCGAGTAGCTCAAAGTAAACGCCTTGCCGGTAACCAAGATGCCATGACAGAAAATTTTAATACAATGGATCCACCATTTGTAGCACGT…
Q2_P20369	1	1	P	3.21286	0.054278	P	1.67587	0.121499	P	0.870344	0.396613	P		Q2_P20369			C803371.1	Sm_Orth_inOther_sp	SJCHGC05676 protein [Schistosoma japonicum] ||PREDICTED: similar to ENSANGP00000010449 partial [Apis mellifera] ||tyrosine phosphatase IA-2beta [Homo sapiens] ||protein tyrosine phosphatase receptor pi [Homo sapiens] ||IAR/receptor-like protein-tyrosine phosphatase precursor [Homo sapiens] ||	TGTTCTCTCATCAACTGCTGAAGAAGTAGATGCAATGCTCCAACCAAGTACATGAAAAAA	Smp_150220.2	receptor protein tyrosine phosphatase n, (ia2), putative	Smp_scaff000132	162119	205703	Q2_P13604,Q2_P33465,Q2_P20369,Q2_P32620,Q2_P12806,Q2_P22559	ATGCATTGTCTACGAATATGGTCAATAATCATACCAATAGTTATGATTGTTGTGAGACACAACACAGGCTTTAGTTCTAGGGATGTTTTATTAAATGGTGGTTACATTGGCTGTCTGTACCAAGAAGTGTGTCTGACTGGGGAGATATGTCACAATGATTCTCTCTTCGGAAGGTGTGTTCCTGATAATGTTCAGGATCATTTATTTGATGCTGGCTACTCACAAATGTACAAACTGAAATCTCTTCCTTTGTTTAATAAACCACAAAAATACAACTGGGCTGACACAACTCTTCAATGTTTATTGAGAGCAATGATTCTGGAGTATGAATCTCATTCAATCTTTGTTGATCCCAAATCGTTTTGTTTATACCAGTATGATATAGAGGATGGTGATAAT…
Q2_P39077	1	1	P	3.21265	0.0543752	P	0.93791	0.640054	P	0.96896	0.806854	P		Q2_P39077			JAP00717.C	Sm_newGenes_Orth_inOther_sp	SJCHGC07389 protein [Schistosoma japonicum] ||PREDICTED: similar to GA16857-PA [Apis mellifera] ||	TACAGCATCTGTTATAGTTTGGGTCCATGAACGTTTACCTGTTACATCGAAATATCCTCC	Smp_150380	spingomyelin synthetase-related	Smp_scaff000135	198062	203713	Q2_P36229,Q2_P41500,Q2_P39077	ATGTTTGACTATCAATATGAAGACATAATATCGATTCAGGCTAACTCTCTTGATGTAACTAAATATTTGAAAAATCATGGAATTTCCGATCCAGTCATTGACATTTTCACTAAGAACACAATCGATGGATTATCATTTTGTCTTCTAACAGAAAAAGACTTATGTGAAATGGATATCAAAGAGGTTGGTGTTAGAAAACGTATCATGTATTTGTGTTACTTCTGGCGTCATCAAGTTGAAAATCATAATCATGGAGAATATGCTTTTCCAAGATTACCAAGTGAGAATCCTGTAGTTGATCTGTTATGCTGCCATAATCCCAAATTGTATAATACGGAACAAGAAATATCCAGATTAAATGGAAACGATAATGTGGATTGTATAGCAGACAGTACTTTT…
Q2_P01947	1	1	P	3.20543	0.0676756	P	1.01411	0.957255	P	0.790306	0.501903	A		Q2_P01947			C804121.1	Sm_noMatches_Gb_bothSt	none	ATAGTGAAATAAAAGAGCGAGGAATAAGTCCTGACCTGATCTAGCATTTTTTCCTCAATA
Q2_P15733	1	1	P	3.20168	0.0544951	P	1.2343	0.282796	P	0.763136	0.227151	P		Q2_P15733			C915569.1	Sm_noMatches_Gb_bothSt	none	TAACAGATGAATGTTGGTCATTTGAATAATTGATGCATAGATCGTTGTGCGTTGACCTTC
Q2_P31917	1	1	P	3.19798	0.075608	P	0.748957	0.536268	A	0.640268	0.408423	A		Q2_P31917			C907864.1	Sm_noMatches_Gb_bothSt	none	AGGCATAACAACAGGCTGTGCTAAGAAATCTGTTTGTGTAGCCATGTTCTCTAGTGGTCG	Smp_115120	conserved hypothetical protein	Smp_scaff012414	12	1496	Q2_P31917,Q2_P26331,Q2_P30481	ATGGTAGAGAGACCACCACCGGTTATCTTGCCACCAAAAGTATTCGACGTCCAAACACAATCAGGATCAGTCACGATAAATTCAGAAACACAAACACCACAAGAACATAGGCCAATAATCGAAGTGAAAGATTTGATTACACAACACGAGAAACGTCCAGAGCCAATTGTACACAAAAAACTACAAGCAATAGTACAACCACCGACAATTAACACTGAGACTCAGACGATGGTAGAGAGACCACCACCGGTTATCTTGCCACCAAAAGTATTCGACGTCCAAACACAATCAGGAACAGTCACGATAAATTCAGAAACACAAACACCACAAGAACATAGGCCAGTGGTTGCGACTAAAGATGCGAGTGTGTATCATGAAACAAGACCTGTTCAATCCGTT…
Q2_P15109	1	1	P	3.19656	0.0847453	P	1.60878	0.270068	P	1.73268	0.216717	P		Q2_P15109			C913927.1	Sm_noMatches_Gb_bothSt	none	TACTTGCAGTCCGACTTGGACCGGTAACTCCAGGTCCTGGTGTCAGTGTAGTTGTACCTG	Smp_131700	protein kinase C, putative	Smp_scaff000032	716113	733556	Q2_P15109,Q2_P35029,Q2_P27679,Q2_P26921,Q2_P09436,Q2_P40842,Q2_P08085	ATGGAATATTTCTCTGGCACACTTAATATTCGAATATATGAAGCAGCTGAATTAAAACCGACGGCTTGTGCAACTCGTCATGCAGTTGGACCAGCTGCTAAATTATATGAACTTTTAGATCCTTATGTGACAATCGATGTGGATGATAATGCAGTTGGTAAAAGTTCCACAAAATCCCGTACAAATATACCACAGTGGAATGAAGATATTTGTGCAAGAGTCAATTATGCTCAACAACTTACATTTACTGTATATCATGATGCTGCTATTCCCCCTGATGATTTTGTTGCTATCGTTGAATTGGCTTTACGAGATGTTCGATTCGGTGAAGATATGTGGTTGGAACTGGAACCTCAAGGAAAATTACTTATACGTATTGATTTGGCTGGTACGAGAACA…
Q2_P27580	1	1	P	3.1961	0.0643703	P	1.63124	0.174937	P	1.0213	0.921686	P		Q2_P27580			C900278.1	Sm_noMatches_Gb_bothSt	none	GGTATGTGCGCCTATACAATACAAGATACAAGTTATTCATTCGCAATCAATGGGCACGGT	Smp_171020	expressed protein	Smp_scaff000420	65274	124222	Q2_P03524,Q2_P01527,Q2_P27580,Q2_P06972,Q2_P07935,Q2_P26597	ATGAAGGCTCGTTTGACGTTACTAAGTTTACTTCATTTATTAATATTCGTGCAATGTGAACTGTTTTGGAATTTCCCACGTAATTCAAAGGAAGTTTTTCATGCATATGTGAATGAAAAAGCACATACTATACAAGTATTTCCATCGATTCAAGCAAAACTAACTAATGATTCAAAACTATGTTCCATTTCATTACTGGCATCTGACAGAAATAATGTCCCCAGTTTTATTCATGGTAATGTTTTAAATCAAGAAAAAGGATATGGCTATTTAACATTCAATGGAACATTATATCATCTTGCTAAAAGTTTTGGTAGTTTAGAAGCTAGAACAGGATTTTATCATTTGAGAATAATAGCTGAAGATTGTTCGAATCCACCAAAGTCAACAAAATCATGG…
Q2_P02113	1	1	P	3.18953	0.0605832	P	1.16855	0.474161	P	1.41306	0.226583	P		Q2_P02113			C804395.1	Sm_noMatches_Gb_bothSt	none	CCTCTCCCTCAGACACTATCAATATCTATATCATTAGAAAATCAAAACCCACCTCTTGTC
Q2_P19841	1	1	P	3.18564	0.0549956	P	1.29266	0.240854	P	0.871111	0.411427	P		Q2_P19841			C802657.1	Sm_noMatches_Gb_bothSt	none	GGAGGTGTTGGAGTTGGAGCAGGAGGAGTTAGCAATGGAATTGGGGGCGGTAGGAAAAAA	Smp_082300	expressed protein	Smp_scaff000321	70033	84534	Q2_P01133,Q2_P08435,Q2_P28146,Q2_P19841	ATGAATACTTTACCAGCAAATAGAACATTAAACACATTCAATGGTAATAATACTAGACGTTCAAGTATCTCAGCAATACGTTATGCTCGTTCGACATCATTATATTTTCCTAATACAGATACAGATGAAGAAAGTCGTAGTCAATTACTTGCAAGTGAAAGTATTGCAGAAACACGTAGAGCTGAAACAATGAATCGATTAAATCGTATCGATGTTAAAAATGAAGGATCTAGAAATTTAACAAATCCATTATTTGATAGTATGAGTAGTATAGATCAACCATGGTTACGTGGTTATGGTCAAACTGTTGTATTATCTCCACCGAAAATTAATTTACCTATTCAACAACAAAATTCACATCAATCACAACAACCATCCTCCATGGAACATGATACTGCT…
Q2_P16092	1	1	P	3.18512	0.0547316	P	1.04112	0.756819	P	0.517008	0.0973972	P		Q2_P16092			C916379.1	Sm_noMatches_Gb_bothSt	none	CTAGCAGACAGTTTCAAACCAATAATCACTTAGATTTCCAATGTCTTGCACAGATATTCA
Q2_P10267	1	1	P	3.17922	0.0765791	P	0.894444	0.764816	A	0.902195	0.770107	A		Q2_P10267			C904424.1	Sm_noMatches_Gb_singleSt	none	CGATCGCTTAACCTATAGACTACTCTCTAACTTCAACCAATCCACGAAATTTAGCAATCA	Smp_143710	hypothetical protein	Smp_scaff000096	1197979	1233946	Q2_P30046,Q2_P40101,Q2_P10267	ATGGCAGAAAGTATCTATCCATTTGATATTTCAGCTCGTGTTGAACTAGTTTTAATATTTGTTAAAGTTGGTCAAGTAGATACTGTCAATGAACGTTATCAAGCAGATATATTCCTTCAGGCAAGATGGCGTGAACCATTACTTGATGCTATGTGGAATAAATCTAGTTTAAAATCAAAAAGTAGTTGGCAAACTAATCCATCAATTGAAAATCCATTTACAGATTTAACATCAAAACGACAATTGAATACGTTAAAGTTACAAGATGATGAATTTTGGAATCCTCGTCTACTAATTGATAATGCTGAAGGTGAACCAATTGAAATCATTAGTCATGAAGTAGAATTTATAGAACCAGATTTTGAAGCATATCTTGTGGAAAAACGACGAATTAAAGGT…
Q2_P22632	1	1	P	3.17824	0.0606603	P	0.728376	0.349431	P	0.624458	0.264666	P		Q2_P22632			C806504.1	Sm_noMatches_Gb_bothSt	none	GAGTTCAATCATTTATGCTTCAAGTCGCTTTTCACTCATAGCTCTTATTCATCACCAAAA	Smp_060400.2	multiple pdz domain protein, putative	Smp_scaff000174	216279	229785	Q2_P01431,Q2_P31326,Q2_P11529,Q2_P22632,Q2_P06416,Q2_P03344,Q2_P25978	ATGCGTAAAGTTTGGCTACCGATTGTTGGTCCTGGTTATGACATCATAGTTTTACATATTCATAAATCTCGAGGAACATCAAATTTGGGCATCAGCATAGAAGGTGTGACCTATGTGGCAGAACCAGATTTCGATCATGAAAATTTACCATCTACATTGGTTACAACTAATAGTCAAATTGAAGATAAATCTAATCCAAGTAGTAAACTGTTGCCAAATGGTATGGCAAAATCTGCCCATTCAAATGATATCAAGTATAGTGATATACCTTCACGCCATTTCGTTCAATATATTGTACCTGATGGTCTGATCGGTAGTTTGGGTGTTGTGCAAAAGGGTGATGAGTTACTTCAGGCTAATGGTCATCGTATACATGGTACAACGCATACTAGTACTCTT…
Q2_P20297	1	1	P	3.17768	0.0561987	P	1.30022	0.251071	P	1.08778	0.588832	P		Q2_P20297			C803270.1	Sm_Orth_inOther_sp	SJCHGC07871 protein [Schistosoma japonicum] ||MF3 protein [Schistosoma japonicum] ||CG33715-PE isoform E [Drosophila melanogaster] ref|NP_001014473.1| CG33549-PD isoform D [Drosophila melanogaster] ||B-box binding factor-1 ||PREDICTED: similar to mucin 19 [Strongylocentrotus purpuratus] ||	GTGGAAGCCACACAGTTCGTGAAACGATCCACACAAATCTCTACTCGACGGTGCTGCCCA
Q2_P14321	1	1	P	3.17737	0.0630944	P	0.831646	0.525935	P	0.456355	0.240426	A		Q2_P14321			C912201.1	Sm_noMatches_Gb_bothSt	none	AGGGACGAACGAAGGACGCTTGTTGGACATCGCTGCCCAGGTTTTTCGTAATTCCAACTG	Smp_087010	DNA polymerase delta catalytic subunit, putative	Smp_scaff000396	367188	404730	Q2_P14321,Q2_P23023,Q2_P03694,Q2_P31639	ATGCTCTGTTGTTTAAATACTCCTCTTCAAGGTTTTCCCTTCTTCGGTTTTGAAGGTGCGCAGTTGGAATTACGAAAAACCTGGGCAGCGATGTCCAACAAGCGTCCTTCGTTCGTCCCTCAGAAGGGGCCTGGCTCGTTTAAAAAACCAAGAGGTAACCATGATGATGCCCCAGAGCCTTCAAAGTTCGAGCAGGAACTTATGTTGTTGGATGATATCGAAACTGAAGATATAGCTTTAGTGGACGAAAGTTCTGCCTTGTCTCATCTGGACGTTCAAACAAATTCGCATTGGCCAAGGCGTAAATTAGAAAAGTTGGATCCAAATAAAGACGGTATTACTTTCCAGCAGTTCGATGTCTCACACTATAAAGGTGAACATTTACCTGGTATGCCTGGT…
Q2_P24106	1	1	P	3.17705	0.0564333	P	1.76981	0.116399	P	1.52753	0.156681	P		Q2_P24106			C808475.1	Sm_noMatches_Gb_singleSt	none	GTCTGTATTGAGAGAGTGTGTGTGTGAGTTTTGAAATAGATAAAATGAGAAACAAGAAGG
Q2_P19267	1	1	P	3.17523	0.0548381	P	1.02502	0.845603	P	0.563393	0.109934	P		Q2_P19267			C801952.1	Sm_Orth_inOther_sp	unknown [Schistosoma japonicum] ||unknown [Schistosoma japonicum] ||SJCHGC00301 protein [Schistosoma japonicum] gb|AAA29918.1| alpha tubulin ||alpha-1 tubulin [Hirudo medicinalis] gb|AAB07727.1| alpha-1 tubulin [Hirudo medicinalis] ||tubulin [Crassostrea gigas] ||	TGCTGTTGTTGAACCTTACAATTCTATCTTAACAACGCATACAACTTTGGAACATTCGGA	Smp_016780	tubulin alpha chain, putative	Smp_scaff000030	947524	948959	Q2_P17135,Q2_P19267	ATGAGGGAATGTATTAGTGTACATGTTGGTCAAGCTGGAGTTCAAATGGGCAATGCTTGTTGGGAATTGTATTGTTTGGAACATGGAATTCAAGCTGATGGGCGAATGCCGAGTGATAAGACTGTTGGGGGTGGAGACGATTCCTTTAATACTTTTTTTAGTGAAACTGGTTCGGGAAAACATGTTCCAAGAGCAGTATTTGTAGATTTAGAACCCACTGTAGTAGATGAGGTTCGGACTGGTACTTATCGTCAACTTTTTCATCCTGAGCAATTGATTACTGGTAAAGAAGATGCTGCAAACAATTATGCACGTGGTCACTACACAATTGGGAAAGAGATTGTTGATTTGGTGTTAGATAGGATTCGTAAACTTGCCGATCAGTGTACCGGTCTTCAG…
Q2_P30288	1	1	P	3.16676	0.082779	P	1.03392	0.92828	A	0.750149	0.568937	A		Q2_P30288			C904776.1	Sm_noMatches_Gb_bothSt	none	AGTAATCAGTATCCTTGTCCTCGAGATTTAGAACAACGACCTGTCATAAAAATGTCAGTA	Smp_125270	dyrk, putative	Smp_scaff000008	847739	882071	Q2_P13206,Q2_P33060,Q2_P10508,Q2_P00536,Q2_P25902,Q2_P06365,Q2_P30288	ATGGCCGTAAGTGGCGAAAGACTAGGGAAGTCAAGCACTCGTGTTAGTAGTGATCTATCCTTAAACAATGCAAACACTCATAGTATTGGCAAGAATAGTCTGATAGTATCCAACTGGTCTGATGCTGCCATTTCACAAATTTCCACTATCAGATGTCAGGCAAATCAACCACCACTATCTTCATCACCTGTATTGAGTGCGTGTGGTGCTATTTATGGTCAATTGGTAACAGCAGACCAATTATGCCAGTTGGAACATTCAACCACGAATACAAATGATGAAATTACTAAGCCAGTCGAGATCGGACAAAAAAAAGCTAATCTATGCCCAACTAGCATTAAATCAACACCATATGAAAATAAAATTCAAAAAACCGTATCAACAATTAATACTAACGTA…
Q2_P30069	1	1	P	3.16421	0.056576	P	0.940568	0.697936	P	0.657816	0.196461	P		Q2_P30069			C904465.1	Sm_noMatches_Gb_bothSt	none	GAGTCAGCTGTTGGGATGAAATGCCCCAGTTCAACTAGTTCATCACCATCCAAAACAAAG	Smp_145210	cadherin, putative	Smp_scaff000103	138116	174752	Q2_P10290,Q2_P30069	ATGAATAGTCATTTGCACTCATTATCGTCATCTCAATCATCAGTATCGCCTAACAGAAATATAACAGCATTTGCGAATCAACAAGAAACTTTCTGGCCATTTATCTTAGACGACTTTTTGATTAAACTAGCAAAACCGCTTGATCGTGAAATGATCTGTCTTTTACAAACTGAATCCTTAAGACATTCAGTCAACCGAAATGATCCGTCGATTGCATCTTACAGTGATACTAGTCAAGTTTGTTTACCTGGAGCTTGTTGTAAACTATTGCATGTAAATATAATTACAAGCCCAACAGAATTGCCTACACCATTCTATATTCAAGTAGCTGTGCAAGATATTAATGATAATCCACCACGATTTCCGCCACTTCATACACCATATATTGTAATAAGAGAA…
Q2_P22408	1	1	P	3.16111	0.0554181	P	0.788626	0.268865	P	1.52281	0.15061	P		Q2_P22408			C806189.1	Sm_noMatches_Gb_bothSt	none	CCGACACAACAGTGTGGTGTCCCAATAGTAATACAAGACCACCAAGATCATTTTCATCGC
Q2_P25892	1	1	P	3.15908	0.0643361	P	0.617632	0.320708	A	0.62047	0.307313	A		Q2_P25892			C811208.1	Sm_Orth_inOther_sp	unnamed protein product [Mus musculus] ||metastatic lymph node 51 [Mus musculus] ||cancer susceptibility candidate 3 [Mus musculus] sp|Q8K3W3|CASC3_MOUSE Cancer susceptibility candidate gene 3 protein (Metastatic lymph node protein 51) (MLN 51 protein) (Barentsz protein) (Btz) emb|CAC27775.1| MLN51 protein [Mus musculus] ||Casc3 protein [Mus musculus] ||metastatic lymph node 51 [Rattus norvegicus…	AGTTTAATTATTATGATCAAGCCCCAAGATCTACAGAGGAAATCATATGGAGGTATGGGT	Smp_128420	hypothetical protein	Smp_scaff000019	829310	832541	Q2_P25892,Q2_P02638,Q2_P21723,Q2_P38104	ATGCATACAGTGCATCGACATAAAAGTCCGTCGGGGTTGGTTTTGGACGATAATTTTCTAAGCCACGCTTCGTCATCCGATAGTCTAAGTAATGAAAACTATGAAAACGGACATTCAGACGAAGAAAATCTTCCTGGTGCTCGCAAACGTCATGATCTCCGTAAAGTTACTGATAATTCAGATGATGTCTCAGAAAAGGGTTTGAGTTCGGCACACTCATGTAGTGATTTCAATAGTTATTGGAGTGAAAACGAGGAAGACCACGATATCAGTAATAGCTACGATTCTGCTGTGAATAGTGTGCTAGACGGTGTAGCCGGACTTAACGTTAATGAAAAGGAAAATGATTCATTACCACAGGAAGGTACTGATGCTGTAGATATAGATCTCGACGTTGAT…
Q2_P19813	1	1	P	3.15742	0.0553812	P	1.49986	0.155675	P	1.06236	0.658876	P		Q2_P19813			C802621.1	Sm_Schisto_Orth_only	SJCHGC05848 protein [Schistosoma japonicum] ||	GTAGTGATGGAGATCGAGATGGAGGTGGTGTTAATCAATTTGGTAAGAAATTTTCAAAAA	Smp_150490	hypothetical protein	Smp_scaff000136	305764	306364	Q2_P19813	ATGCGTTCACCTAATTCAATTGAACAAAATCGTACAGAATCAATGAAAGATTTAGCGGATTGTGTTGAACAAAATGGTGGTCTTAGGGGATATTTATCTAATGAATCCATTCAATGTCCCAATAATAATAATAATAACGATAATCCAAAACAAGCTAGTATAAACAAATTTTCAAAAACCAATTATCCCACACACAATCACCCTCATCATCATCAATCACAACTGCATCAAAATGGTAATGCGGGTACAGGAGCTGAAAAAATGTCAAGAACAAATTTATACATAAAAGGATTACCAGAAAATTTTGATGATGAACAATTATGGCAATTGCCACCTGATCAAACAAAAATCAAATCGGTAAAAGCAGCCACTGATGAAGATACCAAATGTCGGGGGGGG…
Q2_P09677	1	1	P	3.15566	0.0583237	P	0.704454	0.271461	P	0.566311	0.187831	P		Q2_P09677			C903602.1	Sm_Orth_inOther_sp	actin-binding/filamin-like protein [Schistosoma mansoni] ||unnamed protein product [Tetraodon nigroviridis] ||Flnc protein [Mus musculus] ||PREDICTED: filamin C gamma [Mus musculus] ||gamma filamin variant [Homo sapiens] ||	AGCCCAGAGGAGCACGAGCGCAACAACCAGCTCACTTTACTGTTGATGCTTCACAGGCAG	Smp_000100	filamin	Smp_scaff000001	381564	475702	Q2_P35147,Q2_P15227,Q2_P00820,Q2_P19359,Q2_P28287,Q2_P26165,Q2_P16234,Q2_P06327,Q2_P03944,Q2_P16776,Q2_P09677	ATGGACTATCCAGATCCAGATGCCGGTTATGTGGATGAAGATGAAGAAGAGATACCAATGGCTGAGAGGGAATTGGCTGAAGATGCTGAATGGAAGCTTATTCAAAAAAACACTTTCACGAGATGGGCAAATGAACATCTTAAACCTAAAAATGTTACTGTAGATGATCTTCAATTTGATTTAGCTGATGGTCTTCGTTTGATTGCATTGGTTGAGTCATTATCTGGACAACAATTTAAACATGTTAATAGAAAACCAAGTTTTCGTACCCAGAAATTAGAAAATGTTACAATGGTTTTAAGATTTCTTGAAGAGAATGAAGGTCTACGACTAGTGAATATAGATAGTTCAGATATTGTTGACTGTCGTAGTAAGCTTATTCTTGGTCTAATTTGGACT…
Q2_P08825	1	1	P	3.15457	0.0614725	P	1.90299	0.116868	P	0.983562	0.932779	P		Q2_P08825			C902337.1	Sm_noMatches_Gb_bothSt	none	CCCAGACACACATATACAGCAGATTCAAATATGCATTTGTTGATTTCTCACTGTTTTGTT
Q2_P41002	1	1	P	3.1522	0.0581977	P	1.29516	0.275422	P	0.79184	0.346403	P		Q2_P41002			JAP02738.C	Sm_newGenes_Orth_onlyJapon	SJCHGC06519 protein [Schistosoma japonicum] ||SJCHGC05509 protein [Schistosoma japonicum] ||	CTCGAATCATTCAATGCGTCAATTTGTTCAGCTTCTTTAACTTTGGAGAGTATTTGTTTC	Smp_000820.1	hypothetical protein	Smp_scaff000001	2759819	2760196	Q2_P41002	ATGAATCAAATAACATGGTTATCTGTATTCTATACCAAGGGATATTTCATCCTGATGCTAAGTTTCTTTACTTATATTCCTTCATTGGTATCCCTAAATGAAATGAATGTGTCAGATGAACAAATTACTGGTTATCCATCAATGAAACAAATACTCTCCAAAGTTAAAGAAGCTGAACAAATTGACGCATTGAATGATTCGAGGATTGAAACAGAACCTGATGAATTAATTATAGCCCCAGTACGATTTAGTCGTTTACGACGTTATTTTAGACATCAAAAACGTATGATGAGAGCACAATATAGAATGATGAGATTACAAAGAAGATTATACCGTCGACATTATCGTCGTCCATTTGGATATGGTTACTTTCCATAA
Q2_P38895	1	1	P	3.15031	0.0552082	P	1.5703	0.138535	P	0.783392	0.247153	P		Q2_P38895			JAP06506.S	Sm_newGenes_Orth_onlyJapon	none	TCAACTTCCTCAGTGGAGCTGCGAGTACAATGTCACCTCATATCTATACCTTCCCACAAA	Smp_121600	hypothetical protein	Smp_scaff019019	280800	281460	Q2_P40420,Q2_P38895	ATGATTTTGTACCAGATCGCTAATCTAGGAGTTGGTGTGTATACGTACTCTTGGTATGGACTTGCTGCATGGGTCGGGTTTTTGATAGTTGGATATTCATACTATTCAGAAATCAGGCTCGCACTAGTTGGAGAGGGTGATCCAGAAGTTTTACAGGAAATCAACTTCCTCAGTGGAGCTGCGAGTACAATGTCACCTCATATCTATACCTTCCCACAAAACCAAAAAATATAA
Q2_P30636	1	1	P	3.14885	0.063177	P	1.09782	0.667521	P	0.833466	0.502028	P		Q2_P30636			C905327.1	Sm_noMatches_Gb_bothSt	none	GCAATTATGTCACAATACAGAAATATCCTTTGATGATGTCATTCACCACTCAGTTGCTAT	Smp_126350	glutamate receptor, ionotropic, n-methyl d- aspartate, putative	Smp_scaff000012	634673	672326	Q2_P13693,Q2_P33569,Q2_P32882,Q2_P00957,Q2_P24933,Q2_P07962,Q2_P27615,Q2_P10841,Q2_P30636,Q2_P09098	ATGATAGCCTATCATAGTCTGATTCTTTTGGTACTGTTACATCGATCAGTTTGCTTAGAGTTTACTATCGGTGCATTATTAAGTGATGATGAGGCTCTCGCTCTGAATGCTCTCAAAGCCACAAACCAGGTCTGTAACCTGTTCAATTCTTCTGAGGGTCGAATATTTGCTCTAATAATCTCCCATCCAAATGGAGCACCTGGATCTGCACCTTTATCCGTATCATTTACCTGTGCATTTTATCACCTACCAGTTATTGGAGTTAGTGCAAGACATTCAATTTTCAGTGACAAGTACAGCCATGGGAGCTTCCTTCGTACAGTTCCACCATTCAGCAATGAAGCCTCTATTTGGGTTGATCTAATAAAAGCATTTGGTTGGCGCGAAGTCTGTGTAATT…
Q2_P06198	1	1	P	3.1388	0.055501	P	1.67379	0.122385	P	0.851037	0.357511	P		Q2_P06198			C810996.1	Sm_noMatches_Gb_bothSt	none	CATACTATTGTTGATGCCTACAGGGAAATGCAAACTCGATTCACGCTGTTTTAAATAAAT
Q2_P12028	1	1	P	3.1379	0.0572971	P	0.783042	0.311706	P	1.64597	0.13403	P		Q2_P12028			C907737.1	Sm_noMatches_Gb_singleSt	none	TTTTTGTGGAGATTTAGTATTTTCATAGTCCACGAAGTTGAGCAACCAATCACCAATTGT
Q2_P38358	1	1	P	3.13038	0.0762822	P	1.66019	0.20759	P	1.11126	0.712097	P		Q2_P38358			C921449.1	Sm_noMatches_Gb_bothSt	none	TAGGTGTTCACACGGAGTTATCAAAGTGATCTGGATCAAACGTCAATCCACAGACTATTT
Q2_P37001	1	1	P	3.1257	0.0555946	P	1.05833	0.671398	P	0.769392	0.231938	P		Q2_P37001			C917565.1	Sm_Orth_inOther_sp	calcium-activated neutral proteinase ||Calpain (Calcium-activated neutral proteinase) (CANP) gb|AAA29857.1| Calpain ||calpain [Schistosoma japonicum] ||calpain [Schistosoma japonicum] ||calpain [Schistosoma japonicum] ||	AAAAATGGATAATGGACTTATAGGTAGTCACGCATACAGTTTAACAGGTGTATATCCCGT	Smp_157500	calpain 4, 6, 7, invertebrate, putative	Smp_scaff000200	216489	304812	Q2_P17942,Q2_P34944,Q2_P15025,Q2_P35026,Q2_P15106,Q2_P19534,Q2_P00512,Q2_P19175,Q2_P35371,Q2_P37001,Q2_P18231,Q2_P18868	ATGAGACGTAAAAAGCAGAATAGTGATTCAGAAACTGAGTGTAATGGAGTTCCACTGAATTATTTGGACATTCTTAAACCAACATTAACAGAGAAACGAGTACAATTTAATTTAAATATACCATGTTCAATTACTCCGAAGGGTTATGCAAAGCTGCATGAAAAATTAACTTCACCATGCATCCCTCATTCTAAGGGAAAAGCGGATTCCATGGCTGATCGTGTATACAGACAAATATTTCTCTATTGTACAAACAGTTTGAATGGTTTTACTCATTCTTCGAAAAGTGAAACAACTTATGCAAGTCCTACTGCGATGAGGAAAATAAAAATTAGTCAGTATGAAATCATTTCAGCGAAAATGGTAGAAGCAAAAGAACTTTATCAAGATCCTGAGTTT…
Q2_P20058	1	1	P	3.11158	0.0558233	P	0.715406	0.18516	P	1.28969	0.238194	P		Q2_P20058			C802940.1	Sm_noMatches_Gb_bothSt	none	GTTCACGATATTCACCGACACATCCTCCAATATCTTCAGTGAGGAAATTTTTTCAAAAAA
Q2_P25078	1	1	P	3.10709	0.0558764	P	1.46629	0.162353	P	0.768651	0.230879	P		Q2_P25078			C809738.1	Sm_Schisto_Orth_only	SJCHGC09767 protein [Schistosoma japonicum] ||SJCHGC09785 protein [Schistosoma japonicum] ||	GTCGTGCAACTGTATTGGCTGGTGAATTAGATGAATTACGTATAGCATTAGATCAAGCTG	Smp_085540.3	myosin heavy chain	Smp_scaff000376	187248	232366	Q2_P12526,Q2_P12788,Q2_P21256,Q2_P32426,Q2_P25078,Q2_P18806,Q2_P31304,Q2_P11510,Q2_P37052,Q2_P19529	ATGGATCCATCTGATCCAGATTTTAAATATTTGGGTGTAGATCGAAAAGCTTTATTAAAAGAATTAGCTAATTTTGATAGTAAAAATGTTATATGGGTTGAAGATGAAAAAGAAGGTTATACTTATTCAGGATTATTCTGTGTAGCAGTTAATCCTTATAAACGTTTTCCAATTTATACTGAACAAGTTGCATTGAAATATAAAGGAAAAAGACGAGGTGAAATGCCACCACATATCTTTTCAATCTCTGATAATGCTTATCATAATATGTTACAAGATCGTGAAAATCAGTCCATTCTGATTACAGGAGAAAGTGGTGCTGGAAAAACAGAAAACACAAAGAAAGTTATTTCATATTTTGCTGTTGTCGCAGCAGCTTCAAAGAAAGAAGATGATGAT…
Q2_P38242	1	1	P	3.10138	0.0560966	P	1.85403	0.102422	P	1.05836	0.674159	P		Q2_P38242			C920781.1	Sm_noMatches_Gb_bothSt	none	TTGTGGCGGTTGTCATGGTTGTGTATCCCCTATCACATTGAGATATTTTTCTGTTTTTAA
Q2_P09510	1	1	P	3.10108	0.065644	P	0.821249	0.519771	P	1.06057	0.785131	P		Q2_P09510			C903353.1	Sm_Orth_inOther_sp	SJCHGC03524 protein [Schistosoma japonicum] ||PREDICTED: similar to multidomain presynaptic cytomatrix protein Piccolo [Canis familiaris] ||aczonin [Gallus gallus] sp|Q9PU36|PCLO_CHICK Piccolo protein (Aczonin) ||PREDICTED: similar to piccolo (presynaptic cytomatrix protein) [Bos taurus] ||rab3 effector-like 35% Similarity to AF007836 (PID:g2317778) [Homo sapiens] ||	GTACCTAAAAAGTCAGTATCTTCATCGAAAACTTCATCTGACAGTTCAAGACAAGCCAAG	Smp_151430	expressed protein	Smp_scaff000146	2438	24109	Q2_P12838,Q2_P09510,Q2_P16987,Q2_P37343	ATGCATATTGAATTTTGTTTCATTTTAAAATCTATTCATATAGGTGATGAAATACTTGAATGGAATTCAATTCCATTAGTTGGTAAAACATTTGAAGAAGTACAAGCTATCATTAGTCAAGTTTCTGAAGAAACAGAATTACTTGTCAGAGCGTTGTTAAGATTTGTTTTTGCTGAAGATGGTTTTTGTTATTTATTGATGCTGGACACGTTAGTTGATCCAGACCACCCGGTTGAGGCATATACAATAAACTCGATTGATGATGCCTTATGTCATCATCATGCAGCACAACATGCATTAATGAGTCAATCAAAAGGTCCACCAATTTGTCCACATATACGTCAGCATTATTTATCTATGCCAACAAGTGATCATCGTTCAGTGAGTCAAGTTCCACAT…
Q2_P02352	1	1	P	3.09949	0.0652883	P	1.19692	0.462494	P	1.2075	0.433007	P		Q2_P02352			C804797.1	Sm_noMatches_Gb_bothSt	none	ATCTGATCTAAAAGTCTGTTCGGTGTCATCATGCAGCTCATTCTTGGATATATTACTTGT	Smp_024150	ubx domain-containing, putative	Smp_scaff000048	499315	516035	Q2_P21401,Q2_P02352	ATGGAGTGGTTCAAGGGCGAAGTCTCGGATGCTATTAAATCCGTGAAAGAAGAATCCAAAGTGTTACTAGTCTTTATTAAAGGGACTGACGAGGACTCTAGCTTTGTCTCCACCCAGTTCGACGACCAGGTTGGGGAAGTTTGTTGTAATGTTGTATGCCTTCAGTTAGAAGCTTCTTCCCATGCTGCTGTTCAGTTTTCAGCAGTTTATGCAGTCCTTACTGTTCCTTGTATTTACCTTATTGGTCCTACTGGGCAAGTAATAGATATAAAGTTGGGTCGTATTGAGAGTAAAAGCTTAGTTGACTGGATACAAAAATCAGGATCCGGACCAGTTAATAATGTGAACCCAGCTACTACAAGTAATATATCCAAGAATGAGCTGCATGATGACACCGAA…
Q2_P18255	1	1	P	3.0903	0.0625568	P	1.01048	0.957557	P	0.630017	0.269433	P		Q2_P18255			C800426.1	Sm_Schisto_Orth_only	SJCHGC07918 protein [Schistosoma japonicum] ||	GAAACAGTTAATCGTGGTTCTTCTGTTGTCTAACAATAATGTGGACGTCGATTGATTAAA	Smp_073360	innexin, putative	Smp_scaff000252	182064	192846	Q2_P18255	ATGTATCCTTTTCATTTGGCTTCTTTTGATTGGCCCATTGTACCGAAAATCACTTGTCAATTTGAATTCTATAATGCTGTTGTAGATTTAATTCCTTATGATTCAAATGAATCAATAAGAGGACAACGTTATACCCTACAATGTGTTTTACCAATTAATAATTTCACAGAGAAAATCTATGTATTTCTATGGTTTTGGTTTGCAATACTTGGTTTATTAACTACATTAAATACATTACAATGGGCATTGAATACAATATTACCATCACGTCGTGTACGTTATATTAAACAATATTTAAAAGCATTAAGACTTATATCTAGTACAGAAGAACGTGATTGTGCACGTTTTGTAAATAATAATTTAGGTGCTGATGGTGTATTTATATTACATGTTGTTTCA…
Q2_P17370	1	1	P	3.08933	0.0563742	P	0.779875	0.251325	P	0.805461	0.282631	P		Q2_P17370			C919210.1	Sm_Schisto_Orth_only	SJCHGC04875 protein [Schistosoma japonicum] ||	CCACCCGACCCACCCCCTCCTAATCAATATTCTTTTATTTTATAAAGATATATCATTGAT	Smp_157970	60S ribosomal protein L7a, putative	Smp_scaff000205	92551	138061	Q2_P20964,Q2_P39735,Q2_P10826,Q2_P17370	ATGAGCACTTTTCTGCTTGATGATGAAGTTCCTATCGAAGCTGTCCGTTGGTTGTATTTCCGTCGTTCTGGTGGAGTGAGTACATGGAAACCATTTTGTGGATATGATTCAATACGTCTCGAAACAGCTTATCGAGAGCGTTATAACGGCAGCACGGACCCAATTTACGAAAAGATTACTGTTCGTGGAGAGATGTTCGAAGTAGACATGGAAAGTTTCCTATGCATTCCTATATACTGGTTTGGCAAAAAACGATCTGTACATAGTAGAAGAAAAACTTGGTGTTCAACCCAAGTGGTGCGAGCTGTTTGGTTTCAGAAGATCAATTGGTTACCTTTAGATACAAAATTATCTGAAGTGATTGAATATGAACATCGTACGTATGCTATACCTAAATTG…
Q2_P41500	1	1	P	3.07638	0.0563913	P	1.2184	0.298235	P	0.990343	0.938436	P		Q2_P41500			JAP04986.S	Sm_newGenes_Orth_inOther_sp	unknown [Mus musculus] dbj|BAB24461.1| unnamed protein product [Mus musculus] dbj|BAC35929.1| unnamed protein product [Mus musculus] ref|NP_080559.1| sterile alpha motif domain containing 8 [Mus musculus] sp|Q9DA37|SAMD8_MOUSE Sphingomyelin synthase-related 1 (Sterile alpha motif domain containing 8) ||PREDICTED: sterile alpha motif domain containing 8 (predicted) [Rattus norvegicus] gb|AAH82100.…	GGTTCCCATTATTTTCATTTTTTGAACATGATGTGCGATCAGTTGTACCGAATGTATATG	Smp_150380	spingomyelin synthetase-related	Smp_scaff000135	198062	203713	Q2_P36229,Q2_P41500,Q2_P39077	ATGTTTGACTATCAATATGAAGACATAATATCGATTCAGGCTAACTCTCTTGATGTAACTAAATATTTGAAAAATCATGGAATTTCCGATCCAGTCATTGACATTTTCACTAAGAACACAATCGATGGATTATCATTTTGTCTTCTAACAGAAAAAGACTTATGTGAAATGGATATCAAAGAGGTTGGTGTTAGAAAACGTATCATGTATTTGTGTTACTTCTGGCGTCATCAAGTTGAAAATCATAATCATGGAGAATATGCTTTTCCAAGATTACCAAGTGAGAATCCTGTAGTTGATCTGTTATGCTGCCATAATCCCAAATTGTATAATACGGAACAAGAAATATCCAGATTAAATGGAAACGATAATGTGGATTGTATAGCAGACAGTACTTTT…
Q2_P28345	1	1	P	3.07285	0.0685512	P	1.10946	0.670851	P	0.697125	0.377432	A		Q2_P28345			C902073.1	Sm_noMatches_Gb_bothSt	none	GATGATGGTGATGATGTTGAAAATGATGTCGTTAGTAATGGTGATGTAAGAGAAGGTAAT	Smp_170150	hypothetical protein	Smp_scaff000408	164634	200660	Q2_P27770,Q2_P08636,Q2_P00783,Q2_P17388,Q2_P37805,Q2_P28345	ATGAAATTGAAAAGTCCTTCAACAAGTTACATCTCCACTGATCCAGTAGTTTTAGAGACATTGAAAAAAGCACAAGAATTACAATTGGAAATGAATTCAAAAAAATATACTAGTCATTCGAATAAATTAACCTTTTCAACAAACAAACACTCTAGTAGTATACCACCACCAACAAGAAAATATTCTTTGTCAATACCATCAAAGTTGAGTGATACAACAGGTCAAAATATTTCAAAAAATTTGGATACATCACAAAATTACCAACAAAAAATGAAAGAGAAGAAAAAGTTCTCTTTTCGGAAGTTGATTGGTAAATTTGAAGAATCATCAAAATCACATATAAATGAAATGCTAAACAAATCTCATTCCGATATACAGATTGATTTAAAGAATCAACAA…
Q2_P27342	1	1	P	3.07143	0.0569592	P	1.54957	0.145497	P	0.866758	0.403211	P		Q2_P27342			C813405.1	Sm_noMatches_Gb_bothSt	none	CTTGATCCATATTATTTTCCAATCTCACGTGATTCATTAATTCGACGTCTTATGAAGCGA
Q2_P35564	1	1	P	3.06871	0.0578363	P	1.86098	0.105629	P	0.646451	0.17665	P		Q2_P35564			C915232.1	Sm_noMatches_Gb_singleSt	none	GGGAAAACACATACTGGTAGTCAGCATGATGTACAACTTAAGAAAGTTTCATGTTAAATG	Smp_147430	glutamate receptor, ionotropic kainate 1, 2, 3 (glur5, glur6, glur7), putative	Smp_scaff000120	468164	485445	Q2_P27493,Q2_P35564	ATGACGTCGCAATATTACAGTTATGTATTTACTGACTGGGATGTTCAACTGGTTGATCCAAAAGCTTTTGAATCCGTTCAAGGAGCTAATATTACAACATTCACTATTTTGCATCCTATGAATGAAGATTCTGGTTACGGTGTTGCTGCTTTACTTGATGAAATACGTGTAACTGCTTTACAAGATAAACGTTTCACACGTAGTTCAACATCACGACGTATAAGTCCTGTTCATCCAACTAGTTTTCGTGGCCTTACCGGACCATTTCAATTCGATGGACATGGATGGCGTTCTAATGCTCATTTGATTATTTTGGAATTAAGTCGAAATGGTTTTCAAGAGTACGGTCATTGGAACATGGACAAGGGATTGGTGGTTACAAAAAATTTCAGCCTGACT…
Q2_P28177	1	1	P	3.0674	0.0599623	P	1.75621	0.124508	P	0.772649	0.328106	P		Q2_P28177			C901806.1	Sm_Schisto_Orth_only	SJCHGC03685 protein [Schistosoma japonicum] ||	GTGCTAATTCGCTCAGATTTCGTTGGCCAATAGATGGTGAATTCGTGGATTGTACTGAAA	Smp_134560	clk2, putative	Smp_scaff000045	559691	591717	Q2_P40084,Q2_P13308,Q2_P33151,Q2_P14310,Q2_P34194,Q2_P31655,Q2_P06816,Q2_P28177,Q2_P04011,Q2_P23382,Q2_P27139,Q2_P26424,Q2_P11850	ATGCCTTACTCATCAAGTTCACACGTTCCTCTACTCCCTTCAGATGCACGCCATAAATTGCAGCTCAGAAAATGCTACAATGACTCGGCAGGTATGGGGAAAACAGATATAAGACGGCATGTGCGGGATACTGAGCATGATACTTCTTTACGACTTGGTATCAAACGGAGATACAACTCGCGTGGCAACAGTAATGTGGTCAACTATCATTCGGGAGAACAAAAGCGAATAAGAAAGTCAAGTCCCGGTTATGGCTACCCTAGTGCGGAAAGTCATAATTCTGATGAAGAATGGAATCTGGGAATTAACAAAACTGTTCCTCGGAAAGTAACTAGTTTATCCAGGAATCCCTTGTTAAGTACACGACCACACGGTTATGGGAATCGATTTCACGGTTAT…
Q2_P09334	1	1	P	3.06636	0.0730906	P	1.61787	0.201318	P	1.20452	0.479984	P		Q2_P09334			C903117.1	Sm_Schisto_Orth_only	SJCHGC06022 protein [Schistosoma japonicum] ||	GGTTTAACACCAGCACGTGTACCATATCATGATTTTTGTGATGTGGAAATTAATTTATGC	Smp_146720	expressed protein	Smp_scaff000115	522673	594368	Q2_P22276,Q2_P01116,Q2_P19818,Q2_P06514,Q2_P28081,Q2_P08380,Q2_P04772,Q2_P09334	ATGTATGATCCAATGAAATGTCGTTCTGGAAATTATCGTGGCAAAGTTAATATAGCTTTTGATGGAACAGAATGTTTAGATTGGATAGATCATAAATCATTTTATAAACCATATTGGTCTGATGATGAAGCAAGAAAACATAAAAATTATTGTCGTAATCCAGGAAATGATTCTTCTGGTCCATGGTGTGTTGTTGGTATAGGAAGATTTAAATATTGTGATGTACCAAGATGTGCTGAGCATATTGGCTGTTATGAAGGGAATGGAGCAGATTATAATGGAGATCAGGATCAAACAACTGATGGACAACCTTGTTCAAAATGGCGAGTTAGTAATTCACGTAAAGATATTGGCCCAATTTATCGATATCGTCTACAATATAATGAAACAAGTAGTAAA…
Q2_P04681	1	1	P	3.05257	0.0575556	P	0.620536	0.156156	P	1.63057	0.131483	P		Q2_P04681			C808612.1	Sm_noMatches_Gb_singleSt	none	CACTTCCTCACATCTTATCTTCTTCGCATCTTCATCACCTATCCTTCTTCCCAGTCAATT
Q2_P25261	1	1	P	3.05111	0.0578426	P	1.87401	0.103469	P	1.28278	0.255468	P		Q2_P25261			C809990.1	Sm_noMatches_Gb_bothSt	none	GCTGAGGCTGATTGCAATGAATATAGTGAAAATGTACACAACTTATTTCCAGTTGATTGT	Smp_106010	expressed protein	Smp_scaff002008	639855	667141	Q2_P13914,Q2_P25261,Q2_P05399,Q2_P33787	ATGTTTTTCAGTATAGCTATTTTAAAGATTATTTTAATAACAATGTATTTCAATTATCTGGTTGCATACAGAACAATTAGAAGCGATGAAGAAATGAAGCATTATTCTCAAGATGCACTCACAACTAGATGTCAAATGGAATCGGAAATTGCACGAAATGTTTTTAGAGACACGATCGATTATCGTACAGATGATCCGTACATTGAAGATCTAATTGACATTTGGTTGAGAAAATGCATTCGGTCAAAAAGTATTAATCAAAGAAGCATACAGAAGCGCCCGTACTACGGCTGA
Q2_P03562	1	1	P	3.05075	0.0574969	P	0.677584	0.182096	P	1.37289	0.199533	P		Q2_P03562			C806819.1	Sm_noMatches_Gb_bothSt	none	AACAGGAGAGACAGACATCACCGTCAGGCTTAACCCGAGCAGTATAGCTGAATCCCGCCG
Q2_P02309	1	1	P	3.04452	0.0568927	P	0.913252	0.530313	P	1.79366	0.107671	P		Q2_P02309			C804723.1	Sm_noMatches_Gb_singleSt	none	ACTTCTCAGCAGTGTGCATCCACGTTTTTCGTTTAATGATATTTAGACTTGCATTTAGGT
Q2_P17934	1	1	P	3.04357	0.0733001	P	0.985644	0.958901	A	0.935356	0.811843	P		Q2_P17934			C800057.1	Sm_noMatches_Gb_singleSt	none	GTGGTTGTGTTGAACCATGTATAAGAAATGCTGTGATCACTTTACAAACATATCCTACAT	Smp_154630	hypothetical protein	Smp_scaff000176	165234	194753	Q2_P17934,Q2_P20606,Q2_P01712,Q2_P26136,Q2_P10532,Q2_P30314,Q2_P39207	ATGGATAATATACTTCGAGTTTATCCAATTCATTTTAAATCAATTTCACTTCATGATAATGAACCATTACTAAATCAAGCAAATAAACAAACAAGAATAATAAAAGAAAAATCAGAAGATTTACTAGATGATAAATTATCAACGAATTTCAATCCAAAGACAAATCAATCAAAGAAGTTTGGTAATGCTCCGACAAGCAGTTTAAATAAACCAAAGTATAAGTTAGAAGAAATGGATCTTATCAATCGTACAGCTAAATTAATTCTATTTTACTGTCGTCGTAATCATCATCATCATTATTCATTATGTTCAGTAACAAATACATTTCGAAGACGACGTCATAGTTCTGTAATGAATAATGAAGGTCTTGATAGTCTACTATTACCTTCAACCACTGAT…
Q2_P38816	1	1	P	3.04306	0.0652639	P	1.0982	0.66279	P	1.03064	0.882155	P		Q2_P38816			JAP03279.S	Sm_newGenes_Orth_onlyJapon	similar to GenBank Accession Number BC003643 RIKEN cDNA 3222401G21 gene in Homo sapiens [Schistosoma japonicum] ||	CCTTCCTTCACACCTAAACGTACAATTTCCATTGCATTCGTAATATCATTTCGACTATTA	Smp_048520.1	dehydrodolichyl diphosphate synthase (dedol-pp synthase), putative	Smp_scaff000124	336502	343467	Q2_P38816,Q2_P00151	ATGACTTGGACTCGTTCTGAAGTGCAGTATGGAATATTACAAAAAATATGTTTACACGCTATTAAATACGGACCAATTCCAAAACATGTTGCTTTTATTATGGATGGAAATAGACGTTTTGCTGATGGTAAAATGTTAAAAAAATCTGATGGTCATTTACATGGTTTTACAAAACTCTCTGAGACTTTACAATGGTGTCGTGATATTGGCATTGAAGAAGTATCAATATTTACTTTTAGTATAGACAATTTCAATAGATCTCATGAAGAAGTTTCATTTTTAATGAATTTAGCTGAAGAAAAACTTCAAGAGTTATTAGATAATAAAGATGAATTGAAAGCAGATGATATATGTATTCGTGTTATTGGAAATTTAGCGTTATTACCAGCAAAAGTTCAA…
Q2_P04679	1	1	P	3.04292	0.0833605	P	1.00686	0.984323	A	0.767119	0.565605	A		Q2_P04679			C808609.1	Sm_noMatches_Gb_bothSt	none	GACTTGCCCCACCACTTTCACAATCTATCCATAATCGGTTCTTCTCGGGCTAACCAGATA	Smp_155000.1	pumilio, putative	Smp_scaff000180	138971	163076	Q2_P22361,Q2_P04679,Q2_P13048,Q2_P00452,Q2_P18794,Q2_P32372,Q2_P12562,Q2_P01222,Q2_P19981,Q2_P28977,Q2_P09234,Q2_P26900,Q2_P23265,Q2_P03905,Q2_P32895	ATGTCAGCTGAAGAGGTGGCTCGTGTTACTCCAGACTTGACAGGCTTGTTATCTACTTCAATACCACCCCCGGGATTTTCAGTTGTCGGTTCCACAACTTCATTGGGTGATTTGACAATAACCACTCCAGGTCCCAGTTCCATTAACTGCAAATCGCTAAGCATTGGTTATCCTCCTCATTGGCCTGCTGCACTCCCTGATCTCAATCTGTCTGTTTTTCAAGATGGAGCTTCTCAACTCCCTGATGCACTCTGTCTAACCGATGATGATGCACTTGATATAGCCGCCAACTGTGCTAATTCTACGGGTGTATGCTTGGATATGCAAACAAAAGAGAACATTGATGATTGTAGTTCTGACTTGCCCCACCACTTTCACAATCTATCCATAATCGGTTCT…
Q2_P40521	1	1	P	3.03819	0.0609186	P	1.68122	0.137246	P	1.44893	0.192316	P		Q2_P40521			JAP08946.S	Sm_newGenes_Orth_onlyJapon	none	ATTGTTATGAGTTGCAGGCCAACGATGAGACCACCAAACGAGAAACTGATAAAAACGAGG	Smp_076370	inhibitor of apoptosis protein, putative	Smp_scaff000262	291798	295269	Q2_P40521,Q2_P38957	ATGATGTCTTGTTTTCAGAACCTGTCAGACGCACTAGATGATACTTTTTCTGCAACTGTGCAGTCGGAAGATGAACTAGATTACGCATCTGCAACACTCGTCTTAGCTGGATTATTACAAATTCATTCCCGCACACCTCGTTATGCATTTCATCAGGCGCGGTTAGATTCATTTCCAAAAGTAATTCATTCGAAGGATTCTGCGAATGATTCAACAATATGCCGATCAAAGTCTCCAGTTCCATCTCCTTCTGAGCTGGCTTCGGCAGGCTTTTTTCACACCGGTTCTGGGGACGAAACTATCTGCCCTGCTTGTGGTTTGGGGTTACGTGATTGGCAGGCCACAGATCAACCTGAAGCGTGTCATATCGCATATTCGGCTGCCGCAACAGCTGCCATA…
Q2_P39830	1	1	P	3.03599	0.0570367	P	1.13982	0.414788	P	0.615282	0.129171	P		Q2_P39830			JAP08359.C	Sm_newGenes_Orth_onlyJapon	SJCHGC06777 protein [Schistosoma japonicum] ||	GTCGTCAAAATGTGTTACTGTTCGAACTACTACAACAACGAGAACAATTCGAGAAAGTCG	Smp_075500	hypothetical protein	Smp_scaff000259	85070	85546	Q2_P39830,Q2_P38603	ATGATCATTGAACTACGTCGTTTGGGTGTTAGTCTATTATGCTTAGCAGTGGGTTTGAGTATGGCATCCCTGATAACAAACTTTTGGGATTGTGGAAATTTATTCTCATCATGTCAGAATACTACTTACAAGGAGACTGTATCAGCTGTTGCTGGTCTAATCATTTTAGGCACTGTATGCCTATTAATCATCATCTTACTGGATGCAGTTGCATTGTGTTCAGATGTATTCGCCTCACGTGCTGCTTATACAACTGTACGTTTCATCATATTATACTTGGGTGCTGCAGCTCTCTTGATCGGTGTCTTAGTGTACACATCATTAGTTGGACATCATTGGTCATACTTCTTCGCAGTGACTGGAGCTGTACTAGCAACACAAGTGGCTATATTGGCAATT…
Q2_P36645	1	1	P	3.03558	0.0577642	P	1.00159	0.990535	P	1.13294	0.444931	P		Q2_P36645			C916976.1	Sm_noMatches_Gb_bothSt	none	CCTCCTCCTGTATCGCATACTCAATAATCAATTGTTATTACTCCCTCATCATTTTTTCAT
Q2_P08077	1	1	P	3.03552	0.0605682	P	1.10556	0.574244	P	1.38726	0.216208	P		Q2_P08077			C900778.1	Sm_noMatches_Gb_bothSt	none	CTTCCCTTCATACCACAACATCATTCCATGCATCGACCACCTCTCCGCCTTCTCCAACCA	Smp_152000	ubiquitin specific protease, putative	Smp_scaff000150	21820	76717	Q2_P17958,Q2_P09833,Q2_P29568,Q2_P27758,Q2_P28721,Q2_P38260,Q2_P17785,Q2_P09003,Q2_P08077	ATGTTTTTCGTGCCAAATTTTGCTTTTAGTTCACGGCTGTTTTTACTTCATATGCTTGGGCAGTCATGCTACTTAAGTTCATTTCGCCAGCTTCCTGTTATAGCTATTTGTGGAGCCACTGGGACTGGAAAATCAAAACTAGCAGTAAATCTCGCTAACGTTTTCGGAGGTGAGGTCGTCAATTTCGATGCCCTTCAATTGTATAGTGGGATCGATATTGCAACAAACAAGATATCACATGTTGAGTGTTTAGGTGTCCCACACCATCTTATAGGGATCTATCCTCCAGAATTTGGACATAGATATGATGTTCATTCATATCGAGACATTTGTTTACCTCTGATTGAAAATATAAGAAATATCAGGAAAAAGTTACCTATTCTTGTTGGTGGGACTCAT…
Q2_P30706	1	1	P	3.0342	0.0768012	P	1.03309	0.912257	A	0.716856	0.465773	A		Q2_P30706			C905458.1	Sm_noMatches_Gb_bothSt	none	TCTCCTAAACTTACATGCGTACAAAGTTCAGCGAATGAATTTCGTATAGCTAAAGCTGTC	Smp_168630	hypothetical protein	Smp_scaff000377	218141	237313	Q2_P14763,Q2_P34680,Q2_P33137,Q2_P38007,Q2_P30706,Q2_P10910,Q2_P17540,Q2_P13292	ATGGGTGCATTTCTTGTTCATTTACTTACTACAAATTTATGTATATGGGCTGATATATCAGTTGGAAAAATTGATAAAACATTATGGTATGGTAATCAAAAGAAATCAAGTGAACATACTTATAATAGAAGTGAAATGAATAATAATCTAACTTTATTAGATAATCGTACACATTTATATAATTTAGTTGATATTTCATTTTATTTATTACCAACTGTTAGTGAATATTGTTTATTAGCTGCAGCATTATTATATGAAATTATAATGAGAATTGGTCAACCAACATTTATTGAAATAGAAAGACCACATGATTTAAAAAAAGATCACAAGATACTTCGAGATTGTCGAGGTTGGAGCACAAGTTCTGGAGCATGGTTTGGTATAATTACAGTACTTATA…
Q2_P23682	1	1	P	3.0338	0.0571198	P	1.43259	0.17271	P	0.863204	0.380888	P		Q2_P23682			C807912.1	Sm_Orth_inOther_sp	SJCHGC06276 protein [Schistosoma japonicum] ||SJCHGC02332 protein [Schistosoma japonicum] ||PREDICTED: similar to Secretory carrier-associated membrane protein 2 [Bos taurus] ||Secretory carrier membrane protein 2 [Rattus norvegicus] ref|NP_076445.1| secretory carrier membrane protein 2 [Rattus norvegicus] ||secretory carrier membrane protein 2 [Rattus norvegicus] ||	GACAGGAAACTGGACATTATTCTATCCCTTACATATCAATTTCATAAAACCACCAGTGAT
Q2_P02614	1	1	P	3.03149	0.0596078	P	1.78967	0.116491	P	1.2307	0.320092	P		Q2_P02614			C805249.1	Sm_Orth_inOther_sp	small nuclear ribonucleoprotein SM-D3 [Schistosoma mansoni] ||SJCHGC04758 protein [Schistosoma japonicum] ||CG8427-PA [Drosophila melanogaster] ref|NP_725106.1| CG8427-PA [Drosophila melanogaster] gb|AAM29470.1| RE39820p [Drosophila melanogaster] sp|O44437|SMD3_DROME Small nuclear ribonucleoprotein SM D3 (snRNP core protein D3) (SM-D3) gb|AAB92621.1| small nuclear ribonucleoprotein Sm D3 [Drosoph…	ATTCGTCATCTAATGTAAAACCAACGTCGATTGCGTCCACCCTCAAATCACCAACCAAAA
Q2_P04724	1	1	P	3.02632	0.0806632	P	1.59602	0.234697	P	1.81164	0.168186	P		Q2_P04724			C808682.1	Sm_noMatches_Gb_bothSt	none	ACATACGGCATCACTTGAAATCGACCGTGATATCACCTAGTGTATCGACCATATTGCACA
Q2_P07907	1	1	P	3.02349	0.0573823	P	1.5986	0.134077	P	0.935533	0.628915	P		Q2_P07907			C900226.1	Sm_noMatches_Gb_bothSt	none	CCAGTAGGATCTATGGAAAGATTCAGTGAAGAATATAGTTTCAGTGAAAGTAGTGGAAAT	Smp_127930	expressed protein	Smp_scaff000017	2658160	2669007	Q2_P38967,Q2_P27544,Q2_P07907,Q2_P40532	ATGGAAACAAAGCATTATTTAACCTCAAAGGTCGGTTTCCGCATGAGAATCAAACATAGAATCAAGCATTCACCATTCACTGAATGCAGATATCGTACTGCATACATATCAACCTACACAGCCTTTGCCTTTTTGATCATAGCTTTTGTCACGCCATATTGGTTACAATCATGGCCTAGACTTCATACACCTTTTGTCCGCTTGGGACTGTGGGAATTTTGTGTCAATGGTTTTGTGCAACGTCTAGATCCCAATATGGTTTCTTACTACGGTTGCTGGTGGATTCTCTCTCCATATATGCGAAAAATATTCACGGATTTGGTTCCATTTTGGTTTTTGATCATCCAAGTTATGGTGACAGTATCTCTATGTCTACAAATAGTGGCAGTGGTCACTCTT…
Q2_P18224	1	1	P	3.0218	0.0572825	P	1.56727	0.139143	P	0.889791	0.450518	P		Q2_P18224			C800387.1	Sm_Orth_inOther_sp	similar to GenBank Accession Number AF151842 CGI-84 protein in Homo sapiens [Schistosoma japonicum] ||Hypothetical protein zgc:77025 [Danio rerio] ref|NP_998069.1| hypothetical protein LOC405840 [Danio rerio] sp|Q6NXD2|CHM2B_BRARE Charged multivesicular body protein 2b (Chromatin modifying protein 2b) (CHMP2b) ||PREDICTED: similar to chromatin modifying protein 2B [Danio rerio] ref|XP_698597.1| P…	CCTAAGATACATTCATAACTGTGTACGTTTTTGAAACGAACTTCAGATAACTCTTGCCTT
Q2_P14630	1	1	P	3.01724	0.0950123	P	1.16743	0.680861	A	0.282603	0.371037	A		Q2_P14630			C912843.1	Sm_Schisto_Orth_only	SJCHGC04056 protein [Schistosoma japonicum] ||	CGTACTGTGGAGAATGGTATACAAATCAATAAACCTTTCGAATTATGCGTACATGCATAT	Smp_140590	expressed protein	Smp_scaff000075	1861475	1896449	Q2_P14630,Q2_P29435,Q2_P09688,Q2_P20493	ATGATCAGAATCGTTTTTGAATTATTAACAGAAGAAGGTTCTACTCACAATGTATTTGATAAATTACCTTTACAAATCATTCTAACAACAGATGGTCTAGTGACTGTAATTAGTCGTAATCCAGAAAAGGTAGCAAAACAAGAACGTACTGTGGAGAATGGTATACAAATCAATAAACCTTTCGAATTATGCGTACATGCATATAAGAAATGTTATGTTGTTAAATTAAACGGGGAGGACGTTTGTGGCCAAGATCATCTTGTACCATTGAATGAAGCGTTTGCTTTATCAATGCAAGGAAAAGTTGATATACTATCTCTCGAATTTAAAGACATGTATTATGATGAAGAGGAAATGAATAATAATACAAACATGTCTTCTGCTATTAATGACAGTAAT…
Q2_P25268	1	1	P	3.01595	0.0573771	P	1.36157	0.199079	P	0.74649	0.209534	P		Q2_P25268			C809999.1	Sm_noMatches_Gb_bothSt	none	CCAATCATCAATTCCCGTTTCGGTAGATATCATTGATTATTATGGTTCTACCAAAATTGG
Q2_P40532	1	1	P	3.0132	0.0574769	P	1.52423	0.148317	P	0.941315	0.654763	P		Q2_P40532			JAP09193.S	Sm_newGenes_Orth_onlyJapon	none	AAGGATAAGACATGTGGAACGTCAGTCGTTCTTTATCTCGCTCATTACATTCTGTCATTC	Smp_127930	expressed protein	Smp_scaff000017	2658160	2669007	Q2_P38967,Q2_P27544,Q2_P07907,Q2_P40532	ATGGAAACAAAGCATTATTTAACCTCAAAGGTCGGTTTCCGCATGAGAATCAAACATAGAATCAAGCATTCACCATTCACTGAATGCAGATATCGTACTGCATACATATCAACCTACACAGCCTTTGCCTTTTTGATCATAGCTTTTGTCACGCCATATTGGTTACAATCATGGCCTAGACTTCATACACCTTTTGTCCGCTTGGGACTGTGGGAATTTTGTGTCAATGGTTTTGTGCAACGTCTAGATCCCAATATGGTTTCTTACTACGGTTGCTGGTGGATTCTCTCTCCATATATGCGAAAAATATTCACGGATTTGGTTCCATTTTGGTTTTTGATCATCCAAGTTATGGTGACAGTATCTCTATGTCTACAAATAGTGGCAGTGGTCACTCTT…
Q2_P10872	1	1	P	3.00926	0.0914305	P	0.720691	0.574995	A	0.336277	0.378058	A		Q2_P10872			C905386.1	Sm_Orth_inOther_sp	PREDICTED: similar to Kruppel-like factor 2 (Lung kruppel-like factor) [Strongylocentrotus purpuratus] ||Hypothetical protein F56F11.3 [Caenorhabditis elegans] ref|NP_497632.1| F56F11.3 [Caenorhabditis elegans] ||Hypothetical protein CBG22482 [Caenorhabditis briggsae] ||zinc finger protein [Ciona intestinalis] ||zinc finger protein [Ciona intestinalis] ||	CAGTGATCACCTTACCTTACACATGAAAAAACACCAAAGTGGTAACTAACTGTATACTTA	Smp_018170	zinc finger protein, putative	Smp_scaff000034	1650830	1652371	Q2_P15369,Q2_P10872,Q2_P39700,Q2_P38555	ATGTGCAATCTCTCAGGTTTAACATCACCTACGACTTCGGAACAATGTTCATCTATTGGTAGTAGCTTTCGTACGGAACAATGTAGCGGTAGTACTTCAAGTAATGAATATGAAAGTTTACTCGATTTAGATTTTATTCTTGAGAATAGCGCTACACAAAAAATAAATAATGTATCTAATAATTTATGTAACTGCACTTATTCTAATTCTGTTATGAATGTTAATTATTCTTTTGCTAAATCGCCAGTATCTCAACTACGACCCGTTTATTCAGATGTGATCTGTTCACAGAATTCTAATTCTTATAGAAATTCAAATACAAAGTATTATTATGACCTTGGTTCAAATAATTCACCAATTGAAATAAAACAAGAGCCTATTTTTCCCGAAAATCCTGAA…
Q2_P03960	1	1	P	3.00906	0.0581294	P	1.15662	0.394366	P	1.78524	0.109832	P		Q2_P03960			C807437.1	Sm_noMatches_Gb_bothSt	none	GATGCTTCGTTTTGATTGGTATGACATTTGAATGTTGCGATGTCGCACTGTTTCGTCTTT
Q2_P12849	1	1	P	3.0063	0.0653411	P	1.68367	0.151421	P	0.970659	0.884055	P		Q2_P12849			C909404.1	Sm_noMatches_Gb_bothSt	none	GCCAAAAACACTAATGAAATATTAAGTCAGCCAAAACAAACCAGGGAATCTGATCATCAC	Smp_158100.1	expressed protein	Smp_scaff000209	39708	102422	Q2_P32668,Q2_P24332,Q2_P32771,Q2_P12936,Q2_P22804,Q2_P00220,Q2_P35894,Q2_P14874,Q2_P34801,Q2_P22697,Q2_P03401,Q2_P31159,Q2_P11376,Q2_P38261,Q2_P23302,Q2_P26390,Q2_P37268,Q2_P37278,Q2_P04785,Q2_P12849	ATGACTACAGTCTGGACAGCAAGCAATATACGCCGACAAGATGGACGTTACAACAGTCTATCTAGGAGTCTAGGGTCATTAATGTCAATTGTACTCGATGAGGATAAATCTCCATCTGTGTTGATTTTTTCTAATCAATCGCCAAGAGAGACTAATTTACAAACAAGTGTCTCTGTTGGTGACCAAGTCGGAGATGAGAATATTTTGCCATTAAATGGATTAAGTTTTCGTTCATTACAAACAGACTCTTCTTCATCGATTGCATTTGTTGGCAAAAAAATTAAACGTGAGTATCAATCGGCGTTTGTATTGCCTGATAAACAAACAATTGGTATTATTCGTCAAGAAGCGTTTATGACTGAAGAAGGTTTAGCTCAAGTCACGCTTAGTTTATGCGTT…
Q2_P09220	1	1	P	3.00538	0.061281	P	0.936586	0.715191	P	1.00944	0.952466	P		Q2_P09220			C902951.1	Sm_noMatches_Gb_bothSt	none	TCGTCTTGAACCATCTGGTGTTCCTACTTCCAGAAAATCAGATTTCTTTTTCAATCCATA	Smp_137990	Complexin (Synaphin), putative	Smp_scaff000061	1009509	1041414	Q2_P28964,Q2_P09220	ATGATTCGATGTTACGCTGTAGGCTTAGATTTCAAGATAGGTGATGCTTATCTTCACAATGAAAATTGTTTTACGTGGAATTCAAGGCTTTTTCATCACGTTGCCAAAGATGCTGGATCCTTAACAACACCAACAAATGACGATCTCGAAGCATCAATAATTGCAGCTGAAGAAAAACGTAGAGAAAGATTTGAAGGTTTAGAAGAACAAAGAGAAAATATGAGACAGACAATTAGAGACAAATATGGATTGAAAAAGAAATCTGATTTTCTGGAAGTAGGAACACCAGATGGTTCAAGACGATCGTCAACTCATCGATGCTCTGATGTTAACTTAAATACACATCGTCGATCTGCTCAAGAGGATTCATTTATGAAATTTATTCCAACTGCAGTACAA…
Q2_P23300	1	1	P	3.00351	0.09031	P	0.932772	0.867467	A	1.17341	0.628615	A		Q2_P23300			C807404.1	Sm_Orth_inOther_sp	PREDICTED: similar to ENSANGP00000010668 [Apis mellifera] ||PREDICTED: similar to DEAD (Asp-Glu-Ala-Asp) box polypeptide 1 [Strongylocentrotus purpuratus] ||hypothetical protein [Pongo pygmaeus] ||DDX1 protein [Homo sapiens] ||unnamed protein product [Macaca fascicularis] ||	CCTTTGACTAATAAACATTGGGTAGCTGTATCATACGCCCCCAATTCTTCAATTGTATAT	Smp_194800	SPRY domain containing protein	Smp_scaff000144	225954	249151	Q2_P18526,Q2_P00237,Q2_P23300,Q2_P14121,Q2_P28743,Q2_P33995	GTGTCTGGTAGTGTCGCACCAGTTGCTTATGGAGAAGAACCTGATCAGTATTATTTAATGCCTGGGACGCCTTCTCCTCTACCAGCTAATTCAATAAATGTTGATGTTTTACAAAATTTACCACCAGCTTATCGTAAACCAGGTCCAATTCGAGTACCTTTACCAGAAGATCACTGGCAAATGTCAGCAGCTGATTGTACACAAGGATTAGGAAGAAATATTGATGGAACAGATATAGCGGCCATGCCAGAAACAGAATGGCAGGGCTGTCGTACAAATTGGGGTTTGAAAGGTCCAGGAGCTTATTACTATGAAGCATGTATGCTTGAAGAAGGTCAAGTACGTTTAGGTTGGTCAACAAATGATGCTAGCCTGATTCTCGGAACAGATTCCAAAGGC…
Q2_P04728	1	1	P	3.0035	0.0576089	P	0.731385	0.197265	P	1.83382	0.103844	P		Q2_P04728			C808691.1	Sm_noMatches_Gb_singleSt	none	CTGAGCTGACATCCAACGGTGTTAATGTATAGCTTAAGTCAATCCACGATATTGCGCGAC	Smp_137170	plasma membrane calcium-transporting atpase, putative	Smp_scaff000057	641561	778142	Q2_P21365,Q2_P14096,Q2_P33974,Q2_P06766,Q2_P04728,Q2_P24269,Q2_P01399,Q2_P04409,Q2_P24533,Q2_P04974,Q2_P28998,Q2_P09253,Q2_P23914	ATGCGTGAACGACTCTCCGCCGAAGACAGCAATACTCCGTCCGCGAATTTCGGTTGTTCTATGCGTGAACTGCAGGGACTCATGCAGTTGCGTGGAGCTGAAGCAGTAGAAGTTGTGAATAAAAGATTTGATGGAGCTAGTGGTTTGTGTCAGCGTCTTAAAACTTCCCCAACTCAAGGATTATCAAGTCATGATTTGGTAAGACGTCGTGAAGTCTTCGGGACCAATATAATACCCCCAACACCTCCAAAAAGCTTTTTTCAACTTATGTGGGAAGCTTTACAGGATGTAACTTTGATTGTTTTAATGGTGGCTGCAGCTGTATCACTTTTACTGGCATTATATTCTAAATATTTTGGTGGAGAGCATAGTTCCGGTGATGAGACTGAAGGTGAAGTT…
Q2_P04732	1	1	P	2.99963	0.0602084	P	0.973065	0.85974	P	0.782955	0.303321	P		Q2_P04732			C808695.1	Sm_noMatches_Gb_bothSt	none	CTCGTAAGGTCCGAATGCGAATAAGGTGATGTTGCCCACAATGTCGGGAGACGTGGATGC
Q2_P17942	1	1	P	2.99746	0.0577055	P	1.07891	0.586126	P	0.779797	0.243275	P		Q2_P17942			C800067.1	Sm_Orth_inOther_sp	Calpain (Calcium-activated neutral proteinase) (CANP) gb|AAA29857.1| Calpain ||calcium-activated neutral proteinase ||calpain [Schistosoma japonicum] ||calpain [Schistosoma japonicum] ||calpain [Schistosoma japonicum] ||	AAAAATGGATAATGGACTTATAGGTAGTCACGCATACAGTTTAACAGGTGTATATCCCGT	Smp_157500	calpain 4, 6, 7, invertebrate, putative	Smp_scaff000200	216489	304812	Q2_P17942,Q2_P34944,Q2_P15025,Q2_P35026,Q2_P15106,Q2_P19534,Q2_P00512,Q2_P19175,Q2_P35371,Q2_P37001,Q2_P18231,Q2_P18868	ATGAGACGTAAAAAGCAGAATAGTGATTCAGAAACTGAGTGTAATGGAGTTCCACTGAATTATTTGGACATTCTTAAACCAACATTAACAGAGAAACGAGTACAATTTAATTTAAATATACCATGTTCAATTACTCCGAAGGGTTATGCAAAGCTGCATGAAAAATTAACTTCACCATGCATCCCTCATTCTAAGGGAAAAGCGGATTCCATGGCTGATCGTGTATACAGACAAATATTTCTCTATTGTACAAACAGTTTGAATGGTTTTACTCATTCTTCGAAAAGTGAAACAACTTATGCAAGTCCTACTGCGATGAGGAAAATAAAAATTAGTCAGTATGAAATCATTTCAGCGAAAATGGTAGAAGCAAAAGAACTTTATCAAGATCCTGAGTTT…
Q2_P18187	1	1	P	2.99444	0.0577537	P	1.26256	0.257533	P	0.732348	0.197635	P		Q2_P18187			C800344.1	Sm_Schisto_Orth_only	SJCHGC02563 protein [Schistosoma japonicum] ||SJCHGC00797 protein [Schistosoma japonicum] ||SJCHGC06012 protein [Schistosoma japonicum] ||SJCHGC08095 protein [Schistosoma japonicum] ||SJCHGC05774 protein [Schistosoma japonicum] ||	GAACTATTGACAGTCTACTCGATGTAACCTATCTTACTTACGATCCACACAGAGGTTTAA	Smp_075420	hypothetical protein	Smp_scaff000258	714470	715372	Q2_P18187	ATGAGGAATAAAGAAATTATGTCTTATCAACAAGAACATGATTACATTGATGATTGTCTACGTCATGTTGGAAGTAAACAGCATTTATTTTATGAAACACATGTTTGTACAATATATCGTATAAACGCTGGTCCAGCAGAACATTTTTCAGAAACAAGAGCATTATATTTACTGCAAAAATATCGTCGCAAACGACAGTCTCATTGTACCGGAAGTTTATTAGAAGATCGTATTAGTTTTGAACGAAATAAAGCATCTGGTAAGATACCATTTCGTCCATGGGTATTATATAAAGAAGTTAAAGAAATATACATGAATAGAAATAATCCACATTTTTTTGTATTATGTATAGATTCTATGTATAGTTCTATGAGATACTACGAAATATATAAATGTAAA…
Q2_P29083	1	1	P	2.99233	0.0761354	P	1.36075	0.339042	P	0.85865	0.648861	A		Q2_P29083			C903111.1	Sm_noMatches_Gb_bothSt	none	TCTGTGAAGCCGAACATAAAGGTGGTATAAGTGAAGCGGATGGATTCCTTATTATCCACA	Smp_163920	titin, putative	Smp_scaff000264	1527070	1687231	Q2_P01322,Q2_P20227,Q2_P09984,Q2_P29735,Q2_P11031,Q2_P28775,Q2_P29083,Q2_P16688,Q2_P36998,Q2_P36477,Q2_P16233,Q2_P24289,Q2_P04747,Q2_P26242,Q2_P04388,Q2_P23897,Q2_P28995,Q2_P09251,Q2_P09254,Q2_P28999,Q2_P01485	ATGAATATCCCAGAGAAACCAATTAATTTAACATTATTAAATATACAAGATACAATACCAATATCAGCTATATCATTAGCTATTGTATTTGATTCAACTGGTTCAATGGGTAATGATTTAAAACAAGTGAAAATTGGTTCAAGACGTATATTACAAAGACATTTACAACGTGGTGAAACAAATTATATTAAAGATTTTGTTTTAGTTAAAGTACATGATCCAGATGTCGGCCCAGCTAAAGTGACAACATCCACTAAAACATTTTATGAATATTTAGATAATGTTTATACTCAAGGTGGTGGTGACTGTCCAGAAATGACAATAACTGGCATTGAATTAGCATTGGAAGCATCTAGACCAAATTCATTAATTTATGTTTTTACAGATAGTAGTGCTAAA…
Q2_P37807	1	1	P	2.98997	0.0579844	P	1.22107	0.297679	P	0.649136	0.149285	P		Q2_P37807			C919259.1	Sm_noMatches_Gb_bothSt	none	CTGCTTACTGCTTAAACGTTCCAACCACATCTAGATCTATATGTATATATGCATATATGC
Q2_P18665	1	1	P	2.98657	0.0579085	P	1.06128	0.658329	P	0.632097	0.136968	P		Q2_P18665			C800970.1	Sm_Schisto_Orth_only	SJCHGC05029 protein [Schistosoma japonicum] ||	GGTGGCTATTCAGAATTATGCATTTGTGGTACAGATAATTGTAATTCTGCTCCACAATTA	Smp_064430	expressed protein	Smp_scaff000196	299354	313043	Q2_P18665	ATGAATTTGATCCCAGTTTATGTATATCTTTTGTTGATCATCTTTATAAATCATGTTTATTCAGCACGACCACTTACACCTTATCAAAGAAGTTTTACACCAGCTAAAAATATTAGTTGTGCACAATGTGAAATGAAATTAGAAGTGGATAAATCGAAAAGTTTTGTAGAAACTGATATGTATCGTCGTAGATGTTTAGATGAACCAGAACTATTCTATAAACCATGTATTGTGAATGCTAAGAATACACCACGTGGATGTGCTAAACTTACCACCTACTTAAAAGAACCCGTTGCTAAAGGTCGAGTTAAAGAAGTCACATTGATGAAACGTTTCTGTGCTACTGAAGGTGCTGAGCCAGAAGAGATTAGATGTGTCAATCGTGCTTCAGAAGGTGGC…
Q2_P41508	1	1	P	2.97794	0.061561	P	1.21946	0.346804	P	1.39212	0.20873	P		Q2_P41508			JAP05104.S	Sm_newGenes_Orth_onlyJapon	SJCHGC06248 protein [Schistosoma japonicum] ||	ATGATCAGCGTCTTTACAGGAATCACAACAGAATGGTATAAGACAGCAACCGAATATTCC	Smp_025370	lipopolysaccharide-induced transcription factor regulating tumor necrosis factor alpha, putative	Smp_scaff000050	1017046	1033926	Q2_P05101,Q2_P41508	ATGAGTGATAGTAGAGAGGACCCACCATATCCAAAGTCTACAGAAGTCGATGGTTTCCCGCAACCATATCCCCCTCAATATCCTGATACAGTAATTGCGGAACAGCCTTGTCCAGTAATCACCGATTCACATTTTGCTCCTGGACCAGATCCAGTAAATACCATGTGTCCATACTGTCATAAAGATATAACAACTGTTGTGACCTACAAAATAGGTATATTAACATGGGTGGGATGTTTCGGGATTTTTCTAGTTGGAGGAATATTCGGTTGCTGTCTTATACCATTCTGTTGTGATTCCTGTAAAGACGCTGATCATCGTTGTCCAGTATGCAACCGTGACTTAGGTTTATACCGTCGCTGTTAG
Q2_P35646	1	1	P	2.97279	0.0584747	P	1.11116	0.490894	P	0.520891	0.106396	P		Q2_P35646			C915330.1	Sm_Schisto_Orth_only	SJCHGC05473 protein [Schistosoma japonicum] ||	CGACCTAGACCTGTTCCAACTTATGGGACTGTCAGTAATATAAGTAATTAAAATTCTTGT	Smp_093160	STARP antigen , putative	Smp_scaff000519	20426	38163	Q2_P35646,Q2_P09745,Q2_P13340,Q2_P33180	ATGGATGATGATCACGAACTACCCTCTATTGAAGCTGGAAATTATTCTAGAAATCTATCTAATGTACCAAACAAAAGTGTTTCTGTCAAAACGATAACACTACAAAATGGTAACGATAATACTACAAACATTAGATGTCCTAAAAATACTAATTCTACACTTCCACCAAACCTAAATCATGCAACTACATTTGATACTAATCGAATAACAAATAACAAACCGATATCACACAATTCCTCTACTAGAACTGCTATTGTTTCAAGTTCTGGTATAATAAATTATCCGTCAAATAGTTTTACAAATACTGTATCTCCCGTGGGATCATTATCTTCAGTAGTAAGGTCAAATTCTATTGGCAATTCATTAAATATTAATCAACCAACTTCCATAACCACAAGT…
Q2_P06500	1	1	P	2.97261	0.0710825	P	1.53329	0.211777	P	1.09466	0.696155	P		Q2_P06500			C811448.1	Sm_noMatches_Gb_bothSt	none	GCTCCCTTCCCATTGAATTGTAAAACATGGTATGTTGAGAAATCAGATAAGAAACAAGAA
Q2_P24670	1	1	P	2.97096	0.0581887	P	1.69172	0.11949	P	1.03831	0.771003	P		Q2_P24670			C809194.1	Sm_noMatches_Gb_bothSt	none	TTTTTCTTTCAAGAACCCTGAAACTCTTGTGGATAAGACAGGTGTCGTTTTCGCTTTTTT	Smp_156530	peptidyl-glycine alpha-amidating monooxygenase, putative	Smp_scaff000193	735926	771910	Q2_P28050,Q2_P29777,Q2_P24670,Q2_P05037,Q2_P39280	ATGCCTTTTGTTAATGTTGAACAACAGGATACATATATGTGCGCATATTTTCAACCATCTTTGTTAAACGGAACTACTTTCATCAGAGAAATTCTTCCTAGTGCTAATCGCTCTACTGTACATCATATAATTCTCAAAGGTTGTTCACATCCAGTTACTAAAATTGGTAAACCTACACAATGTGGAATGTGTCAAACAATTATGTATGCATGGGGCTTGGATGCACCTCCTTTGCGCTTTCCATTGGGCGTAGGGTATCCTACAGGATTAAATGCTCAAATTAAAGGATTTGAACTAGAAGTTCATTATCTAAATCCAGTTAAATCCGATCACTCTGGATTAAGACTAATTGTTACTGATCAAAGTCAGCCAAGAATAGCTGGTGTATTTCTGTTATTA…
Q2_P18212	1	1	P	2.9647	0.0584134	P	1.7415	0.113776	P	1.26047	0.260862	P		Q2_P18212			C800374.1	Sm_Orth_inOther_sp	similar to NM_078963 GTP-binding protein rab3A in Drosophila melanogaster [Schistosoma japonicum] ||GA20450-PA [Drosophila pseudoobscura] ||Rab3 [Loligo pealei] ||CG7576-PA [Drosophila melanogaster] ref|NP_523687.1| CG7576-PA [Drosophila melanogaster] gb|AAL25488.1| LP05860p [Drosophila melanogaster] dbj|BAD07037.1| Rab3 [Drosophila melanogaster] sp|P25228|RAB3_DROME Ras-related protein Rab-3 gb|…	GATAAAATGTCTGATAACATAGATAGTAACCCAGGTGTGGTTGGTGGGACATCGAAAGGT	Smp_154580	rab 3 and, putative	Smp_scaff000174	338227	362592	Q2_P18212	GCGCGTTGTGCGTATTCCAGACGTTTTCGGTTGTCATCCCGAAAAGCAAGCGAAGCCATGAGTCATTCTAGAGATGCAACTGACCAAAACTTCGATTACATGTTCAAACTGCTTATTATCGGCAATTCATCTGTTGGAAAAACGTCGTTCCTTTTTCGATACGCTGACGATAGCTTCACATCAGCTTTCGTTTCGACTGTCGGTATTGACTTCAAAGTAAAGACAATATTCAGACAAGACAAAAGGGTGAAACTGCAAATATGGGACACAGCTGGTCAGGAACGTTACCGTACCATAACAACCGCTTATTACCGTGGTGCAATGGGTTTCATATTAATGTATGATATTACCAACGAAGAATCTTTCAATGCTGTTCAGGATTGGGTAACTCAAATTAAA…
Q2_P36216	1	1	P	2.964	0.0672189	P	1.35947	0.275262	P	0.588251	0.266421	A		Q2_P36216			C916043.1	Sm_noMatches_Gb_bothSt	none	CAAAGTTAATTTACAGACATAAAATCCTTAAAACGTCAGACGCTGAAAGGGTCATGCTTA
Q2_P40752	1	1	P	2.96284	0.0583667	P	1.3036	0.229828	P	1.02149	0.8669	P		Q2_P40752			JAP03059.S	Sm_newGenes_Orth_onlyJapon	SJCHGC05833 protein [Schistosoma japonicum] ||	ACATCATTGGTCTGATGTACTCGGTGGTGGACTATTAGGATTTTTTGTAGCACTAAGTAC	Smp_171720	lipid phosphate phosphatase-related	Smp_scaff000426	27726	50617	Q2_P21117,Q2_P40752	ATGAGACCCTTGATTGCCGGTATAATCAGAGTGGGATCGGATTTGGGTTTTATTGCTGCTTTGATAATCGCCAATACTATTCTGCAGAATGTTTCTCCATACAAAAGAGGATACTTTATTCAAGATGAATCAATCAAAAAACCATTTAGGCCGAACACTATATCAAGTACTGTTCTTTATGTAGTTTCCTCACTACTAATACTTATTACGATAGTTGTGGGTGAAGTGATTGTTGGTGTAAAATCTTTAAGAAGAACTTACCATAATATACCAGTGATTTTGTATCCAATTTATGACTCTCTCATTGTAGCCTGTTTTGGCTACTTTGCTACAATCGGTCTTACGGATGTAGGTAAAGTTTCATTTGGTCGTCTTCGTCCAAATTTTCTTGATGTATGC…
Q2_P10628	1	1	P	2.96224	0.0925867	P	0.532313	0.441919	A	1.25288	0.504595	A		Q2_P10628			C904958.1	Sm_noMatches_Gb_bothSt	none	AAAGTCCTATCAAAATCACACAAAGACAACTTCACAAACAATGTCTGATGTACACTGGGA
Q2_P35522	1	1	P	2.96142	0.0590285	P	1.68137	0.123592	P	0.820977	0.319785	P		Q2_P35522			C915185.1	Sm_Orth_inOther_sp	SJCHGC03469 protein [Schistosoma japonicum] ||PREDICTED: similar to phospholipid scramblase 1 partial [Danio rerio] ||PREDICTED: similar to Phospholipid scramblase 1 (PL scramblase 1) (Ca(2+)-dependent phospholipid scramblase 1) [Danio rerio] ||SJCHGC02545 protein [Schistosoma japonicum] ||unnamed protein product [Tetraodon nigroviridis] ||	TCATGCATCTCCAACGACCATTGAAATGTTCAGCAGTTGTATGTTTTTGTTGTCCTTATG	Smp_180500	phospholipid scramblase-related	Smp_scaff001989	136510	151895	Q2_P35522	ATGCAGAAGTGGTTTCTGTCTGAATATGTAGAGCCGATTGAAGGGCTTCACAGGCTTTTGGAAGTTGACAGAGTCATTGTTAAGCAAATAAAAAAGAACCAAGGTTCAAAGCTACATGATGCCGTAGTTTATGAGGCTCTGTTGGATACTTCTGAACTTCTCTTAAAATTTGTTGAAAAGTCTAGCTTTGCACAAAGATTTTGGTGTGGATCTCGCAGAGCATTCGATATGGAAGTGCGGAATGTAAACGGAAAACTTGTCATGCATCTCCAACGACCATTGAAATGTTCAGCAGTTGTATGTTTTTGTTGTCCTTATGAAATGAAAGTTGAAGCTCCAGTAGGTGAACCAATGGGTAGTATTGTTCAAAATTATGGACAGTTTGGTCATACATTTTAC…
Q2_P18948	1	1	P	2.95812	0.0713233	P	1.76913	0.149976	P	1.20568	0.455897	P		Q2_P18948			C801537.1	Sm_noMatches_Gb_bothSt	none	CAACTCAAGGTTGAATGAATAAGTTGAAACAATGAACTCAAATGATGTAATCACCTCCCA
Q2_P02364	1	1	P	2.95659	0.0772914	P	0.524137	0.353788	A	1.48418	0.246058	P		Q2_P02364			C804812.1	Sm_noMatches_Gb_bothSt	none	GACCCATAAACAATGTGCACCCACGATCTCATCACAGGTAGTCGAACCCAGGACCTTCGG	Smp_168510	expressed protein	Smp_scaff000373	27669	74467	Q2_P22887,Q2_P19462,Q2_P08850,Q2_P28552,Q2_P02364,Q2_P10813,Q2_P25859,Q2_P21410,Q2_P30606	ATGGACTTTACGTGTGAACCATCAGCCCCATTACGACAAAGTCAGGAGAGATTCAGGAGTCCGGATATTTCTCGAAGACCATTGGGAGGAGAAGCTTTGGCTGCGCACACAGTCAAAAAGTCACGTCGTGCTAAGTCAACGGAACCTACTGCTCTTGATGCCAATGATCCATTTGTGAAATGTTCTGACGAAGATAAAAAAGTAAATGAAGTTCTGAACGATGAAAGCATGGACAAACGGTGGTCAATAATAGCCAAAAACTATGAAAATATGTCAAAGCAAGAGATTATGAACAACTACAGATTACTTATGAATGAAAAGCTACGTTTGGAAAGGTTTCTATCTATAATGACCAAGAATAATGAAATGGCTCGCAATCGCTTGGAATCCGACCTATTA…
Q2_P04821	1	1	P	2.95658	0.058426	P	1.60316	0.132643	P	0.804195	0.273591	P		Q2_P04821			C808830.1	Sm_Orth_inOther_sp	SJCHGC06727 protein [Schistosoma japonicum] ||MGC80578 protein [Xenopus laevis] ||vacuolar ATPase M9 [Aedes albopictus] ||MGC81224 protein [Xenopus laevis] ||ENSANGP00000011861 [Anopheles gambiae str. PEST] ref|XP_313344.2| ENSANGP00000011861 [Anopheles gambiae str. PEST] ||	CCACTAGAAGCATTTCCGTGTAAAACTTGCAAATTTTATGCAGACTAAGAGAAGTTTCTA
Q2_P02681	1	1	P	2.9529	0.0584901	P	1.62211	0.129496	P	0.853416	0.357826	P		Q2_P02681			C805347.1	Sm_noMatches_Gb_bothSt	none	GTTGATTCTCTTCTTCGTTCGTCAATGTTACCATTTCATGATCTCCTGCTTATTCAGTTG
Q2_P14266	1	1	P	2.9509	0.0849931	P	0.973904	0.938139	A	1.17461	0.590075	P		Q2_P14266			C912077.1	Sm_noMatches_Gb_singleSt	none	CTGTGGGGTAAGGTAAGGTGTGACATTCTTAGGGTCGATCATTTTTAACCCCACTTTTTT	Smp_091790.3	expressed protein	Smp_scaff000432	102751	118389	Q2_P34150,Q2_P10444,Q2_P30218,Q2_P14266	ATGCAGGTGACGAAAATTGTTTCAAAACATCGACCAAGGTATAGACAAGCACGCATTGTCTTTCCATTGCTTCTTCCAGTGTTATTTGGTATCGCATCACTACATCCAATCGCTACTGTGCTTACTCTTCTTTTATGTTTGGTCGCATGTTTCAATGTCGTTATTGTAGTCGCTCCACCCACTTGTCCTTTAGAAGATACCTTTTTTTTCTTCAAATCATCTGATAGCTGTGACGGGTTTCTTAGTGATACCAATGTGATCTACAAATGTTCAGTTACTACTCTTTTCTTATGGTATTTCACAATGCTTATACCTGTAAATTTGGAGAATAAGCTGCTCTATAAAGAAATAATAATGTACAATATTCTCGTTGTGGTTTGCGTACATCTTGTGCAAATT…
Q2_P31323	1	1	P	2.95075	0.0603001	P	1.21744	0.326328	P	0.979885	0.887904	P		Q2_P31323			C906793.1	Sm_noMatches_Gb_bothSt	none	AAATCACTAGCTGAAGATAATTTATTCCGTAATCCAACAGCATTACCGCCACCGAAAAAA	Smp_160460	zinc finger protein, putative	Smp_scaff000240	171923	261199	Q2_P14333,Q2_P25924,Q2_P01484,Q2_P20335,Q2_P01023,Q2_P19645,Q2_P27953,Q2_P08265,Q2_P11526,Q2_P31323,Q2_P30485,Q2_P10803,Q2_P30598,Q2_P06379,Q2_P23128,Q2_P03794,Q2_P40813,Q2_P34217	ATGAATAATAATAATAATAATAATAATGCCTCATCTAATTATTCTGCTATTAAACTTAATTCAAATGAAACTCCAACTAGTTTAGTAAAGCAACCAGTTCATCCAAGAACAACATTAAAATGTCCGTTTTGTGATAAAGTATTCAGTAATTCTAGTGCTATTGCCAAGCATAAGTTAACACATAGTGAAGAACGTAAATATATTTGTATTGTATGCCATAAAGCTTTCAAACGTCAAGATCATTTAAACGGTCATAAGTATACACATGAAAGTCGTAAACCTCATGCATGTCATTTCTGTGATAAATCCTATAGTGATTCACGTTCACTTCGACGACATTACGAAAATGCTCATCCCGAAGAGAATGAACGTTGGATGTTATTATGTCAAGCAACAAAT…
Q2_P37844	1	1	P	2.95035	0.0886382	P	0.274099	0.363758	A	1.31764	0.420655	P		Q2_P37844			C919320.1	Sm_noMatches_Gb_bothSt	none	GTCTTTGCGCTTCGATGTGGTTGTTTTCATAGGGTAGATATAATCATTTCCTTCATTTTT	Smp_144430	formin-like	Smp_scaff000100	712802	775019	Q2_P15808,Q2_P36021,Q2_P20575,Q2_P13617,Q2_P03024,Q2_P30544,Q2_P24164,Q2_P17413,Q2_P37844,Q2_P04637,Q2_P36413,Q2_P16164,Q2_P25918,Q2_P28586	ATGAACTATGAAAACACCCCAAAATATGAGGATCAATGGGCAAATTTTATACAGTCATTAGATGTTGATCCAGATAAAGCCAAGGGTATTGAACAGCTACCTGATGATCAGAAACGTCAATTATTGGAAAATTATGCTGTAAAAAACCCAAAGTTTTCCGCTTTTCATTATGTTAGCTTGATTAAGGGCTTACGTGTCGGGCGGTCAACATTGACAAAGAATCCTCGTAAAGGTGATGCTCAGCAAGCAAAAGAAATTCTTTTAGCCACAGAAATATCCTTGCGAACAAATAATGTAGCTTGGGTTTATGATTTTCTCGATCAAGAGGGTTTGGAGGCATTAGTGAATTATGTGTCTAGAGTAATACATATGGTTATGAGAACTGATTTCCGCCCTACC…
Q2_P09034	1	1	P	2.94886	0.099467	P	0.776327	0.649809	A	0.383997	0.391262	A		Q2_P09034			C902648.1	Sm_noMatches_Gb_bothSt	none	CTCATTACCTAGTAACCTTCAATGCCTCTATATTTGTAATCGATCCTTTAGAGCTTGAAT	Smp_007900.1	60S ribosomal protein L23, putative	Smp_scaff000012	816897	818859	Q2_P22091,Q2_P09034,Q2_P28759	ATGCCGAAGCGTGGAAGGGGTGGTTCATCTGGTGGAAAGTTCCGAATTTCATTGGCTCTTCCTGTTGGAGCTATAATGAACTGTGCTGACAATAGTGGTGCCAAAAATTTGTATGTAATAGCCACGTTTGGCGTTCGAGGTCGCTTGAACCGTCTTCCATCAGCAGCAACTGGTGACCTCATTGTTTGCTCAGTTAAAAAAGGGAAACCAGAACTAAGGAAAAAAGTGTTGTATGCTGTAGTTGTCAGACAACGTAAGGCCTTCAGACGTAAAAACGGGGTGTTTATTTATTTCGAGGATAACGCTGGTGTGATTGTCAACAACAAGGGAGAACTTAAAGGCTCGGCAATTACCGGTCCTGTGGCTAAAGAATGCGCTGATATGTGGCCAAAGATTGCA…
Q2_P00224	1	1	P	2.94432	0.0642222	P	1.33516	0.2645	P	1.59418	0.157768	P		Q2_P00224			C800699.1	Sm_Orth_inOther_sp	SJCHGC02546 protein [Schistosoma japonicum] ||SJCHGC02545 protein [Schistosoma japonicum] ||Unknown (protein for MGC:84969) [Xenopus laevis] ||PREDICTED: similar to phospholipid scramblase 1 isoform 2 [Bos taurus] gb|AAI03300.1| Unknown (protein for MGC:128844) [Bos taurus] ||PREDICTED: similar to phospholipid scramblase 1 isoform 1 [Bos taurus] ||	GACGGTACTGTAGAAATAGGTAGAATTACCAGAAAATGGAGCAATATTATCCAAGAACTA	Smp_008860	phospholipid scramblase 1,, putative	Smp_scaff000014	977979	1003583	Q2_P00038,Q2_P00224,Q2_P17983	ATGTGGATGCAAAGACCAGCTGTGATCAACTGTCCTCCAGGTCTTGAGTATTTGACTCAAATTGACCAATTGTTGGTTAAACAGGTGATTGATGCTATCGAAACGATCCTGCCTTATGAAGTGCGAAACCGCTATACATGTTACAACACACTGGGACAAAGTGTATATCGATGCTATGAAGAATCTGACTTTTGTTCACGGATATTCTGTGGACCATCAAGACCTTTCGTATTACATATTTTAAACAATAACAACTCTGAAGTTATCCGTGCGATTCGGCCTTTTCGATGTGATTGTTACGCTTGTTGTTCGTGTTTAGAATGCTGTCAAGAAGAACTTGAAGTTCAGTCTCCAGTTGGCAATTGTATCGGCTACGTGAAACGAGTATTTAGTGGTTGT…
Q2_P32194	1	1	P	2.9424	0.07292	P	1.85672	0.138609	P	0.949077	0.835727	P		Q2_P32194			C908445.1	Sm_noMatches_Gb_bothSt	none	CATTTGGTTTTTACAGTTTCGGAATGGAATCGAAGGAGTAAATCGAGATAAATTCTCGTT
Q2_P39746	1	1	P	2.9419	0.0588757	P	1.14265	0.412861	P	0.895596	0.474009	P		Q2_P39746			JAP07394.C	Sm_newGenes_Orth_onlyJapon	unknown [Schistosoma japonicum] ||	GATAATCTTACAGATTGCCTTACTTTTACATGTCTGGAAAACGTTAAAGAAGCGTGCAAA	Smp_089930.1	phosphatase 2a regulatory subunit-related	Smp_scaff000421	499786	534772	Q2_P32676,Q2_P22344,Q2_P01849,Q2_P02493,Q2_P17614,Q2_P09876,Q2_P29613,Q2_P28309,Q2_P08601,Q2_P39746,Q2_P16739,Q2_P05833,Q2_P25605,Q2_P23537,Q2_P12858	ATGCCAGTCAATTCAGCCTTGAAATTAAAACTGGATGAACTATTTCTGAGGTGGCTAACGGATAGAGCTACTCAGAAGGTGCTACGAGAGAATCTAATACAAGTAAAGGCAGGGCAATCTCTCGAAGCAATGCTCGCACTGCCTACCGGGATAGTAGTTGGTCCAATGTCTGCATCGTTCTACGGATGTCTCTACAGTCCTAGCTACAGTGAGTCTTCCTGCTTAAACCCAGATGGCTCTTACAATAGTGTTTCTTCTGCCTTCAACTGGGGCGGGACAATTACGTCTCCACGTCCAAACACCCCACCATACTTTCCACAACCTCCTTTCTCGAAGTTGTACAGTCCTCGCTCCCCTCGACGTCATGCCTCTACACCCAGTGGTCTGTCAGTCCAGGCT…
Q2_P18501	1	1	P	2.94107	0.1063	M	1.17952	0.346125	P	1.09462	0.531399	P		Q2_P18501			C800721.1	Sm_Orth_inOther_sp	SJCHGC08895 protein [Schistosoma japonicum] ||hypothetical protein [Gallus gallus] ref|NP_001006492.1| similar to ARP10 actin-related protein 10 homolog [Gallus gallus] ||PREDICTED: similar to ARP10 actin-related protein 10 homolog [Gallus gallus] ||PREDICTED: similar to Actin-related protein 10 (hARP11) isoform 2 [Canis familiaris] ||ARP10 actin-related protein 10 homolog [Mus musculus] gb|AAF05…	AACACAATGATCTTGAAAGGCAGGATACTACCCGCCAGTGATATCTAATATGATTTCGTG	Smp_093230	actin-related protein 10, arp10	Smp_scaff000525	70516	73975	Q2_P18501,Q2_P10350,Q2_P30126	ATGCCTGTACTCGAGTCTCTTATGCTCGGTGAGAAGACCGCAGTTGTCTTTGATATAGGCTCAGTTTACACCAAATGTGGTTTCGCTGGAGAAACTGGACCAAGGTTTATTATACCAACAGAAATTACTTTGCCCACAGGTGAAAAAAGAAGTATATCCTCATGTGATGGAAAGGATAAAAGACGGGAGTTCTTGACGACGTTTCTCTACAATATATACTATCGACATTTGTTGGTAAACCCAAAGGACAGACGAGTTGTTGTAGTTGAAAGTGTGCTATGTCCTTCATCATTCCGTGAAGTTTTGGCCGATGTTTTTTTCAATCATTTTGAAGCACCTTCTGTACTTTTTGCAACTTCCCACTTGATGGCACTATTTACTCTTGGGATTTCGTCAGCT…
Q2_P15411	1	1	P	2.9405	0.0592803	P	1.16182	0.384735	P	1.21655	0.307713	P		Q2_P15411			C914680.1	Sm_noMatches_Gb_bothSt	none	TGATCATACCTACCCCCCTTCTCCCATCCCTTCACAATTTCATTCTCTTATTGTGTGGCC	Smp_052890	protein disulfide isomerase, putative	Smp_scaff000136	151903	170198	Q2_P15411,Q2_P35347,Q2_P38791,Q2_P22363,Q2_P40264,Q2_P03116	ATGCACAAGAAACTCCTTAATGACATTTCTTCTGATGTTCTATACAGTGGTGATATCTTTCATCTCAATGACATGACTGTCCCTTGGGTTAATATGCTTTCTGCACCAGCTATGCTGTTTTTAAACAATGAAAGGAAAATCCCTTATTTTGGTCTACTCCATCGTACTCACCTTATTAACGCTATGCATCAGTTTACTACAGGCGTGCAGTCAGCTCGATTAGATGATGCTAATTTTGAACACGATACTCAAGCCTCTACTGGTTCGACAACGGGCAACTGGCTTGTTATTTTTGATGAGATCACACCAGACACCTTACAGATCTACGATGGATTGTCGTTGACTCTACGAGCAAAACACGTAAATATAGGTGTTCTTGATCCAAAACAGTCGACGCGT…
Q2_P03496	1	1	P	2.93795	0.0879824	P	0.936433	0.859835	A	0.575584	0.419744	A		Q2_P03496			C806727.1	Sm_noMatches_Gb_bothSt	none	GTCCTCAGCATGTCAATATACAAGGTCCTTATGAAAGAATGATAGAACTGAAACAAAAAG	Smp_132700	nephrin, putative	Smp_scaff000036	1540614	1602353	Q2_P22805,Q2_P03496,Q2_P39352,Q2_P35409,Q2_P15466	ATGTTGGCCAGTTTCAGGTTACATTCTAAAAGTTCACTAACTGATGGACCTAGTCTAAATGGAATCCAAAGATATAATGATTATCAGACAGGTTACAAAAGAAATATTCCAGATTGGCCAAGATATTCGTTACAAGGTGATTCAGGTCAAGGTGTACATGATTTATTGATTCAAAATGTTAGTCGCGAAGACGCTGGAGTATATGAATGTCAAGTTTCACCTGTTGCTGGACAAAATCCACTCAGACGTCAAACTCTATTAGTTATATTAGTGAAGCCAAAAATACCCACTATTGTAACTTTACCGGGTGTACCACAACCATCAACCAATGGACAATTGATTGTAGCTTTTGATTCCAATAAAACCAATCCCATGAATAATAATCCATTAAAACTAATC…
Q2_P14679	1	1	P	2.93725	0.0777535	P	0.960189	0.890619	A	1.80053	0.156145	P		Q2_P14679			C912927.1	Sm_noMatches_Gb_bothSt	none	GCGCTATACACCCCCACCCTTTACATCAATTTAGTTATTCTCTATATTTTTGCTAATCAT
Q2_P39711	1	1	P	2.93641	0.0652681	P	1.32187	0.280818	P	0.893583	0.599997	P		Q2_P39711			JAP06908.C	Sm_newGenes_Orth_onlyJapon	none	TGCATACACGTCCTGGCTATCCAAAACAAGCTTCATTAGGTATACTTGGTTGTATGAAAT	Smp_145940	conserved hypothetical protein	Smp_scaff000108	267819	270495	Q2_P38563,Q2_P39711	ATGAGAATGAAACCTGGATTTCCAAGCGATGGATTACCTCTCACTGATCTTGGACTTCCATCTCACCTGGAACGTGTAGACAGTGTCTTTTTATGGGGAGAAAATCAGGCAATTTATATCTTCGCTGGAAAATATTACTGGCGCTTGGATGAGTATTCTGGTCCATTCGGCAAAGTAATTAGTAGTCCGGACTATCCTCGTCTGATAAAAGATACATGGCAGGGAGTTCCTGTTCCTACACAAGCTGCATTTACCGGTCTCAATGATGAAACTTTGTTCTTTGAAGGTACAAACTATTATGTATTCGATAATATAGCAATGCATACACGTCCTGGCTATCCAAAACAAGCTTCATTAGGTATACTTGGTTGTATGAAATAA
Q2_P14455	1	1	P	2.93598	0.0590423	P	1.32892	0.217383	P	0.796061	0.269889	P		Q2_P14455			C912496.1	Sm_noMatches_Gb_bothSt	none	GGTCCAAGTCCGACCATCAGTCCTGTAACATGTTTTCGAGCTTCTGAAAATAATTTAATT	Smp_161510	expressed protein	Smp_scaff000249	292191	336999	Q2_P14455,Q2_P08512,Q2_P34350	ATGCCTAACATGATCAAATCAAATCACGTGAATGGTTTCACAAATAATCGTGATTTAAATCACACTAATTATAGTGGAATTCATCAAACCAATGGATATACAAATAAACCAAATAATTCATCTGGACGTTATACAATTTTATCCAAATCAACAACAGTAAGAAATGGAACAAGTAAAGGTTCATATCATCCTGCTAGTCATTATTTTCAACTTGATACAACAAAACGTTCTCATTCACAACAAAGTATAGGATCAAATCTTTCTAATGGATCTATAAATAGCTATAATGGTACAACTAATTCATCAAAGAATTCTATTAATGGTATTCATCAATTATTATCACCAACTAGTGATCAATTAAATGGTATCCATACAAATTTAATTAAATCTCCTGATATA…
Q2_P17373	1	1	P	2.93461	0.0590101	P	1.59037	0.135752	P	0.685836	0.170013	P		Q2_P17373			C919223.1	Sm_noMatches_Gb_bothSt	none	CCAAATTTTGTAATGACAATTCATGTAATTCACTCAAGTTCTCTATCTTGCTCTCCCTCT
Q2_P37949	1	1	P	2.92972	0.0590837	P	1.37526	0.194609	P	0.955929	0.733029	P		Q2_P37949			C919515.1	Sm_noMatches_Gb_singleSt	none	CGTGTGTGAGTGAGTGTGTGAATGTGAATACTATTCAAATTATTGTCACTTTAACAGTTC
Q2_P19586	1	1	P	2.92354	0.0590263	P	1.78476	0.108564	P	0.855267	0.361595	P		Q2_P19586			C802333.1	Sm_Orth_inOther_sp	SJCHGC05898 protein [Schistosoma japonicum] ||ectonucleotide pyrophosphatase/phosphodiesterase 5 [Rattus norvegicus] gb|AAH90331.1| Ectonucleotide pyrophosphatase/phosphodiesterase 5 [Rattus norvegicus] ||PREDICTED: similar to ectonucleotide pyrophosphatase/phosphodiesterase 5 (putative function) [Canis familiaris] ||ectonucleotide pyrophosphatase/phosphodiesterase 5 [Mus musculus] gb|AAG49143.1|…	ATTTGGAACCTGCTCCTAATAATGGTAGTGTTTGTCGAGTTCTTCCCTTATTGAGTCAAG	Smp_153390.2	ectonucleotide pyrophosphatase/phosphodiesterase, putative	Smp_scaff000158	390342	395627	Q2_P19586	ATGTATTGCATTGAAACTATGCAAAAAATGATTATCCTACTATTGATTTGTTTCTTTCCTTATATTGAAAGAATCTATGCATCTGGTGTTGTTGGGAAGGAACAGTTTTCTAAAGTAATACTTATTTCTCTTGATGGATTTCGTTATGATTACTTTGATATGGCTAAGCAAAGAAATATAAACATGTCAGCATTTGATAAGATTATAAATCAAGGAGTTTATATAAGACGTATAGAAAATGAATTTCCTACTTTAACATTCCCATCACATTTTTCAATTGTAACAGGACTACATCCTGGAAGTCATGGTATAGTAGATAATGTGTTTTATGATCCAATAATTAATGCAACATTCTCATCGAGAAATCAGTCTACAGCAACAGATTCTAGATTCTATGAT…
Q2_P27629	1	1	P	2.91817	0.0624458	P	1.15138	0.450599	P	1.52522	0.163071	P		Q2_P27629			C900358.1	Sm_noMatches_Gb_bothSt	none	CTCCCTCCTGATGATTAGGAAAGATCTTGATAACAAACAATAGTGAAAGTCGAATTTAAG	Smp_143130.2	four and A half lim domains, putative	Smp_scaff000093	307574	329550	Q2_P19142,Q2_P00729,Q2_P00061,Q2_P06627,Q2_P27629,Q2_P06720,Q2_P26313,Q2_P07970	ATGTCAGATGAGGTCATTGTAAATGCGAATGAACAATTCAATTGTTCCAATTGTAATCTATCATTAATTGGACAAAAGTATATACTGAATGATGAGAAACCATACTGTGTTGCCTGTTATGAAAGTAAATTCAGTCATGCATGTGAATTATGCAAAGAGAAAATTACCTGTGACTCTAAAGATCTTTCATTCAAAGATAAACATTGGCATGAAAGGTGTTTCTTCTGTAGTGTTTGTCAAGCATCGTTAGCTGATAAACCATTCGCCACAAAAGACAATGATTTATACTGTCCAGAATGTTATGATGAGAAATTTTCACCGCGTTGTGATGGTTGCAAAAAGATATTCAAAGCTGGTTCACGTAAATACGAATATAAAGGATCAACATGGCATGAAGAG…
Q2_P23622	1	1	P	2.91802	0.0591288	P	1.66339	0.123236	P	0.789375	0.2541	P		Q2_P23622			C807828.1	Sm_Orth_inOther_sp	SJCHGC09367 protein [Schistosoma japonicum] ||Major egg antigen (p40) ||40k egg antigen (clone 10F5) - fluke (Schistosoma mansoni) ||SJCHGC06324 protein [Schistosoma japonicum] ||major egg antigen ||	AAATTCCAGAAACAGTAGATCCGTTATTAGTGACAGCTCAACTAATTGACAATAGATTGG	Smp_148530	heat shock protein hsp16, putative	Smp_scaff000126	32839	54524	Q2_P21939,Q2_P37771,Q2_P19914,Q2_P23622,Q2_P11594	ATGATGTTGAAAAATAACCATCAACAAAAGTCAGTAGACATACCGATAAATCAGGAGCCAAAAACTTTTGAACAACACAGGCGTGAAATGTTGACCGGATTACAACATAGACATAAAGGAAGAAAACGACCCAAGCTTGCAAATACTCCACACACTGATACCTGGTCGGATGTGATAGATAATTGGGTTGATTCATCTTGGCGCAGTTGGGATGATGAGATGTACAGACTGAGGCGTGGGATGTTCGCGCTTTTGCCTCTTGATAATTTTGGTCTGAGATCATCTTATCCAGACCCGTTCGACCTAATGAACCGTATGGAAAATGAGATTGAGGAGATCCGGAATCGCGTAGGCATGAGTAGAGTTCTAGGAATTGGTGCCCTGAATGACTTCTTGAAG…
Q2_P31675	1	1	P	2.91696	0.0593923	P	1.10802	0.496819	P	1.03702	0.781285	P		Q2_P31675			C907364.1	Sm_noMatches_Gb_bothSt	none	CCGGAATATGTGTTAAGATGTGCCGAGCACCTGAAAATATCAGGTTCTGGTTTAAATTTA	Smp_128530	hypothetical protein	Smp_scaff000019	1249369	1250919	Q2_P11869,Q2_P39293,Q2_P31675	ATGACAGCCTCTTCACAAAACTCATGCTTAAATAGTTTCGATATTCGCAAAGCGAGTGTGGATCCTTCTAAAGAAGGTCTAAGTGGTTTCTCTCAACAACCAGCTTTCAATGCATATCCCCTCGAATCTTCACCTAATTTGCTTATTCCTACAAATGATGTGATATATATGCCATTAAATCCCACAAATGTGCCTTTATCGCTACAACGTGCATGTGCCTCTAATGAGACTATAGGCGATGATACACAAAGTTATGGCCATCCAATATGTCATGGCTTCATTTTTCCAAACTCAGAAGTAGGTTCAAATGATCCTGAATTAAACCAGATAAACATTCCGAGTATGAAGAACCATATCAACGATGTTTCTTACAATATACCGAGCCAGAGTTCGAGTAAT…
Q2_P22002	1	1	P	2.9152	0.0655477	P	1.18861	0.426839	P	1.62477	0.152271	P		Q2_P22002			C805664.1	Sm_noMatches_Gb_bothSt	none	GGTGACTAAGTAACCCCACCAGTTCTTGAATACGAAAAGGAGTAGCTCAAAATCAAAAAA
Q2_P28324	1	1	P	2.91331	0.0608006	P	1.32285	0.234342	P	1.28264	0.258811	P		Q2_P28324			C902050.1	Sm_noMatches_Gb_bothSt	none	CTTATAAAACATAGCATCAGCCCGTAATTTTGATTTGATTGATTCCCATTCTCTGGTTAC	Smp_127450	expressed protein	Smp_scaff000016	889877	935293	Q2_P00213,Q2_P03340,Q2_P21745,Q2_P02656,Q2_P13636,Q2_P33506,Q2_P00405,Q2_P18456,Q2_P28324,Q2_P28036,Q2_P08617,Q2_P17542,Q2_P38008,Q2_P23571,Q2_P31749,Q2_P41212,Q2_P22625,Q2_P02655	ATGAATATGAATGATAATGAATCAACTATGTTATTAAATGAAACATCATTTTTAATTGGAAAAAATTCTTTTAAAACTGAACGACCCAATGAAGATGATTATGATAATGAGATGAATCTTATAGGTCATAATATTTGTCAAAATGGTAATCATAATATTAATAATCATATTAATGAGAATGACAATTATGAAGATGATAATGATGACGATGATATAGACAATGATTATACAGAATTACATCATGATTTAAGTACAGTACATGAATTAGATTCACATAGTATAGAATCTGAACAAACAATGAGTACAACAAGAGTAATAACAAAAAAAACTACAACAACACCAAATGGTATAATACATATATATCATACAGATAATTCACATAACAATAATTCTAATAAT…
Q2_P00851	1	1	P	2.91263	0.0759209	P	0.634555	0.378883	A	1.0397	0.875221	P		Q2_P00851			C802028.1	Sm_noMatches_Gb_singleSt	none	TCCTGATCGTTACTTTCTATACATTTCTCTGATATCTCACACCAAATACATGTCATAGTC
Q2_P23302	1	1	P	2.91204	0.077013	P	1.24039	0.450779	P	1.31701	0.352759	P		Q2_P23302			C807406.1	Sm_noMatches_Gb_bothSt	none	CGACGTAAACGAGAAATTGTGCTTGTTCAAGAAGAGATTGAAGATAGTGATGAAAAAGAT	Smp_158100.1	expressed protein	Smp_scaff000209	39708	102422	Q2_P32668,Q2_P24332,Q2_P32771,Q2_P12936,Q2_P22804,Q2_P00220,Q2_P35894,Q2_P14874,Q2_P34801,Q2_P22697,Q2_P03401,Q2_P31159,Q2_P11376,Q2_P38261,Q2_P23302,Q2_P26390,Q2_P37268,Q2_P37278,Q2_P04785,Q2_P12849	ATGACTACAGTCTGGACAGCAAGCAATATACGCCGACAAGATGGACGTTACAACAGTCTATCTAGGAGTCTAGGGTCATTAATGTCAATTGTACTCGATGAGGATAAATCTCCATCTGTGTTGATTTTTTCTAATCAATCGCCAAGAGAGACTAATTTACAAACAAGTGTCTCTGTTGGTGACCAAGTCGGAGATGAGAATATTTTGCCATTAAATGGATTAAGTTTTCGTTCATTACAAACAGACTCTTCTTCATCGATTGCATTTGTTGGCAAAAAAATTAAACGTGAGTATCAATCGGCGTTTGTATTGCCTGATAAACAAACAATTGGTATTATTCGTCAAGAAGCGTTTATGACTGAAGAAGGTTTAGCTCAAGTCACGCTTAGTTTATGCGTT…
Q2_P02582	1	1	P	2.91129	0.0609311	P	1.50722	0.161639	P	0.94377	0.701685	P		Q2_P02582			C805192.1	Sm_noMatches_Gb_bothSt	none	GTACAAACGCAGAGAAATGTCTTCAGTTCTGTCTTCGTAATTTGTTACTATTTCATCACT
Q2_P12248	1	1	P	2.91119	0.061143	P	0.673224	0.205713	P	1.68448	0.126581	P		Q2_P12248			C908125.1	Sm_noMatches_Gb_bothSt	none	CACCTTTCCGGACTTGTCCGTCACGTTCATATATTCGTCTCCAGGTGTTGTCATTTCGCC	Smp_186610	expressed protein	Smp_scaff010528	5132	51948	Q2_P12362,Q2_P32055,Q2_P12248,Q2_P32064,Q2_P32035,Q2_P32616,Q2_P12787,Q2_P21793,Q2_P02700,Q2_P12255,Q2_P12802,Q2_P32604	ATGTTACGTAATTCAACTGAATTAAATGATATCATCAATAAGAAATTGGATATGTTCTCATCATTTAGCCTTAACAACATTGGTTTATCCAATGAATCGACAAATGTCTCATCATTTTCTAATCCTGTGGAATCAGTTTCACTTCATTATTGTCGTTCAGCAAGAGGAATTAATCAGTCTGATTCGAATCCTGTACCTAGGGACACAAGTGATGTTAGACGTAATATTCCAATTGCACATTTAACTCCACAAGGTCATGAACTTAAGTCTATATCCATTAATTTTGACGCTAAATGTCTACCAAAACCAAATCCATTATTGAAAGATGAAAATATCATCAAAGTTGTAGAACATTCACAACAATCAAATGTAATCAATATGAGAAATGAAACAAAAAAT…
Q2_P09279	1	1	P	2.91052	0.0734801	P	0.840923	0.579306	A	0.87981	0.632372	P		Q2_P09279			C903037.1	Sm_Schisto_Orth_only	SJCHGC03767 protein [Schistosoma japonicum] ||	AATATCAAAAAAGTGACAACACCTTCCTTAGACTCAGATGTTGTATTGGTCGACACAAAC	Smp_006290	hypothetical protein	Smp_scaff000009	294930	300290	Q2_P08005,Q2_P30793,Q2_P11003,Q2_P09279	ATGCATGATACATTCATCGCTGTAATTCCAGCTGCCAACTTTCCAGGAGTTCTGACACAACTAGACAATATCAAAAAAGTGACAACACCTTCCTTAGACTCAGATGTTGTATTGGTCGACACAAACAACGGTCTATCTTTCACTCTATCTGTGGATTTATCTCAGAAACCGAATATTACTGTATCATGTGAACAACTAAAACAGGATCCCAAATTTAAAGAACTTTGGAATGATGGGAATTGCAAAACAATTGTCGTCGGTTCTAATTTTGAATGCCAATGTCTTCCAGCTCAGGGTGGAACATTCGCGATCGCTTTGGTTTACTGGTTAGGGTCGTCACATCTGCCGCAATTGTTTGCGAAGATTGCGTAA
Q2_P25020	1	1	P	2.90969	0.0592862	P	1.55976	0.140528	P	0.728921	0.194559	P		Q2_P25020			C809661.1	Sm_Schisto_Orth_only	SJCHGC01866 protein [Schistosoma japonicum] ||SJCHGC02842 protein [Schistosoma japonicum] ||	CGCCCATTTCTCTTGGCACGAAAAGTTTGATTATTGGTATATATTGGTTCTAAATGATGA
Q2_P24329	1	1	P	2.90855	0.0594277	P	0.821934	0.303788	P	1.93387	0.0958155	P		Q2_P24329			C808773.1	Sm_noMatches_Gb_singleSt	none	ACACATTGCTGACCAGTGCCAACTTGCACCAAACTCAGTTGCACGGATTCCTGTTCACCA
Q2_P05782	1	1	P	2.90094	0.0596308	P	1.37933	0.192951	P	0.684544	0.167993	P		Q2_P05782			C810536.1	Sm_Schisto_Orth_only	SJCHGC04178 protein [Schistosoma japonicum] ||	CCTATCTGTCGTACTCCTCACTTATGACAGAGTTTGATACCCTATAACTTAATCTTATTA
Q2_P06238	1	1	P	2.89538	0.0595727	P	1.21261	0.304216	P	1.04885	0.716299	P		Q2_P06238			C811038.1	Sm_noMatches_Gb_bothSt	none	CCCCCGCACCCCCCTCCCATCTTCTTTCTCTTATCTCCTGCATATATATATAAACATGAT
Q2_P35757	1	1	P	2.88433	0.0620414	P	0.622523	0.185623	P	0.357783	0.119036	P		Q2_P35757			C915469.1	Sm_Orth_inOther_sp	SJCHGC00495 protein [Schistosoma japonicum] ||CG6084-PA isoform A [Drosophila melanogaster] ref|NP_648484.1| CG6084-PA isoform A [Drosophila melanogaster] gb|AAO25037.1| LD06393p [Drosophila melanogaster] ||AKR1B1 [Homo sapiens] ||aldose reductase [Sus scrofa] gb|AAC48515.1| aldose reductase gb|AAA30989.1| aldose reductase ||Chain A Human Aldose Reductase In Complex With Nadp+ And The Inhibitor I…	TTTATTAACTGAACCTTGGGTAATTTCAATTGCACAAAAGCACAATAGAACACCAGCACA	Smp_150700	pol-related	Smp_scaff000138	646846	663136	Q2_P16583,Q2_P35757	ATGAAGTCAATGAAAATGAGCAATGGTCATTCTATTCCTGTTGTCGGTCTTGGTACATGGAATAGTCCATCAGATGTAGTTGGTGCAGCTGTACAAAAAGCTTTAGAAGTTGGTTATCGTCATTTAGATTGTGCTTATATTTATAAAAATGAAATTGAAGTTGGTATAGCTTTAGAAGAGTCAATGAAACTTTTAAAATTGAACAGAGATGAATTATTTATCACTTCTAAATTATGGCATACAGGACATGACCCAGAAAATGTCAAGAGCTTCTGTGAAATGTCGCTAAGAAATTTACGGTTAAACTATTTGGACTTGTATTTGATACATTTCCCAGTATCTTTCAAGGCTGGTACTTCTGATTTTCCTACAGATGAGAATAATAACCCAATCTTTGAT…
Q2_P14811	1	1	P	2.8798	0.0968718	P	0.663718	0.521837	A	0.809987	0.649056	A		Q2_P14811			C913193.1	Sm_noMatches_Gb_bothSt	none	CGTGCCTCCTTCCTGCTTTTAGAACTATATAAGAACAAAATCTTTTGATGTACATACAAC
Q2_P08701	1	1	P	2.87837	0.0602433	P	1.43197	0.175062	P	1.46245	0.165441	P		Q2_P08701			C902158.1	Sm_Schisto_Orth_only	high voltage-activated calcium channel Cav1 [Schistosoma mansoni] ||	AACTGCTCACCCGGCTGTTGTTGCACTTATGGAAAAAGAGAGAAAAGATGCTGAAGCTAG	Smp_133190	voltage-gated cation channel, putative	Smp_scaff000038	1330823	1393891	Q2_P18514,Q2_P18889,Q2_P16657,Q2_P19203,Q2_P40872,Q2_P08701,Q2_P06321,Q2_P36963	ATGATCCCAACACCTGGGCAAAATCCTTGGGGCACTCCAGGTTCAGGAGGAAATGCATTTCTACAAAGCAACAAACCTCTCATAGCTGATTTAGCGCTTGCTGCCCTTAAAGAACGTGGTGAGGTGAAGAAGAAAAAGCTATGTCCACAATTTCGAACAGATCGTTCATTATGTCTGATGACAAAAAAGAATCCCCTTAGAAGAGTTTGTATATGTATAGTGGATGCACGACCATTCGAATACTTTATATTAGCAACGATTTTATGTAACTGTTTGGCACTGGCATTCAATCATCCTTACCCTGGAGAAGATTCAAATGCCGTAAATCAGGTTTTGGTAAGTATGGTTTTTTTAAATCTAAAACTCTTGACTTGTGTATTTCATGTGTTCATGTATGGT…
Q2_P32029	1	1	P	2.87825	0.0764673	P	0.328892	0.28571	A	0.509761	0.30008	A		Q2_P32029			C908062.1	Sm_noMatches_Gb_bothSt	none	GTTTCAAGTTCGTTTAGTAAATGGACCTGAAAAATTCGTCCTATATTCTTTAGGTCTTGC	Smp_050640	glut4 vesicle protein-related	Smp_scaff000129	40246	59440	Q2_P32029,Q2_P01384,Q2_P12222	ATGTGGCCATCCATTAGTGAGTATGCGAGAGACATTATCGTTGCATCTATCGAGCCTGTCGTTGCGCAAAATCTACCAACTGCATTAACACCTTTTAGTTTTGCTACTATTGACTTAGGTGACACGCCCCCCAGAATCGGTGGAGTGAAAGTGTATATGAATGAAAACATCAGAAAGGATGAAATCGTTATGGACCTAGACCTTATGCTTTACAGTGATGCTAGAATCAAAGTAAACTTAGGAAAAGTCAAGGCAGGAGTGAAGGAGTTTGAGCTGCGCGGTACACTACGTGTCGTTATGAAGCCTTTAGTTCCGAAAGTCCCGTTCGCTGGTGCGGTTACCGTGTGCTTTTTGGATAGTCCATATATCAATTTCTCTTTAACCGATATGGGAAATATC…
Q2_P12639	1	1	P	2.87719	0.0615822	P	1.60083	0.140453	P	0.710936	0.221911	P		Q2_P12639			C908971.1	Sm_Schisto_Orth_only	SJCHGC04959 protein [Schistosoma japonicum] ||	ATATCATCATTAGCTAGTAAACGACGTTCAGGTGTAGCTGCTGTAATATCACGTCGTCCA	Smp_141780	voltage-dependent r-type calcium channel, putative	Smp_scaff000083	100455	211820	Q2_P32766,Q2_P12932,Q2_P40969,Q2_P12639,Q2_P34442,Q2_P14307	ATGAGAAAATCATCTGGTGGCATTGATCAGAAACGTAATCGTGCTTATTTTCAAAAATCATGGAATTATTTTGATGCATTTATGTTATTCTGTATATGGGCTTCATTAGCTTTACAATGTGTAGAATTTTATGTAACATTTCGTTGTCCACTTACTAGTAATGATGGAGAAAATATTACTTACAATAGTAATATCAGTAGAGATTATTATTCATGTCCAAATAATGAAAATTTTCGAAGAAATTATGGTTTTTTAAGTATAATACGTTGCCCAAGACCATTGATACTTATACGGGTGTTTCGTGCAGTATTACGACTACAATTACCTCAAGCACGGGTAAAAGCTATATTTCAACGATCCACACATCAAGTATACAATGTAACAGTATTTCTACTATTC…
Q2_P24659	1	1	P	2.8707	0.0684375	P	1.7297	0.141149	P	0.846273	0.510816	P		Q2_P24659			C809182.1	Sm_Orth_inOther_sp	SJCHGC06429 protein [Schistosoma japonicum] ||nicotinic acetylcholine receptor subunit alpha 6 [Anopheles gambiae] ||PREDICTED: similar to Neuronal acetylcholine receptor protein alpha-2 subunit precursor [Strongylocentrotus purpuratus] ||PREDICTED: similar to Neuronal acetylcholine receptor protein alpha-4 chain precursor [Danio rerio] ||PREDICTED: similar to CG4128-PB isoform B partial [Apis me…	ATGAATATATTTGTTGCATTCTTCGTTTTACTCTTACTATTGGCTGAGTCGACACCTAGT	Smp_037960	neurotransmitter gated ion channel, putative	Smp_scaff000091	120930	135559	Q2_P22118,Q2_P02935,Q2_P40502,Q2_P38941,Q2_P24659	ATGGATTTAAAATACTGTTTTATATTACTTTTTGGTATCATAAATGAAGTACTACAAGTCTCAGGAATTGCACCTAAAGGTCATCCTAGAGAGATGAAAACAAAATCAGTGGAAAAAAATCTTATCAGAATGTTATTAAATCGATATGAACAGTTTGGTGTAATTGGACGACCAGTAAATGATAGTAAAATTAAAGTTGATGTTCGTTATGGATTACAACTTTTTCAAATTTTGGATTTGGATGAAAATAAACAAATTTTACGAACTAATTGTTGGTCAATGTATAAATGGACAGATTCTCTTCTTCGTTGGAATGAAAGTGATTATGGAGATATTAAAACAGTTCGAATATTCCCTTCACAGATTTGGACGCCGGACATCAAACTGTATAATTTTGCT…
Q2_P19612	1	1	P	2.87035	0.0867969	P	1.52088	0.26618	P	1.86805	0.153253	P		Q2_P19612			C802369.1	Sm_noMatches_Gb_singleSt	none	CAGCAGCAGCAACAACAACAGCAGTTAGAAGCAAATCAATTATTATTATTAAACGATGCA	Smp_095130	porphobilinogen deaminase, putative	Smp_scaff000577	25020	67509	Q2_P19612,Q2_P01012,Q2_P34819,Q2_P26952,Q2_P01278,Q2_P20067,Q2_P23152,Q2_P14894	ATGCTTGGTTCGTCCCCTCGTAATGTTGTGCGTGTAGGGTCGAGGCGCAGTAATCTGGCACTTCTACAGACTGGAATGGCAGTTAATTTACTCCAAAAACAGAATCCACATATTCTCTTTGAAGTTGTGGAGATGGCAACTGTCGGCGACAAAATTCTTGACGTTTCGTTATCAAAGATAGGTGATAAAAGTTTATTCACAAAGGAACTTGAAAATGCCTTACTTAGTGGAGAAGTTGACCTTGTCGTACACTCACTTAAAGATGTCCCATCAACCCTCCCTTCTGGCTTAGTCCTTGGGTGTGTGTTTGCCAGAGTATCTCCAGAAGATGTTGTTTTGATGGCTCCACATTATCGTGGAAGAAAACTTTCTGATCTCCCTATCGGATCTACAGTTGGA…
Q2_P39508	1	1	P	2.86919	0.0628638	P	1.04925	0.758744	P	0.773932	0.304094	P		Q2_P39508			JAP03801.C	Sm_newGenes_Orth_inOther_sp	SJCHGC08894 protein [Schistosoma japonicum] ||gastric caeca sugar transporter [Locusta migratoria] ||solute carrier family 2 (facilitated glucose transporter) member 8 [Gallus gallus] dbj|BAC20934.1| glucose transporter type 8 [Gallus gallus] ||glucose transporter 8 [Solenopsis invicta] ||MGC82056 protein [Xenopus laevis] ||	ATTGTTTCCAGTTAGTAGTCGTGGAAATGCTTTAAGTGCTGCTATTGCTGTCAATTGGAT	Smp_156020	glucose transporter, putative	Smp_scaff000189	605730	609905	Q2_P39508	ATGGTTATAGCGTTACTGGCCTATAGCATTACAATTTCTAGTTTTTCATACAGTACTAAACTTGGTGAGTTGTGGATTATTTTATTTATGTTTGGTTATTCATTTGGCTGGGGACCATTACCAGTACTTATTAGCATGGAATTGTTTCCAGTTAGTAGTCGTGGAAATGCTTTAAGTGCTGCTATTGCTGTCAATTGGATCTTTGCTTTTTTAATAACAGAACTATTTGAAATAACTGGTAATTTAATTAATCCTTCCATATTGTTTACTACATTTTCTATATGTTGTTTAATATCTATGGGTTATGTTCATAAATATTTACCAGAAACTAGTGATGAAACAATTGGATCAACATCAGATGTAATTTCACCATTATCATATAAATCACAATTAAGTGCT…
Q2_P15686	1	1	P	2.86745	0.0605036	P	1.42614	0.177356	P	1.35682	0.203892	P		Q2_P15686			C915425.1	Sm_noMatches_Gb_bothSt	none	CTCTCTCTCTTCACAAAATAATCAACCGAATGAACAGAAGACGAGAATTGAGTAGAAAAA
Q2_P25456	1	1	P	2.86662	0.0761811	P	1.29574	0.369254	P	1.69044	0.167397	P		Q2_P25456			C810220.1	Sm_noMatches_Gb_bothSt	none	TATAAGGAAAATGGTAGTCTTATCTCTTTTCTAACACGCCTACACACCCACCCACCCCCT
Q2_P00033	1	1	P	2.8644	0.060374	P	1.16578	0.371009	P	0.662648	0.156825	P		Q2_P00033			C800100.1	Sm_Orth_inOther_sp	SJCHGC02324 protein [Schistosoma japonicum] ||ENSANGP00000016749 [Anopheles gambiae str. PEST] ref|XP_319935.2| ENSANGP00000016749 [Anopheles gambiae str. PEST] ||PREDICTED: similar to Prolyl endopeptidase (Post-proline cleaving enzyme) (PE) isoform 2 [Canis familiaris] ||PREDICTED: similar to prolyl endopeptidase isoform 1 [Canis familiaris] ||PREDICTED: similar to prolyl endopeptidase isoform 5…	GCAGTATCCTGTGCAAATAAAAGTCCGAATTTATTCAAAGCAATCATCTTGGATAATCCA	Smp_130310	actin-like protein 3, acl3	Smp_scaff000026	694175	798351	Q2_P32302,Q2_P00156,Q2_P19857,Q2_P01144,Q2_P14004,Q2_P33875,Q2_P07159,Q2_P22180,Q2_P39184,Q2_P10548,Q2_P30329,Q2_P31223,Q2_P11439,Q2_P00033	ATGATCGGACATCTCCCAGCCATTGTAATTGATAATGGCACAGGATACTCTAAAATAGGTTATGCTGGGAATACAGAACCTCAATCAATCATTCCTTCTTGCATTGCCGTAAAGGAATACAGTAAAGTTGGAACCAGAGAAGTTAGACGACTTGGGACTGGTTTAGATGACCTAAATTTCTTCATCGGGGATGAGGCGCTCGCTCTCGATGGAAAGAATGACTTCTCAGTGAAATGGCCTATTCGTCATGGTATTATCGAAGATTGGGACTTAATGCAACGTTACATGGAACAGCTTATTTTCAAATTACTTCGAGCAGAACCTGAAGATCATTATTTTCTTTTGACAGAACCACCATTGAATACACCAGAGAATCGTGAATACTTAGCTGAAATCATG…
Q2_P41502	1	1	P	2.86424	0.0601745	P	1.38751	0.188269	P	0.811222	0.283421	P		Q2_P41502			JAP05025.S	Sm_newGenes_Orth_onlyJapon	SJCHGC06727 protein [Schistosoma japonicum] ||	CCTCTTTTCGGACCGATATTGCATCGAGATACCATTCGCATTCTCCAACGTGAATGGGAG
Q2_P23322	1	1	P	2.86386	0.0602009	P	1.32047	0.219574	P	0.569839	0.112335	P		Q2_P23322			C807440.1	Sm_Schisto_Orth_only	SJCHGC03827 protein [Schistosoma japonicum] ||	GCCCGACATTTTTGTCGAAAACTTAAGTTATTACCGAATTTTCAATGTTTCCCCTTTATC
Q2_P38894	1	1	P	2.86385	0.0893876	P	0.40323	0.360597	A	0.651675	0.439292	A		Q2_P38894			JAP06502.S	Sm_newGenes_Orth_onlyJapon	none	AGAAGACAGGCCACTTGTAAAAAGAACAGTTTCATTGTTTCGTCATAGTACACGAAAAAA	Smp_088920	death associated protein kinase, putative	Smp_scaff000415	282493	307890	Q2_P40681,Q2_P09319,Q2_P29074,Q2_P29576,Q2_P09841,Q2_P11681,Q2_P40728,Q2_P40281,Q2_P38809,Q2_P38894,Q2_P40419,Q2_P28169,Q2_P40957,Q2_P31481	ATGAAGGTGGATACAAATAAAACAAATGAAAATAAATTTAAACAATGGTTTAATCGTACTTTCAAAATGAGTTTAAAACCACCTATTAGAGATACAAAAAGTGTACCAACTACACCAAGTATCATTGAAGATGAAAATCGTCATATTTTAAATTATACCATAGACTCTAAAGCATTGTCTATGAAAGCTATAGCATTTCGTGATAAACACTGTGGTTTAAATGAAGCGCCAGAATTTATGGGTGTATTACAGTCAGAATATCATATAATGCCGATACAAAATAAAGAGATATCATCTAATCATGGAATGATTTTTGTATTCGAACCAATTTTATTATATTGTTATGTTCAGTCAACTGCACAAGATGTTGTATTTATTTGGCAGAAAGACTCAATTGAA…
Q2_P20676	1	1	P	2.86365	0.0749865	P	0.339073	0.26684	A	0.485656	0.264234	A		Q2_P20676			C803820.1	Sm_Orth_inOther_sp	PREDICTED: similar to Probable cation-transporting ATPase 3 (ATPase family homolog up-regulated in senescence cells 1) [Gallus gallus] ||hypothetical protein [Macaca fascicularis] ||Probable cation-transporting ATPase 13A3 (ATPase family homolog up-regulated in senescence cells 1) ||Probable cation-transporting ATPase 13A3 (ATPase family homolog up-regulated in senescence cells 1) ||TPA: type V P…	TCCCACTTCCCAATGGACAATATGAAAATACTACGTTTGATTTTCGTTCATGCCCACGAC	Smp_154360	cation-transporting atpase worm, putative	Smp_scaff000170	249430	266455	Q2_P20676,Q2_P05012,Q2_P24613	ATGCTATCGTGTACACATAAAAGTTGTGATCTCAGCGAGGCGAACAAAGTCAAGATAAAGACTATAGCTCGTTTTGCTTTATTCAGCTATTTGAATTTTCCTGAGACATTGCTAAAAATTGTCGTTTACTTTTGTTTCAGAAACTGGGATGAACGTCCTTACGATGAAGTATTAAATGCACCCACCCTGACTACGGATCTAATTGAAACTCGTCGAAACTTGTATGGGATTAATAAGATCGATGTCAGTCTTACACCCATAATGAGGCTCGTTTTGAATGGATGCCTCACTCCGTTTCATTGCTTTCAAGTGTTCAGCTGCGTAATCTGGTTTTGTGTCGAGTACGAAATATATGCAACGTGTATTGCTGTGTTCTCTGTAACATCACTCATTTTTCAG…
Q2_P10777	1	1	P	2.86253	0.0609696	P	1.06744	0.647501	P	0.618916	0.148294	P		Q2_P10777			C905189.1	Sm_noMatches_Gb_bothSt	none	GATGGTACAAAACCTATAATTCACTATCCTACAGTTTCACCTGATCCGGTTAAAAAAGAA	Smp_126700	hypothetical protein	Smp_scaff000013	989655	990290	Q2_P30571,Q2_P10777	ATGACTCTTCCCCGTGTATGTGCTATTCATGGAGCACAAGGAACTGCAATGAAACTTCTCGCTCTTCCATTAAATGATTCATCATATCTTGGTTGCTCCGAAATGAATAGAAATCTCTGCACCTCATCATTGAATGACGCTCCCGTAATTGACTCAGATGTCGATTCTGGTCGTGGTGGCAGTGTAAATAATATTGGTAGTTCACCAAACAGTGACCAAATTACTCTAAATCATAATGTTTCTTCCCGTAAATCAGATGCTACAGTATTCCCGGTTCATTACGTCACTGGTAGTCTGAATTTTAGTTTAATTCCAGTATCTGTAGCCACAAGTTTAAATATAACTCCATCTACATCTTCCAACCCACCTATACTTTTACCTTTATCCGAAGTACCAAAC…
Q2_P26686	1	1	P	2.86084	0.0628727	P	1.74271	0.120503	P	1.56725	0.147801	P		Q2_P26686			C812317.1	Sm_Schisto_Orth_only	SJCHGC09190 protein [Schistosoma japonicum] ||	CCTTTAGCTCAATGGTTATGGTAATTATCGAGATGGACGTTTGTAAAAGGATGAAAAACA
Q2_P00797	1	1	P	2.85939	0.0658671	P	0.657589	0.262176	P	1.59527	0.155726	P		Q2_P00797			C801908.1	Sm_noMatches_Gb_singleSt	none	TTTGTCAGCACCCGAGATAATCTTGTTCGTGATCGAATCCCTCCCTCACCTCATGACAAT	Smp_054200	NADH-ubiquinone oxidoreductase sgdh subunit, putative	Smp_scaff000143	481300	490649	Q2_P35369,Q2_P01075,Q2_P37294,Q2_P19231,Q2_P27281,Q2_P00797,Q2_P16946	ATGTATACCATTCTCCGGAATGCTGCTTTGCTCTCTTCAAAATATTCTGGACTTCAACCTGTTCGTTCGCTAATACACACTTTGATAAAACAGCATCGTTTGTATGCGGTTTTTCCCGGGAAAACCATTCCCTCACCACTTGTTTCCACAGTAGTTTCTAGAAACGCAAGTCATGGAAGAACAATTCCTAAGAGAGTTTCAGATTACATGTCACGCGTATTTTTCGACAATGTGCACTTCTATATTATGTTGGGTCTTGTTCCTTCATTTCTACTAGTTTTTTTTGTCAACTCATTTATTGGGCCAGCAGAATTGACGGACATACCAGAGGACTATGAGCCACGTTACTGGGAATACCACAAACACCCTATTACGCGCTTCATTGCGAAGTACATGTGC…
Q2_P25121	1	1	P	2.85876	0.0751354	P	0.789224	0.504705	A	1.35138	0.299468	P		Q2_P25121			C809792.1	Sm_noMatches_Gb_bothSt	none	CTCCTTCAATTTCGGGTGTGAAGTAGTTATCTGGAGGGAATTTACTTAGATATTATTCAT
Q2_P09991	1	1	P	2.85868	0.0868767	P	0.58133	0.407681	A	0.67868	0.433638	A		Q2_P09991			C904014.1	Sm_noMatches_Gb_bothSt	none	GTAGTTTGACTTTTACTCGCTGCACATCTTAGCAAATGATAGACTGGATCAACTTCACCT	Smp_172380	expressed protein	Smp_scaff000433	296791	356985	Q2_P09991,Q2_P29741	ATGGGAAAGTGTTATTTTATCAATGTTAATGATTTATATTCTAATTGGTTAATAAAAAAGCATAAACATCTCAAGTTAAAAATTATTGATATGAAGAAAGACGGCTCTAGTGACCTGAAATCTGTCACAACATCCGGTTCACAAAATATTAAAGGATTATGGAAACGAGCATTTCATTCTTTAAGAAAGGATAAGACCGATAAAGATCAAATTAAACGTAAAGAAAATGGTAATCAATCAACGGATCCTCAAACACCAGAAGGTGAAGTTGATCCAGTCTATCATTTGCTAAGATGTGCAGCGAGTAAAAGTCAAACTACAGCTGTAGCTACAACTGGTATAATGAATTCTAGAATTAATACTAAAACAAAATCCTCTGCACCTGATACATCTATAACA…
Q2_P07853	1	1	P	2.85805	0.10065	P	1.80309	0.208555	P	1.69715	0.223139	P		Q2_P07853			C900108.1	Sm_noMatches_Gb_bothSt	none	GTCCTCGTTTACAAATGAGCTTCGAAAAACCTTACAAACCCAGAACAAATCAGTTGCCAG
Q2_P24272	1	1	P	2.85541	0.108731	P	1.73784	0.229021	P	1.92013	0.165588	P		Q2_P24272			C808695.1	Sm_noMatches_Gb_bothSt	none	ACCCTTGGAAGCTTCACTTTCGTCTTCTTCTTGGCCAAAACGAACCCCAATTTTCGTGCC
Q2_P35500	1	1	P	2.85219	0.0613228	P	0.79576	0.288681	P	0.708531	0.200782	P		Q2_P35500			C915157.1	Sm_noMatches_Gb_bothSt	none	TACATTTGTTCTATGCGTTACCCCGTTTTCTTCGACACAGAATAGCTGAATGGCGTGCAC	Smp_124410	fatty-acid amide hydrolase, putative	Smp_scaff000006	324781	329573	Q2_P15552,Q2_P39195,Q2_P35500	ATGGACAGTAGATCTAAACAGCTATCACTCAACAACAATAGTGAAATGACATCAATGAGCTTGAGTCAACTGCGTGAAAAGCTACATAATAAAAGTATTACGTCAGTCGATCTTTTAGACGCTTATCAAATTCGTGGTTTAGAATTAATTCGTACAAGATCCAACTGCATTAGTGAAATTATTTATGAAGCTGACGTCTACGCTATATTAGCGGATAGCTCACGGGATTCAGAAGGCGAACATGTTAGTTCAATTCATGGGATACCTATAGCACTGGAAGAAATATTTCCTATTCATGGTTATGACCATACAATGGGATATACAATATGCACTAATCGTGGTGCAGAAGATGACTGTATTTTAGTAAAAGCATTGCGTGATTGTGGTACAATCCCAGTG…
Q2_P25866	1	1	P	2.85091	0.0609397	P	0.638762	0.153398	P	1.21362	0.309829	P		Q2_P25866			C811176.1	Sm_Orth_inOther_sp	similar to GenBank Accession Number BC012460 LIM and SH3 protein 1 in Homo sapiens [Schistosoma japonicum] ||PREDICTED: similar to Nebulette (Actin-binding Z-disk protein) partial [Bos taurus] ||PREDICTED: similar to Nebulette (Actin-binding Z-disk protein) isoform 1 [Canis familiaris] ||PREDICTED: similar to nebulette non-muscle isoform isoform 4 [Canis familiaris] ||PREDICTED: similar to Nebule…	CTGTTCAAAGAACTGGAAAATTTGGAATGCTTCCATCGAATTATGTTAAACCATACCGTT	Smp_151490	nebulin, putative	Smp_scaff000146	290660	313819	Q2_P25866,Q2_P01209	ATGGCCTTGAGCATATGTAACTACCATGGTGGGTATGATAAGAAGCCATATTGTGCAGCACACACTCCAAAGCCGACCTCATTTACATTCATTCCGGATACACCAGAACTGTTGAGAGTAGCTAATAATACAAGAATGTTTAGCAGTGCAAACAGTGTTCGTTCGGGACGAAGCTCTGGATTTGATGAACGCTCTTCACCACAATCATATAGACGTGGTGCTTCATACTACAATAGTTATACACCACCACCTACTCGATTTGGATTAAGCAATCACTGCACTTCACCGCATACTTTTTCAAATTCGTCAGGCATAAATTCTAGATCATTATCAAATAGTGGTGGATGTCACCTTAAAATCGATCCAATCAATCATCATCATCATTATGATCAAGGGCAT…
Q2_P05101	1	1	P	2.85043	0.0604456	P	1.3292	0.214651	P	1.04649	0.727905	P		Q2_P05101			C809350.1	Sm_Orth_inOther_sp	SJCHGC06248 protein [Schistosoma japonicum] ||PREDICTED: similar to Zgc:91882 [Mus musculus] ref|XP_489506.1| PREDICTED: similar to Zgc:91882 [Mus musculus] ||PREDICTED: similar to LPS-induced TNF-alpha factor [Bos taurus] ||TNF-alpha factor [Gallus gallus] ref|NP_989598.1| lipopolysaccharide-induced TNF factor [Gallus gallus] dbj|BAC58022.1| small integral membrane protein of lysosome/late endos…	CCGTCGCTGTTAGAATCGACATTAAAGCAAAATCAAGTTTATCAGTCAATTTTCATTGAC	Smp_025370	lipopolysaccharide-induced transcription factor regulating tumor necrosis factor alpha, putative	Smp_scaff000050	1017046	1033926	Q2_P05101,Q2_P41508	ATGAGTGATAGTAGAGAGGACCCACCATATCCAAAGTCTACAGAAGTCGATGGTTTCCCGCAACCATATCCCCCTCAATATCCTGATACAGTAATTGCGGAACAGCCTTGTCCAGTAATCACCGATTCACATTTTGCTCCTGGACCAGATCCAGTAAATACCATGTGTCCATACTGTCATAAAGATATAACAACTGTTGTGACCTACAAAATAGGTATATTAACATGGGTGGGATGTTTCGGGATTTTTCTAGTTGGAGGAATATTCGGTTGCTGTCTTATACCATTCTGTTGTGATTCCTGTAAAGACGCTGATCATCGTTGTCCAGTATGCAACCGTGACTTAGGTTTATACCGTCGCTGTTAG
Q2_P39407	1	1	P	2.84916	0.082053	P	1.30496	0.39191	P	1.91766	0.138249	P		Q2_P39407			JAP02791.C	Sm_newGenes_Orth_onlyJapon	SJCHGC05229 protein [Schistosoma japonicum] ||	GCCGCTGCAGCTAAAGCTGATGCTGGTTTAAATAATATTCAAGATTTACAATTATTAGGT	Smp_062760	regulator of G protein signaling, putative	Smp_scaff000189	345126	370938	Q2_P13694,Q2_P39602,Q2_P39407,Q2_P33570	ATGATCAAAGATGACGAGGTGTTAAAGAATGGATGGGAATTTGTTGGTCAACTACAACGAGCTAATAAATATGAAGGAACACCAAGAGAATCAATACATGAATCATTAGAACGACTACCTATGTTTGATAATGAATCGAAAAAATCAACATCATCTCAGCAATATCGAAACGAAAAATCGGATGGATCATCAAGAAATTCATTTTCACCAGCTGATTTCATTTCAACTTCACCAAGACACAGTACTACTATCGGTAGTATCGGTGGGAAAAAGAATAAAATAGGTTTTCAATTCTTTCGACCTAAAACTTCTGTACAACCTGGTGCAAAACTAGTACAAGTAAAAGAACTTAAACGTATGATACGTGCAGGTAAACCAAGTTATGAACAAATACATAAC…
Q2_P40415	1	1	P	2.84446	0.0790739	P	1.81464	0.152127	P	0.729231	0.444458	A		Q2_P40415			JAP06394.S	Sm_newGenes_Orth_onlyJapon	none	AGAACACTGCTAGCGAGGCTGATTGGCTAAATGAAAACGGAATTTTGTCAGAAAATGTTG	Smp_148250	expressed protein	Smp_scaff000125	235287	337206	Q2_P15270,Q2_P09499,Q2_P01261,Q2_P16342,Q2_P36595,Q2_P32669,Q2_P12850,Q2_P17617,Q2_P38070,Q2_P32424,Q2_P12603,Q2_P09645,Q2_P29392,Q2_P38891,Q2_P40415,Q2_P29235,Q2_P35195	ATGTCAGATGATCAAGAATCCTATGCAATAGATTGTATTCCATCTATTTTAACATTAGTATTTCAACATGTAGAAAAAGTTGAATATCATGTTTGGGTATTAGAAAGCTTTATGTCCAAAAAGAAAGATTTATATAAAGACTTACTAATGATTATAGCTTATGGACCAACTGAAGCTAGACTCCCAGCTGTTTGTTTATTTTTTCATTATTGGCCAGAAAATTATCCGACAGCATTCTATGGAAATCAAGCATTACAACCAATACACTATACGTGGGAATCTTGGAAACCGATTATGTGTTACAGAAATGACTGTCCTAATAAAACTGGAAAAGCTTTGGCAATGAAGATGACAGTTAACCCAAAAATATCAATTCAACAAAGTGGCAAACCACCACCT…
Q2_P22949	1	1	P	2.84398	0.0605823	P	1.60366	0.132549	P	1.26983	0.251916	P		Q2_P22949			C806912.1	Sm_Schisto_Orth_only	hypothetical protein [Schistosoma japonicum] ||	ATGATGCCACCTCCTCCCCCTGATTATTCGAGCGGTATGTCTTCTTCTGCATCAGCTCCT
Q2_P24336	1	1	P	2.84234	0.0880048	P	0.241837	0.337462	A	0.441411	0.345722	A		Q2_P24336			C808783.1	Sm_noMatches_Gb_bothSt	none	CACATATGTACCTCCCCAATCAGCACAAGTTCAACCTTCCCCTAACAGTTTGAACGAGTC	Smp_170090.2	dystrobrevin, putative	Smp_scaff000407	373391	429184	Q2_P34499,Q2_P14598,Q2_P32535,Q2_P12722,Q2_P19136,Q2_P11548,Q2_P24336,Q2_P30379,Q2_P40920,Q2_P16516,Q2_P05122,Q2_P06463,Q2_P04788,Q2_P31344	ATGGATCAGAATACTTCTCAAGTTGTTCCTCCACATTTAACGAACTCAGGTCATCCGCAACAAATTATGCTACAGCATCAACAACAAAGAGGTTCTAATCCTGTTTTCCAAAGCCCGTTAAACATTATACAAGCCGGACCAATCAGATCAGGCTTGCAAAATCCCAGCCTTATTTCACCAAATCCAGCTTCCTTGGGTTTTAGACGACTATTGGCAGAGATGCGTACCAAGCAGTTTGATTCCATACGCTTTGCGGCTTATCGTACTGCGAGCAAGCTTAGATTTATTCAGCAGAGAACATTATTTAACATAATGGATTTATGGCGCGTTGTAGAGACATTCAGAGAATTCGGTTTACACCAATTGAATGATCCTCAAGCAAGTTTAGATTATGGAAGT…
Q2_P40921	1	1	P	2.84216	0.0609551	P	1.62183	0.130944	P	1.11209	0.486139	P		Q2_P40921			JAP02097.C	Sm_newGenes_Orth_onlyJapon	SJCHGC03246 protein [Schistosoma japonicum] ||	AGTTTGTATTCTGATTATATACTAGAACCAAACGACATTGTCGAAATACCTAGTCAGTCG	Smp_180810	serine-type protease inhibitor, putative	Smp_scaff002000	38262	92255	Q2_P30787,Q2_P10995,Q2_P02125,Q2_P40921,Q2_P40534,Q2_P06246	ATGACTGCTTCCGTTAAAAATGATGATGATAATGATTATGTGGATACTTCTGATTCTAGTGAAGTTACAAATACTTTAGAATATGAAGAAAGAGAAGATGGAGTAGGTGAACAAGACAATGTTACAGAAGAAATAGCTTTTAATTCGAAGGAATCATACAATTCTTTGGCTGATGAACAAGCTCAGTTAGAATCATTAAACAGAAATCAGTTCGAGATTGAAACAAACGACTCAGACGATAATACAGAAATAATTACTGCTCTGCACATCAAATCGAGTAACTTTGAGAATGAAGATGGAATCGGTATTACAGAAAGTACTGAATCACAACCGTTACTAAACACGATAACTGAAGAAACCTTATCTTTGGTTACAACGGATAATAATCTAGGTGTTTTA…
Q2_P23000	1	1	P	2.84012	0.0617204	P	1.56054	0.145375	P	1.42381	0.181661	P		Q2_P23000			C806976.1	Sm_Schisto_Orth_only	SJCHGC04935 protein [Schistosoma japonicum] ||	AAGGATCCAGTAATACTCCACAAGTATTTCTGAGTACTTCACTCCCATGTCTTTTCGAAA	Smp_182810	hypothetical protein	Smp_scaff003955	119	301	Q2_P23000,Q2_P11320	ACTCTCTAAAGTGTATAGCTGAACAACAGAACGTTACACCAAGTAGCTTTATTAGGAGTCAGCCGAAAGTTGATGTTCCGGTTGATTTTTCGAATTCAAACCTAACTGATGAAAACAATTTAAAAGGATCCAGTAATACTCCACAAGTATTTCTGAGTACTTCACTCCCATGTCTTTTCGAAA
Q2_P37476	1	1	P	2.83926	0.0623155	P	1.05085	0.732899	P	1.07766	0.617147	P		Q2_P37476			C918399.1	Sm_noMatches_Gb_singleSt	none	CTTCCCCCCTACTTCCTCCTACTAGTTCAGATCCACCCACCAACAGTAACACATCACGTA	Smp_144520	expressed protein	Smp_scaff000100	1126306	1157126	Q2_P20808,Q2_P34696,Q2_P14780,Q2_P12626,Q2_P32448,Q2_P12346,Q2_P17183,Q2_P37476,Q2_P12757,Q2_P32574,Q2_P13333,Q2_P33172,Q2_P37538,Q2_P32157	ATGCATGACATCGCCAAGTGTTCAGACAATTTAAAATTTCTGGATTTGCTCGCAACCGTTCGTGCAGATCAAATTCACTTAGGGTCAAACAATACGCGCACAGGACCATATTTGATACGGTATTCCACATTCCTCAACCACTTACAAAGAATTGCTATACACTGTGGTCTTCAATTGTCCTCAGGTCCATGCTCGGGAGGCGGGACATCTGCTGGAGCACTAGTGTGGAGATTAACATCTGAGTGCTTTGCAGTAGTAGTTGCTGCAACTAACAACTCTATCACAACTTCTGATCCGACTTATAATAACTCACCAGAACTGACAGATCTTATCTCTATTGCCGCGGTCTATTTTGAGTTTAATCATGACAAAGCTGTGCCTTGTCCGGAGCTGGCCACT…
Q2_P19247	1	1	P	2.83808	0.0657761	P	1.74327	0.128416	P	0.572369	0.204351	P		Q2_P19247			C801926.1	Sm_noMatches_Gb_bothSt	none	ACCTTCGTATGTTACGAAACAATTAACGCACAATCACAAATATAAATACGCGTAAAGGGT
Q2_P25343	1	1	P	2.83778	0.0608098	P	1.34983	0.205357	P	0.855087	0.364391	P		Q2_P25343			C810090.1	Sm_noMatches_Gb_singleSt	none	TCAATACAACTGATTACATAACCTGAGAGTGTTCTTTCTATGGTAACAAAGAAGAATGGC	Smp_153440	neuropilin (nrp) and tolloid (tll)-like	Smp_scaff000158	660114	712662	Q2_P15759,Q2_P35927,Q2_P16132,Q2_P09225,Q2_P25343,Q2_P28970,Q2_P36397	ATGAATACGACATATGATGTTTTAAAGATTAAGCACTCTATTAATTCAAAACAACAACATCAAGGACAACATCAAGGACAACCTCATGGACGACAGGAACAAATTACAAATTATAATGAACCTGAAGAAATTACAATACCTGATTATACATTACCATATCAAGATGTTAAATGTATGGAATTTATTCAATCAACTGAAATTAAATATATAAAAGATTCATCAATGTTAAATGGTTTTTTTGGTATGTCTAATTTACCTAAAAGAACAATTGAATATAGTTTTCAAACACCTAATTATCCATCACCATATCCATTAAATATTGAATGTATTAAAGTGATTGCTGCACCTACAGATCAACATCGTATTGTGTTACATTTTCGTGGAACATTTGAATTAGAA…
Q2_P34978	1	1	P	2.8364	0.0614136	P	0.731081	0.215627	P	0.494976	0.107118	P		Q2_P34978			C913826.1	Sm_noMatches_Gb_bothSt	none	GAAAACAATATCATGCAAGATGTTTTAGTTGTGCTGCATGTCAAAAACCACTTGAAGGTA	Smp_157310	lim domain, putative	Smp_scaff000199	411618	413169	Q2_P15058,Q2_P09777,Q2_P29511,Q2_P34978	ATGAAATTTGGAGAAAATTTTGTTAATATAATGTCATTTTTTATACGTCTTTCAAGACCTGATTCTGCTTCACCTTGGGGATTCTGTATTCGAGGAGGAAGAGATTTTGACCAACCACTTACTATATCTTCTGTGAGTCTTGGAAGTCTGGCAGATATCAGTGGCTTACGTACTGGAATGCGTGTTTTATCTATTAGTCGTGATCCTACTAATAAAATGACTCACCAACAAGCTATTCAAGCAATTATACGTTGCTGCAACGATCTGGAAATGGAAGTCTATGATAATGGTTTGAATAATTCTGGTTATTCTACACCGCTTCATCAAATGAACATGTCTATAACACAAACATCACTAAGTATTGAACTTCATAAACCAGTAGATCCACCAAAACCGCAA…
Q2_P02700	1	1	P	2.8341	0.0620306	P	0.745711	0.242621	P	1.44313	0.176323	P		Q2_P02700			C805379.1	Sm_noMatches_Gb_bothSt	none	CCTTTCCGGACTTGTCCGTCACGTTCATATATTCGTCTCCAGGTGTTGTCATTTCGCCTG	Smp_186610	expressed protein	Smp_scaff010528	5132	51948	Q2_P12362,Q2_P32055,Q2_P12248,Q2_P32064,Q2_P32035,Q2_P32616,Q2_P12787,Q2_P21793,Q2_P02700,Q2_P12255,Q2_P12802,Q2_P32604	ATGTTACGTAATTCAACTGAATTAAATGATATCATCAATAAGAAATTGGATATGTTCTCATCATTTAGCCTTAACAACATTGGTTTATCCAATGAATCGACAAATGTCTCATCATTTTCTAATCCTGTGGAATCAGTTTCACTTCATTATTGTCGTTCAGCAAGAGGAATTAATCAGTCTGATTCGAATCCTGTACCTAGGGACACAAGTGATGTTAGACGTAATATTCCAATTGCACATTTAACTCCACAAGGTCATGAACTTAAGTCTATATCCATTAATTTTGACGCTAAATGTCTACCAAAACCAAATCCATTATTGAAAGATGAAAATATCATCAAAGTTGTAGAACATTCACAACAATCAAATGTAATCAATATGAGAAATGAAACAAAAAAT…
Q2_P36169	1	1	P	2.83229	0.0655509	P	1.21305	0.36602	P	1.56354	0.159289	P		Q2_P36169			C915986.1	Sm_noMatches_Gb_singleSt	none	CTGCGATTTTTTAAGCTGTACTTCGTGTATCCTCCCCTTCCCCAATACTAAAACAACCTT
Q2_P00088	1	1	P	2.832	0.0608329	P	1.58054	0.136662	P	0.814496	0.288468	P		Q2_P00088			C800262.1	Sm_noMatches_Gb_bothSt	none	CTGTCACGTTGTCAAGCCCTTCTCTTAATAAGTTTGACTGATACTTCACACTTTTATTTT
Q2_P30834	1	1	P	2.83111	0.0780287	P	0.943242	0.829873	P	1.99243	0.119811	P		Q2_P30834			C905709.1	Sm_noMatches_Gb_singleSt	none	TAGATCACCAGTAAATCCCGAGGACACTGGACGCTCGTTTCGTCCTAGTATGGGACTCTT
Q2_P24966	1	1	P	2.83028	0.0608733	P	1.32175	0.218825	P	0.931224	0.605644	P		Q2_P24966			C809581.1	Sm_Schisto_Orth_only	unknown [Schistosoma japonicum] ||SJCHGC02251 protein [Schistosoma japonicum] ||SJCHGC01708 protein [Schistosoma japonicum] ||hypothetical protein putative Universal stress protein Usp [Schistosoma japonicum] ||SJCHGC01867 protein [Schistosoma japonicum] ||	CATCATGCAAATACAGCCGTATGTGTTATTCCTTCTATTACGGAACAAAAGAATTCTTGT	Smp_001000	hypothetical conserved	Smp_scaff000001	3308773	3309297	Q2_P24966	ATGGAGAGAAGACCATCAGGATTTTCAAAAATACCACCAATTGGTTCAAGATCTGTTCTAATTGCTATCGATGGATCAGAACATTCAAAAAAAGCATTTGATTATTATTTAAAATGGTTACAAAGACCAGATGATTCTGTGACAATCTATCATGCCGTTGGTCCTGTCTCATTACCAACTATATCATCATCTAATCCAATTAGTATACCAAGTGAAGAATGGTCAAATCTTGTACAAACAAATGTTAAACGTGTACGTGAATTAGAAAATGATTATAGTGCCGATTGTTTAGCACATAATTTAACATATCAATTTTTATATGAATCAGTAGATCATATTGGTGCAGCTATTGTACAAAATGCTGAAAAATATAATGTACATTTATTAATTGTTGGAAGT…
Q2_P40778	1	1	P	2.82988	0.0833583	P	1.21742	0.498348	P	1.39541	0.296054	P		Q2_P40778			JAP07629.S	Sm_newGenes_Orth_inOther_sp	COG0167: Dihydroorotate dehydrogenase [Escherichia coli 53638] ref|ZP_00728853.1| COG0167: Dihydroorotate dehydrogenase [Escherichia coli E22] ref|ZP_00716374.1| COG0167: Dihydroorotate dehydrogenase [Escherichia coli B7A] ref|ZP_00710520.1| COG0167: Dihydroorotate dehydrogenase [Escherichia coli B171] ref|ZP_00705205.1| COG0167: Dihydroorotate dehydrogenase [Escherichia coli HS] ref|ZP_00703281.…	AGAAACTTTCCTTAAACAATCTGTTGATTTTTCAAATAATGGTCGGCCGCTTAAGCCGCC	Smp_078730	dihydroorotate dehydrogenase, putative	Smp_scaff000284	59656	70398	Q2_P40778,Q2_P16305,Q2_P36552,Q2_P25388	ATGAGTAGAATTAGGACATCTCTTGAAGTTTTAAGTCTTGGATTTGGATTGTTCACCGCAGAAGCTTTGTACTCTGGAAATGAGCACTTTTATAAAGATTGGTTTTTACCCACTGCCCGTCTGTTAGTCCGTGATGGTGAAACTGCCCACAATTTATCAGTTTACTTAGCAAGTTATGGTTTTATACCACATAAACAACGAAACTCATTCCCTCAACTCAAATGCAAAGTTTTTGGACTTGAATTCGATCATCCCATAGGATTAGCTGCAGGTTTTGATAAAGATGGAAAGGCATTTATGGGTCTCTTAAATGCAGGATTTTCACACATTGAAGTTGGAACTGTCACGCCGAATCCTCAGCTGGGTAACGCACGTCCTCGTATATTCAGATGGACCGAG…
Q2_P31406	1	1	P	2.82652	0.0758893	P	1.03147	0.897205	P	0.965241	0.882548	P		Q2_P31406			C906956.1	Sm_Schisto_Orth_only	SJCHGC04380 protein [Schistosoma japonicum] ||	ATGATGATTTAAGGACTCTGCTGAACTCTCGAAACCCAAGAAATAATGACTCACCTGTAC	Smp_145130	rassf, putative	Smp_scaff000102	1969588	2016860	Q2_P34438,Q2_P16066,Q2_P36350,Q2_P12119,Q2_P31932,Q2_P37260,Q2_P35725,Q2_P29648,Q2_P09904,Q2_P31406,Q2_P16913,Q2_P12810	ATGAACAGCCCTAGTTTAAGGCAGACGAATATAAATGTCAGTGTACGTGGTGGGTCACGAGTTCGAATCCAAAGGTCTCAGTCACCACAAGGAAAGATTAATTTGTCATATTTTCGACACGGGTCTGTGTCTCCGCCACGAAAGATTGAATCCAATTGCAAGGACAATACAGCATCACAAACAAGCTGTGTGCGACGTCGACACAGCCTAGTGATACAAAGAAAATCTCCAAGTCCCATTACAAATTCATACAACAGGATTAGTATGTATCATCAAAAAAAAACCACCCCTACAAATGGACTCGAAACAGACATAAATATGACGCGTACAAATAATTTACAGATAATAAACAGCCAATACGAAAAATCAATTCACCATACAGCTCTCACCCCACATGCT…
Q2_P21876	1	1	P	2.8258	0.0685236	P	0.858053	0.528177	P	0.484163	0.207466	A		Q2_P21876			C805488.1	Sm_noMatches_Gb_bothSt	none	CAAATCAATTTCATAGTGATTTAGAACACCATGGTTGGCCGAATCTTCTAGAAACAAGAG
Q2_P19502	1	1	P	2.82282	0.0610498	P	1.57822	0.137213	P	1.24365	0.27363	P		Q2_P19502			C802235.1	Sm_Schisto_Orth_only	SJCHGC09379 protein [Schistosoma japonicum] ||	CAGGTGCTTATGTGCCTGGGACAAGTTCATATAGTGGTTATCAACCAGGTCCACAAGATC	Smp_097320	expressed protein	Smp_scaff000605	50531	62680	Q2_P08231,Q2_P19502	ATGTCCATCAGGGAAGGTTATCTAAAAAAGTGGTCCGATCGTAAAAATTGGCACAGTGTGTACTGTAAGCTGTTAAATAATGGTTGGTTTCAGTGGTTTGAGAATGCATCTTCCACCTCACCCAAACAAAGTGTTGAGATTAGACGTGTAGCATCGTTTCTAGCGTCTGGAGAACCTTTTCACCGTGTTCCATGCAACCCAACCTCCCAAGCAACTTCAGATATTCCTTTGGCTTTTGGTATTCTCTACGGACCTCATATGGGGACTCAAATGGCTTGGTTTGCTTGTCCGGATCAGGCAACATTAAGCTCATGGACAAATGCGTTAATGTCATTATTTCAACAGACTTCAATACCTCCATCTGCTCCTCCACCATATCAACCTTCACTGGCACCAGCT…
Q2_P01031	1	1	P	2.8219	0.0678949	P	1.61148	0.157342	P	0.804683	0.404373	P		Q2_P01031			C802425.1	Sm_Orth_inOther_sp	Hypothetical protein ZK617.1b [Caenorhabditis elegans] emb|CAA98065.2| Hypothetical protein ZK617.1b [Caenorhabditis elegans] ref|NP_502274.2| UNCoordinated family member (unc-22) [Caenorhabditis elegans] ||Hypothetical protein ZK617.1a [Caenorhabditis elegans] emb|CAA98064.2| Hypothetical protein ZK617.1a [Caenorhabditis elegans] ref|NP_502273.2| UNCoordinated family member (unc-22) [Caenorhabdi…	CCAGTTATCTTAGATGATGGTCGATTCGTCGTAACTATTACACCTGATGAGGTGATTATC	Smp_126240	titin, putative	Smp_scaff000011	1450406	1609796	Q2_P13973,Q2_P00765,Q2_P13872,Q2_P14064,Q2_P33944,Q2_P02820,Q2_P34651,Q2_P14728,Q2_P01069,Q2_P22263,Q2_P18994,Q2_P21076,Q2_P01031,Q2_P02067,Q2_P30487,Q2_P30020,Q2_P08839,Q2_P30713,Q2_P10963,Q2_P30756,Q2_P26269,Q2_P30619,Q2_P23321,Q2_P24539,Q2_P37414,Q2_P1ACAAGAAAAGAAAAGGAAGGATTGAGAAAATTAAAAAATAAACATTGTCAAACAGATTTAATATATATTGATGAAAATAATATA	ATGGAAGTAAACCAAGTTAAGATAAGCCCACCAACGAAAGCTCCGAAATTTCTTGAGAAACCAGTGATTCGTATGGATAAGTCTAAAGGTGAAGTTATCTTATCATGCAAATTAGAAGCAAAACCAGCTGCCACACTGTCATGGTATTTGAATGATCAAGAAATAAACGAAATATCTGGAAAACGTGTATGGGAAGTTTCAGAGCAACCTGATGATATTTATATAATTGAAATACACATTATATCACCAAAACCAGAAGATGGTGGTATGTATAAAATTCATGCGAAAAATTCAGCTGGAGAAAGTAATGCGAACATCAATTTGAATCTACAAGCAAATCAAAAACAAGCAGGAAAAGGACCTGTATTTGAAAAACCGAAAATATATCAAAATAATCAA…
Q2_P29199	1	1	P	2.81951	0.0756713	P	1.07211	0.76625	P	0.514982	0.265249	A		Q2_P29199			C903280.1	Sm_noMatches_Gb_bothSt	none	GCTACCACCTATTGATTCCCAACAGTCGAACAACTTTCAAATTAAACATGAATTACTTCA
Q2_P05876	1	1	P	2.81142	0.0612446	P	1.75967	0.111225	P	1.05835	0.670897	P		Q2_P05876			C810638.1	Sm_noMatches_Gb_bothSt	none	CTTCTGCTTACTATTTTGGTGTCAAGCACTGGTTTGGATGATCTTTAAATATCTGTTTCA
Q2_P39341	1	1	P	2.80978	0.104108	P	1.70273	0.234161	P	1.49698	0.314338	P		Q2_P39341			JAP02351.C	Sm_newGenes_Orth_onlyJapon	SJCHGC04961 protein [Schistosoma japonicum] ||	CACCCACGCCTCCCCATATATTACTTGCATTAATAATCGTTTAATAAATAACAGTACAAC	Smp_038530	map kinase phosphatase, putative	Smp_scaff000093	155029	156489	Q2_P33851,Q2_P39341,Q2_P04063,Q2_P41667,Q2_P40560,Q2_P40953	ATGAATCGTTATTCAACAATCTACAGTTCAAGTTATCGTCCTTTTGATGAAAATCGACGAACAAATGCAATTAATAAAGCTACCATTCCCCCTCCGCCTCACTCAACCACAATTTTACCACATCAAAATATGAATGGCACAAGTCTATCATATGTAGGTCAGACGTGGGCTTCCGATCCCACTAATCATTCAACGATTACGACTGGCACAACAACTAATACAAATTACACCCACGCCTCCCCATATATTACTTGCATTAATAATCGTTTAATAAATAACAGTACAACAAATCAGACATCAAATAGTCTAAGTTTACGTCGTAATATGTGGGATGATTGTGAACTACCAATTGGTGATAAGCAAAGATCAAAACCGTTAGAATTTTATAATTCTGATTTA…
Q2_P03708	1	1	P	2.8069	0.0614197	P	1.28027	0.245034	P	1.01919	0.880579	P		Q2_P03708			C807036.1	Sm_Schisto_Orth_only	SJCHGC03835 protein [Schistosoma japonicum] ||	AGTGGAGTTACACAACCTCCACCGCCCCCACCTCCTCCTGGTCTTGTAATGCTTTCCAGT	Smp_120320.2	spliceosome associated protein, putative	Smp_scaff018898	33772	35760	Q2_P03708,Q2_P31745,Q2_P24308,Q2_P25291,Q2_P36437,Q2_P24199	ATGTCACCTGTCGAAGAACAACAGGGCGATAAACCTATCCAACCTAAAATTGGTATAATATATCCTCCACCTGAAGTAAGGAATATCGTCGATAAAACAGCCAGTTTTGTAGCACGTAATGGTCCAGACTTTGAATCTCGTATTCGTCAAAATGAAATTAGTAATCCAAAGTTCAATTTTCTGAATCCAGCTGATCCATACCACGCATATTATCAACACAAGGTTCGAGAGTTTGCTGAAGGGAGAACACCAGAACCTGCTGCTCTAAAATTGACTATTCCTAGTGCTGCTCGTCTTGCTCAAGATACTCCAAAATCAATTCAGGAAACATTTACTCCCAAGGATCCACCAGCCGAATTTGAATTTGTTTACGATCCACCTTCTATTAATGCAGTTGAT…
Q2_P17053	1	1	P	2.80667	0.0659661	P	0.713755	0.280149	P	0.442269	0.154695	P		Q2_P17053			C918257.1	Sm_Schisto_Orth_only	cercarial antigen 1 [Schistosoma mansoni] ||	AAGTAACATTAGACGAAGCACTGATATCTCCAAGACACGAAGCAATAGATAGTTCTTTAG	Smp_154020	ankyrin 2,3/unc44, putative	Smp_scaff000162	85626	171877	Q2_P34082,Q2_P00779,Q2_P18847,Q2_P10458,Q2_P10930,Q2_P30725,Q2_P25942,Q2_P17053,Q2_P17063,Q2_P37419,Q2_P37091,Q2_P16762,Q2_P06688,Q2_P17072,Q2_P37431,Q2_P23770,Q2_P36873,Q2_P21399,Q2_P00492	ATGTTGCGTTGTGTAAAGCGAAAATCAAGTAAGAGTAGGACACCGGTGACCGGTAGTTCAAATGAAAGAGGCTGTTCCACATTACCACGTATGTTCCATCGGTCGGATAGTGAAGAAGATATTTCAGAAAAGCCGTCATCATCTTCCAATAGATTAACAAGATGGACAATGGAAAAAAAGTCCGCTACATTAACAGCTGGCTCCACATTATCTTCTGGAAATGAGACAAAATCAAAAAGCAAACCTTTCACATTTCTGCGTACATTATCTCTGGGTTCATTATTTTCTCCCTCAAGAAAACGTCGAAAAGATGATTCAACTACCGCTTATTCTTCAGGTTTAATGTCACCTGATGTAGAGTTACAAACATTATCAAATGAGTCACAGACTAATATTCAA…
Q2_P40004	1	1	P	2.80369	0.1024	P	1.38896	0.396128	A	0.909519	0.81545	A		Q2_P40004			JAP10233.C	Sm_newGenes_Orth_onlyJapon	SJCHGC05132 protein [Schistosoma japonicum] ||	TCACGGGACAACTCATGGTAGGACATTTCAGATTCGCACCAGTGGATAGTTACATTTCTT	Smp_094190	mark-related protein kinase	Smp_scaff000557	12604	56688	Q2_P06737,Q2_P36641,Q2_P21408,Q2_P40004,Q2_P16380	ATGAATAAAAATTATCCTCGTGAAATACACATCCAAAATGGGAAAACTATACACAACCGAAGTGCTTTGAGTAATGGTAAAAAAGACAACAGCAAGTTAGAAAGAAATGTAACTATCCACTGGTGCGAATCTGAAATGTCCTACCATGAGTTGTCCCGTGAGTATACCGGGGTCGACATACGTAATAACGAATTACAAAACAATAGTTATCTTGCTGCACCTGGTGGTCAATTAAGACCCGCAATCTCAGAAGTAGAAGGGTTGGACAGATACGCCAAACAATGCTTGGAAGAGAGGTCTGAAACACCACCTGAAAAAAATGGTCATATGAATGGTCATTCAACCAAATCGGATGCTAATCACGTTTCTACAGAATCGTTTTCCTCATTTAAAAAGCAT…
Q2_P09139	1	1	P	2.80185	0.0659098	P	1.03726	0.821875	P	1.65627	0.135491	P		Q2_P09139			C902805.1	Sm_Schisto_Orth_only	SJCHGC07925 protein [Schistosoma japonicum] ||	CGACATGTGGTAGACAACTGTCACTTGCAGAGATTATACCTCCTCCTCCAGACTACCCAC
Q2_P19534	1	1	P	2.80002	0.0614862	P	1.40568	0.181426	P	0.902051	0.489587	P		Q2_P19534			C802275.1	Sm_Orth_inOther_sp	Calpain (Calcium-activated neutral proteinase) (CANP) gb|AAA29857.1| Calpain ||calcium-activated neutral proteinase ||SJCHGC05999 protein [Schistosoma japonicum] ||calpain [Schistosoma japonicum] ||calpain [Schistosoma japonicum] ||	CTGATTCTATCAAGAAACAGTTATTGAATTGGATGAACCCACTGACAATTTACTTCACAC	Smp_157500	calpain 4, 6, 7, invertebrate, putative	Smp_scaff000200	216489	304812	Q2_P17942,Q2_P34944,Q2_P15025,Q2_P35026,Q2_P15106,Q2_P19534,Q2_P00512,Q2_P19175,Q2_P35371,Q2_P37001,Q2_P18231,Q2_P18868	ATGAGACGTAAAAAGCAGAATAGTGATTCAGAAACTGAGTGTAATGGAGTTCCACTGAATTATTTGGACATTCTTAAACCAACATTAACAGAGAAACGAGTACAATTTAATTTAAATATACCATGTTCAATTACTCCGAAGGGTTATGCAAAGCTGCATGAAAAATTAACTTCACCATGCATCCCTCATTCTAAGGGAAAAGCGGATTCCATGGCTGATCGTGTATACAGACAAATATTTCTCTATTGTACAAACAGTTTGAATGGTTTTACTCATTCTTCGAAAAGTGAAACAACTTATGCAAGTCCTACTGCGATGAGGAAAATAAAAATTAGTCAGTATGAAATCATTTCAGCGAAAATGGTAGAAGCAAAAGAACTTTATCAAGATCCTGAGTTT…
Q2_P13837	1	1	P	2.79962	0.0845862	P	1.73378	0.178101	P	1.88898	0.141814	P		Q2_P13837			C911308.1	Sm_noMatches_Gb_bothSt	none	GCTTCATACGAATGAAATATCAAATGTGTTCTCACACGCCAAACAAGGTCAAACAAAAAA
Q2_P25189	1	1	P	2.79913	0.061504	P	1.50176	0.153146	P	0.947735	0.685717	P		Q2_P25189			C809898.1	Sm_Orth_inOther_sp	SJCHGC05117 protein [Schistosoma japonicum] ||unnamed protein product [Tetraodon nigroviridis] ||PREDICTED: similar to Protein KIAA0174 [Strongylocentrotus purpuratus] ||hypothetical protein LOC71955 [Mus musculus] gb|AAH17605.1| RIKEN cDNA 2400003C14 [Mus musculus] dbj|BAE31530.1| unnamed protein product [Mus musculus] dbj|BAB26804.1| unnamed protein product [Mus musculus] dbj|BAC40200.1| unname…	CATTTTCAACTGCACTACACACTATGCTTGATCTCTGCTGTATTTTTAAAATGAACCTCA
Q2_P39420	1	1	P	2.79846	0.064944	P	1.40931	0.20278	P	1.01831	0.90419	P		Q2_P39420			JAP02928.C	Sm_newGenes_Orth_onlyJapon	SJCHGC07873 protein [Schistosoma japonicum] ||	ACCGCAAAATAAAACGTTGCCAAATGCCGGAAGTATGCTACCACACTACATGATGTTTTC	Smp_143410	expressed protein	Smp_scaff000095	358573	413915	Q2_P33123,Q2_P39420,Q2_P07049,Q2_P13271	ATGATTGTTCATCAAGTGCTTGGGCTAGTATGTGGTAGTCAGGATGAAGCTCACAAATACGACAGATCCATAGCTTTTATTGAATTTATTTTGTTGATGTTCTTCTATCCATCAACGGAATCTTGCAAACCAAACGCTGATGGACAGTTTACTAGTTTAGAGTTGGGTAGTGCTTCCAATGTTACTGCTGTAGTCGGGAGTGATATTTACTTCATTTGTTGTGGTGGTTTACGGTGGACATATGAAGTGGAAGATGATTATACAAGTCGAGAGATTGGACCACATCCATATGCTACTATTGGTGCAAGCAAATCGCCACCCGATTTGAATTTTGATAACAATCCGTCTTCAGGTATCAGTAGTAATTTGAGAGATTCTACAAACTTACAAAACACAGTA…
Q2_P03567	1	1	P	2.79218	0.073796	P	1.31026	0.323293	P	0.903395	0.673051	P		Q2_P03567			C806825.1	Sm_noMatches_Gb_bothSt	none	GGCAGTGGACCATATGATAATGCATTCCCTACAACATTTCGTTCTAGTTTATTGTTAAAA	Smp_132610	expressed protein	Smp_scaff000036	962566	983080	Q2_P03567,Q2_P22886,Q2_P31755,Q2_P21728,Q2_P09257,Q2_P29003,Q2_P02642,Q2_P41219	ATGAATCGAATTTGGCGTTCAGATTTGGATGTCTTGTTTGGTTTACGTAATGTATTTGTACAGCCATCGAATCAACTATTACCACCTTCGTCAGGAAAAACTTTGAATCTCTTATCATCTACTAAGTTAGAATTGCAATCAAATCTAAAAGATTCACAACAATTACTTCATGATGATAAGTCAACCTGGGATGATTTAAGAGCAATATCACCGGAATTCTTCAATTTAGCTATAGCGTTCTTAATTCTTAGCTTACGTTATCCAAGCGTGTTTTGGTATACCAATCGTGGATTTTCGTTTGTTTTCTCCTTACTACTATTATTGACAGGTGTGAATGCTTTATTAGAATGTTGTGCAACATCTATACTTGTACGACTTGGCTGGAATCAATTTCTGCTT…
Q2_P05248	1	1	P	2.79165	0.0712522	P	1.7834	0.133358	P	1.49342	0.195368	P		Q2_P05248			C809669.1	Sm_noMatches_Gb_bothSt	none	CACAACCTGTCTTCATTTTGCATCCATTGCAACAAGAACAGTTCGGACCGTTACAACCTG
Q2_P31670	1	1	P	2.78981	0.0617935	P	0.987323	0.919592	P	0.8554	0.364144	P		Q2_P31670			C907356.1	Sm_Schisto_Orth_only	SJCHGC03771 protein [Schistosoma japonicum] ||SJCHGC07255 protein [Schistosoma japonicum] ||	CGAGAAACGTCCAGAGCCAATTGTACACAAAAAACTACAAGCAATAGTACAACCACCGAC
Q2_P23645	1	1	P	2.78973	0.0617197	P	1.6843	0.120404	P	1.14425	0.405956	P		Q2_P23645			C807867.1	Sm_Schisto_Orth_only	SJCHGC04026 protein [Schistosoma japonicum] ||SJCHGC03932 protein [Schistosoma japonicum] ||	GACTTCATCAAGAACTATTTCACCTGATAATGCAAGAGGTCATCAATAAATCGAAAAGAG	Smp_157380	expressed protein	Smp_scaff000199	1060518	1105173	Q2_P00703,Q2_P16887,Q2_P32124,Q2_P20288,Q2_P01446,Q2_P23645,Q2_P26159,Q2_P06576,Q2_P06298,Q2_P25833,Q2_P06825,Q2_P26431,Q2_P16375,Q2_P36634,Q2_P12318	ATGGATGTATTAAAACAACCAAGGGAAATAGCTGATAATGGCAAGAATGCATGTGAAACACCGAATTTCGGTTATACCCACCAAAGTTTGGAAGATGAAATGGTTAGACAACAAACAATTGAAGGATCATCAAAATGGATCAGAGAAAGTGTAACCAGTTCGGAACGAGTTGAAACTAATAAAGACTGTTTGCATTATTTAGCTGGGATTACAAGTATGGAAGATATATATTCTGATGTTGCAGCATTCAATGCTAAACGTGCATTGAAACTTATAATGGAAAATCTCGATAATAAGTTTTGGAGAAGAAAATTATCTGGACCTATCAATCGATGCTGGCAAAATCTTGGTCGATATTCAGAATTAGCAACTATACATCTTAAAAATGCTGCCGATTTT…
Q2_P05500	1	1	P	2.78823	0.0618753	P	1.58022	0.137255	P	0.972109	0.825878	P		Q2_P05500			C810229.1	Sm_noMatches_Gb_bothSt	none	CTCAGTTAGAGTCAGTCAATCAGAGTTTCCTTTTCTTGAATACAATTTGTTCGTTTATCG	Smp_127900	conserved hypothetical protein	Smp_scaff000017	2423325	2506078	Q2_P14824,Q2_P34745,Q2_P01047,Q2_P19670,Q2_P39527,Q2_P23939,Q2_P08669,Q2_P05500,Q2_P25457,Q2_P29489	ATGAAAATCCTTATCGGTGAATTAGATCAATTGCATAAATCATTGGAACAACGATGTCTTCTTTCCAACACATTTGATTCAAGTCAACTAATGACAATTCCATGCTCCGAAGACAATCTTGGCAGTGGTGTTAGTGGTCGTGAAAATACAAACTCCACGATAATAACACCAGCAGCGCCAGTAACAACAAACCTCTCATCATCATTATCATCGACAACAATAACTGGTTTAAAAATTGGTAATAATTCAACATTAGGTACTAATTTACCAGCATTAACAACTGATCCTGCTAGAGCATTACTTATTGCTGGACAAGTATGTGATTGGCCAGGCTGTGGAGCTATTCTTGGTCCAGATACATCGTTTATTGAACATTTGAATAAGACACATCAATTATCA…
Q2_P07973	1	1	P	2.787	0.0624269	P	1.28566	0.247654	P	0.614642	0.14398	P		Q2_P07973			C900363.1	Sm_noMatches_Gb_singleSt	none	GGTAGTGGTTGTGGTTGCTAGGGCTATTTATAGTTTGTTTAAATTCGGATTCATATAATG
Q2_P02688	1	1	P	2.78652	0.0624978	P	1.02057	0.87841	P	0.79513	0.280088	P		Q2_P02688			C805358.1	Sm_noMatches_Gb_bothSt	none	GAAGAAGAGGGGGTAGAAGTAGAAAGGAAGTTAATGAAGAAAATGATACACACAGATTAT
Q2_P05865	1	1	P	2.78216	0.061867	P	1.92083	0.096539	P	1.09187	0.540202	P		Q2_P05865			C810627.1	Sm_Orth_inOther_sp	SJCHGC03512 protein [Schistosoma japonicum] ||SJCHGC04715 protein [Schistosoma japonicum] ||PREDICTED: similar to putative protein family member with at least 9 transmembrane domains of ancient origin (58.0 kD) (3E377) [Danio rerio] ||PREDICTED: similar to putative protein family member with at least 7 transmembrane domains of ancient origin (55.3 kD) (XI293) [Danio rerio] ||	CTGGACTTAATGTTCATGGTTATGAATCAAGGGGACATTGGTCGTTTTAATAATTCATTC
Q2_P16563	1	1	P	2.78203	0.0926972	P	1.02913	0.929526	A	0.693205	0.481136	A		Q2_P16563			C917320.1	Sm_Schisto_Orth_only	SJCHGC09611 protein [Schistosoma japonicum] ||	TGCGCATACTACTGGAAATTACAAACAGCTTAGTTCAAGGATTGTGCTTTCTACATTCAG	Smp_124450	transforming growth factor-beta receptor type I and II, putative	Smp_scaff000006	448186	469934	Q2_P39198,Q2_P16563	ATGACGGGGTCGACGAATATAAAATCTGAAGGATTATGGGCTCGTAGTTTGGTGTGTACCTGTAACGACAATTCTCATTGTGTAAAACCAAATTATCGATCTAATAAAAAGCGGAGAAGCATAGGAAACTGCACTGTATATTCTGATGGTCGTTGTTATGCTGCGAGAGTTATTAATCTGGAGGCATTGGGACGCTATCTTCGATCTCAAGTAGGATCGTCAGCTGGAAGTCCAATTAATTCACCACCAAGTGTAAGCATCAACCCAGGGAACTTAAACAAGTTTATTCGTTTGGTGTATGGCTGCTTTGATTCACATGATAAGACGACATTAGCTTGTAATAGCCATCTAACTAAGCATGCTGTTCCTCAAGCTATTGAATGTTGTAACTCTAGTAAT…
Q2_P25809	1	1	P	2.78202	0.0643443	P	1.5396	0.155687	P	1.32783	0.232098	P		Q2_P25809			C811092.1	Sm_noMatches_Gb_bothSt	none	TTAATCTATTTCTTGTGAGGATAGTAGTACCACCACCTCTTCTCTCTCTTTCTGTTTGCG
[truncated: 769 more rows]
