# Supplementary material for: Gene Atlasing of Digestive and Reproductive Tissues in Schistosoma mansoni
Source: PLoS Negl Trop Dis. 2011 Apr 26;5(4):e1043. doi: 10.1371/journal.pntd.0001043 (PMC3082511; doi:10.1371/journal.pntd.0001043)
Supplement: Table S8 — Complete list of 870 differentially upregulated genes (2 fold or higher than the whole female control) in the S. mansoni female middle region. (1.75 MB XLS) [file pntd.0001043.s012.xls]

## Sheet: 2 fld Middle ONLY annotat
2 fld Middle ONLY
Macro Dissection of Adult Female Sm
Region ()*	Whole			Head			Middle			Hind
Systematic	Normalized	t-test P-value	Flags	Normalized	t-test P-value	Flags	Normalized	t-test P-value	Flags	Normalized	t-test P-value	Flags	Common	Synonyms	Genbank	Gene Symbol	Contig	Class	Annotation from Blast against GenBank on Jan 2008	Probe Sequence	SOURCE_ID = genome prediction, WARNING! Some of the probes are NOT for the predicted gene, but rather they are for the opposite strand of the prediction	Description	CONTIG_ID	GENE_START	GENE_END	OLIGOS = other oligo probes matching the same prediction ON BOTH STRANDS (WARNING!!!)	SEQUENCE = genome sequence prediction	User Notes
Q2_P24036	1	1	P	0.969007	0.90457	P	695.634	0.00970215	M	1.17388	0.461475	P		Q2_P24036			C808385.1	Sm_Orth_inOther_sp	PREDICTED: similar to ENSANGP00000009256 [Apis mellifera] ||PREDICTED: similar to MCF2L2 protein [Pan troglodytes] ||PREDICTED: similar to Rho family guanine-nucleotide exchange factor [Canis familiaris] ||Rho family guanine-nucleotide exchange factor [Homo sapiens] ||MCF2L2 protein [Homo sapiens] ||	CAAACGACTTGGGTGGCGAACTTAATTTTGACATTGAAGACTGGCTTACCAACAGGATAG	Smp_081140	dbl related	Smp_scaff000310	2734	4552	Q2_P24036	ATGACAGACAACCAATCAATTTCAAGCAATGGACACCCACTGATTTTAGCTAAAGATATAAGGGAAATACTCTTAAGGAGGTACGCTATATTCACAGGTGGTCATGATAAGGAATTCCGCTCCCTTATAATTTTCCAAGATCGCGGTTTAGATGGATTAGGTGACGATTCATACATTTTTCTTATGCAGTATTTTTCTTCATTATCAGCAATGCTAACATGTGTTCAAGAATTTACTGTCATTATTGATGGGCGTACTGGTAATTGGACAGTTGTCAAGTCAATTGTTGCCAGGCTAAATGAAAAATTTCCAGGAAACTTACATCAAATATTTATTATCAAACCTCAAGGTTTTATGCAAAGCTTTTTCTTGGAGAAAACAATAAACTCAATTCGTGAA…
Q2_P00232	1	1	P	0.287873	0.187479	A	422.667	0.0105015	M	1.32781	0.24285	P		Q2_P00232			C800730.1	Sm_Schisto_Orth_only	SJCHGC09810 protein [Schistosoma japonicum] ||	AATCTTTGCATCGCCACAAAGCTTAATTTGCATCCCCACTATTCATAAACAACACTGACC	Smp_135860	X-ray repair cross complementing protein, putative	Smp_scaff000050	528294	529120	Q2_P00232,Q2_P10635,Q2_P30414	ATGCAAATTAAGCTTTGTGGCGATGCAAAGATTAATGGCTATACTGTCATCTTTGTTTATCACGAAAACTCTATTTCTGTCACAGCCATTAAAAACGGCTTGTGGCACACAGTAGTGGATTCTGCGAAACTTGATGAGTTATGTGACCTCGTCAAGCAAACGCGTAACCAGTATACACAGAATCTGTCAGAGTCTTTTAGTTCTTCTGACCCATCTAGCTGCTTTACTTTGAGAGAAGAGGGAGCGGTTTTAAATTTCGTGTGGTCCAAAGAAATTAAGAAAGGCATTAAAATCATCTTCGGATCTTTTTACTTAAAACCTTCATATAATCCATTGGAATCACTCAGCGAATTGACGGGTTTAATCGCAAATAATCTCAAAGAATCGATTTTATGCTGC…
Q2_P00849	1	1	P	0.310217	0.0573059	P	50.2245	0.0162109	M	1.11803	0.465108	P		Q2_P00849			C802026.1	Sm_noMatches_Gb_bothSt	none	CAACCGTATTTCGCACTTATCTTTCCACGTTATTTGTGGTTTTTTCGTACTTACCTTTAA
Q2_P12095	1	1	P	1.4096	0.234879	P	40.1942	0.0171933	M	0.77746	0.343281	P		Q2_P12095			C907851.1	Sm_noMatches_Gb_singleSt	none	TCAGTTGAAAACTAGGTAGCACTGGGCCGCTGTTTCGTCTTAGTTTGAGACTCCTCATCA	Smp_146170	DNA polymerase epsilon, catalytic subunit, putative	Smp_scaff000110	196069	272302	Q2_P21093,Q2_P23147,Q2_P34919,Q2_P14996,Q2_P14602,Q2_P34503,Q2_P12828,Q2_P32644,Q2_P13028,Q2_P32870,Q2_P13918,Q2_P12142,Q2_P31954,Q2_P12417,Q2_P36056,Q2_P15823,Q2_P31909,Q2_P12095,Q2_P27392,Q2_P03968,Q2_P37350,Q2_P07558,Q2_P21168	ATGTCTAGAAGCTTTAATTACACACGAAAAGGATTTCCATTGAAATCCTTCAAAAAAGAATTCGATTATGCCAAGAATGAAAGTGACGCTCAGATTTCCGGTGTTAAAAATGACATAGAACAACCACTAGATGCTGAAAGCGCTCTAAATGAATCAAATGAACACCGATATTTGAGAGCGAAAGCTAACGAAATAACTGATCGGCGGTACGGCTTCGAAGCATTTGTTGGTCCTGGCGAGCGCATCGGTTGGCTCGTAAACATGCATCCCACTGATTTACTAGATGACTCGAAGAGACTTGTTAGTGGTATCGACCTATATTTTCTTCAAACAGATGGGAACCGTTTCAAAGTCTCGAGACCTTATCTCCCATATTTCTATGTGCTGGTTCGTGGAGGT…
Q2_P35767	1	1	P	0.129521	0.0369067	P	19.7127	0.0212931	P	0.219426	0.0435312	P		Q2_P35767			C915481.1	Sm_Orth_inOther_sp	PREDICTED: similar to KIAA0373 [Gallus gallus] ||PREDICTED: similar to Centrosomal protein Cep290 partial [Strongylocentrotus purpuratus] ||TPA: centrosome protein Cep290 3H11 antigen KIAA0373 FLJ13615 [Homo sapiens] ref|NP_079390.2| centrosome protein cep290 [Homo sapiens] ||CTCL tumor antigen se2-2 [Homo sapiens] ||Centrosomal protein Cep290 ||	CAATTTGGTCTAACAAAGAATGCCCTTGATCGAACGAACAAGTTAGAAATAAACTTCCGT	Smp_141900	expressed protein	Smp_scaff000084	614286	670960	Q2_P35767,Q2_P38306,Q2_P17830,Q2_P07206	ATGTTGGAATTCTCATGGGATAAAATTTCGAAGTTAAATGAAGCTGACATAGATATTGACAATGCAGACTATTATTGCCAATTGTTTCTAGATGCTAATGTTGAGGACTGGAATGATAATGATCGACTTAGGCATGTTTTTCAAATTACTCAAGTGTTGCTCAACCTAAAATGGGACCAATGGAAGTTAGCAGAGACAAGCTTGTCGGACAAAACTTCGGAAATAAATAGTCTGAAGGATCAAATAAGGGAATTAGAACATGAAAACAAAGACTTGCAAAAAGCAATTTCTGCTTCTGGTCTCGATAGAGGAAGCATTGGTGAGACGAGGAGACTTGAGTTTAAAGTCGTCAAACTGCAATCTGAACTAGAATCTTTAAGGATAGCCAAAGATGCTTCT…
Q2_P41226	1	1	P	0.396522	0.465573	A	12.4687	0.025905	P	1.03234	0.930176	A		Q2_P41226			JAP08357.C	Sm_newGenes_Orth_onlyJapon	SJCHGC08665 protein [Schistosoma japonicum] ||	GGATAACGCATATGTACTTGCATTGGTCTATGGGTATTCGATGTTGATTGTAATTCATTT	Smp_095350	zinc finger protein, putative	Smp_scaff000580	14618	15679	Q2_P41226	ATGGTATTTGAAACCCATGATATACTAAAATATTTATCTAATATGCAAACAAATTGGAATACAATGAAAACCACAGATACATCATTACAAGAATTAGTTACTAACCATATACAAGAGGATAGATCATTACGTAATACGATATGTCATACTACCGGTCAGATACAATCAAGACAAGGTATCATCAACTTGTTGGCCGATAGTAAACATGAAGATTTGATACATTCTCCTGATGAATTCACACATTTCCCAAATAATATACAAATGATTATTAATAAAACATGGAAAACTTATTATCAACAAGATGATAATGCTGCTGAGAATAAAGAAAATATTGATTATAATAATACAAAATTGTATCCAACTTCAGCTATATGTACTTGTCAAGCAAATGATTCAATA…
Q2_P21062	1	1	P	0.360007	0.356457	A	11.2275	0.026671	P	1.23659	0.455614	P		Q2_P21062			C804328.1	Sm_noMatches_Gb_bothSt	none	AGTAAAGGAACAGATGAAACCTTCTCCATTGCAACTGAATACAATCGAGACAAAACGCGA	Smp_165850	long-chain-fatty-acid CoA ligase, putative	Smp_scaff000308	335703	383739	Q2_P02078,Q2_P21062,Q2_P18145,Q2_P37251,Q2_P37223,Q2_P16905,Q2_P16880	GGAAACACTCGTACATCCGTTACTTATACTACCGTTCCAGACGTATGTGCCAATTTGTCTACTGTTTGTGAAGTGTTTCTATCTGGGTTGAATTTTTCAAGGAATTCAGCTTGTTTGGGTTGGCGTGAATACTGTGAGCAGGATTACAAGTGGATTACATATAGACAAGTGAATGATAAAATCGGGGTTATACGATCCGCTCTCCATGCATTGAAAGACAGAGGTTCATATGAAAATTTCTTTGTTGGTATTTCATCAAAAAATTCACCACAGTGGATAATGGTCGAATTGGCTTGTACATTCTCTGGTTATACTATTGTACCATTGTATGATACTTTAGGCGAGGAAGCTATTTTAACTATACTTAAACAAACTAAGCTCCCAATAATGTTTTGTGAC…
Q2_P16603	1	1	P	0.40839	0.47576	A	11.0209	0.0275721	P	1.76858	0.208152	P		Q2_P16603			C917387.1	Sm_noMatches_Gb_singleSt	none	TTGCACTGTGGGGAACAAGAACACGACTGGGGACGATCGATTGTATTGAAGGACAAGTTA	Smp_168980	Hypothetical protein, putative	Smp_scaff000387	239284	289390	Q2_P36902,Q2_P10870,Q2_P30552,Q2_P16603	ATGGCCATCTGCTTAATAACAGTAGAAAGAAACGATTTTGTTTTTCCAGGTTTATTTGAAGGACTTTTTGGTGGTGGTCTTATATCGTTCACTGCCCAAATATCTGCATGTTTAGCTGATATCACTGTACAACCGGAAGATTTTAATGAAAATTCCAATACATCAGGTTTAAGTCAACAATATACATCTAAAGAGCACAGATGGTTATTCTTTACGATGTATGATAGTTTGGCAAGTTTAAGTCATGCTTGTGGTAGTCTATTTGGAGGTATGGTGGTACACCGCTTGGGTTTTGGTGTGTCTATTATTATATGCCTTGCATTATATATTACCTCAGTAGTCGGATTATCAATTCTTCCTGAAACCAATCAGGATGTATTAAAGAGAAGACGTAATCCA…
Q2_P36266	1	1	P	0.0363579	0.156179	A	10.349	0.0271689	P	0.201023	0.0638689	P		Q2_P36266			C916109.1	Sm_noMatches_Gb_bothSt	none	GACGCTGGAAAACTATGGCACGTGCTATGATTCCTAAAACACAATATTTTTAATAGCTTT	Smp_179600	hypothetical protein	Smp_scaff001935	13873	15001	Q2_P15952,Q2_P36266	ATGTTGCAGCTAGATTCGAAATCGAAATACAAACCTGAATTTAACGATCAGTCACAGTCGTCCATCCCAAAGCTCCCTGAGTTGAGTTTTCAAGATGTTGAGAAATATTTTTCCGATTTATGGTTTGAACAATTATCCATCAGTGAAGCGGTTAACAGAAGTGAATATCATACATCAAATACAGCTGAGGGAAATTATCAAACGATCTCATTATCTGACGAACAGTTGTATAACACTGATAATCATATATTAGCGAACCAATTGTCCATATTTCCTAAAAATACCGACAGCCGTAAAATGAGCACGGTTGAAAATAGACGTAAAAGACGCTGGAAAACTATGGCACGTGCTATGATTCCTAAAACACAATATTTTTAA
Q2_P41204	1	1	P	0.0420222	0.163012	A	10.0871	0.0274733	P	0.0304195	0.148892	A		Q2_P41204			JAP08012.C	Sm_newGenes_Orth_onlyJapon	SJCHGC08380 protein [Schistosoma japonicum] ||	GCCGAAGGTGCATTTGTAAACAAGATGGAGCTTATTGTACTAGTAAAACATGTATTGATT	Smp_171570	60S ribosomal protein L19, putative	Smp_scaff000424	204407	222720	Q2_P14134,Q2_P34009,Q2_P34879,Q2_P12908,Q2_P36383,Q2_P41204,Q2_P07205,Q2_P04168,Q2_P35879	ATGAGCAGCAATCTACGCGCTCAAAAGCGTCTAGCCTCGGCTGTATTCGGTTGCGGAAAAAAGAAGATCTGGCTAGATCCTAATGAAACTGCGACCATTCAAAATGCCAACTCGCGTAAAATGATCAGAAAGTTGTTCAAGGATAACTTGATTATTCGCAAACCTGTGACAGTCCATTCTCGTTCTCGATGCAGAAAAAACTTGATTGCACGTAGGAAAGGTCGTCACTCGGGAACGGGTAAAAGGAAAGGTACAGCAGATGCACGCATGCCTCAAAAGGTCCTATGGATGAGGCGAATGAGAGTTCTTAGGCGTCTACTAAAGCGGTATAGAGAAGCTCACAAAATCGATAAACATCTGTACCACTTATTATACCAACAATGCAAAGGGAACCAATTT…
Q2_P40703	1	1	P	0.01	0.0189794	A	9.75812	0.027858	P	0.0469942	0.021215	P		Q2_P40703			JAP09780.C	Sm_newGenes_Orth_onlyJapon	SJCHGC09643 protein [Schistosoma japonicum] ||SJCHGC02381 protein [Schistosoma japonicum] ||SJCHGC02380 protein [Schistosoma japonicum] ||SJCHGC03047 protein [Schistosoma japonicum] ||SJCHGC03144 protein [Schistosoma japonicum] ||	GAAACATTTATGCCTGTCCAGTAGTGAATGTTGTACAAATTCATGTAAATGGTTTCGATG	Smp_147170	hypothetical protein	Smp_scaff000118	996134	996327	Q2_P41329,Q2_P40703,Q2_P41053,Q2_P41348	GTCGTTGTAAATCTGAAGGAGAAAAATGTTCCAAAACAATATTTTCACCATGTTGTGCAAATTCTACATGTCAACTACATGGGATATTTAAAGGAGTTTGTGTAAAATGTTTACCTGAGAAACATTTATGCCTGTCCAGTAGTGAATGTTGTACAAATTCATGTAAATGGTTTCGATGTGTCGAAACAGATTAG
Q2_P36191	1	1	P	0.29362	0.379862	A	9.19128	0.0295293	P	0.47482	0.349674	A		Q2_P36191			C916013.1	Sm_noMatches_Gb_bothSt	none	CCTAAACCTATCTTGAATCAACTAACCAGTCTGTTTATGTTTTTCATCGTGGCATTTCAA	Smp_070690	cell division cycle, putative	Smp_scaff000241	323752	334418	Q2_P18583,Q2_P36191,Q2_P15908,Q2_P24760,Q2_P38077,Q2_P17813,Q2_P17626	ATGTGTCTGTCAGATGTTTTACGGAAACATGTTTTGTCAAACATGGAGTTGCAGCAGTACTTAACAGCATGTTATTGGGCCGACAAACTTGTTTGTTTAGAAAAATATCGTTCAGAAGATGTATTACTTTATGCCAAAGCTCTGTATTATAGTCGACAGTATCATCGTGCAATAGCTTTAATTCAAAATTGTAAGGAGTTAAAACAATCACTTGTTTGTCGTTATTTCATTGCCCAGTGTTATTACGCTTGCTCAGAATACAAAAAGTCTCTTGAATTTCTCGAACAGTCTGATTGTAATTCTACCGATTTCAATTCCAACGTAACGTCACTGGTTGCTGGTTCTTTATCTAAACAACTATGTATATCAACAGACTGTCCGAATGCTGTAAATGATGAT…
Q2_P19495	1	1	P	0.257801	0.0474553	P	9.097	0.0440139	M	0.476471	0.0853463	P		Q2_P19495			C802228.1	Sm_noMatches_Gb_singleSt	none	ATGGTGGTCGAGAAAAAAGTAAGACCGCCATTTCTCTTCCTGCAGTCCTATTTACGATCA
Q2_P38114	1	1	P	1.73623	0.223693	P	8.94198	0.0301088	P	0.504871	0.357813	A		Q2_P38114			C920221.1	Sm_noMatches_Gb_bothSt	none	CTATTTCATCAAACCAGTTCACCATTTACTGGTCATTCAACTAGTGATTACAGTACTGAT
Q2_P23180	1	1	P	0.306308	0.105051	P	8.88254	0.0290887	P	0.0394658	0.160312	A		Q2_P23180			C807229.1	Sm_Orth_inOther_sp	SJCHGC05913 protein [Schistosoma japonicum] ||SJCHGC04070 protein [Schistosoma japonicum] ||endoU protein [Xenopus laevis] ||PREDICTED: similar to placental protein 11 related [Danio rerio] ||PREDICTED: similar to placental protein 11 related isoform 2 [Danio rerio] ref|XP_686560.1| PREDICTED: similar to placental protein 11 related isoform 1 [Danio rerio] ||	CCAGCATCAGCATTTGATGTAAATATAGCCGGATGTAAAATACGTATAACTTGTCATGAA	Smp_051640	placental protein 11 related	Smp_scaff000130	1445466	1468783	Q2_P23180,Q2_P12020	ATGAATCACAGTAAGTCACCTGACGTAAACGAGGAACTGAGTAAATTCTTTACGAAACTGTACAAAGCGGATGAGAATGCAGTTCTACCTGGTAAAGATTACAAACTCAATTTACAAGATACGCTCGATTCGTTTGTAGACTTATCACCTGATCCATTGTTTGAATTTGTTGATGAAGATATATTCAAGAACAGACCTACATTCGCAAAGTTCATTGCATTACTGGATAATTACAATCCTCAAGTTGGTGTCACTGAAATTGTCACAGTGGAACAAAATAGAGAGGAAGATGACTTTATCAATGAATTATTAAAAACGAAAGTCATGAAAATGACTTATGATTTCCTAGTTAAAAAACAAAAGATATCAAGAAAAATGGGTGATTTCGGGAGATTCTTG…
Q2_P19316	1	1	P	0.993908	0.986308	A	8.40662	0.0307658	P	0.596541	0.373593	A		Q2_P19316			C802015.1	Sm_noMatches_Gb_bothSt	none	TCAGCACAGTTTAGTGTATTTGGTGGCAGTCTTGATGAAGACCCATGTACAGCTGATGTT	Smp_158400	receptor protein tyrosine phosphatase r (pcptp1), putative	Smp_scaff000213	427273	462513	Q2_P00601,Q2_P19316,Q2_P00844,Q2_P33700,Q2_P13831,Q2_P23033,Q2_P10660,Q2_P11894,Q2_P31709,Q2_P03701,Q2_P30440	ATGGATGATGATGACCAGTCAATTTTTCAAAGGGTATTCTGGTGTATCTATCAGAAACGATGTCATGATTCTTCTGGCCAAAAGGAATCAGAAATTACAGTGGATACAGAAAAAATAGTACCTATAGACAAATCTTCTACAGTACAAAAAAATTATGCTTCATTAACCAATGCTGAAAGTTTAGATAACCTTACCAATAATAAAACTTCACTGCTTGGACTTTTAAAATTTTGCGGCATTTCTACTGATTGTTGCCCAATACTTCAATTGCATACAAAAACTCCTGACAATACTGTTCGGTTGAATTCACCTAGTAAACAATATGGTACAAATTCATTGGATGGTACTGTTGATTCAATTCAAGAATCGAAGAATTTGGAAGCTGTTATAAAAAAGTCT…
Q2_P26955	1	1	P	0.01	0.0115604	P	8.40211	0.0298134	P	0.0518148	0.0215472	P		Q2_P26955			C812722.1	Sm_Schisto_Orth_only	SJCHGC04922 protein [Schistosoma japonicum] ||	CACCTGTTGATCGTTAACAATTAAACTGTGTGATTATGAATACTGTTTAGATGGGATTGG
Q2_P16199	1	1	P	0.0846381	0.027787	P	8.26213	0.0300504	P	0.212919	0.0413076	P		Q2_P16199			C916586.1	Sm_noMatches_Gb_bothSt	none	CTTGTACCTATTAAGGAATTGTGGAAAACTGGTGTTGCAAAGTGTCAAAGTACTGCACCT	Smp_172560	expressed protein	Smp_scaff000435	93938	106587	Q2_P09150,Q2_P16199,Q2_P11070,Q2_P08195,Q2_P27881	ATGGTTAATATGAATAGAAACTTCAACAATAATGAGCAACGAATAAGATGGTTTCTCCTGAAAAATCTTCATATAAAGTATAAAGTTCAAGAACACGAATTAAAGTTAAAATATTTTCAAAACACAATTGTTCATTTTTCTTCTAAAAAAGCGTCGGGATTACAAGGTAACCATGATCATGATGAATGGTCAAGTGGTCCGTTTAGATCAAACAATCTTGAAGTTGATGATCAGCAGTACACAAAATATAAAAGTTCAGACCTTGTACCTATTAAGGAATTGTGGAAAACTGGTGTTGCAAAGTGTCAAAGTACTGCACCTATAGGACCACAGAAGATAGTAGCACTATCTGGGGATCCCACTATGTTACTCCAAATTTTATCTGGGGATCCAGGTTTG…
Q2_P07433	1	1	P	0.527356	0.099221	P	8.07267	0.0303842	P	0.312184	0.0550886	P		Q2_P07433			C812911.1	Sm_noMatches_Gb_bothSt	none	CCCTATCTTGGTCATATATTCAATTTTGTTGGCGTAGATATTTGCGCATTTCAAAAATGC
Q2_P29787	1	1	P	1.39492	0.265139	P	8.02959	0.0350967	M	0.580659	0.243329	P		Q2_P29787			C904084.1	Sm_noMatches_Gb_bothSt	none	ACTGCCTTAGAAATCACTGCATCTGCGAGTGGTATGGAAACTGTTGAATCTACTGATGAT	Smp_161910	hypothetical protein	Smp_scaff000252	501227	511113	Q2_P22420,Q2_P09667,Q2_P29417,Q2_P37407,Q2_P06697,Q2_P23119,Q2_P06630,Q2_P29787,Q2_P10032,Q2_P06602	ATGGCTCAAGTCCCTACTGTACTACCAAAAACCACATTCGATGTTGTGACTCAATCTGGTACTGTCCACTGTGCACAGTCAGTTCAGACTATTCCAGAGGAACGACCAGTATTCCACACTGTCAATGTAGGAGTAGATCTTACTGGGAAATTACAGTCCGTATTATACGAGAATGTTCAGGCGACAATGCGTCAATCAGTTGAGAACACGAGCACACAGACTGATCCGATGGCTCAAGTCCCTACTGTACTACCAAAAACCACATTCGATGTTGTGACTCAATCTGGTACTGTCCACTGTGCACAGTCAGTTCAGACTATTCCAGAGGAACGACCAGTATTTTGCACTGTTGATGTAAGCGTTGATCATGTTGATAATGCCCCTATTGTTCGATCAACA…
Q2_P27382	1	1	P	0.355389	0.077869	P	7.87705	0.0307565	P	0.13744	0.0586015	P		Q2_P27382			C900014.1	Sm_Orth_inOther_sp	putative gap junction protein pannexin [Clione limacina] ||SJCHGC09647 protein [Schistosoma japonicum] ||similar to GenBank Accession Number AF207818 putative gap junction protein pannexin in Clione limacina [Schistosoma japonicum] ||SJCHGC07918 protein [Schistosoma japonicum] ||Hypothetical protein R12H7.1 [Caenorhabditis elegans] ref|NP_741917.1| UNCoordinated family member (unc-9) [Caenorhabdi…	GGTACAAAAGTTAACACTGCTACAGCTCAATGTGTCTTACCAGTAAATATGTTAAACGAA	Smp_129020	innexin, putative	Smp_scaff000021	987594	1000897	Q2_P29592,Q2_P27382	ATGATCGGCACAGACTTCTTAGATTATTTATCAAAGTTTCAAGTTGCGACCTATGTCGGAGTTGAAGATTTTGCAGACAAATTTAATTTTCTCATTACAGTTATGGTTCTTATGCTTTGCACAACAATTGTAACTGTTAAACAGTATATGATGAAACCGATTTCATGCTACATGGCAACAGATTTGGGTGGAAAAAACTTATTAGATTATGTTGAAAACTATTGTTGGGTTCAGGGCACTGTCCCTATAGCATATTCTGGTCGAGTACCAGAGACAGATGAAGGCTGGGCGGAATTAGAGAAACACAAACTACTTTATTATCAGTGGGTACCATTTGTTCTTGGCCTACAGTGTATTTTATTCTATTTACCTCGATTAATTTGGCAAATGATATGCTAT…
Q2_P07206	1	1	P	1.13588	0.502619	P	7.87172	0.0308859	P	0.636875	0.193679	P		Q2_P07206			C812591.1	Sm_Orth_inOther_sp	PREDICTED: similar to KIAA0373 [Gallus gallus] ||PREDICTED: similar to centrosome protein cep290 [Rattus norvegicus] ||PREDICTED: similar to centrosome protein cep290 [Mus musculus] ||PREDICTED: similar to centrosome protein cep290 isoform 1 [Canis familiaris] ||PREDICTED: similar to centrosome protein cep290 partial [Danio rerio] ||	GCTACCGTCGTCAAAAACGAGCAGAAGTTGAAGAAGATCGTGCAGTAAATATAATACTAC	Smp_141900	expressed protein	Smp_scaff000084	614286	670960	Q2_P35767,Q2_P38306,Q2_P17830,Q2_P07206	ATGTTGGAATTCTCATGGGATAAAATTTCGAAGTTAAATGAAGCTGACATAGATATTGACAATGCAGACTATTATTGCCAATTGTTTCTAGATGCTAATGTTGAGGACTGGAATGATAATGATCGACTTAGGCATGTTTTTCAAATTACTCAAGTGTTGCTCAACCTAAAATGGGACCAATGGAAGTTAGCAGAGACAAGCTTGTCGGACAAAACTTCGGAAATAAATAGTCTGAAGGATCAAATAAGGGAATTAGAACATGAAAACAAAGACTTGCAAAAAGCAATTTCTGCTTCTGGTCTCGATAGAGGAAGCATTGGTGAGACGAGGAGACTTGAGTTTAAAGTCGTCAAACTGCAATCTGAACTAGAATCTTTAAGGATAGCCAAAGATGCTTCT…
Q2_P17568	1	1	P	0.0338787	0.153046	A	7.8562	0.0308018	P	0.0991223	0.0747266	A		Q2_P17568			C919966.1	Sm_noMatches_Gb_singleSt	none	GAGGAAGTAGTTGTAATAACAACGGAATTGAAAGAATCATTCAACATGGAACAGCAAACT	Smp_144080	proprotein convertase subtilisin/kexin-related, fur2(d.melanogaster)/bli-4(C.elegans)	Smp_scaff000099	89028	184696	Q2_P14390,Q2_P40547,Q2_P02345,Q2_P31811,Q2_P01973,Q2_P20939,Q2_P35341,Q2_P15406,Q2_P13553,Q2_P33406,Q2_P09095,Q2_P28824,Q2_P27829,Q2_P39489,Q2_P31769,Q2_P11947,Q2_P05982,Q2_P31180,Q2_P17568,Q2_P37324,Q2_P16973,Q2_P16577,Q2_P36875,Q2_P34282	ATGAACTGTGGAAATTATCTTCATTTTCTACTTGTTATCTCATTGTGCCATACTGTAATGAATCAGCTATACTGTCACCAAAACTCATGTGAAATGCCTTCAGTGGAATATGTCGTTAGAGTCGATGGAACGTTCTCAGATGCTAAGGCAGTCGCTCGACTGCACGACTTGAAGCTAGTTGATGAAATGATTGGATTTAAAGGAATGTACATAATGCACTCAAAAGTTAGCGCATTCAAAAGGCGCAAGCGTCGGGCTGTGGTGTTCATAAGAGGTCCAGGGGTCAAGTGGTTTATTAAACAAGAATTTCTTAAACGTACTAAGCGTTCCAGTGTGCCGACCGTATTTTGGGATGATCCGCTGTATCCTGATATGTGGTACCTGAACAGAGCTAGTAAA…
Q2_P03123	1	1	P	0.126213	0.24274	A	7.46975	0.0318072	P	0.0849361	0.206789	A		Q2_P03123			C806137.1	Sm_noMatches_Gb_bothSt	none	ACACCAAGGGTAATCCATTTCTTGTGTGATGCTTCCGAAAACACAGCAAGGACAGAAACA	Smp_080360	hypothetical protein	Smp_scaff000300	305170	305841	Q2_P03123,Q2_P22372	ATGGATTACCCTTGGTGTATTTGCTGCTTGAGTTATTTGATAGCGTTATTTCTTTCGCCTATCATATGGATACATGTATTTTTGGGGTGCAGCTGCCGTAGACGTTTAAGACATCATTATCGCATCAAAGGTCATATTGTCTCTGACTTTTGTGCTTCTCTTTTGTGCTCCTCATGTATGCTATACCAGTCAGCAGCTCAAATAGCTATTGAACGTTACAAGAAATTGCAACCTGGTGTCCAAAACCCTTATACAACAGGATTATTTCGTAAAATCGGTCATATGATAATTTCGTGTTACAGTATTCCAAGACGTATTCGTGATGAACATTTAAATTCCCAATCACTTCTGACCACGAATAGTTTGACATTGAACAACACACATATGTTCAATCCACAA…
Q2_P25528	1	1	P	0.398502	0.4672	A	7.46134	0.0340722	P	0.273295	0.362494	A		Q2_P25528			C810399.1	Sm_noMatches_Gb_bothSt	none	CGTCAGTGATATTAACACCATCACCGGCATTAAGTGTAGAGTTCTTGATGTCTGGAGAAA
Q2_P36604	1	1	P	0.249048	0.342607	A	7.39711	0.0328441	P	0.179637	0.286817	A		Q2_P36604			C916915.1	Sm_noMatches_Gb_bothSt	none	CTCATCTATCATAGTGATTTGGTGTTGTTGGTTTCTAGTATTTACCACGTTGTTGATTGA	Smp_172980	hypothetical protein	Smp_scaff000507	56	10171	Q2_P36604,Q2_P16352	ATGAGAACAACAAATTGTAGTTTCGAATTAACGAATACCACAATTACACCTGATGTAATACGTTTACAAAAAATTAAGAATGCATGTGTCAATTTACCAAATACCATCGATTTGGTTGATTTAGTTGCTGGAGTAACAATATCTGATGGAGAACATTTAAAAATTGGTCAGTTAAGGATGAATGAAATCTTCACAGCATCTATTGATGAGACACAGACTATCCAAAAATCAATCAACAACGTGGTAAATACTAGAAACCAACAACACCAAATCACTATGATAGATGAGCAGTCACTGAATTCTCTGCCTATCGGAATGAATCTATCCCAAGAAATTCTAAAACTGGTCATGTCTTTATATGCTTTGAAACTGCCAATTCATTCGATACACAAAGATAAT…
Q2_P28173	1	1	P	0.223729	0.322167	A	7.35857	0.0326988	P	0.274548	0.256869	A		Q2_P28173			C901800.1	Sm_noMatches_Gb_bothSt	none	CCAACTAACAATAACATTTGAGTAGATACGTTTTTAACCGATGACCATCTGTTGGTTAGT	Smp_127660	expressed protein	Smp_scaff000017	387486	390063	Q2_P08458,Q2_P28173	ATGGAAAGAAGTGTAAACTTCTTGTCAAACAAGAAAGAAAAAGATCAATCATCAAATAAAACGAATGTAATGAACGAATCGTTAAGTCAGAAAGTGACTGCAACCACTTCTGATCTACTTATTTCACTTGCAAATGAACCTTCACTGGCTTATTTTCATATTCAAGAACATATTAGAAAATCGATTCCGGAAATCTTGAAATACCAATTGAAAATCGAACATTTAGATTCACAATTACGTGGTTCTTGTTACGATCTTGATTATGCACTCGATAATGTTAAAAGTATCTCAAAGGCTACAATACATTTTAACCGGATTAATGAGCTCTTGAAGTCGAGCTTATTTGCTAAACTGCAGTTGGATTATGCACGCATGAACGCTCCACCAGTTGAAATAGGC…
Q2_P37960	1	1	P	0.0759847	0.1816	A	7.20339	0.0322215	P	0.764358	0.26645	P		Q2_P37960			C919561.1	Sm_noMatches_Gb_bothSt	none	CGGAGAATGGGATAACTATGGGAATTTCATGTAAGGTCAACGGGATTAAAAGGGTTATGG
Q2_P19152	1	1	P	1.31831	0.520033	A	7.18898	0.0348433	P	1.28541	0.486187	A		Q2_P19152			C801799.1	Sm_Orth_inOther_sp	unnamed protein product [Tetraodon nigroviridis] ||PREDICTED: similar to ENSANGP00000022238 [Apis mellifera] ||LOC494653 protein [Xenopus laevis] ||NCK-associated protein 1 isoform 2 [Homo sapiens] ||NCK-associated protein 1 isoform 1 [Homo sapiens] gb|AAP35681.1| NCK-associated protein 1 [Homo sapiens] gb|AAX41979.1| NCK-associated protein 1 [synthetic construct] gb|AAX41978.1| NCK-associated pr…	CGAATTACTTCGACGTGTACGAGCTTTAATGAATGCTCTTATAGATTTGGAAAATCATGT	Smp_001390	expressed protein	Smp_scaff000002	736677	750961	Q2_P24920,Q2_P19152	ATGTCCCTAATACATCAAAAGTTAGCTGAGCGTTTGTTTATTTTAAATGATCGACAGCTTGGTGTGCTGACTCGTATCCACCATATGAAGCAAATGCTCACCATACCTGAATACCGCCCAACTGTACTTCCTGGTGGTGACAAAGCATTCGATGGGGCTTGGAAAGTTTTGTTAAAAAAGTTCCCTTCAGTTGATGTCAGGTCAAACCCATCCAGTATGCAGCCATTTTTTAATCACCAAAAGGAGTTGTTCGCAATGTTATCTACTTACTACTTTAACTTTGTCGACGTTCTTGATGTAAGAGATCATTTCATTGATCTCATAGGATGTTTGGCATCTTCAAAGATAACCCCTGACATTACTGTTAACTTTGACGTTACACGGATTTACTTGGAACTC…
Q2_P16352	1	1	P	0.0393636	0.160063	A	7.09415	0.0324118	P	0.066029	0.0901482	A		Q2_P16352			C916915.1	Sm_noMatches_Gb_bothSt	none	TACTCGTTCATTTAGGCCAACTGATCAGTATATCTGAGGATCAGAGATCATTTATTATGC	Smp_172980	hypothetical protein	Smp_scaff000507	56	10171	Q2_P36604,Q2_P16352	ATGAGAACAACAAATTGTAGTTTCGAATTAACGAATACCACAATTACACCTGATGTAATACGTTTACAAAAAATTAAGAATGCATGTGTCAATTTACCAAATACCATCGATTTGGTTGATTTAGTTGCTGGAGTAACAATATCTGATGGAGAACATTTAAAAATTGGTCAGTTAAGGATGAATGAAATCTTCACAGCATCTATTGATGAGACACAGACTATCCAAAAATCAATCAACAACGTGGTAAATACTAGAAACCAACAACACCAAATCACTATGATAGATGAGCAGTCACTGAATTCTCTGCCTATCGGAATGAATCTATCCCAAGAAATTCTAAAACTGGTCATGTCTTTATATGCTTTGAAACTGCCAATTCATTCGATACACAAAGATAAT…
Q2_P40289	1	1	P	0.01	0.02773	A	6.91996	0.0327995	P	0.0442443	0.0215414	P		Q2_P40289			JAP03432.S	Sm_newGenes_Orth_onlyJapon	SJCHGC05677 protein [Schistosoma japonicum] ||	GCATCATCAGTTGTTGGAATCTTCCCGTCGTATCGTCCACAATATGGATTCCCAGGTTAT	Smp_148390	hypothetical protein	Smp_scaff000125	906824	907696	Q2_P40289,Q2_P39446,Q2_P41037	ATGAAAGTTGTTTATGTGATTCGAAAATTATCAGTTAACTTTATTTTTCAATTAATTGTTAATTTCATAACACTATGTGCTACATACGGACAGATTCAAATGGAGTTATCCGATCAGAATGGAATTAATTCTGGGTTGGGATATTCTAGTGTTTTGCCTGGTGATTCAGTTCAAGTCACTCAAATGGGTCCAACTACATTAAATTCTGTATCTGATTCATCTCAAATATCAACACCTGTACAAAGTACAGGTAATGTAGGTGCAGAAAATGTAGGTAGTGGAGATTATGCACTTGAAGCTCAAACCTCAAATATCCAGCCAGCATCATCAGTTGTTGGAATCTTCCCGTCGTATCGTCCACAATATGGATTCCCAGGTTATTTACCTAATGTGTTCCCA…
Q2_P39446	1	1	P	0.01	0.0260909	A	6.91916	0.0328014	P	0.0425466	0.0212186	P		Q2_P39446			JAP03123.C	Sm_newGenes_Orth_onlyJapon	SJCHGC05677 protein [Schistosoma japonicum] ||	GCATCATCAGTTGTTGGAATCTTCCCGTCGTATCGTCCACAATATGGATTCCCAGGTTAT	Smp_148390	hypothetical protein	Smp_scaff000125	906824	907696	Q2_P40289,Q2_P39446,Q2_P41037	ATGAAAGTTGTTTATGTGATTCGAAAATTATCAGTTAACTTTATTTTTCAATTAATTGTTAATTTCATAACACTATGTGCTACATACGGACAGATTCAAATGGAGTTATCCGATCAGAATGGAATTAATTCTGGGTTGGGATATTCTAGTGTTTTGCCTGGTGATTCAGTTCAAGTCACTCAAATGGGTCCAACTACATTAAATTCTGTATCTGATTCATCTCAAATATCAACACCTGTACAAAGTACAGGTAATGTAGGTGCAGAAAATGTAGGTAGTGGAGATTATGCACTTGAAGCTCAAACCTCAAATATCCAGCCAGCATCATCAGTTGTTGGAATCTTCCCGTCGTATCGTCCACAATATGGATTCCCAGGTTATTTACCTAATGTGTTCCCA…
Q2_P05656	1	1	P	0.0231844	0.0592517	A	6.85586	0.0329592	P	0.0737511	0.0313816	P		Q2_P05656			C810399.1	Sm_noMatches_Gb_bothSt	none	AAGATAACCTAACTGCTACAGTGAGTGAAGTGCGTATATGGATCAACAAAATAATAGACG
Q2_P41037	1	1	P	0.01	0.0345261	A	6.79058	0.0331221	P	0.0468007	0.0223286	P		Q2_P41037			JAP03123.C	Sm_newGenes_Orth_onlyJapon	SJCHGC05677 protein [Schistosoma japonicum] ||	ATAGTTGTTGCTTCTTTCCCTGGGAATACTCCATCTATCACACAACCAGGTGGAGTTTTA	Smp_148390	hypothetical protein	Smp_scaff000125	906824	907696	Q2_P40289,Q2_P39446,Q2_P41037	ATGAAAGTTGTTTATGTGATTCGAAAATTATCAGTTAACTTTATTTTTCAATTAATTGTTAATTTCATAACACTATGTGCTACATACGGACAGATTCAAATGGAGTTATCCGATCAGAATGGAATTAATTCTGGGTTGGGATATTCTAGTGTTTTGCCTGGTGATTCAGTTCAAGTCACTCAAATGGGTCCAACTACATTAAATTCTGTATCTGATTCATCTCAAATATCAACACCTGTACAAAGTACAGGTAATGTAGGTGCAGAAAATGTAGGTAGTGGAGATTATGCACTTGAAGCTCAAACCTCAAATATCCAGCCAGCATCATCAGTTGTTGGAATCTTCCCGTCGTATCGTCCACAATATGGATTCCCAGGTTATTTACCTAATGTGTTCCCA…
Q2_P06904	1	1	P	0.01	0.0176495	A	6.72501	0.0332903	P	0.0336346	0.0193089	P		Q2_P06904			C812078.1	Sm_noMatches_Gb_bothSt	none	CAGCCATTGTACAGTCAAGTACCCAGAGGAACTAGACACTCATCACAGTATACAAATGGA	Smp_011870	hypothetical protein	Smp_scaff000019	1128719	1129540	Q2_P26522,Q2_P26525,Q2_P06908,Q2_P06904	ATGATTACTACCGGCAGTGCATTAAGCTTAGCAGCAATGATCAGCTTAAAACCAACCCTACTTGTCGTGATGATTATTTCCACCATACAGATTAGTGAAACAGCTGTGGCACCCAATTCTCGTGCATTCAGTTCAAGTTCATGGGGAGGCAATATGTATCTCGTATCCTATCCAGCCTCAGAACATTCACCATACGTGATGGCACGGCAGGATCAGCAAACGAATCTCCCGAGTCCTAAAACAAAATATATCAACCGTTATTCAACTATTCAGTCTAATGTACCGTCCTATCCAATATTTATGCAACCACCCATGAATTCTGATCTCAAACAATCAGCATATTTAGTCGAACAACAACCTGTACAAAGCCACACAACTGTCACGTATCCTAGTGACCAA…
Q2_P37604	1	1	P	0.0165838	0.12715	A	6.5453	0.0337755	P	0.0111039	0.116156	A		Q2_P37604			C918645.1	Sm_Orth_inOther_sp	SJCHGC08066 protein [Schistosoma japonicum] ||PREDICTED: similar to CG31650-PC isoform C [Apis mellifera] ||PREDICTED: similar to calumenin precursor [Strongylocentrotus purpuratus] ||PREDICTED: similar to Reticulocalbin 2 precursor (Calcium-binding protein ERC-55) (Taipoxin-associated calcium-binding protein-49) (TCBP-49) [Gallus gallus] ||CG31650-PC isoform C [Drosophila melanogaster] gb|AAF522…	GTCAAGTTGCTTGGTCTGAATATACAAATAAAATTTATGGTTACACAGCTCAAGAGCTAG	Smp_158150	reticulocalbin, putative	Smp_scaff000210	115386	133054	Q2_P37604	ATGTTATCCCTACACTACCTAATTAGTATACTTCAAATAGTCACTTGTTCAAGTGATTTTGATAATATCAACGTGAAGTTCGATAATTATTTACGTCCTGATGAACCTGATCTTCATATGTTAGATGACTCTAATTATCAAGGTCATGAACATTATGATGATTTTGGACAACACTACAGTGAATATGATCACGATCTAATTACTGGTTCCCATGAATATTCACAGAAATTTAAAGAATTAGATCCAGAAGAAGCAAAATCGCAATTAGGAAAATTATTCCATAAAATTGATATTGACAATAATTTAAAAATTGATAAGCAAGAGTTGAAAGATTGGATTATCCAGTCATTTATTTCCCTTGATCTTGAAGCGTCCAAACCACGTTTTAAGGAATACGAT…
Q2_P35553	1	1	P	0.01	0.0988992	A	6.54272	0.033778	P	0.0184682	0.0512964	A		Q2_P35553			C915220.1	Sm_Schisto_Orth_only	SJCHGC06558 protein [Schistosoma japonicum] ||	GCATCTGTTCCATATCAGAATAGAAGGAATTCATTTTCAACTAGTTACTCAAGTGCTTTC	Smp_150350	synaptotagmin, putative	Smp_scaff000134	270342	296654	Q2_P35553,Q2_P08551,Q2_P28257,Q2_P41351,Q2_P38004,Q2_P17537,Q2_P37790,Q2_P26328	ATGTTACGATCTAGTGATCAATTGAATTTCTTCTATGGTATTATCTTTTTATTGACTATTCAACAAATTTATGCACCACCTACTTTATCAAATCCCACGTATCAAAGTTATTCAGTTAATTATATATCACCTAACAATCAATGGCAAGAGGTTCCAGAACCAACAACTAATATATTTGACGCTGTAAGAAACCAATCACCAACTTATCAGAATAAAGTTTCAAATTTATTTGGCTTAAAACCGGCTGTTGGTAGCGAAGGATATAGGATCCTTCGTTCTGATGATGAATCTTCGGCATACGTCATACCATCGACAGCAACAACAACACCACAAAAGACATTTCCGATAGACAATGATCTAGAAGATGGTGAATTAGAGACATGGATTCACCAAATGAAT…
Q2_P02830	1	1	P	1.27532	0.25927	P	6.50976	0.0339119	P	0.624944	0.148718	P		Q2_P02830			C805618.1	Sm_noMatches_Gb_bothSt	none	CTCACAGATCTTTTAATGTGTGCAAACTTTCCCATTGATACTGGATTAATGCCATATGAT	Smp_052150	hypothetical protein	Smp_scaff000131	1688505	1689749	Q2_P02830,Q2_P21967	ATGAGCGGCCCAGTCGACATAAAACATTGCATCAAAATTTTTGTTAATCTTCTGAAGTCTGTTGGATTCTCAGAACTAGAAGCAGAAAGTGTCCGGTTGGCTAAGTTTGATGACATACGTGCATTGCATTCGATCAAGCGGCTTGTATTTGAAATTATATATTTTATCAAATATGGGTGTGTGGATGAACTGTGTTCTGAGGGTTTTGAAAAGTTTTCGGACAATGAAATCCATCAGTTTATATTCCAAAGTTTATTGAAATATGGATTTCCTTTAATACGTAGAAATGTTGATGAGAACTTCACATCAAGGCAATTGCTTTTGGGATCTATTTGGATCCTAGTTTCTTTTGATGTCTTACCAAAAATTGAACAAATTTTGACTTCTACTGCAGTCAGA…
Q2_P26682	1	1	P	1.3135	0.40651	P	6.48661	0.0352638	P	0.642837	0.353005	A		Q2_P26682			C812311.1	Sm_Schisto_Orth_only	hypothetical protein XP_072554 in Homo sapiens similar to XM_072554 hypothetical protein XP_072554 in Homo sapiens [Schistosoma japonicum] ||	GATGACTAGATTAGATACTTCATCACGTCCACATAGTTCAATACCATATACACCAAATAG
Q2_P36383	1	1	P	0.134839	0.185866	A	6.48543	0.034133	P	0.0835867	0.176214	A		Q2_P36383			C916426.1	Sm_noMatches_Gb_singleSt	none	TACGTTGGTGACTCTGTTTCCTTTTATTGGATTTTGAGACGTTTTGATGTGCTAATCTAC	Smp_171570	60S ribosomal protein L19, putative	Smp_scaff000424	204407	222720	Q2_P14134,Q2_P34009,Q2_P34879,Q2_P12908,Q2_P36383,Q2_P41204,Q2_P07205,Q2_P04168,Q2_P35879	ATGAGCAGCAATCTACGCGCTCAAAAGCGTCTAGCCTCGGCTGTATTCGGTTGCGGAAAAAAGAAGATCTGGCTAGATCCTAATGAAACTGCGACCATTCAAAATGCCAACTCGCGTAAAATGATCAGAAAGTTGTTCAAGGATAACTTGATTATTCGCAAACCTGTGACAGTCCATTCTCGTTCTCGATGCAGAAAAAACTTGATTGCACGTAGGAAAGGTCGTCACTCGGGAACGGGTAAAAGGAAAGGTACAGCAGATGCACGCATGCCTCAAAAGGTCCTATGGATGAGGCGAATGAGAGTTCTTAGGCGTCTACTAAAGCGGTATAGAGAAGCTCACAAAATCGATAAACATCTGTACCACTTATTATACCAACAATGCAAAGGGAACCAATTT…
Q2_P22372	1	1	P	0.0808777	0.0319468	P	6.46613	0.0339902	P	0.0385257	0.0307331	P		Q2_P22372			C806137.1	Sm_noMatches_Gb_bothSt	none	TCTACAATCACACTCAACCTTACAGGCTCCTCATTCCCAACTGATGCCAGAAGCAGTTAT	Smp_080360	hypothetical protein	Smp_scaff000300	305170	305841	Q2_P03123,Q2_P22372	ATGGATTACCCTTGGTGTATTTGCTGCTTGAGTTATTTGATAGCGTTATTTCTTTCGCCTATCATATGGATACATGTATTTTTGGGGTGCAGCTGCCGTAGACGTTTAAGACATCATTATCGCATCAAAGGTCATATTGTCTCTGACTTTTGTGCTTCTCTTTTGTGCTCCTCATGTATGCTATACCAGTCAGCAGCTCAAATAGCTATTGAACGTTACAAGAAATTGCAACCTGGTGTCCAAAACCCTTATACAACAGGATTATTTCGTAAAATCGGTCATATGATAATTTCGTGTTACAGTATTCCAAGACGTATTCGTGATGAACATTTAAATTCCCAATCACTTCTGACCACGAATAGTTTGACATTGAACAACACACATATGTTCAATCCACAA…
Q2_P26416	1	1	P	0.342142	0.193262	A	6.44852	0.0343644	P	1.11756	0.531358	P		Q2_P26416			C811921.1	Sm_noMatches_Gb_singleSt	none	TTTGCAATAAGTCGAGTGACTACATTTCTGACGCTTCCAGCTCTCATCAACATGATGCCA
Q2_P19216	1	1	P	1.46787	0.286897	P	6.41839	0.0354957	P	0.710213	0.403936	A		Q2_P19216			C801888.1	Sm_noMatches_Gb_bothSt	none	CGTGCTTTATATGATATGTGCAGTAGAATTAGGTTGTACAGTAAATTGGGATGAACGTTT
Q2_P38343	1	1	P	0.01	0.0789219	A	6.40925	0.0341515	P	0.189649	0.0391552	P		Q2_P38343			C921287.1	Sm_noMatches_Gb_bothSt	none	TACTATGTCCGAGAAAAGTGTTTTTACGATCAGATAAGTAGGTCAGACGGACGACCAAGA	Smp_129960	expressed protein	Smp_scaff000024	1124387	1134618	Q2_P17861,Q2_P38343	ATGAATAAAATCAATAAACAATTAAATCAATTAACAATAGGCATTAAATTATTATTAATTACAAAAGCAAAATATCATTATGAAGGTTCTATAACAAAAATTAATTTAATCGAAAATACAATTACATTAAAAAATGTAAAATTTCTTGGATATGATCATCATTTATTACTACGTAATTATCATCATGATCATAATGATGATCCTAATCATCATAAAATACCTACTATTGGAACAATTTATGATTCAATTACATTTTGGATATCATGTATTGATCAAATGTGGCCATTAAAAGAAAATATGAAATTAGATCGAAAAAAATTAAATGATCCAATGAATACTACTACTAATACTACTAATAATAATAATAAAGAGAAACAAAAACAACAAAAGAATACCTTG…
Q2_P40900	1	1	P	0.337442	0.415268	A	6.39374	0.0370733	P	0.390967	0.35308	A		Q2_P40900			JAP01649.C	Sm_newGenes_Orth_inOther_sp	SJCHGC07829 protein [Schistosoma japonicum] ||PREDICTED: hypothetical protein XP_782297 [Strongylocentrotus purpuratus] ||PREDICTED: hypothetical protein XP_533983 [Canis familiaris] ||PREDICTED: similar to hypothetical protein FLJ23514 [Pan troglodytes] ||unnamed protein product [Mus musculus] ref|XP_890583.1| PREDICTED: hypothetical protein LOC70884 isoform 2 [Mus musculus] ref|XP_916761.1| PRE…	CCTACAATCTATCAAACATTTATTATGGATAAAAGACCACCTACACCACTTCGTCAAACT	Smp_142130	conserved hypothetical protein	Smp_scaff000087	13064	73261	Q2_P13067,Q2_P32914,Q2_P11089,Q2_P30872,Q2_P20813,Q2_P40900,Q2_P41318,Q2_P24758,Q2_P05079,Q2_P31207	ATGAAACATATTTGTAGATCAATTCCATTAATTCAGCTCAACTATAGTGAACTAAGCTCACAAATATTGGTGCCAAGAGAACAGATTGAAGATTGTATACAAAATGTTTGTGTAACATTAGGTCAATACTTGTATCATGAAAAATTTGCCGAAGTTATATTTAATGATATTGGAAAGTTACGTATAAACAAAAAGAAATCGAAATTCTGTTTCTTCAATAGTTTCCTAAGTGAACTTGATAATACTGGAAGGCTGGTTCAAACTTTTCAAAATCGTCCAAAATCTTCTGACGGTGTAACAACTGATCGATCAGTGTTGAGCGACAGAAGTCATGGATCTATTAATTCCGTGAAAAAGAGATTGGCTACCATAGATGAAGATAAGCCTTCTACTTCTCCT…
Q2_P22452	1	1	P	0.0464212	0.0210716	P	6.29739	0.0344766	P	0.362781	0.0624396	P		Q2_P22452			C806254.1	Sm_Orth_inOther_sp	SJCHGC00873 protein [Schistosoma japonicum] ||unknown [Schistosoma japonicum] ||neural alfa2 tubulin [Paracentrotus lividus] gb|AAQ90468.1| neural alfa2 tubulin [Paracentrotus lividus] ||unnamed protein product [Paracentrotus lividus] sp|P18258|TBA1_PARLI Tubulin alpha-1 chain ||tubulin alpha chain - sea urchin (Paracentrotus lividus) ||	CCGGCTTTAAAGTTGGAATTAACTATCAACCACCCACTGTTGTTCCTGGAGGAGATTTGG	Smp_027920	tubulin alpha chain, putative	Smp_scaff000058	186283	188133	Q2_P34493,Q2_P22452,Q2_P14858	ATGCGCGAATGTATCAGTCTACATGTTGGTCAAGCCGGAACCCAGATGGGCGATTCTTGTTGGGAGCTCTACTGCCTCGAACATGGAATACAACCTGATGGCAAGGTCCCTAGCGACTCAACTATTAAAAACGACAACGATTCTTTCAGTACGTTCTTCAGCGAGACTAGCTACGGTCGTTACGTCCCACGTGCTGTTTTCGTAGACTTGGAACCTTCAGTTATTGACAGACTGAGGACAGGCTCTTATAAGCAGTTGTTCCATCCAGAACAAATGATAAGCGGAAAAGAAGATGCTGCTAATAATTATGCCCGTGGCCACTACACAGTTGGCAAAGAGTTGGTCGATGAGGTTCTAGATCGTATTCGGAAATTATCTGAAAGGTGCACAGGACTCCAA…
Q2_P38924	1	1	P	0.800993	0.357326	P	6.27567	0.0347083	P	0.216449	0.114078	A		Q2_P38924			JAP07331.S	Sm_newGenes_Orth_onlyJapon	none	TGTATCACTAGCCCAGCAATATTACCATCTCTCACCACAGAGAGACTGAAAGAGATAAAC	Smp_160590	expressed protein	Smp_scaff000241	479117	491939	Q2_P40469,Q2_P38924	ATGACCACCTATCTTGTATGTGACAATGAAAACAAATACCCGAACTCAGATGATCATATTTTACAAGACAATGATCGAACTAATCAGTATGAGAATATTAATTCAGATCAGATATTTGTGGATTTAAATGGTAACAAACAAGGAATATCCTTAGAAAAATCGATTTTTAAAGAATCATATAATACTATGGAAAAGTCATCAAATGGCTGTATACCAGAGCTTCAAAATTCTGTACAAAATTACAAACCATCTACAGAAATGCATCCATTTGATGAGTCTGATAATTATCTTCGTGACGATGTACAGTCATTATTTCAACGTCACTCTCAAATTGTTCAACGACTAGAACAACTTGATAAACAATTATTGACGCTGTTACATGAAGAATGGTCAATTACT…
Q2_P16752	1	1	P	0.751989	0.324081	P	6.146	0.0352022	P	0.384488	0.131167	P		Q2_P16752			C917693.1	Sm_noMatches_Gb_bothSt	none	TAGAATTAAAAAGACTTCATCAACAAGCGACGACGCATTTACATCACCTGATTCGACTAC	Smp_047700	ring finger protein 11 (sid 1669) (nedd4 ww domain-binding protein 2), putative	Smp_scaff000121	718287	740941	Q2_P29969,Q2_P10201,Q2_P16752,Q2_P37080,Q2_P27066	ATGTTTGGAGATGACTTGTTTTCAAGCTTTTTACCGGGAAACTTCTTTTCGAATTCGATTATGAGTGATAATCACTTCAGTCGGGCACTCATGGCACATGAAAGAGCGATCAGGCATGTACATCAAGAATTCCAAAGAGTCGCACAAGAAATATTTGATTCTTCAGCGCTACCTAGACAGTTTTTCAACTCGCAATTCAGAGATATTTCTATAATTCCATCTGATCGAGGTACTCAAAGAGATCTTGTCCGAGTAACGCTAAGCGATTCAAATGATGTAGTTGGTAATTCACGCGTGAACAGGCATAGAAATAATGATCCTGTGACATTTGAAAGAACCAGACTACAGTGGTATGACTCGAATACTCGTAGATCATTCTTGCCTGAGCCAACTGCACGT…
Q2_P15952	1	1	P	0.252327	0.345261	A	5.92476	0.0376145	P	0.189761	0.294978	A		Q2_P15952			C916109.1	Sm_noMatches_Gb_bothSt	none	AAACTCAACTCAGGGAGCTTTGGGATGGACGACTGTGACTGATCGTTAAATTCAGGTTTG	Smp_179600	hypothetical protein	Smp_scaff001935	13873	15001	Q2_P15952,Q2_P36266	ATGTTGCAGCTAGATTCGAAATCGAAATACAAACCTGAATTTAACGATCAGTCACAGTCGTCCATCCCAAAGCTCCCTGAGTTGAGTTTTCAAGATGTTGAGAAATATTTTTCCGATTTATGGTTTGAACAATTATCCATCAGTGAAGCGGTTAACAGAAGTGAATATCATACATCAAATACAGCTGAGGGAAATTATCAAACGATCTCATTATCTGACGAACAGTTGTATAACACTGATAATCATATATTAGCGAACCAATTGTCCATATTTCCTAAAAATACCGACAGCCGTAAAATGAGCACGGTTGAAAATAGACGTAAAAGACGCTGGAAAACTATGGCACGTGCTATGATTCCTAAAACACAATATTTTTAA
Q2_P26522	1	1	P	0.130755	0.246552	A	5.89223	0.0363012	P	0.0931001	0.214202	A		Q2_P26522			C812078.1	Sm_noMatches_Gb_bothSt	none	TACGTGACAGTTGTGTGGCTTTGTACAGGTTGTTGTTCGACTAAATATGCTGATTGTTTG	Smp_011870	hypothetical protein	Smp_scaff000019	1128719	1129540	Q2_P26522,Q2_P26525,Q2_P06908,Q2_P06904	ATGATTACTACCGGCAGTGCATTAAGCTTAGCAGCAATGATCAGCTTAAAACCAACCCTACTTGTCGTGATGATTATTTCCACCATACAGATTAGTGAAACAGCTGTGGCACCCAATTCTCGTGCATTCAGTTCAAGTTCATGGGGAGGCAATATGTATCTCGTATCCTATCCAGCCTCAGAACATTCACCATACGTGATGGCACGGCAGGATCAGCAAACGAATCTCCCGAGTCCTAAAACAAAATATATCAACCGTTATTCAACTATTCAGTCTAATGTACCGTCCTATCCAATATTTATGCAACCACCCATGAATTCTGATCTCAAACAATCAGCATATTTAGTCGAACAACAACCTGTACAAAGCCACACAACTGTCACGTATCCTAGTGACCAA…
Q2_P38203	1	1	P	0.449714	0.412171	A	5.87792	0.0386126	P	1.34718	0.36563	P		Q2_P38203			C920648.1	Sm_noMatches_Gb_bothSt	none	GGTTCTACCGAAGAAATAACTTTGTTTACATAGAAGATTCTCTTTGGATGCAGTCATCAT
Q2_P38557	1	1	P	1.36975	0.209633	P	5.83693	0.0360607	P	0.325586	0.0914315	P		Q2_P38557			JAP06741.C	Sm_newGenes_Orth_onlyJapon	none	CAGGTGCGATAAATGCTTATGGACCAGAGGATTTTACACCATCTATTGAACAAATTAATA	Smp_156760	hypothetical protein	Smp_scaff000195	324394	335770	Q2_P39703,Q2_P40219,Q2_P38757,Q2_P38557	ATGACAGACCATCTGTGCTGGCCAGTATTTGATCAAACAACCAGTTCTGATGTATATGATAGAATTTTAAAAAACAGTATATTGGGTACAAGACTAGTGAAAAAAGCTGTTATATGCAATCGTCGATCAGGTGCGATAAATGCTTATGGACCAGAGGATTTTACACCATCTATTGAACAAATTAATAAATTTATGATATTATCACAGGCTGAACGAGCAGATCGTGCAATTATAGATAGACACTTTCAAATAGCTATGGATTCTTGTTTGTATAAAGATGTAGATGATGAAACTGGTATACTTCTAGCTGATATACTACAATATTATACAAGACCAAATACAAATGAATATAATGTTGGCAAATATGAATTATGTGGTCTATTAACAAAAAATTCCCTA…
Q2_P34493	1	1	P	0.0392668	0.0242144	P	5.78142	0.036153	P	0.298431	0.0525339	P		Q2_P34493			C912754.1	Sm_Orth_inOther_sp	SJCHGC00873 protein [Schistosoma japonicum] ||unknown [Schistosoma japonicum] ||alpha-tubulin [Mnemiopsis leidyi] ||alpha-tubulin 3 [Strongylocentrotus droebechiensis] ||alpha-tubulin [Torpedo marmorata] sp|P36220|TBA_TORMA Tubulin alpha chain (Alpha T6) ||	CATTCCATGAACAACTGAGTGTTTCAGAAATTACAAATTCGTGTTTTGAACCTGCTAATC	Smp_027920	tubulin alpha chain, putative	Smp_scaff000058	186283	188133	Q2_P34493,Q2_P22452,Q2_P14858	ATGCGCGAATGTATCAGTCTACATGTTGGTCAAGCCGGAACCCAGATGGGCGATTCTTGTTGGGAGCTCTACTGCCTCGAACATGGAATACAACCTGATGGCAAGGTCCCTAGCGACTCAACTATTAAAAACGACAACGATTCTTTCAGTACGTTCTTCAGCGAGACTAGCTACGGTCGTTACGTCCCACGTGCTGTTTTCGTAGACTTGGAACCTTCAGTTATTGACAGACTGAGGACAGGCTCTTATAAGCAGTTGTTCCATCCAGAACAAATGATAAGCGGAAAAGAAGATGCTGCTAATAATTATGCCCGTGGCCACTACACAGTTGGCAAAGAGTTGGTCGATGAGGTTCTAGATCGTATTCGGAAATTATCTGAAAGGTGCACAGGACTCCAA…
Q2_P37908	1	1	P	1.03337	0.899633	P	5.7303	0.0375945	P	0.239088	0.237664	A		Q2_P37908			C919423.1	Sm_noMatches_Gb_bothSt	none	GTAATTTGAAAAGGGTGGATAAGAAAATATCAAAACCTGGTCAACCCATATCATCCCTTA
Q2_P29592	1	1	P	1.47629	0.19812	P	5.6959	0.0369162	P	0.407961	0.156858	A		Q2_P29592			C903824.1	Sm_Orth_inOther_sp	pannexin 3 [Aplysia californica] ||pannexin 2 [Aplysia californica] ||	CGTGATTTAACACGTTGTAAACGAGATTGCGATCAAATGCATCATTTAGGCTTGAAATTA	Smp_129020	innexin, putative	Smp_scaff000021	987594	1000897	Q2_P29592,Q2_P27382	ATGATCGGCACAGACTTCTTAGATTATTTATCAAAGTTTCAAGTTGCGACCTATGTCGGAGTTGAAGATTTTGCAGACAAATTTAATTTTCTCATTACAGTTATGGTTCTTATGCTTTGCACAACAATTGTAACTGTTAAACAGTATATGATGAAACCGATTTCATGCTACATGGCAACAGATTTGGGTGGAAAAAACTTATTAGATTATGTTGAAAACTATTGTTGGGTTCAGGGCACTGTCCCTATAGCATATTCTGGTCGAGTACCAGAGACAGATGAAGGCTGGGCGGAATTAGAGAAACACAAACTACTTTATTATCAGTGGGTACCATTTGTTCTTGGCCTACAGTGTATTTTATTCTATTTACCTCGATTAATTTGGCAAATGATATGCTAT…
Q2_P32153	1	1	P	0.768075	0.304031	P	5.6958	0.0366483	P	0.533819	0.142606	P		Q2_P32153			C908324.1	Sm_Orth_inOther_sp	SJCHGC03252 protein [Schistosoma japonicum] ||dynein axonemal heavy chain 8 [Mus musculus] gb|AAK60623.1| axonemal dynein heavy chain 8 long form [Mus musculus] ||axonemal dynein heavy chain 8 long form [Mus musculus] ||unnamed protein product [Mus musculus] ||PREDICTED: similar to dynein axonemal heavy polypeptide 8 [Pan troglodytes] ||	GTTACTTCACTTTATTTACGTTGTCCGCCTAACAAATCAGCTGATCATTGGGTATTAAGA	Smp_165820	dynein heavy chain, putative	Smp_scaff000308	205153	295371	Q2_P18110,Q2_P20919,Q2_P32153	ATGTTATCTGAAAGTTGTGGATATAAAGAGATCCGAGTGAATGCATCCAATGTTAGTGATTTTGTGCAAGATAAACCCGTGTATTTAATAAAATCTTTCTTCGATCCCGAAGGTATGAAAGCTTTGTTTATTGGTCTTAAGTCTGAAAAATCAGATGTTAATGAAAGGATTGGTGTTTTCTCACGTTCACTGGTCCCAGCTAGACCGCGTGTTGTTGTATCTACAGTGGCTGATGCATATAAACTCGGTTCGTGTGCTGTCTTTACAAAAGTCAATGCAGAACTTCGAATAACAGCTGAGAACATTTCAAAAGAAGTGAATTTTCTGACAACAGACTTAGCCAAGGACTTTTTGAATGCGTTTGGAAACCTACTCGATTCCTTGATGTTACCACAGCTT…
Q2_P06259	1	1	P	0.830023	0.44014	P	5.67035	0.036904	P	0.508856	0.162171	P		Q2_P06259			C811063.1	Sm_Schisto_Orth_only	SJCHGC08393 protein [Schistosoma japonicum] ||	AGTGAGAATTCTACTAATAGCCGATTCCCACATTGAAGGTTATCATTCGGATCTATGGAT	Smp_017860	metallo phosphoesterase related	Smp_scaff000034	495624	503155	Q2_P06259,Q2_P12433	ATGACGATTAAAAGTTTCCGTTATTTTCAATGCCCTGTACTACAATTCTGCGTCATAATAATTTGTCTAATCTACGGTGAAATCATACATCCGTATATTTCATTGAACGCATGGAGACTGCCTGATAACAAACCAAGTGAAGACGAAGTGAGAATTCTACTAATAGCCGATTCCCACATTGAAGGTTATCATTCGGATCTATGGATTTTCAATGACATACTACAGGCTGATAGTGATGATTACCTTCGATTTTATTTCTTAAAAGCTGTACAAGGAACAAATTCTAACGGTGTTTTGTTTTTGGGTGATGTCCTGGATACCGGAGACATAGCATTAAATGAAGATTTTACACATGCAACATCACGCTTTCGAAAGATATTTCTTTCTGAGAAAGATTTG…
Q2_P17861	1	1	P	0.439396	0.502872	A	5.6289	0.0426038	P	0.297956	0.382694	A		Q2_P17861			C921287.1	Sm_noMatches_Gb_bothSt	none	AAAGTTTCCTTACTCTCAGATGGACGTTTGTTTTCAGAAATGAGAACGTTTGTGGTATTG	Smp_129960	expressed protein	Smp_scaff000024	1124387	1134618	Q2_P17861,Q2_P38343	ATGAATAAAATCAATAAACAATTAAATCAATTAACAATAGGCATTAAATTATTATTAATTACAAAAGCAAAATATCATTATGAAGGTTCTATAACAAAAATTAATTTAATCGAAAATACAATTACATTAAAAAATGTAAAATTTCTTGGATATGATCATCATTTATTACTACGTAATTATCATCATGATCATAATGATGATCCTAATCATCATAAAATACCTACTATTGGAACAATTTATGATTCAATTACATTTTGGATATCATGTATTGATCAAATGTGGCCATTAAAAGAAAATATGAAATTAGATCGAAAAAAATTAAATGATCCAATGAATACTACTACTAATACTACTAATAATAATAATAAAGAGAAACAAAAACAACAAAAGAATACCTTG…
Q2_P12433	1	1	P	0.789094	0.283634	P	5.45764	0.0374488	P	0.494997	0.106188	P		Q2_P12433			C908522.1	Sm_Schisto_Orth_only	SJCHGC08393 protein [Schistosoma japonicum] ||	GGTCATTTTAACACCTGGAGATAATGATATCGGTGGTGAAGGAAATCCTGTTACAAAAAA	Smp_017860	metallo phosphoesterase related	Smp_scaff000034	495624	503155	Q2_P06259,Q2_P12433	ATGACGATTAAAAGTTTCCGTTATTTTCAATGCCCTGTACTACAATTCTGCGTCATAATAATTTGTCTAATCTACGGTGAAATCATACATCCGTATATTTCATTGAACGCATGGAGACTGCCTGATAACAAACCAAGTGAAGACGAAGTGAGAATTCTACTAATAGCCGATTCCCACATTGAAGGTTATCATTCGGATCTATGGATTTTCAATGACATACTACAGGCTGATAGTGATGATTACCTTCGATTTTATTTCTTAAAAGCTGTACAAGGAACAAATTCTAACGGTGTTTTGTTTTTGGGTGATGTCCTGGATACCGGAGACATAGCATTAAATGAAGATTTTACACATGCAACATCACGCTTTCGAAAGATATTTCTTTCTGAGAAAGATTTG…
Q2_P06908	1	1	P	0.01	0.0842247	A	5.45702	0.0373819	P	0.0231694	0.0362451	P		Q2_P06908			C812082.1	Sm_noMatches_Gb_bothSt	none	CCGTTATTCAACTATTCAGTCTAATGTACCGTCCTATCCAATATTTATGCAACCACCCAT	Smp_011870	hypothetical protein	Smp_scaff000019	1128719	1129540	Q2_P26522,Q2_P26525,Q2_P06908,Q2_P06904	ATGATTACTACCGGCAGTGCATTAAGCTTAGCAGCAATGATCAGCTTAAAACCAACCCTACTTGTCGTGATGATTATTTCCACCATACAGATTAGTGAAACAGCTGTGGCACCCAATTCTCGTGCATTCAGTTCAAGTTCATGGGGAGGCAATATGTATCTCGTATCCTATCCAGCCTCAGAACATTCACCATACGTGATGGCACGGCAGGATCAGCAAACGAATCTCCCGAGTCCTAAAACAAAATATATCAACCGTTATTCAACTATTCAGTCTAATGTACCGTCCTATCCAATATTTATGCAACCACCCATGAATTCTGATCTCAAACAATCAGCATATTTAGTCGAACAACAACCTGTACAAAGCCACACAACTGTCACGTATCCTAGTGACCAA…
Q2_P39315	1	1	P	0.0765376	0.198828	A	5.41863	0.0377586	P	0.0818569	0.147878	A		Q2_P39315			JAP02227.C	Sm_newGenes_Orth_onlyJapon	SJCHGC08602 protein [Schistosoma japonicum] ||	ATCTTCTGGATATTTCACCTGAGGGAGTTCGTTGTCCACTTACTCCTGAGGAATATACAG	Smp_154830	expressed protein	Smp_scaff000178	30891	59373	Q2_P39315	ATGGAGCGGTTTTCAAAGTTGGTACTCCTGAATAGTCAGCCTTCCAGTTTGTTTCAAGACAATAACTTACTTGATCTACTGCACGATGTGCAAATTTCGGAAAATTTAGAATACTTTGAAGCAAGGGATGTAATTATATGTGTGGGAAATGCAATCAGCAGCTGTCCGGATAATGCACTTCAGCAAAAAGATTTATTACTTTCTATTTCCGGTATGTTGGTCCCGATTTGTTCATTGTACCAGAACTTCTCTTTAAAAGATCATGTGATTTTAAAGAAACCACTTGCCAAACTGTCTAATTCAACCGCTTGCGACGTTTTGCAAAAGTTTTTGGTTCGTATGCTGGGAATAGTTCTGAATAATAGTTCTGATTTGGTTGGACGTTTCGATGTCCTTACT…
Q2_P14858	1	1	P	0.0268018	0.0215439	P	5.39287	0.0376421	P	0.320501	0.0557239	P		Q2_P14858			C913319.1	Sm_Orth_inOther_sp	SJCHGC00873 protein [Schistosoma japonicum] ||unknown [Schistosoma japonicum] ||Hypothetical protein MGC73046 [Danio rerio] ref|NP_956985.1| tubulin alpha 8 like 2 [Danio rerio] ||Tubulin alpha 8 like 2 [Danio rerio] ||tubulin alpha 4 [Danio rerio] ||	TATTGATGGAACGTCTTTCAGTCGACTTCGGTAAAAAAGCTAAGTTAGAGTTCGCTGTAT	Smp_027920	tubulin alpha chain, putative	Smp_scaff000058	186283	188133	Q2_P34493,Q2_P22452,Q2_P14858	ATGCGCGAATGTATCAGTCTACATGTTGGTCAAGCCGGAACCCAGATGGGCGATTCTTGTTGGGAGCTCTACTGCCTCGAACATGGAATACAACCTGATGGCAAGGTCCCTAGCGACTCAACTATTAAAAACGACAACGATTCTTTCAGTACGTTCTTCAGCGAGACTAGCTACGGTCGTTACGTCCCACGTGCTGTTTTCGTAGACTTGGAACCTTCAGTTATTGACAGACTGAGGACAGGCTCTTATAAGCAGTTGTTCCATCCAGAACAAATGATAAGCGGAAAAGAAGATGCTGCTAATAATTATGCCCGTGGCCACTACACAGTTGGCAAAGAGTTGGTCGATGAGGTTCTAGATCGTATTCGGAAATTATCTGAAAGGTGCACAGGACTCCAA…
Q2_P20632	1	1	P	0.551331	0.126748	P	5.33194	0.0379548	P	0.973233	0.83655	P		Q2_P20632			C803755.1	Sm_noMatches_Gb_bothSt	none	GCCACTAATACTTCTACTATCCTGATACCTCAATCATTAGATTCAACTGATAATTTGCTC	Smp_170910	rfx transcription factor, putative	Smp_scaff000418	305951	333008	Q2_P17939,Q2_P34155,Q2_P29008,Q2_P01737,Q2_P09261,Q2_P20632	ATGATAGCTTCCGACTCTACTAGTAGTCGTCCTCCAACAAGTGGGGTAGAAACTAGTTTATTACAAACAGCACATTCAAATAACTCACAAACTATATATCCAGCACATTATATTGAAGCTATTGCGGAACAAACTGTTTATACTGCAAATGGAGAAGGCGGTGGGATTCTCGAAATTAAGTCTGGTACGCCATTAAGAAAGCTATTTGCATCAGTCACGAAATCTTTGTCTGGACAATATCAAGAATATACACCGATTATTTATGCTCCTGTTTCAGGCGGACAAACATATTATCAAACAGCTAATGGACAGGTTTTAGCTACTGCTTTTGGTGCAGCGAATAGTGCAACAGGTCATGTTGGTGCCTTACATACTGCTGCTGCGGCACATGCAAATTTA…
Q2_P22644	1	1	P	0.861806	0.696292	A	5.29989	0.0404278	P	0.8284	0.574333	A		Q2_P22644			C806519.1	Sm_noMatches_Gb_singleSt	none	CGTGTTCAACCGTATGATGTAAAAAATCAAGCTAATTTACTTGCTGCATCGCAGAATTTA	Smp_167010	talin, putative	Smp_scaff000325	356563	455174	Q2_P14843,Q2_P21425,Q2_P13937,Q2_P33808,Q2_P34113,Q2_P03351,Q2_P22644,Q2_P34822,Q2_P14897,Q2_P33624,Q2_P13751,Q2_P02195,Q2_P08356,Q2_P31029,Q2_P11237,Q2_P06423,Q2_P29831,Q2_P06406,Q2_P25964,Q2_P37327,Q2_P10068,Q2_P34770	ATGTTAGCTGTAAACCTTCTCATCAGATTTCCGAACTCAGGAAACTGTTATTCTCTGAAGTTCACAAAAGATATCACTGTTTACGATCTATGTCATGAAGTTCAATCAAAAATTAGAGAAGCTGCTTGCCTAAATCCATTGGAGTATGGTATTTTTGTGCCAGATCCTGACCCCAAGCACTCGTTTTGGTTGGATAATTCAAGAATGCTTTCATATTACCATTTCTGTGATAATTTTGAGGTTCAGTATCGTTGCAAGCTTCGTCTTCTGGTTATACAGACGATGGATGAGACAAGAAAAACACTACAGGTGGACGATAGCAAAACTGTTTCTGAACTTATGTTTACGATTTGTGCAAAAATAGGTATCACTAACTATGAAGAGTACTCATTAATAAGA…
Q2_P37025	1	1	P	0.0873201	0.208941	A	5.29007	0.0384005	P	0.328358	0.125325	A		Q2_P37025			C917606.1	Sm_noMatches_Gb_bothSt	none	ATCGTCAAAACGTATCTGTGAGAAATCTAGTCGATTATCTGATTTATTATGTCGTCGAAC	Smp_157690	expressed protein	Smp_scaff000201	197415	324719	Q2_P33099,Q2_P16711,Q2_P37025,Q2_P13244	ATGCCACCAATATACACATATGGTCCATGTTACAAAGGTGTTAGTCAAAAGAAGGTTATCATTTTTAGAAAAAATTCTGATTGTATTTGCGTACCATTTGTTTATAATATAATGAAACAATGTCCATGTGGTTCACCTACAAAAATAATTTACAATTGTCCTAATAATAAAACAGTAAAAAGTTATATTTATGAGAAACGAGTTAATGGTAAATGTAAAAAGTTTCCATTGAAAAGAAAACATACTAAAAATTGTATTATACGTTATGTATGGAAAATGCCTAAATCAAGAGTCAATAGAAAGAAACGATCCGTTCAATTACATACTTTAAGTGGCTCAAAATGTGGTCCCAATCAACATTACGTACCAGAGCGCAACCCATGTCCAGAAACATGTGAA…
Q2_P39658	1	1	P	0.805286	0.358305	P	5.27667	0.0383861	P	0.440033	0.125297	P		Q2_P39658			JAP05873.C	Sm_newGenes_Orth_onlyJapon	SJCHGC09019 protein [Schistosoma japonicum] ||	CCCTGTCAGTACTCAGCTCCCGAAGGAAATTCACGAAAAGGTGACTCAGACTCCCAAATC	Smp_043430	hypothetical protein	Smp_scaff000104	118407	120980	Q2_P39658,Q2_P04665,Q2_P24195	ATGATAAATTTATGCAGCACCTCATCTCTACATGCTACAAATAGACTGTCACAAAATAAAGTGCGAATATTAGTATATTGGAAGGAAATTCTAAAGAAACACATGATAAAAGAGCAAGAACTTAAGAAACTAGAAGTAAAGGCAATAAATCAAGAGAAAGAATTGAGGGAGGCAAATGATGAAAAACAAAGGCTTTATGAAGAACTAAAGAGAATGAAGCAGGATCAAGTCGAACGAGAAACGGTCTTAGCAGAGAATAATAGGGAACTATTAAAACTTCGATCAATAGAAAAGGAATATCAGGAATTCCAACACCAAATTTATGCAAACTCTCCCCCTGTCAGTACTCAGCTCCCGAAGGAAATTCACGAAAAGGTGACTCAGACTCCCAAATCACCA…
Q2_P31191	1	1	P	0.408766	0.476087	A	5.23011	0.0454436	P	0.297949	0.383404	A		Q2_P31191			C906526.1	Sm_noMatches_Gb_bothSt	none	CACATGAGAAGTCACTTGTTAATAATCATGAAAAACTTCAACTATCCTCTCGTAAAGACC	Smp_170870	rgs-gaip interacting protein gipc, putative	Smp_scaff000418	67542	188089	Q2_P14673,Q2_P34576,Q2_P11404,Q2_P20815,Q2_P29259,Q2_P09525,Q2_P01870,Q2_P31191	ATGATACTGCATCTGGCATTAGTTTATGGGAGCATCCCATTAGATAGACACTTTCGGGATTGTGTTGTTAAAGCCCGTCAAAAGAAACAAGATGCCATTGATACAACAAGTAGTTCGGACAGAATCCCTCATGATAAATCTGTAGAAGCTGGTTGCATCGTGTCAAATAGTTCATCGCGTCCCCTTTCGAAACCATCCACAAACAACAAAGAGGCACCAAAGGGATATACACCAACCCGTTCCAATCCACATGAAGGAAAACTGAATACAAACACTTCCAAAAAACTCACAGAAAAACATGGAAACAATAGTCAACTCTCTACCTCTGCTCTTGCTGAACCTCGCTTTCAATGTCCAGTTGTTACTACTAAAGATGGTGATCATCTGCCAGTTACAGAT…
Q2_P31712	1	1	P	0.665082	0.490775	A	5.06815	0.0422219	P	1.01927	0.940042	P		Q2_P31712			C907418.1	Sm_noMatches_Gb_bothSt	none	GTAGAGCAGGCTAAAAGTAGATAATATGGTTCGAGATCTATATGTGCCACAGTATATATA	Smp_095470	mps one binder kinase activator-like 2 (mob1 homolog 2) (protein mob3)	Smp_scaff000582	18855	20632	Q2_P11897,Q2_P31712	ATGGCCTTCAACGGCTTTAAAGAAATTTTCGTTAAGCAAAAGACTTTCCGTCCGAAGAAAAAGTTTGCACCAGATACAATACGCTATCATCTTCACAAGCACGCTGAGGCTTCACTAAGTTCGGGGATCGACCTCAGAGAAGCTGTTAAAAAGCCAGATGACGAAGAACTGAATGATTGGATTGCAGTTCATGTTGTTGATTTTTATAACCGCATCAATCTCATTTATGGGACTATATGTGATCAGTGCACTGAGCAGACATGCCCCACAATGTCTGGAGGCAAAAAGTTTGAATATCATTGGCGCGATAATATACATTATAAAAAGCCTACTCCACTACCAGCGCCCAAATATATTGATGAGTTGATGGACTGGGTTGATGCACAAATAAATGATCCA…
Q2_P41215	1	1	P	1.21391	0.381817	P	4.98838	0.0400359	P	0.63121	0.213618	P		Q2_P41215			JAP08203.C	Sm_newGenes_Orth_onlyJapon	SJCHGC08553 protein [Schistosoma japonicum] ||	GCTCTGAGAGGTGCACTGAAAAAATGTCAGACCCAAAATGAAAAGTTGCAGGTAACTAAT	Smp_145580	Progesterone-induced-blocking factor, putative	Smp_scaff000104	113152	116852	Q2_P41215	ATGAGACAGTTACAGATAAATGGAGAAAACGCTGAACAAATGTTGAAAAATAACAGTAAAGAAAATGATGAACTCAGAGATTTAGTTGCTCAGATTGGAGACAAGAATTTATACGTATTAGAGATGTTTAATACTCTTAATAAAAAATTCATTCTTCTTGAAAACCAGACAACGACGTTACGAAGCCACTTTAAATGTTTTACTAACAAAATAGGAAACATGATCGCTAAATTAAATTCATTTCAGGTTCAACAAGAAAACAGCAAAGAGGAAATGGTCATCGATCTAAAAGATGAACAGCAAAACATCAAAAAATTAGCCCAGAAAATAAACGAAGAGTATAACACGGTAAACCTAAACAGAAAGGTTTTCGAGTTGGAGAAAGAAATAGAATTTTAT…
Q2_P29761	1	1	P	1.48596	0.346798	A	4.95903	0.0447763	P	0.55783	0.38493	A		Q2_P29761			C904046.1	Sm_Orth_inOther_sp	potassium channel ||shaker-like potassium channel subunit Kv1.3B [Xenopus laevis] ||potassium voltage-gated channel shaker-related subfamily member 2 [Gallus gallus] gb|AAP94023.1| shaker subfamily potassium channel Kv1.2 alpha subunit [Gallus gallus] ||PREDICTED: similar to Potassium voltage-gated channel subfamily A member 2 (Voltage-gated potassium channel subunit Kv1.2) (HBK5) (NGK1) (HUKIV) …	GAAGAACTAACTACCTATGTTCATGTCTCAGATGATCAAAAAGGTTTCAATTATCCCGAT	Smp_129380	voltage-gated potassium channel, putative	Smp_scaff000022	1131239	1139534	Q2_P29761,Q2_P40237,Q2_P38767,Q2_P28722	ATGTGTCGTTGTGTAACAGATCAGGTAAAAACATTTAATTTTGGATGTTCTCATGGACAACTCAAAGTCAGAATGACCGATCAGCGCATTGTGATTAATGTTAGTGGTCTTCGCTTCGAAACTCATACTGACACTCTAAATCGTTTCCCAAATACACTACTTGGATGCCCTTTCCGAAGAAGCCGTTATTATGATTCTCTTAGAAATGAATATTTTTTTGACCGCAATCGTCCAAGTTTTGACGCAATACTCTATTTTTATCAGAGCGGTGGAAGACTTAGAAGACCTGTAAATGTACCAATAGATGTTTTTACGGAGGAAATAAAATTCTATGATCTAGGGGAAGAAATTTTCGAACGTTATCGTGAAGACGAAGGATTTACTAAAGAGGATATCCAT…
Q2_P41053	1	1	P	0.0365388	0.156404	A	4.94584	0.0397416	P	0.0367506	0.127299	A		Q2_P41053			JAP03422.C	Sm_newGenes_Orth_onlyJapon	SJCHGC03047 protein [Schistosoma japonicum] ||SJCHGC02381 protein [Schistosoma japonicum] ||SJCHGC03144 protein [Schistosoma japonicum] ||SJCHGC02380 protein [Schistosoma japonicum] ||SJCHGC09643 protein [Schistosoma japonicum] ||	CACAAACTCCTTTAAATATCCCATGTAGTTGACATGTAGAATTTGCACAACATGGTGAAA	Smp_147170	hypothetical protein	Smp_scaff000118	996134	996327	Q2_P41329,Q2_P40703,Q2_P41053,Q2_P41348	GTCGTTGTAAATCTGAAGGAGAAAAATGTTCCAAAACAATATTTTCACCATGTTGTGCAAATTCTACATGTCAACTACATGGGATATTTAAAGGAGTTTGTGTAAAATGTTTACCTGAGAAACATTTATGCCTGTCCAGTAGTGAATGTTGTACAAATTCATGTAAATGGTTTCGATGTGTCGAAACAGATTAG
Q2_P40104	1	1	P	1.17292	0.470106	P	4.89308	0.040746	P	1.34692	0.242915	P		Q2_P40104			JAP11444.C	Sm_newGenes_Orth_onlyJapon	none	GAACACGTAAAGCAGGATATATTATAGATGGTATACCAAATAGTTTGGCTCAAGCTAAAG	Smp_194530	expressed protein	Smp_scaff019019	96407	147592	Q2_P34222,Q2_P14337,Q2_P34459,Q2_P14553,Q2_P33725,Q2_P40104,Q2_P14345,Q2_P34235,Q2_P12176,Q2_P31987,Q2_P38685,Q2_P13854	ATGGTTGACACTAGAGATTACCTTGTTAAACATGGCATTCCACAGCTTTTTGAGTGTTTATTGACTGGACTAATGTATCATCGTCCAAATGATCATTTAGACTATTTGCAACAGTGTATTGAAAAAATTAGAGCGAACGGAATGGACAGTGTGCGATGGGATCTATTTCTTCAATCAAAACCCGTTGAGAAATTATCTTTACATACGAAAACAAAAGTTGATGAGGACAGTTCTCAACATGATGCCATTCCTAAAATCGATTCACCTAGATTATGTGTTAAAGAGGACACAGTGGTTATATGCATAATATCTGGGCCAGGTATAGACAGATCCATAATTTCCGAAGAATTGATCATGCATTATCCTAAATTTATTTATGTCAATTTACCGGATTTATTG…
Q2_P14140	1	1	P	0.168352	0.0580088	P	4.88624	0.0400021	P	0.534803	0.104715	P		Q2_P14140			C911858.1	Sm_noMatches_Gb_bothSt	none	CTGTTTCTGAACTAATCAATTATCCTCTATTTCGTCTCCATGTCAATGTTCGTTCGGATG	Smp_167940	expressed protein	Smp_scaff000348	16128	49349	Q2_P14140,Q2_P34014,Q2_P34250,Q2_P14357,Q2_P36248,Q2_P15938,Q2_P05709,Q2_P12863,Q2_P14010,Q2_P30983,Q2_P29434,Q2_P09687,Q2_P25555,Q2_P32688	ATGATGAAGCGCAGCAAACGTACAGTTGTTCAGTCCCCATCATCATCAACACCGACAATCTCAAGACATGGTCTAGATCATTCACCACTATTTTCCCTATGTAACAGAGATTCAGACAACGATAATTCTGCAGAGCACTTTGGATTGCAAGTTTCTCCCTTGTTTTCAAGAAGTCGGCTTTCGTCTGCAATATGTTCCCCTTTAGAAATCGATTCCCAGCCTGCAAAAGGATATTTTAGTTGCATGTCTCCTAACTGTGGTCGCGACACCCCGTCTCCAGATGGTCATGTCTTTAATCCAGACTTGTCTGACCGGTCGATCGGTAAGGGTTACCTAAGTGACCATTTACAGCATAGTCTTTCCTATGCTCGCCGTATGGAGCAACGTGCGCTGCACATT…
Q2_P41329	1	1	P	0.0438565	0.165141	A	4.86412	0.0401901	P	0.0640623	0.108654	A		Q2_P41329			JAP10673.C	Sm_newGenes_Orth_onlyJapon	SJCHGC02381 protein [Schistosoma japonicum] ||SJCHGC03144 protein [Schistosoma japonicum] ||SJCHGC03047 protein [Schistosoma japonicum] ||SJCHGC02380 protein [Schistosoma japonicum] ||SJCHGC02965 protein [Schistosoma japonicum] ||	CACAAACTCCTTTAAATATCCCATGTAGTTGACATGTAGAATTTGCACAACATGGTGAAA	Smp_147170	hypothetical protein	Smp_scaff000118	996134	996327	Q2_P41329,Q2_P40703,Q2_P41053,Q2_P41348	GTCGTTGTAAATCTGAAGGAGAAAAATGTTCCAAAACAATATTTTCACCATGTTGTGCAAATTCTACATGTCAACTACATGGGATATTTAAAGGAGTTTGTGTAAAATGTTTACCTGAGAAACATTTATGCCTGTCCAGTAGTGAATGTTGTACAAATTCATGTAAATGGTTTCGATGTGTCGAAACAGATTAG
Q2_P21085	1	1	P	0.397206	0.466082	A	4.83442	0.0479299	P	0.3181	0.378558	A		Q2_P21085			C804361.1	Sm_Orth_inOther_sp	PREDICTED: similar to denticleless homolog [Strongylocentrotus purpuratus] ||PREDICTED: similar to denticleless homolog [Strongylocentrotus purpuratus] ||Unknown (protein for MGC:114697) [Xenopus laevis] ||Denticleless homolog [Xenopus tropicalis] ref|NP_989402.1| denticleless homolog [Xenopus tropicalis] ||denticleless homolog (Drosophila) [Danio rerio] emb|CAI20732.1| denticleless homolog (Dros…	GTCATAATACAGCAATTCTTTGGACATACCATGTCAGTACGCAGTCTTTCATTTATGCCC	Smp_125760	prokaryotic DNA topoisomerase, putative	Smp_scaff000010	193673	217542	Q2_P39373,Q2_P21085	ATGTCCCCGAGTGTATTCTCATCTGTCAATCAAAGAGAGTTCTTTCGCTTCACGGAAGAAAACCAAAAGAGATTACCTACTATTGGTGTGGAGAATTTTGAATGTCGAAGAAACCAAGCATACCATCTTCATTCAGTCTTAGCTCCGAATTCCCCACCGTTCGCTTGTGACTTTTCTCCAACTCTCACTGATCTCATTTTAATCGCTCAAGAGGATGGCTTAGTCCACCTGTATGACACTTCTGTTACTGGTACCCAAGCTTTTCTCAAACATTATGAAGCACATAATAACGCAGTATTTGATGTTAAGTGGCTTTCATCTGGATCAAGCTTCCTGACAGCCTCCGGAGATCAGTCTATTAGATTAATCGACGCTGAAACAGGTGTCATAATACAGCAA…
Q2_P39686	1	1	P	0.0335625	0.139039	A	4.76614	0.0406603	P	0.0661281	0.0781595	A		Q2_P39686			JAP06536.C	Sm_newGenes_Orth_onlyJapon	none	CGTGGATTATTTAATCGTTTAATCAAGGAGCAAGTTATTAAAGGAGCAGGACCACGAAGG	Smp_169930	conserved hypothetical protein	Smp_scaff000406	67452	89092	Q2_P39686,Q2_P39205,Q2_P38546	ATGGCGACAGCTGTAGCAGTTAAACAGAATATTGGAAATTGGTCAAAAATGTTTCCTAACGAGCTAGGAGTCGAAATCCAGTCCCTAGTTTTTATAAAAAAGCTGTTTGCTGTTGCAGTATCTTATGTTTTGTATTTCAGGGATATTTTTCCTGAATCCGCCTTCCATGACAAACAACTAGAAGGGATCGAGCTAAAGATTTTGAAGGAAAGCTCTATGTTACCTGCTTCTTCTAAAATAGTTTATTGGCTTAAGGGTTGTTTCGATGCTATTGACCGTCATTTTGTAGATTTACATCCCAGCGAATTTTGTGAATATAACATCATTGAATCGTATTGTTTCAGACTTTCTTATGGTCAAGAGAAGCTGTCACTTGATTTGAAAACTGAAAACAAGAGA…
Q2_P41348	1	1	P	0.0349551	0.154418	A	4.64259	0.0413795	P	0.0943591	0.0784968	A		Q2_P41348			JAP11551.C	Sm_newGenes_Orth_onlyJapon	SJCHGC02381 protein [Schistosoma japonicum] ||SJCHGC02380 protein [Schistosoma japonicum] ||SJCHGC03144 protein [Schistosoma japonicum] ||SJCHGC02965 protein [Schistosoma japonicum] ||SJCHGC03047 protein [Schistosoma japonicum] ||	CACAAACTCCTTTAAATATCCCATGTAGTTGACATGTAGAATTTGCACAACATGGTGAAA	Smp_147170	hypothetical protein	Smp_scaff000118	996134	996327	Q2_P41329,Q2_P40703,Q2_P41053,Q2_P41348	GTCGTTGTAAATCTGAAGGAGAAAAATGTTCCAAAACAATATTTTCACCATGTTGTGCAAATTCTACATGTCAACTACATGGGATATTTAAAGGAGTTTGTGTAAAATGTTTACCTGAGAAACATTTATGCCTGTCCAGTAGTGAATGTTGTACAAATTCATGTAAATGGTTTCGATGTGTCGAAACAGATTAG
Q2_P10691	1	1	P	0.645947	0.511894	A	4.60072	0.0468581	P	0.328149	0.321704	A		Q2_P10691			C905050.1	Sm_Orth_inOther_sp	SJCHGC07225 protein [Schistosoma japonicum] ||mitotic cyclin-CYC2 [Paramecium tetraurelia] gb|AAD25399.1| mitotic cyclin-Cyc2 [Paramecium tetraurelia] ||Mitotic cyclin CYC2 [Paramecium tetraurelia] ref|YP_054229.1| Mitotic cyclin CYC2 [Paramecium tetraurelia] ||At2g26760 [Arabidopsis thaliana] gb|AAK92716.1| putative cyclin [Arabidopsis thaliana] gb|AAB95310.1| putative cyclin [Arabidopsis thalia…	TGGACACGCAGAGCTGATGTACATCAACTTAGGCACTTGATACAAAACAATCCTTTAGCT	Smp_047620	cyclin B3, putative	Smp_scaff000121	588104	601086	Q2_P10691,Q2_P24573,Q2_P04991,Q2_P41202	ATGGATCTGGATCGTCGAAACAGCTATCGCCAGTCAGAAAACTCTCATAACCAAGGGAATGTGATTCAAAAATGTAGTGCAATGTATGAAACGAAAAGGCCTCTGGGTGACCGCACTGTTCTGGGAAACTTAACAAATAGACAACGGGACGATTTGGCACGTGAGACATGTATCGGCTCTCACTTCAATCTAATCCACAAAAATGGGAAGTTGTTAAACACAGAAGCTAAATACTCATCGGTAATTTCAACTGCATTGGGCCATAGTGATTTGAACTCAACATCAAGTGCAGATAGTGGTTATGACAGCATAAACACTGAATCGACTGTTGTGGAATCCAAACTTACATCCAAATCGTTAACACAATCACTTTTGTGCTGTAAATCATCGAATTCCGAA…
Q2_P24031	1	1	P	0.984518	0.908655	P	4.56241	0.0418844	P	0.48154	0.102133	P		Q2_P24031			C808380.1	Sm_Schisto_Orth_only	unknown [Schistosoma mansoni] ||SJCHGC09231 protein [Schistosoma japonicum] ||	GCTAGAGAAATTTTGTCAATGTTTATCTGGTCCGTGTTCTTTCTGAACATTTGTCACTAT	Smp_074540.2	expressed protein	Smp_scaff000256	263830	293751	Q2_P24031,Q2_P38232,Q2_P38223	ATGCCTTTCCATATTGGCGACAAAAGCGGTCATTTCGATGCCAACCAAAACAGATTCAATCTTCAAGATCCAGGTTTCGGGCCAAGTGAAGGTGTTTACAATAATCGCATGGACCCTCGATATGGCAATATGAATCCAAACTATTACGGTGGGGTGCCTGGAACATTTGGAGGAAATGGGATGTACGGACAGAACATCTATAATCAGCAACCAGGCTCTCAAGCCTGGAATGCGGGAAGACGACATTTAAATGGCTCGGATTCGGATGACTCTGACATTGATAAACGCAATTTCAGAGGTTCAGGACCGGGTTGGAATCAGGGACGACATGGTTCACATTCAAATCGACGTGGTCACTCTAGCGATCGTGGTTCAAGTTCAGATTTCCGAAGTATCCAA…
Q2_P37080	1	1	P	0.355173	0.430186	A	4.55886	0.0489327	P	0.270804	0.352341	A		Q2_P37080			C917693.1	Sm_noMatches_Gb_bothSt	none	CTACATCATTTGAATCGCTTAGCGTTACTCGGACAAGATCTCTTTGAGTACCTCGATCAG	Smp_047700	ring finger protein 11 (sid 1669) (nedd4 ww domain-binding protein 2), putative	Smp_scaff000121	718287	740941	Q2_P29969,Q2_P10201,Q2_P16752,Q2_P37080,Q2_P27066	ATGTTTGGAGATGACTTGTTTTCAAGCTTTTTACCGGGAAACTTCTTTTCGAATTCGATTATGAGTGATAATCACTTCAGTCGGGCACTCATGGCACATGAAAGAGCGATCAGGCATGTACATCAAGAATTCCAAAGAGTCGCACAAGAAATATTTGATTCTTCAGCGCTACCTAGACAGTTTTTCAACTCGCAATTCAGAGATATTTCTATAATTCCATCTGATCGAGGTACTCAAAGAGATCTTGTCCGAGTAACGCTAAGCGATTCAAATGATGTAGTTGGTAATTCACGCGTGAACAGGCATAGAAATAATGATCCTGTGACATTTGAAAGAACCAGACTACAGTGGTATGACTCGAATACTCGTAGATCATTCTTGCCTGAGCCAACTGCACGT…
Q2_P31059	1	1	P	0.636302	0.507149	A	4.5444	0.0474443	P	0.230928	0.328157	A		Q2_P31059			C906270.1	Sm_Orth_inOther_sp	TPA: endonuclease-reverse transcriptase [Schistosoma mansoni] ||PREDICTED: similar to molybdenum cofactor synthesis-step 1 protein isoform 3 [Danio rerio] ||	TATCGAGTTCTTCAGAAGGTTGTCAACATCATTCCGAATCCATACGACAGACTACAGTGC
Q2_P35979	1	1	P	0.182512	0.0963254	A	4.53387	0.0420802	P	0.48721	0.106508	P		Q2_P35979			C915747.1	Sm_noMatches_Gb_singleSt	none	AATGAGGCGTTCTTCTGTTCGAGATCGAAAAACAGCTCCAGCATCCGCATTGCCGACATT	Smp_144720	hypothetical protein	Smp_scaff000101	448324	462021	Q2_P14516,Q2_P35979,Q2_P34424,Q2_P35419,Q2_P15476	ATGACACATCCTAGCTATAAGTATGTTATTATATCACAAGCTCGTCGGATGAATTGCGCAGTTGGTGGAGCCCATAAGGATGAAAAACTTTTATTTTCGCAAATCTCATGTAGACCTCCAGCTCTACTTTTAGTGGGATCCCTTGGCGATAGCTTGTCAAATAACCTACTGAGGGCAGCAGGAGAATTTACAAAACCATTTTGTGAGTACAAGCCTGGGATTAGTATGCTTCCAACATCGTTGGAAGTGGACTTAAGTGGATCAAAGAAACCAAATTTGAAATGTCTCTGGAAAACTATGAAGAAACAGAATACCTTACAAACGAAGTCTATAGAGCTGGATAAATTGTGTACAAATGAAGAACATACAGTTATGTGTGGAACTATAGAACTAGCTTCT…
Q2_P05542	1	1	P	0.897664	0.475891	P	4.52801	0.04199	P	1.07932	0.58457	P		Q2_P05542			C810276.1	Sm_Orth_inOther_sp	nuclear protein ||MGC68481 protein [Xenopus laevis] ||	GTCTACAAAGCGCTGAGTGTAATTTTCAGCTGTATTTTTAAACCTTGTACATTTTGGCAA	Smp_133910	huntingtin interacting protein-related	Smp_scaff000041	805124	857254	Q2_P33941,Q2_P02133,Q2_P12558,Q2_P14217,Q2_P34100,Q2_P02949,Q2_P02261,Q2_P38365,Q2_P29431,Q2_P09684,Q2_P08403,Q2_P08366,Q2_P28066,Q2_P08741,Q2_P28453,Q2_P05542,Q2_P03977,Q2_P23342,Q2_P08159,Q2_P05576,Q2_P21138,Q2_P14060	ATGGAGTATGACCCGGCTTCACCAACGGATGAGTTAGAGGATTGTTCTCCGTCGCTTGATTTATCAGCTATTCCACTACCAAAATCTGATAATGTGCAATACGTTCAGACGCAGAAATTAACTTCACGTATTACTGGTACACTCGAAGATGTTTACCGTAAGACCCAACCAAAAATGGGTTACAGACAGTCTTCGGAACAAACTGATAGTAATAATCCCTCGAATAGTAGCCCTAATTCATCATCAAACAGCGAAAATCAATCTCCTAGAAAGCTTATTTCACTTAAGCATGAACAGTCGAGTAATAGTAGCTCGACAGATTCTGACTCAAGTCAACATGAAACTAATCATTCAACCGGTGAGGTTAAACGTCGTCACAGTGAGGCTATCCGAAATGAA…
Q2_P07020	1	1	P	1.1605	0.73542	A	4.52409	0.0504832	P	0.703842	0.539442	A		Q2_P07020			C812276.1	Sm_noMatches_Gb_bothSt	none	GGGCTAGTTACCACATTCGTATACTGATCCACATGTTTTTACACACTGTATTCAAATATA
Q2_P41661	1	1	P	0.267663	0.35771	A	4.51963	0.0463477	P	0.223882	0.292219	A		Q2_P41661			JAP09644.S	Sm_newGenes_Orth_onlyJapon	SJCHGC06368 protein [Schistosoma japonicum] ||	AGATCTCTTCAGGATAGCAATCAAAACTGTAGCATGAACAGAGCTTTTGGAATTTCGAGA	Smp_004060	cell division cycle 20 (cdc20) (fizzy), putative	Smp_scaff000005	3666501	3676539	Q2_P41661,Q2_P24711	ATGAACAGAGCTTTTGGAATTTCGAGAGGCAAATCTAATTCTAAAACTCCGACGAGAACTCCATCTCGTGGTGGCCTGGTCTCAGATGATCCAAGCAACTCTTTCAAAAGGACACCTAACTCTTCCATTAAAAAAATACCAACGGTACACGAATGTGATGGTGACAGATTTATTCCTAATAGGTCATCAACAAACATGTGCCGAGCGCGGCATGTAATTCGGAAATGCAACGAAGATCCATCAAATGAAGAGGCTGTTGATTATCAACAAGCTGTAGCAGATAGTTTAAATACTAATGACTGTCCTGGAAGTCGAATCCTCCGCTATAATGCTGCCATTCGAGATAGTGGTAATGTACACTGCCCCACAAATAGCTCAGTATCGACTGTAAAGGGACTC…
Q2_P26525	1	1	P	0.445556	0.396903	A	4.48499	0.0471728	P	0.210528	0.311716	A		Q2_P26525			C812082.1	Sm_noMatches_Gb_bothSt	none	TGAATAGTTGAATAACGGTTGATATATTTTGTTTTAGGACTCGGGAGATTCGTTTGCTGA	Smp_011870	hypothetical protein	Smp_scaff000019	1128719	1129540	Q2_P26522,Q2_P26525,Q2_P06908,Q2_P06904	ATGATTACTACCGGCAGTGCATTAAGCTTAGCAGCAATGATCAGCTTAAAACCAACCCTACTTGTCGTGATGATTATTTCCACCATACAGATTAGTGAAACAGCTGTGGCACCCAATTCTCGTGCATTCAGTTCAAGTTCATGGGGAGGCAATATGTATCTCGTATCCTATCCAGCCTCAGAACATTCACCATACGTGATGGCACGGCAGGATCAGCAAACGAATCTCCCGAGTCCTAAAACAAAATATATCAACCGTTATTCAACTATTCAGTCTAATGTACCGTCCTATCCAATATTTATGCAACCACCCATGAATTCTGATCTCAAACAATCAGCATATTTAGTCGAACAACAACCTGTACAAAGCCACACAACTGTCACGTATCCTAGTGACCAA…
Q2_P05309	1	1	P	0.828685	0.751865	A	4.43924	0.0522168	P	1.55487	0.282335	P		Q2_P05309			C809798.1	Sm_noMatches_Gb_bothSt	none	ATGTAGTCAGGACATCTCACTGAAGAGACTCATCGAATATAGCCAAACTTACAGTCAACC
Q2_P22449	1	1	P	0.583304	0.11736	P	4.43762	0.0425567	P	0.658407	0.149663	P		Q2_P22449			C806250.1	Sm_Orth_inOther_sp	SJCHGC04483 protein [Schistosoma japonicum] ||PREDICTED: similar to cyclin G2 [Strongylocentrotus purpuratus] ||unnamed protein product [Tetraodon nigroviridis] ||	GGACGAGGCATATTCAAGTCTTAACGTTTTATTATCGTTTTATTGAAATATCCTCCCTTC
Q2_P14513	1	1	P	0.223654	0.322107	A	4.39096	0.0462599	P	0.171182	0.279981	A		Q2_P14513			C912607.1	Sm_noMatches_Gb_bothSt	none	TTAGAGCAAACAGCAGCTACTGGTAGCAGTAGTAGTACAACTAATCGTTTTGGATTTTCT	Smp_031020	expressed protein	Smp_scaff000068	49538	66497	Q2_P14513,Q2_P39310,Q2_P34420	ATGGATCAATTTAACGGTCGATCGCATCGATTTTACTCACCCGGTGCCAATGAGATAGATGAAGAAAATGTATATCCACCGTTAGGTGGAGGATTATACAACCATAATCGACTAAATCGAATGACATTTTTCTCAACAACTTCATCAAATTCATCTTTAGCTTCAGGATTATCAGATACAAATTTTATTAATTTAGAGCAAACAGCAGCTACTGGTAGCAGTAGTAGTACAACTAATCGTTTTGGATTTTCTGACGGATTAATAAATCAGGAACATACTGATAATGATAGACAGCATTTAAATGTGGTCCAGACTAACAGTTCTCATAGTTCTTCAAGATTTATATATAATCCATTAAATGTTTACGATGCTGGCGAGAATTTACCACCAGTTGCAAAT…
Q2_P14727	1	1	P	0.604814	0.196305	P	4.37648	0.0433682	P	0.913268	0.583023	P		Q2_P14727			C913051.1	Sm_noMatches_Gb_bothSt	none	TGATCACACAAGCCCGGCAATATTTCCGTCGGCTATTGCAAATAAAGCCCTGGATGATCC	Smp_132900	myo inositol monophosphatase, putative	Smp_scaff000037	162368	172161	Q2_P01582,Q2_P34648,Q2_P14727,Q2_P02588,Q2_P01211,Q2_P30023,Q2_P00848,Q2_P01220,Q2_P19975,Q2_P10249,Q2_P20453	ATGTGGCCCCATTTCTCCGCTGCCGCCTGGACAAAATCACTCATTCATGGACCACCACCATCCGTCGAGGAAAAAGTAGATAATTCTGATGGTTGGGGAGCCCTAGCTCGACAGTGGGTACATCAGCGTAGTAGCCAGTTGCAAATTCAGTCAAGTACAAGTAACGTAGTTTTCAGTGCATCTCAAGTTGACTCCAGCCACCCATTGATCCATAACTCTTTAATATGTGCACAAGAGAAGCCCCTCTCCTCACAAAGTATGTGCCCAGTACCTGAAAATCAGGAAGCTCTACAGAGTTCTTGGTCTTTATTCGAAAATTCCAGAGTCTCGCAAAATTCGTGGTCTACAAGTGGCGGTCACGCATATTTACAGAATTTGTGTACAGCGCCTGGATACCAT…
Q2_P27541	1	1	P	0.673905	0.417833	A	4.34048	0.045912	P	0.594857	0.30031	A		Q2_P27541			C900223.1	Sm_Schisto_Orth_only	SJCHGC07113 protein [Schistosoma japonicum] ||	CAAAATCAGTAATATCATCTATTATTCGCCCAAAATCATCAGCTACACGTTCCCACTTGG	Smp_052160	expressed protein	Smp_scaff000131	1692592	1705180	Q2_P27541,Q2_P36559	ATGAAGGAATCTGTTGGGTTTCAGTATATTGATCGTGATCGGTTACTTTTGGCTGTTCAAGTAGCGAAAAGGGATGTTAGATGCTTATCATCCAGCGAAATTGAAGACGATGGATATATTCCTGAAACGGCTCAAAGTTTCAACAACAATTCCCTTTTATCTCCAGTTGACAATCGTCTTGTTCAAAAACCAACTCAAGTTATTAGAAGTACTGATCAGAAGTATAAATCAATTTTGAGTAAACCTGGAATACTTCCCTCAAGAAATGACTTCTATCAGACTACACGCAAACTTGCAGCTAATACACATTATCAAACACTTGACGACAAAGCGCCAGCTTGTAGTGACTCTCCTCCAATACGGGATACAGATACCTGGACTCCGAATCGCAAACGTGCT…
Q2_P36724	1	1	P	0.574511	0.421001	A	4.32941	0.0475004	P	0.635545	0.353114	A		Q2_P36724			C917107.1	Sm_noMatches_Gb_bothSt	none	CATTTAAATCAGTTGTGGAACTAATCAAGACTAGCAAATCGTTTTTCACTAGCTGACATC	Smp_035260.3	epidermal growth factor receptor kinase substrate eps8-related protein	Smp_scaff000078	1234193	1257739	Q2_P20862,Q2_P01915,Q2_P17973,Q2_P36724,Q2_P07754,Q2_P16451,Q2_P28505	ATGAATGGAAATAGAAACAATTCCAGACATTTAAAAACGTATAAAGTACAACACCTGCGAACATTTGAGGTTACTCCTACAAATGTATTACCAAACACACAAACTGCTGTCGACTTACTGTTGGAAGGATGTTATACATATGTACGTAGTTTTAATATGTCAATCGATGACAATGATGGTGAACCATATCTCATTCTAAGTGATCCACGTAATGGAAATGCTGAAGTTGAACGTTTCCGAATTGGTCGTATACTTTATCCTCGCTATCGAATAACTCCCCCAGATGTGTGTCCAGTAAACAATCTACTCACATTCACTATCAAAGCTGGTTCAATGGACAATGGACGTCCAAGACGTAACGAAATACATTTATTTCAAGTTTTAACTTGTCCTGCTCAA…
Q2_P40325	1	1	P	0.019342	0.0505889	A	4.32717	0.0432855	P	0.306992	0.0542138	P		Q2_P40325			JAP04072.S	Sm_newGenes_Orth_onlyJapon	none	CTCAAATGTCCCTTATCCTCCAATCACTGAATTTTCTGGAAATTGTGGATGAATGTATAT	Smp_026400	thyrotroph embryonic factor related	Smp_scaff000053	14020	14982	Q2_P32715,Q2_P40325,Q2_P38839	ATGATGCAGGTGCCGTTTGAAGGTACATCTCTGGACCTACACTCAAATCTTCAAATCCGAGATGCATGCCAACTCAATACGCAAGTTGGAGGCTTTCAAAATATTCATCCTTCATTTTCTTCTTGCATATATCCATCTCTCGAGCAAACGATAAATTCAGTAAACACTGATGCTTTCAAGAAAGAATACACCTACGATACAGAACTTCAAAGGCAGATTCTTCCCTCTCTTACACTAAATAACTTTGGCTTGCATCACTCTGCTTCTAGTCCCTTAAATCCTATGCCTCCCATTACGTACTCACCTGGAGTTTGTTCACATCCATACCTTCATCAGACGTTTTCGAATTCTGATTCACCATCTGCCTCAAATGACGTACAGGATCATATGATTTGTCCG…
Q2_P39205	1	1	P	0.515865	0.194218	P	4.32658	0.0439751	P	0.0713437	0.194204	A		Q2_P39205			JAP01596.C	Sm_newGenes_Orth_inOther_sp	SJCHGC04865 protein [Schistosoma japonicum] ||PREDICTED: similar to HORMA domain containing 1 [Strongylocentrotus purpuratus] ||novel protein [Mus musculus] emb|CAI25203.1| novel protein [Mus musculus] ref|XP_897682.1| PREDICTED: HORMA domain containing 2 isoform 2 [Mus musculus] ref|XP_913182.1| PREDICTED: similar to HORMA domain containing 2 isoform 4 [Mus musculus] ||Nohma [Mus musculus] dbj|B…	TCCGGATCTGTGAAATCTACTAAATCAACACAAGAAGATGAGAGCATCCATGAACTTTCG	Smp_169930	conserved hypothetical protein	Smp_scaff000406	67452	89092	Q2_P39686,Q2_P39205,Q2_P38546	ATGGCGACAGCTGTAGCAGTTAAACAGAATATTGGAAATTGGTCAAAAATGTTTCCTAACGAGCTAGGAGTCGAAATCCAGTCCCTAGTTTTTATAAAAAAGCTGTTTGCTGTTGCAGTATCTTATGTTTTGTATTTCAGGGATATTTTTCCTGAATCCGCCTTCCATGACAAACAACTAGAAGGGATCGAGCTAAAGATTTTGAAGGAAAGCTCTATGTTACCTGCTTCTTCTAAAATAGTTTATTGGCTTAAGGGTTGTTTCGATGCTATTGACCGTCATTTTGTAGATTTACATCCCAGCGAATTTTGTGAATATAACATCATTGAATCGTATTGTTTCAGACTTTCTTATGGTCAAGAGAAGCTGTCACTTGATTTGAAAACTGAAAACAAGAGA…
Q2_P13472	1	1	P	0.376254	0.136596	P	4.31768	0.0437327	P	0.520017	0.137578	P		Q2_P13472			C910489.1	Sm_noMatches_Gb_bothSt	none	GATTCTACTAATTCTCTAAGTGTTAATGAAGTGCATTTAAAGGCATCGAACGCTGAAATG	Smp_176000.1	myosin V, putative	Smp_scaff000612	223160	267006	Q2_P21775,Q2_P13472,Q2_P33320,Q2_P12278,Q2_P23482,Q2_P31097,Q2_P39099,Q2_P04086,Q2_P32085	ATGGAATCTCGGAAAGTGCGAAGATCATGGTTCGGTACAAATAGAAATCCTTTGTGTATAGCGTCTCTGGATCGAGATCAACCCCTAACAGTTGCGCAGTCTTATCTTATTAAGGAGCAGTCGGAATCTGACCAGATCACTACGCAAGATGAAATTGCGAGTGGGACAAAATCACCTAGTAGCAATTCTGAAGTGACTTTACATGGAGATGAGAATGAAGTTCCTTTCACAGTAAACGTCTCTGACACTCTCTCTGTATCCTTATTCTCAAGAAGAGCTGTGGTAGATTTCGGCACGACCAACTTTACAGGAAAGTCACTGAGTCGTTTCTTGCTGTTAGTAAACCACTTAGATGAGGAGCAATCAGTAATGATTCAACGTAGTCCTCCCGAAAACGAA…
Q2_P36559	1	1	P	0.468336	0.22476	A	4.2805	0.0447643	P	0.465741	0.181557	A		Q2_P36559			C916843.1	Sm_Schisto_Orth_only	SJCHGC04726 protein [Schistosoma japonicum] ||	CTACATCGTCAGTTATTGCAATCAAAAATCAGACGAGATGTAAACGCTAAAAACATTTGG	Smp_052160	expressed protein	Smp_scaff000131	1692592	1705180	Q2_P27541,Q2_P36559	ATGAAGGAATCTGTTGGGTTTCAGTATATTGATCGTGATCGGTTACTTTTGGCTGTTCAAGTAGCGAAAAGGGATGTTAGATGCTTATCATCCAGCGAAATTGAAGACGATGGATATATTCCTGAAACGGCTCAAAGTTTCAACAACAATTCCCTTTTATCTCCAGTTGACAATCGTCTTGTTCAAAAACCAACTCAAGTTATTAGAAGTACTGATCAGAAGTATAAATCAATTTTGAGTAAACCTGGAATACTTCCCTCAAGAAATGACTTCTATCAGACTACACGCAAACTTGCAGCTAATACACATTATCAAACACTTGACGACAAAGCGCCAGCTTGTAGTGACTCTCCTCCAATACGGGATACAGATACCTGGACTCCGAATCGCAAACGTGCT…
Q2_P24573	1	1	P	0.142061	0.12873	A	4.22442	0.0442435	P	0.292278	0.0870391	P		Q2_P24573			C809081.1	Sm_noMatches_Gb_bothSt	none	CGTGCTTTGTTTGTACAAATCTTATTCGTCGTTCTAATTAGTCACTACCATTAGTACTCT	Smp_047620	cyclin B3, putative	Smp_scaff000121	588104	601086	Q2_P10691,Q2_P24573,Q2_P04991,Q2_P41202	ATGGATCTGGATCGTCGAAACAGCTATCGCCAGTCAGAAAACTCTCATAACCAAGGGAATGTGATTCAAAAATGTAGTGCAATGTATGAAACGAAAAGGCCTCTGGGTGACCGCACTGTTCTGGGAAACTTAACAAATAGACAACGGGACGATTTGGCACGTGAGACATGTATCGGCTCTCACTTCAATCTAATCCACAAAAATGGGAAGTTGTTAAACACAGAAGCTAAATACTCATCGGTAATTTCAACTGCATTGGGCCATAGTGATTTGAACTCAACATCAAGTGCAGATAGTGGTTATGACAGCATAAACACTGAATCGACTGTTGTGGAATCCAAACTTACATCCAAATCGTTAACACAATCACTTTTGTGCTGTAAATCATCGAATTCCGAA…
Q2_P39734	1	1	P	1.51513	0.154426	P	4.1786	0.0444526	P	0.585049	0.12968	P		Q2_P39734			JAP07269.C	Sm_newGenes_Orth_onlyJapon	none	CATTGAAAACTACAAGTTGGAGTAAAGGCAAACCAATGATTTTACATCGGGCATTTGCTG	Smp_134130	zinc finger protein, putative	Smp_scaff000043	325614	360597	Q2_P38518,Q2_P40670,Q2_P39816,Q2_P38584,Q2_P41213,Q2_P39734	ATGGTTTGTTCACCTGGATCCCAAAGATCTGTAAGCCGAAGTACAGCCCGCACTCATAGCGCAAGCCGAAGTCGATCTAGAAGCGGCAGTATTCGACGGAGTTATACACACTCGAACCGTAGCCGATCAGCAACTAGATCATTTTCTAGACGCAGTTCCCATTCACGTCGGAGCACTAGGTCCAAAAGTCATTCCAACTATTCTCGTTCACGTTCTGGCAGTCGACGTTCCAGATCATGGTCTAGATCACGTTCACGCTCTCATGATCGGTCAGCTTACTCGTCGCGTTCACGTTCTGCTAGTCGTTCCAGATCAAGATCTTATCGTAGTCGAAGAAAATCGTTTTTTAGAAGTAGAACAAGGAGTTGTTCGTATCACTCAGTTCGTTCACGATCACAC…
Q2_P18745	1	1	P	1.2336	0.448062	P	4.17485	0.0470534	P	1.0437	0.83615	P		Q2_P18745			C801192.1	Sm_Orth_inOther_sp	TPA: endonuclease-reverse transcriptase [Schistosoma mansoni] ||PREDICTED: similar to molybdenum cofactor synthesis-step 1 protein isoform 3 [Danio rerio] ||SJCHGC04778 protein [Schistosoma japonicum] ||reverse transcriptase [synthetic construct] ||PREDICTED: similar to reverse transcriptase family member (4F322) [Strongylocentrotus purpuratus] ||	CGTGGAGAACCACTACATCCACCGTCAAGAAGCTACAAGTATTTATATACAGTTGTCTAC
Q2_P16188	1	1	P	1.32436	0.224857	P	4.1729	0.0444875	P	0.664241	0.163437	P		Q2_P16188			C916568.1	Sm_noMatches_Gb_bothSt	none	GGCAAGAAACAGAATGATACTTTGAAGTTTGGACTTAACAAAAGCCACAAACTCTACATT
Q2_P01870	1	1	P	0.11183	0.197363	A	4.1513	0.0451418	P	0.657547	0.202283	P		Q2_P01870			C804002.1	Sm_noMatches_Gb_bothSt	none	GTAGAAAAATCGACTGATGGAATTCAAGAGGATCAAAGTAATGTGAAGTTAAAGCCCAAT	Smp_170870	rgs-gaip interacting protein gipc, putative	Smp_scaff000418	67542	188089	Q2_P14673,Q2_P34576,Q2_P11404,Q2_P20815,Q2_P29259,Q2_P09525,Q2_P01870,Q2_P31191	ATGATACTGCATCTGGCATTAGTTTATGGGAGCATCCCATTAGATAGACACTTTCGGGATTGTGTTGTTAAAGCCCGTCAAAAGAAACAAGATGCCATTGATACAACAAGTAGTTCGGACAGAATCCCTCATGATAAATCTGTAGAAGCTGGTTGCATCGTGTCAAATAGTTCATCGCGTCCCCTTTCGAAACCATCCACAAACAACAAAGAGGCACCAAAGGGATATACACCAACCCGTTCCAATCCACATGAAGGAAAACTGAATACAAACACTTCCAAAAAACTCACAGAAAAACATGGAAACAATAGTCAACTCTCTACCTCTGCTCTTGCTGAACCTCGCTTTCAATGTCCAGTTGTTACTACTAAAGATGGTGATCATCTGCCAGTTACAGAT…
Q2_P37699	1	1	P	1.74858	0.113287	P	4.14484	0.044628	P	0.399491	0.0745106	P		Q2_P37699			C919015.1	Sm_noMatches_Gb_bothSt	none	GAAAGCGTTAATTCAATGTAATACTGAAGTTGGGAAAAAGTTGGCACTTATCTTACTGGC	Smp_145400	dynein heavy chain, putative	Smp_scaff000103	1485838	1488740	Q2_P17309,Q2_P38428,Q2_P37699	ATGGAAATTCCTTATACGAATTTGACTATTCCAGGCAATAAAACTAAATGTTTGTGTCATAATGAATCAGTTTCAAAATCAGATTTAGATCATATAAATCAATTATCTGATCAAATTATTAATCCACAATTTCGTAAAAATGCTATCATTAACATTTGTAAATCAATTGATGATAATACATTGGATATAGGATATTTTATTTATTCACGTCCTGGTATAATAGCTGCATTACTTCTAGAAATTGTACAACATTATCCAACTGATAAAAGTATATCATTTTCCTCAGAATCATTTGAAAATCCTGTATGGCATAAGATGTTATTTGGATTATGCTTTTTTCATGCACTAGTTCAAGAACGACGTAATTTTGGTCCACTTGGTTGGAATGTTCCTTATGAA…
Q2_P25496	1	1	P	1.19218	0.566751	P	4.04752	0.0495624	P	1.55569	0.201737	P		Q2_P25496			C810331.1	Sm_noMatches_Gb_bothSt	none	ACGTTATTTTCTGTCTCGGCATAGGCTAGGAGAAGGGCGCGTTGAAGATCAGTTAGTTTC	Smp_096010	DNAj homolog subfamily A member, putative	Smp_scaff000589	141367	154608	Q2_P18489,Q2_P05594,Q2_P24693,Q2_P24088,Q2_P04568,Q2_P25496	ATGCGCTACGGCATGGCGTTTAAGGGCGTCTCGCTTATGCACAAGTTGGCCGGTGCCTCAAAGTTTAATTTTAGGAATTTTTACACTTCAGTATCATTACTGAAAGACTACTACAGTATATTAGGAGTCAGCAAATCAGCTAGTCAGTCTGAAATTAAAAAAGCTTATTACCAGCTAGCCAAAAAGTATCATCCAGATGTTAATAAGAACGACAAGTCGGCGGCACAGAAGTTTCAGGAAGTTAGTGAAGCATATGAAGTTCTAGGAGATGAAAATAAGCGAAACCAGTATGACAAGTTCGGGTCAGCATCAACGCAAAACAACTTCGGAGGTGGTCAGTCACATGGTTTTGAGTTTCACTCCAACATAAACCCTGAGGAATTGTTCCGGCGTATATTT…
Q2_P01748	1	1	P	0.154053	0.0339781	P	4.01316	0.0456218	P	1.32955	0.21445	P		Q2_P01748			C803780.1	Sm_Orth_inOther_sp	SJCHGC09414 protein [Schistosoma japonicum] ||Karyopherin alpha 2 [Homo sapiens] ||KPNA2 protein [Homo sapiens] ||hypothetical protein [Pongo pygmaeus] ||unnamed protein product [Macaca fascicularis] ||	CGGTGACTTTCGATTTTAACTTAGAAGTTACTTCAACACTAACTTCACATCCAAATCATC	Smp_174910	importin alpha-related	Smp_scaff000590	127981	164379	Q2_P01748,Q2_P32229	ATGGCGTTTGTTACTAGTGAACATGAACAGTCCGATGATCTCTTCAGGCTGTGTGCTAAATTTGTTTATTCAGATTCACATTTCTTGTTGGCTGCTAAGTCTGGTAATTTGACTGGCGTGATGGAAAGATCCCGGTTATATAAAAACAAAGATAAGGATGCTGAGGAACTCCGGAGGCGTCGTACTGATCAGTCTGTTGAACTTCGCAAAGCTAAGAAGGATGAACAACTTCAGAAGCGAAGAAACATACTACTGACTGAATTAGATGAAACCTCACCCTTGAAAGAAAAGCAAGTTGACACTCCTGAACACGTTAACTACGATGCGGTTATCCGTGATATGCAGTCAAATGATCGGGTCATTCGATTCAAAGCAGTTCAACTCTGCAGAAAAACTTTG…
Q2_P20999	1	1	P	0.214514	0.0416731	P	3.99799	0.0457469	P	1.05554	0.683944	P		Q2_P20999			C804244.1	Sm_Schisto_Orth_only	SJCHGC09795 protein [Schistosoma japonicum] ||	TTTCAAAAATACCAGTCCGCTCCCTGATGCTATAAATTAAATTCCACCCCTTCGAAAAGA
Q2_P35954	1	1	P	1.73835	0.115095	P	3.99328	0.0458594	P	0.424303	0.0824325	P		Q2_P35954			C915713.1	Sm_Orth_inOther_sp	SJCHGC07158 protein [Schistosoma japonicum] ||PREDICTED: similar to RUN domain containing 1 [Apis mellifera] ||Hypothetical protein CBG08133 [Caenorhabditis briggsae] ||ENSANGP00000004077 [Anopheles gambiae str. PEST] ref|XP_309632.2| ENSANGP00000004077 [Anopheles gambiae str. PEST] ||Hypothetical protein T19D7.4 [Caenorhabditis elegans] ref|NP_508136.1| T19D7.4 [Caenorhabditis elegans] ||	CCTTGGCTAAGAATGATCTTTCGAAATCATGTCTTTGTTCAATCTATATATGAACCATGG	Smp_158390.1	expressed protein	Smp_scaff000213	369931	417702	Q2_P32101,Q2_P12295,Q2_P35954,Q2_P06344,Q2_P30036,Q2_P25881,Q2_P24974	ATGGACACCTCTTGGTGCAAACAGAATCATATAGATAATGAATTTGACCATGAGTCTGAATTATCTCGCCTAGCCATAGAAAATGAGCACCTTAACAGCTTGTTGATGGCTTTTACTTCTCACATCGCCCAGGTGCAATTTCGTCTAGGGCAAGTAATAAATGCTGAGTCTGATAGCAGAGAGCTCATGCTTAAATCTCTCGAAGAATTTGCTTCCAGAGGAATCCCTGACTTGCAGTCGCTGGCGGAACAATGCGGTAAACTATCTTCGGAATCCAAAGCATATACTTCAAGTTTAGATGGACGACCTCAGAAAATGATTGAACAGCTGAAAAGACACCTTGATGACCTAGAAAGATTTGCTTATGAGACTGGTGAACAAAGTGAACCACCAACTCAG…
Q2_P38219	1	1	P	0.0834187	0.0414756	P	3.98963	0.0458254	P	0.251766	0.0479919	P		Q2_P38219			C920711.1	Sm_Schisto_Orth_only	SJCHGC08787 protein [Schistosoma japonicum] ||	GATGATTTTGTTAGCTGCATTGACCGGGATTAATTTAATTGCAATATGGAGAAAATGGTC	Smp_129920	sodium-dependent neurotransmitter transporter, putative	Smp_scaff000024	1044969	1059952	Q2_P38219	ATGAGTAGGCAGCGTGGAGCGGTAAGATATGGTACGATTATTCCGATGTTAAACAATTTAGTCAGCTTTATAAGTTCGATTACAGTGTTTTCCACTGTGTTTTCAACACTAATACAAAATACACCTACGTTGACGCGTTTAGGGATTGTAAAAATTATGCAGTTAACTGGACCTGGCAGTACTGGATTAACATTTATTTGGTTTCCAGTTTTATTTGAGAGTTTGGGCATATTCGGAAGAATATTGTGTCTGTTGTTTTTTGTTTGTCTCACTGTTGCTGGATTAAGCACTACTATTTCAGATTTGGAAGTTTACACAATGGTATTGGATGACTGTGGAGTTAATCACAGAAAGTCTGTTGCAATCGCTTTAATAGCAAATATATTAGTTGGACTACCA…
Q2_P05391	1	1	P	0.0717825	0.0481407	P	3.96603	0.0460261	P	0.524392	0.098976	P		Q2_P05391			C809969.1	Sm_noMatches_Gb_bothSt	none	GGCTGTGATCAGAAAACGTCCTACTTTAAATTCACTTGATTCAGTATTGAAATCTCCAAA	Smp_171370	serine/threonine-protein kinase chk2 (cds1), putative	Smp_scaff000423	36838	54007	Q2_P32216,Q2_P31628,Q2_P11828,Q2_P25246,Q2_P41192,Q2_P39770,Q2_P40571,Q2_P05391	ATGGCTGACCTTCCTCCTACTCAGGATATTGACGAAACACATGATTACATATCACAGACAGTCGACTCCTCCATAATTTGGGGAAGATTGCTCCCCTTGGATAGCAGGTTCCCTTCAATTGGTTTGGAATCAATGAGTGACAATCCTCTGGTTTTTATACATGACCTTAGCAGCAATGGGACTTTTGTCAATGGATCAAAAATGGGACGTGGCAAGAAGCAACCGTTAAATAACAACGATGAGATCTCAGTATCTCTAAAACATTTAAAATGCTTTATATTTTCTGAATCCAGCTCCGCTCGTTCCCTCTATCCAGCTGAAGTGACAGATAAATATACTGTTTCAAAGCATATTGGACGAGGTGCCTTTGGGGAAGTTAGGTTAATCTTTGATAAGGAG…
Q2_P22109	1	1	P	0.0467699	0.0221072	P	3.9546	0.046108	P	0.467662	0.0831123	P		Q2_P22109			C805798.1	Sm_Orth_inOther_sp	SJCHGC02339 protein [Schistosoma japonicum] ||cyclin B1 [Rana dybowskii] ||cyclin B [Helobdella triserialis] ||cyclin B2 [Rana japonica] sp|O93229|CGB2_RANJA G2/mitotic-specific cyclin B2 ||cyclin B2 [Rana dybowskii] ||	TCTATTTGTCGATTCCAACTCCGTTAGTATTTCTGCGTCGTTTATCAAAGGCTGTGGATG	Smp_082490	cyclin B, putative	Smp_scaff000323	383432	384847	Q2_P32366,Q2_P11966,Q2_P22109	ATGTTGACTCGCAGCCGTTTCGGTGTCTACGCTAATGAAAATGCTGTCGTTGGCGTTAAGGATAATCTCGTCCAAAAAGTCAAAACCACAGGTGTGTCAACGCGATCACGCGCAGCCCTAGGTGATATTAAGAATAAGGCTGCTAGTATCTTGCCAAAAGAAGTTGGGAAACCAAAAAGCTTAAAGGATGAAAAATGTTTGGAACCAAAAAAAGAAAAACAACTCGACATGAGTATCGATGATTTAAGCTCTGAAGTTAAGACTCAAAATGAAACTGATCAACTCAAGGAATTTCGAGCCAGTCGAAGACTCATCCGTTCAGAATGTTTAGCGTCTCAGATGGCAGAAGAATTTTTGGAGGTTGACCGAAACGACTATGGCGACGCTGCTTCAGTTTAC…
Q2_P04180	1	1	P	0.203146	0.066366	P	3.93979	0.0463041	P	0.967295	0.798873	P		Q2_P04180			C807841.1	Sm_Schisto_Orth_only	SJCHGC05069 protein [Schistosoma japonicum] ||SJCHGC07014 protein [Schistosoma japonicum] ||	AGGCCAGCGCTGTCTACCGGGTAGGTGCAGATGAGGGATCTAAGACTGAAATACGCATGC	Smp_179320	eukaryotic translation initiation factor 2c, putative	Smp_scaff001898	10827	17415	Q2_P41478,Q2_P03122,Q2_P22370,Q2_P21398,Q2_P27370,Q2_P04180,Q2_P22304	ATGTCAGATAGAGGTTTCTATGGTCCTCCGCGCGGACGTGGTTCATCCACTGGTCGAGGGGCTCCTCGTGGTCCTCATGGACCATCATATAGCATTTATGAATATTTAGGCAATACTCCAAGATTAGTGATTACACCATTGACAGATCGATGTTATCGAACACTTATGGGTGCATTGAAATTAAATTTAGGTGGTGCACCAGAAGGACCAGCAGGAACTGGGAAAACGGAAACATGCAAAATCGTTCTGAACAAAAGTTCGTCAAATTCTTCGAGATCTCATGCTCCTCCCGGACAGAATGCTGCATATTCGTCTTCCGAAACTATTTCAGAGGCAGCTCGTCAGAAAAAAAGTCACCCAATAAAAAGGCAAATATGTGATCTTTCCGAGGATATATCT…
Q2_P00471	1	1	P	0.680571	0.536227	A	3.91176	0.0539497	P	0.767663	0.528263	A		Q2_P00471			C801376.1	Sm_noMatches_Gb_bothSt	none	CGGGATGTGACTGAGAATTCCCACTCTCTGGTTTAGAGCAAAACTCCCCCATAGTTGAAC	Smp_163290	nuclear receptor co-repressor related (ncor)	Smp_scaff000262	235056	272534	Q2_P39383,Q2_P28185,Q2_P00471,Q2_P34377,Q2_P13555,Q2_P33408,Q2_P00728,Q2_P20197,Q2_P11207,Q2_P30994,Q2_P11038,Q2_P30831,Q2_P30877,Q2_P11092,Q2_P08034,Q2_P08479,Q2_P18823	ATGGGGGAGTTTTGCTCTAAACCAGAGAGTGGGAATTCTCAGTCACATCCCGGTGTTTCTCCTGTTGGTACTCAACATACTAGGTCAAGGGAAAGCAATGTCCCAAATGCTTCAACAGCAACAGCTGGCTTTCTATCTAATATGTGTGATACAATATCCCGCTTACAATCCGAAAGCCATTTACCTTCGAATGCCCCACCACCAGGTTTGCGGATTGCCCCCAGCCCTGAGCAGGGTTATGCCAGTAGTATCAATCGGAATGGGAGGTCTGAAAGTTTTCCAAGTGGAGGTCCGGTTCTCACAACTGGGCCTCATGCAGGGTTGTTGACTCCGGAAGACATGCTTGCTGCAGCACAAATTTGTAGCCATCTAAGTCAGTCACAACTCAACGCTCTGGCA…
Q2_P39373	1	1	P	0.0849927	0.140815	A	3.90605	0.0467717	P	0.387943	0.0933333	P		Q2_P39373			JAP02535.C	Sm_newGenes_Orth_onlyJapon	SJCHGC05266 protein [Schistosoma japonicum] ||	CCTTTAGGTTGTTATTCTTTGAACTCTGCCAATCGTAGTCCATTTATTAATACTCCAACA	Smp_125760	prokaryotic DNA topoisomerase, putative	Smp_scaff000010	193673	217542	Q2_P39373,Q2_P21085	ATGTCCCCGAGTGTATTCTCATCTGTCAATCAAAGAGAGTTCTTTCGCTTCACGGAAGAAAACCAAAAGAGATTACCTACTATTGGTGTGGAGAATTTTGAATGTCGAAGAAACCAAGCATACCATCTTCATTCAGTCTTAGCTCCGAATTCCCCACCGTTCGCTTGTGACTTTTCTCCAACTCTCACTGATCTCATTTTAATCGCTCAAGAGGATGGCTTAGTCCACCTGTATGACACTTCTGTTACTGGTACCCAAGCTTTTCTCAAACATTATGAAGCACATAATAACGCAGTATTTGATGTTAAGTGGCTTTCATCTGGATCAAGCTTCCTGACAGCCTCCGGAGATCAGTCTATTAGATTAATCGACGCTGAAACAGGTGTCATAATACAGCAA…
Q2_P32715	1	1	P	0.0328859	0.151763	A	3.89289	0.0467352	P	0.27195	0.0631199	P		Q2_P32715			C909489.1	Sm_Schisto_Orth_only	SJCHGC03731 protein [Schistosoma japonicum] ||	TTAATTTCACCAGTAGTTCGCCTGGTATCGATGACAAACCAGTGTCATTGAGTACGAAAG	Smp_026400	thyrotroph embryonic factor related	Smp_scaff000053	14020	14982	Q2_P32715,Q2_P40325,Q2_P38839	ATGATGCAGGTGCCGTTTGAAGGTACATCTCTGGACCTACACTCAAATCTTCAAATCCGAGATGCATGCCAACTCAATACGCAAGTTGGAGGCTTTCAAAATATTCATCCTTCATTTTCTTCTTGCATATATCCATCTCTCGAGCAAACGATAAATTCAGTAAACACTGATGCTTTCAAGAAAGAATACACCTACGATACAGAACTTCAAAGGCAGATTCTTCCCTCTCTTACACTAAATAACTTTGGCTTGCATCACTCTGCTTCTAGTCCCTTAAATCCTATGCCTCCCATTACGTACTCACCTGGAGTTTGTTCACATCCATACCTTCATCAGACGTTTTCGAATTCTGATTCACCATCTGCCTCAAATGACGTACAGGATCATATGATTTGTCCG…
Q2_P16787	1	1	P	0.565593	0.213288	P	3.88844	0.0476273	P	0.40414	0.143069	P		Q2_P16787			C917757.1	Sm_noMatches_Gb_bothSt	none	TTACAGCTACGGTTTGATCTGGAAATGGGATGTAAGAGATCTCCGTCACGCTCTCTACCT	Smp_029470	thimet oligopeptidase, putative	Smp_scaff000062	1047088	1064577	Q2_P18878,Q2_P16787,Q2_P37117,Q2_P00517	ATGTTTGTTGCTCCTGGTTGTCTCCTTAAGTGGTCTGGTTCTGTGAATGATATTGTTGAGAGAACATCAACCCTAATCAGTAATGCCATTTCAGTATATGACAGAGTGGGATCATCCGGACCTGCTACTTTTGAGTCAGTTGTCCTACCTATGTCACTGTTTGAAGCTGAATACCAAACGGAAAAAAATGCCATCGACTTCCTTCAACATATATCTCCTTATAAAGCTATAAGAGACGCCAGCTGTGATGCCACTCGTAGACTTTCTGATATGGAAGTTGAATTAGAAATGCGGAAGGACGTATTTGAAAAGTTTGTTTCCGTTCAAAAGAATATAGATTCATCATTCTCCGGTGAATATCGTCGTTATGTAGATAGAAAAGTTCAGCTCGGTCGGAGA…
Q2_P39573	1	1	P	1.01298	0.97917	A	3.87322	0.0608371	P	1.62297	0.261738	P		Q2_P39573			JAP04688.C	Sm_newGenes_Orth_onlyJapon	hypothetical protein [Schistosoma japonicum] ||	CTGATTCACTAGGTTCACGAAACCATTGTTTATTAGGATCATTAAGGGATGGATCATTTT	Smp_133510	aldehyde dehydrogenase, putative	Smp_scaff000040	6302	60791	Q2_P13934,Q2_P20224,Q2_P13094,Q2_P01156,Q2_P19870,Q2_P33680,Q2_P13810,Q2_P39573,Q2_P33182,Q2_P13341,Q2_P11977,Q2_P31796,Q2_P28489,Q2_P08780,Q2_P09578,Q2_P29320,Q2_P05332,Q2_P36747,Q2_P25488,Q2_P05570,Q2_P32941	ATGTCGGAAGATATCGAAAAGATCACGTCTGTTTTACGCAAAGGGGTCACTGAAGGCGTTTTGAACACCTTAGACTCACGTAAATGTGCCATACGAAATATTCTCAAGTTGTTCTTGGAGAACGAGGAAAGCATTGTTAAAGCACTAGAGGCAGATCTTCGCAGGTGTCGAACTGAAGCTATTTTCACAGATGTAGACACTTCAGTAGGTGAAGCACAAATAATGCTTTCTAATATTGATTCATGGTTGAGGGAGGAGTCGGTCCCGTCGTCATTCATCACTTTAATGGATACAGTAACTATTCAAAAGCAGCCATACGGTGTGGTTTTAATAATGAGTCCTTGGAACTTCCCCTTCATTTTATCCTTTCAGCCTCTAATCGGTGCAATCGCTGCTGGG…
Q2_P11167	1	1	P	1.50129	0.240483	P	3.87184	0.0503332	P	1.56256	0.184294	P		Q2_P11167			C906066.1	Sm_noMatches_Gb_bothSt	none	CTCGGAATGGGATTGACAGTTGTTAGTTTATTGGTAAGTGTTTCACAGTATCTTATTTCT	Smp_138300	expressed protein	Smp_scaff000063	455309	467328	Q2_P15670,Q2_P11167,Q2_P30956,Q2_P35694	ATGCATACAATCAAACAAACTAATGCAAATATACCTTCACGTATCATTGGTTTATTGCTTTGTTTACTGATCACTTTGTTCGGTGCAGTTTTAACCGGTTTTACAGGTCATATACTTGTTGCTTTTGAACAAATCAGCGAAATATTTGGAAGATATGTATTATTTGGTGGAATTTATGTTATACTAACATGTGGTATATTCATTGTATTGGTTGGTTTGCTTGGGTTTTTCAGTTTCATACATCCAAATCGATGTATATCTATCACGACTTGCGTTGGTGTAATTGTTCTCATTGTTATTACTACTTGTACATCATTGATTGTTTATATGTATCCTAAAACTATGACAAATTTGATATATTATCGAATGATCAAAACATTTCCAAATTATGGCCAAAAT…
Q2_P01739	1	1	P	1.17307	0.422984	P	3.86675	0.0476167	P	0.826973	0.374731	P		Q2_P01739			C803760.1	Sm_Schisto_Orth_only	SJCHGC04193 protein [Schistosoma japonicum] ||	CGATAATAATCGTAGTATCCGAATGGGGACTTTAGGACCATTATATAGCCTGTTTGGACA
Q2_P36059	1	1	P	0.182932	0.289664	A	3.86665	0.0498011	P	0.838965	0.505641	P		Q2_P36059			C915857.1	Sm_noMatches_Gb_bothSt	none	TCAGTATTACGTCACAACTATTTTCACTTCCAACTGTCTCTGAGTTACGAAACTGTTTTG
Q2_P16013	1	1	P	0.112042	0.0305539	P	3.86496	0.0468883	P	0.606039	0.125297	P		Q2_P16013			C916230.1	Sm_Orth_inOther_sp	hypothetical protein [Gallus gallus] ref|NP_001006536.1| CDC20 cell division cycle 20 homolog [Gallus gallus] ||LOC398044 protein [Xenopus laevis] ||fizzy1 [Xenopus laevis] ||Cdc20 [Branchiostoma floridae] ||PREDICTED: similar to Cell division cycle protein 20 homolog (p55CDC) [Canis familiaris] ||	CGATGATTATGTCCTGTCCATCTTTTCCACATGTTTATATGTCAGGTTTTCAGTGTATAA
Q2_P25591	1	1	P	0.112964	0.0295696	P	3.85481	0.0469784	P	0.970527	0.81453	P		Q2_P25591			C810559.1	Sm_Orth_inOther_sp	unnamed protein product [Tetraodon nigroviridis] ||hypothetical protein conserved [Trypanosoma cruzi] gb|EAN96957.1| hypothetical protein conserved [Trypanosoma cruzi] ||PREDICTED: similar to establishment of cohesion 1 homolog 1 [Danio rerio] ||hypothetical protein AN2758.2 [Aspergillus nidulans FGSC A4] gb|EAA63192.1| hypothetical protein AN2758.2 [Aspergillus nidulans FGSC A4] ||	CGCAGATTTTGCTGTATCTTACACAGGCCGAGAAGATTTCTTAATATACTGATTTTATAC	Smp_065150	establishment of cohesion 1 (eco1) homolog, putative	Smp_scaff000199	539093	542332	Q2_P05144,Q2_P25591,Q2_P24867	ATGAGATATTTCAATCAAGAGAAGAAGATCCAACTGACCCTCGATTGCGGACAGAAGGAATTCGGCAGCACTAGATGCCATCAATGCCATATGGTTTACACAGTCGGTGATAAAGAGGATATCAAAGCTCACAAAGAGTACCATCAAATAAAATTATTTCCAACAGTCCGGCTACCAAGAGGACGCCATGAAAATATCATCATGGAAAATTTCGATGGTTCACGAGTGACGGAACTGCTAACTAATCTTCGATTAGGACAATCATTTTATGAACGAATATCAACGCTAATGAGCCTTGACCTTGGTTACGATGTACCATCAGAAGAGAGTAACCTCCATTATGTTAAGTTGTCTAATACCTTACATCCTGACTGGCGTGTTTTCGTGTACGTAAAGGAT…
Q2_P07060	1	1	P	0.0718756	0.0241683	P	3.84138	0.0470993	P	0.875478	0.409707	P		Q2_P07060			C812342.1	Sm_Orth_inOther_sp	SJCHGC03550 protein [Schistosoma japonicum] ||Unknown protein [Arabidopsis thaliana] ||PREDICTED: similar to histone 2 H2ac [Gallus gallus] ||H2A histone [Urechis caupo] sp|P27325|H2A_URECA Histone H2A ||histone H2A [Mytilus edulis] emb|CAD37817.1| histone H2A [Mytilus edulis] gb|AAP94678.1| histone H2A [Mytilus californianus] gb|AAP94676.1| histone H2A [Mytilus edulis] gb|AAP94675.1| histone H2A…	GATGTGCCTGCTAAAAAGTCTCAATCTCAAGAGTATTGATGTTATTCATCATAAACAGAG	Smp_086860	histone h2a, putative	Smp_scaff000395	408829	409233	Q2_P07060	ATGTCTGGACGAGGTAAAGGTGCAAAGACAAGTAATAAACATGGTAAAAAGTCACGATCCATGCGTGCTGGTCTTCAGTTCCCTGTAGGGAGAGTTCACAGACTATTGCGCTTAGGAAACTACAGTGAGCGTGTTGGTGCAGGTGCCCCTGTATACCTTGCAGCTGTAATGGAATACCTAGCTGCTGAAGTGCTTGAACTGGCTGGAAATGCAGCTCGAGACTACAAGAAATCACGAATCGTTCCAAGGCACTTGCAGCTTGCCATTCGTAACGACGAAGAGTTGAACTCATTACTGGGAAAAGTCACAATTGCTCAAGGTGGTGTATTGCCTAACATTCAAAATGCACTTCTGCCGAAGAAATCCGATGTGCCTGCTAAGAAGTCTCAATCTCAAGAG…
Q2_P27370	1	1	P	0.108848	0.0286392	P	3.83967	0.0471149	P	0.945432	0.673788	P		Q2_P27370			C813449.1	Sm_Orth_inOther_sp	SJCHGC01111 protein [Schistosoma japonicum] ||SJCHGC02502 protein [Schistosoma japonicum] ||CG6671-PC isoform C [Drosophila melanogaster] gb|AAF58314.1| CG6671-PA isoform A [Drosophila melanogaster] ref|NP_725342.1| CG6671-PC isoform C [Drosophila melanogaster] ref|NP_725341.1| CG6671-PA isoform A [Drosophila melanogaster] ||LD36719p [Drosophila melanogaster] ||CG6671-PB isoform B [Drosophila mel…	CATGCTTCACAGGTTGACGGGATGTTTTATCTATAGAGTTACACAGATTTTTTCATAACA	Smp_179320	eukaryotic translation initiation factor 2c, putative	Smp_scaff001898	10827	17415	Q2_P41478,Q2_P03122,Q2_P22370,Q2_P21398,Q2_P27370,Q2_P04180,Q2_P22304	ATGTCAGATAGAGGTTTCTATGGTCCTCCGCGCGGACGTGGTTCATCCACTGGTCGAGGGGCTCCTCGTGGTCCTCATGGACCATCATATAGCATTTATGAATATTTAGGCAATACTCCAAGATTAGTGATTACACCATTGACAGATCGATGTTATCGAACACTTATGGGTGCATTGAAATTAAATTTAGGTGGTGCACCAGAAGGACCAGCAGGAACTGGGAAAACGGAAACATGCAAAATCGTTCTGAACAAAAGTTCGTCAAATTCTTCGAGATCTCATGCTCCTCCCGGACAGAATGCTGCATATTCGTCTTCCGAAACTATTTCAGAGGCAGCTCGTCAGAAAAAAAGTCACCCAATAAAAAGGCAAATATGTGATCTTTCCGAGGATATATCT…
Q2_P31546	1	1	P	1.25019	0.355482	P	3.82883	0.0486374	P	0.709284	0.273703	P		Q2_P31546			C907188.1	Sm_Schisto_Orth_only	SJCHGC04119 protein [Schistosoma japonicum] ||	AATTCTGCGTCAAGTGCTGGTAGTAAAGCAGGCTCTGTACCAACTCCTTTATCCTTCGGA	Smp_156350	expressed protein	Smp_scaff000192	477242	501110	Q2_P22261,Q2_P03035,Q2_P33374,Q2_P31546,Q2_P36487,Q2_P10727,Q2_P03795,Q2_P16249,Q2_P30516	ATGTTTTGCAGTCATACTATTCAGAAAAACTTTGTGGAATTAAAGTCGCTTGTGGACTATACAAATCGAAGAGAATTCGGTAGGACTGCATGTCACGAACATCAGAGCGTTTCGGACAAGCTCACGGCACAGCGATCCACTAAGGCTCTAATAGCTGACACACCAGTTAATTGTCGCTCTGTATATCTACTCCGACTCAATTGTTCTGGCCGGCTTGTTGCTGCGGCACATGGAGACCGTTCTGTTTGCGTTTATTGCGCTTCCACTGGTCGACTACTGTTAAGATGTATTGGTCATGAGAGATCTCCTTGGACACTAACTTTTCATCCAACACAACCCTTCTTGCTTGCGAGTGGATGTCTTGGTGGCAATGTACGGCTTTGGAATTTAGAGCACTTG…
Q2_P16540	1	1	P	0.496188	0.375456	A	3.82579	0.0528931	P	1.10066	0.706857	P		Q2_P16540			C917275.1	Sm_noMatches_Gb_singleSt	none	CTTATCTTCCTATCCATAGATCTTTCACCTTAAACTGATTTGTCTCTGCTTCTATGATAC
Q2_P22304	1	1	P	0.303957	0.0656027	P	3.78949	0.0476302	P	0.956661	0.737319	P		Q2_P22304			C806053.1	Sm_Schisto_Orth_only	SJCHGC05069 protein [Schistosoma japonicum] ||SJCHGC07014 protein [Schistosoma japonicum] ||	CTACTTATATTTCCTTGAGGCCAGCGCTGTCTACCGGGTAGGTGCAGATGAGGGATCTAA	Smp_179320	eukaryotic translation initiation factor 2c, putative	Smp_scaff001898	10827	17415	Q2_P41478,Q2_P03122,Q2_P22370,Q2_P21398,Q2_P27370,Q2_P04180,Q2_P22304	ATGTCAGATAGAGGTTTCTATGGTCCTCCGCGCGGACGTGGTTCATCCACTGGTCGAGGGGCTCCTCGTGGTCCTCATGGACCATCATATAGCATTTATGAATATTTAGGCAATACTCCAAGATTAGTGATTACACCATTGACAGATCGATGTTATCGAACACTTATGGGTGCATTGAAATTAAATTTAGGTGGTGCACCAGAAGGACCAGCAGGAACTGGGAAAACGGAAACATGCAAAATCGTTCTGAACAAAAGTTCGTCAAATTCTTCGAGATCTCATGCTCCTCCCGGACAGAATGCTGCATATTCGTCTTCCGAAACTATTTCAGAGGCAGCTCGTCAGAAAAAAAGTCACCCAATAAAAAGGCAAATATGTGATCTTTCCGAGGATATATCT…
Q2_P40483	1	1	P	0.82377	0.311514	P	3.77924	0.0477262	P	0.982463	0.889765	P		Q2_P40483			JAP07587.S	Sm_newGenes_Orth_onlyJapon	none	GTTTGACCAAGATTGTGACGGTCGAGTTTCATATGAAGATTATCTACATACTACAAAGTT	Smp_153540	conserved hypothetical protein	Smp_scaff000159	288693	289176	Q2_P40483,Q2_P38930	ATGTTCAGTTTCTTGCGTAAAGTCTTTAGCAATTATAGCTGTCCTGATGGATTGTACGTGGATAAAGAAGGCTGCAAATTGTTATTTATTGAACTTTATGGAAGAAAACCGAATAAAGAAGAGATGAAATGTATTTTATCATTTTCAGAATCAAATCTCAATGGTGAGCCAATTGGTATAACATTTTCTGGTTTTCTTTCTTCCGTCCAAATGCTTCAGAAACATTTTCAGAATAATCTTCCACATATTGACGAACACAATAGATTATCATTTGATTGTTTAGATCTAAATTCGAGGGACTTTGTCACAATGAATGATTTACACAAAATATGGAGTCGATACTTACCATCTTTACCATCTGGTCTACTGCGTACTATTTTCAGAGAGTTTGACCAAGAT…
Q2_P21934	1	1	P	0.0692103	0.192076	A	3.76445	0.0483233	P	0.534739	0.139744	P		Q2_P21934			C805566.1	Sm_noMatches_Gb_bothSt	none	GTACTAATATGTTTGCATTTCACGTACTAAACCTAACTCAGGGATATGCTGAGTATTACT
Q2_P07961	1	1	P	1.66266	0.15338	P	3.75585	0.0493335	P	1.9282	0.103686	P		Q2_P07961			C900332.1	Sm_noMatches_Gb_bothSt	none	CGTAGTGCACGTATTCAGTGTAACACAGCCTGTCATGGTGAATAGGGGCAGGATAAAAAA
Q2_P40639	1	1	P	0.178987	0.0474475	P	3.73912	0.0480827	P	0.729719	0.197302	P		Q2_P40639			JAP02457.C	Sm_newGenes_Orth_onlyJapon	SJCHGC07908 protein [Schistosoma japonicum] ||	TTCGTTACGCGTAAGTCTAACCATGATACAACTGACATTACCCTTTGTAAAGTCAAAGAG	Smp_148850	alpha(1,3)fucosyltransferase, putative	Smp_scaff000127	446171	501389	Q2_P22651,Q2_P03359,Q2_P34825,Q2_P14902,Q2_P29789,Q2_P40639,Q2_P38747,Q2_P40735,Q2_P26534	ATGAAAGGTCATTCTAGTTCAACTTTACCTCCAGGATCAGTTCTAATACAATCTGGACAGGCCATTTCTCAGACTTCTGGCATGGCTGCTCTCCAAACTAACAGTGTCACAAGTGGTCCGCAGAATCTCCAAGTGTGGACTCCGTCACCATCTGGAGCTATTACGGTTTCGGGTATCCCATCATCAAGGAGTTCTGCCAACTTGGTTACTCTCCCCTCTGGCCAGACTGTATTGATGGCCAATTTGGTAACAACGGCTACCACAGCGTCGATTTCTCTGCCAACATCTTCAGTTGCTAAGCAGCAAATTCAAGTTCCAACGGGTCTTCCACCTGGTGGGCCCATTGTCATATCTAATCCCAATTCTGCTGGTCCACTTGCTACACAGCTTACGAATCCC…
Q2_P32366	1	1	P	0.0449747	0.0264003	P	3.73642	0.048087	P	0.46222	0.0819705	P		Q2_P32366			C908755.1	Sm_Schisto_Orth_only	SJCHGC02339 protein [Schistosoma japonicum] ||	TTCGAAGAAATGTATCCACCCGATATAAGCGACTTCTCATCAATTACAAACAATACCTAT	Smp_082490	cyclin B, putative	Smp_scaff000323	383432	384847	Q2_P32366,Q2_P11966,Q2_P22109	ATGTTGACTCGCAGCCGTTTCGGTGTCTACGCTAATGAAAATGCTGTCGTTGGCGTTAAGGATAATCTCGTCCAAAAAGTCAAAACCACAGGTGTGTCAACGCGATCACGCGCAGCCCTAGGTGATATTAAGAATAAGGCTGCTAGTATCTTGCCAAAAGAAGTTGGGAAACCAAAAAGCTTAAAGGATGAAAAATGTTTGGAACCAAAAAAAGAAAAACAACTCGACATGAGTATCGATGATTTAAGCTCTGAAGTTAAGACTCAAAATGAAACTGATCAACTCAAGGAATTTCGAGCCAGTCGAAGACTCATCCGTTCAGAATGTTTAGCGTCTCAGATGGCAGAAGAATTTTTGGAGGTTGACCGAAACGACTATGGCGACGCTGCTTCAGTTTAC…
Q2_P21065	1	1	P	1.41644	0.363716	A	3.73621	0.0564763	P	0.856887	0.663383	A		Q2_P21065			C804333.1	Sm_Schisto_Orth_only	SJCHGC09325 protein [Schistosoma japonicum] ||	CAGTGTCAGCGTCCAGAACACCAAATGCATCAGTCGAACCATCATTCAAACCACGTTATG	Smp_138170	ablim, putative	Smp_scaff000062	1150499	1201664	Q2_P01816,Q2_P21065	ATGGAGTGCAACAAAAGCCTCGAACATGGTGGATTTTTTGTGAAAGATGGTGGGTTCTATTGTCAAGATGACTATCGGCGTTATTTTGTTGCAAAATGCAAAATTTGTTCGGAAGATCTAACTGGAGAAGTAGTGACAGCTCTTAATTTCTCTTTTCATCGGGGTTGCTTCAAATGTAATAAGTGTTCGATCACATTCCGTCCTGGTGATCGTGTTACTGTTTGGCAGGAGAAATTCTATTGTCCGCATTGCATCAATCAAGTATGCTGTTCTGCAACTGTTGGTAGTGTTCCTAGTAAGAACCTTCTCCAGACACCTTTGTCTGTCACTGATGATGAAGGTTGTGTCAGTGCCAGTGATATGGCATCATCACAGTATATCCATGAGCAGCCAATAGAG…
Q2_P24867	1	1	P	0.212881	0.314146	A	3.72595	0.05287	P	0.601552	0.318594	A		Q2_P24867			C809438.1	Sm_noMatches_Gb_bothSt	none	GAGGGTCAGTTGGATCTTCTTCTCTTGATTGAAATATCTCATTACACGATTATATTACCA	Smp_065150	establishment of cohesion 1 (eco1) homolog, putative	Smp_scaff000199	539093	542332	Q2_P05144,Q2_P25591,Q2_P24867	ATGAGATATTTCAATCAAGAGAAGAAGATCCAACTGACCCTCGATTGCGGACAGAAGGAATTCGGCAGCACTAGATGCCATCAATGCCATATGGTTTACACAGTCGGTGATAAAGAGGATATCAAAGCTCACAAAGAGTACCATCAAATAAAATTATTTCCAACAGTCCGGCTACCAAGAGGACGCCATGAAAATATCATCATGGAAAATTTCGATGGTTCACGAGTGACGGAACTGCTAACTAATCTTCGATTAGGACAATCATTTTATGAACGAATATCAACGCTAATGAGCCTTGACCTTGGTTACGATGTACCATCAGAAGAGAGTAACCTCCATTATGTTAAGTTGTCTAATACCTTACATCCTGACTGGCGTGTTTTCGTGTACGTAAAGGAT…
Q2_P36083	1	1	P	1.6814	0.138874	P	3.72449	0.0492623	P	0.482603	0.14949	P		Q2_P36083			C915885.1	Sm_Orth_inOther_sp	SJCHGC07728 protein [Schistosoma japonicum] ||Slc7a3-prov protein [Xenopus laevis] ||PREDICTED: similar to Cationic amino acid transporter 3 (CAT-3) (Solute carrier family 7 member 3) (Cationic amino acid transporter y+) [Danio rerio] ||solute carrier family 7 (cationic amino acid transporter y+ system) member 1 [Rattus norvegicus] gb|AAC52898.1| cationic amino acid transporter-1 [Rattus norvegic…	CCGAAAACGTATTAATAAACCAGGATTTGTAAAATCTCCTTATGCTCATTGTATCCCCAA	Smp_176940	cationic amino acid transporter, putative	Smp_scaff000628	32392	68423	Q2_P36083,Q2_P40539,Q2_P38973,Q2_P36434	ATGGCTAGTCTTTCTGCACCATATAACGTTCGAATTGTGACGAATTCTATACTGATATACTACAAAAATTTCAGTACTTGCTGGTTAAATCTAAATAATTTCAACGGTGATGTTGCAGATTTTGATACAAAGAAACGTAAAAAATGTGAATGTTGTGAGGAGTATGGAAAAGCTGTGGCTTCCGGATTGTTTCGTAAAAAGGAAATAGGACGTGATATGAAAGAAATACTTAAAACTGGCATGAACCGATGTTTAACAACAGTGGATTTGATAGCATATGGATTAGGATCCATGCTTGGTGGAAGTATATACGTACTTACCGGTGCTGTAATGAATAGACGAACTGGGCCTGCAGTATTTTTGGCGTATATATTGGCTAGTTTTGTGGCATTACTTAAT…
Q2_P11966	1	1	P	0.0442638	0.0275694	P	3.72288	0.0482194	P	0.471239	0.084048	P		Q2_P11966			C907562.1	Sm_Orth_inOther_sp	SJCHGC02339 protein [Schistosoma japonicum] ||cyclin B1 [Rana dybowskii] ||cyclin [Oryza sativa] ||OSJNBb0078D11.10 [Oryza sativa (japonica cultivar-group)] emb|CAE01925.2| OSJNBb0078D11.10 [Oryza sativa (japonica cultivar-group)] ||cell division cycle protein Cdc13 [Pneumocystis carinii] ||	CTACAGTTATAAACTGCAACCTGAGACTCTCTATTTATGTGTTGGTATTTTAGACCGTTA	Smp_082490	cyclin B, putative	Smp_scaff000323	383432	384847	Q2_P32366,Q2_P11966,Q2_P22109	ATGTTGACTCGCAGCCGTTTCGGTGTCTACGCTAATGAAAATGCTGTCGTTGGCGTTAAGGATAATCTCGTCCAAAAAGTCAAAACCACAGGTGTGTCAACGCGATCACGCGCAGCCCTAGGTGATATTAAGAATAAGGCTGCTAGTATCTTGCCAAAAGAAGTTGGGAAACCAAAAAGCTTAAAGGATGAAAAATGTTTGGAACCAAAAAAAGAAAAACAACTCGACATGAGTATCGATGATTTAAGCTCTGAAGTTAAGACTCAAAATGAAACTGATCAACTCAAGGAATTTCGAGCCAGTCGAAGACTCATCCGTTCAGAATGTTTAGCGTCTCAGATGGCAGAAGAATTTTTGGAGGTTGACCGAAACGACTATGGCGACGCTGCTTCAGTTTAC…
Q2_P09849	1	1	P	1.48315	0.313346	P	3.71574	0.0559137	P	0.735814	0.467476	A		Q2_P09849			C903812.1	Sm_noMatches_Gb_bothSt	none	CACTGTAATCTATGAAAAACAGCTCGCTCAATCTACTTCTAGTAACTAATCATTCCACTA
Q2_P35550	1	1	P	0.535186	0.155711	P	3.71552	0.0487465	P	0.649644	0.17467	P		Q2_P35550			C915216.1	Sm_noMatches_Gb_bothSt	none	GCATTAGAATAACAATCAATGTTTATCTAGTTCTGTTTCGGTATCACGTTCGCTATGCAT	Smp_147390	glutamate receptor, ionotropic, n-methyl d- aspartate 2-related (nmda 2)	Smp_scaff000120	155586	184609	Q2_P15581,Q2_P35550	ATGAGTTCTCTAACGGTAGCTGATAATCAAGACAAAGTATCATCTGATAATAACGTTCTTGCAGAATCAACAATGTTTAAAAAAATTCCTGGAATGTTTGGTTTAATTTGTTTAAATGATCATTCTAGTCGTAGAAGAAGTGCTGAAATAGCACGAGAAGTTTGGCAAAAATCAATGATTGAATTAATTTATCAGTTGACTCAAATCTATCCACCAGACAAATCAATACAAATCGATACGCCGAATAGAGATACATTAATTTACTTTAAACAGATTTTAGAGAAGCTTAGACCTGTTAAATTATGTCAATTTTCCGACCATTTAAGTTGGCAATGGGGAAGAAGAATGTATGACATTATGCATACAATTGTTGTCAATGTAGATAATGAACCGATAAGT…
Q2_P30560	1	1	P	1.28402	0.291399	P	3.69654	0.0494236	P	0.542435	0.16478	P		Q2_P30560			C905175.1	Sm_noMatches_Gb_singleSt	none	GCAGTTCATCTTTTAACAAAACAATTGAACTGGATAGTCTACCTATACACCGTACTAACA
Q2_P33725	1	1	P	0.524778	0.392384	A	3.68986	0.054973	P	1.05011	0.846782	P		Q2_P33725			C911342.1	Sm_noMatches_Gb_bothSt	none	CAAGAACAAAGTCTTATCTTCAAACATTTGGTTGCAGTGATTGAATTCTTTCTACGCATG	Smp_194530	expressed protein	Smp_scaff019019	96407	147592	Q2_P34222,Q2_P14337,Q2_P34459,Q2_P14553,Q2_P33725,Q2_P40104,Q2_P14345,Q2_P34235,Q2_P12176,Q2_P31987,Q2_P38685,Q2_P13854	ATGGTTGACACTAGAGATTACCTTGTTAAACATGGCATTCCACAGCTTTTTGAGTGTTTATTGACTGGACTAATGTATCATCGTCCAAATGATCATTTAGACTATTTGCAACAGTGTATTGAAAAAATTAGAGCGAACGGAATGGACAGTGTGCGATGGGATCTATTTCTTCAATCAAAACCCGTTGAGAAATTATCTTTACATACGAAAACAAAAGTTGATGAGGACAGTTCTCAACATGATGCCATTCCTAAAATCGATTCACCTAGATTATGTGTTAAAGAGGACACAGTGGTTATATGCATAATATCTGGGCCAGGTATAGACAGATCCATAATTTCCGAAGAATTGATCATGCATTATCCTAAATTTATTTATGTCAATTTACCGGATTTATTG…
Q2_P18511	1	1	P	0.0292659	0.147397	A	3.67487	0.0487908	P	0.408509	0.0792876	P		Q2_P18511			C800737.1	Sm_Orth_inOther_sp	Sh23 [Schistosoma haematobium] sp|Q26499|IM23_SCHHA 23 kDa integral membrane protein (Sh23) ||integral membrane protein 23 ||23K integral membrane protein - fluke (Schistosoma mansoni) sp|P19331|IM23_SCHMA 23 kDa integral membrane protein (SM23) gb|AAA29900.1| integral membrane protein ||23K integral membrane protein - fluke (Schistosoma japonicum) sp|P27591|IM23_SCHJA 23 kDa integral membrane pr…	AGTGCTATAAACAATCCAACCAAAGAGGTAACTCTATTCATGGATTTGGTTCAATCATCA	Smp_075720	Leukocyte surface antigen CD53 (Cell surface glycoprotein CD53), putative	Smp_scaff000260	5976	6608	Q2_P18511	ATGGGTTTCCTAAAGTTTAGTTTGTTCGTTATGAACACTATCTGTCTAATGTGTTCCCTTGTGCTAATCGGAACTGGTGCCTATATGCAAGTTAAATCCAGCCAATATGGAGACAACTTGCACATTGTCTGGTACGCAGTACCCATCACTGTAATTACTATTGGAGCGATAGTTCTTATAGTGAGCTTCCTGGGCTGCTGTGGGGCTATAAAGGAGAATGTTTATATGCTGTATTTGTATTCTTTCCTCCTCATCGTACTTCTGGTTGCTGAATTGGCTGTTTCCATAATTGCGTTTGTTTACAGGCAAGAGATTGATAAGGGACTTGAGAAATCGATGACTAGTGCTATAAACAATCCAACCAAAGAGGTAACTCTATTCATGGATTTGGTTCAATCA…
Q2_P14577	1	1	P	1.62412	0.14162	P	3.66903	0.0493782	P	1.12241	0.488475	P		Q2_P14577			C912727.1	Sm_noMatches_Gb_bothSt	none	GATCGACAGGCAAGTGTCCTTCAGCAAGACATTTATATCTTGCGCGAATAAGTCTGTAGT
Q2_P32204	1	1	P	0.0930032	0.0344418	P	3.63158	0.0491494	P	0.735339	0.200322	P		Q2_P32204			C908477.1	Sm_noMatches_Gb_bothSt	none	CTTTTTGCTGAGAACAGTTAACTTTGTTTCCTGTCTGTTATTCGTCTTTTAATAGACCTC
Q2_P24569	1	1	P	0.464613	0.0825549	P	3.63027	0.0491573	P	1.35368	0.202602	P		Q2_P24569			C809076.1	Sm_Schisto_Orth_only	SJCHGC04855 protein [Schistosoma japonicum] ||	GCTATACTGTTATTCAGAACCCTGTCTTTCTCGGGATATTTTTCTAGTTTTGTACATAAG
Q2_P24974	1	1	P	1.34326	0.210339	P	3.62983	0.0492239	P	0.419182	0.0785599	P		Q2_P24974			C809592.1	Sm_noMatches_Gb_bothSt	none	CTGCCTTATGATTACAGTATTCGTCATTTAAAAGAAATGCATGATGCCTTCTAAATTGCG	Smp_158390.1	expressed protein	Smp_scaff000213	369931	417702	Q2_P32101,Q2_P12295,Q2_P35954,Q2_P06344,Q2_P30036,Q2_P25881,Q2_P24974	ATGGACACCTCTTGGTGCAAACAGAATCATATAGATAATGAATTTGACCATGAGTCTGAATTATCTCGCCTAGCCATAGAAAATGAGCACCTTAACAGCTTGTTGATGGCTTTTACTTCTCACATCGCCCAGGTGCAATTTCGTCTAGGGCAAGTAATAAATGCTGAGTCTGATAGCAGAGAGCTCATGCTTAAATCTCTCGAAGAATTTGCTTCCAGAGGAATCCCTGACTTGCAGTCGCTGGCGGAACAATGCGGTAAACTATCTTCGGAATCCAAAGCATATACTTCAAGTTTAGATGGACGACCTCAGAAAATGATTGAACAGCTGAAAAGACACCTTGATGACCTAGAAAGATTTGCTTATGAGACTGGTGAACAAAGTGAACCACCAACTCAG…
Q2_P29995	1	1	P	1.44594	0.374196	A	3.60818	0.0607298	P	0.946093	0.870464	A		Q2_P29995			C904357.1	Sm_noMatches_Gb_bothSt	none	CTACATGATCCATTCTATGGTAATTCATACGGTTTCACCGATGAACCTTATGATAATGAT	Smp_160960	asparagine-rich protein, putative	Smp_scaff000244	641793	644057	Q2_P10224,Q2_P03673,Q2_P23006,Q2_P29995	ATGGATAAGGAATTAATTAAATGTAATTCAAAAGTAAATAATAATACAAATAATGAAATGAATAACAATACTATTACTACTATTGCTACTAATAGTGAGTCATCAAAGTATTCTGGAAGAAATTTAGCTCTTGCTGATGAATGGATTCAAGCAACTGAAGCAAGATATGATTCCATGGAAAATTTATTACAATCAGTACGTCATGATATAGATGTGTTAACAGAACGTTTAAATCAGACAACACCAACATCACCTGAACTTATAAGATCAACAACAACAACAACGGTGAAGATTGGTAATAAACAAACTACTATCGAAGAGAAAAACTCATCATCGAGGTTGGAACAAATAAAATTGTCATCTCTTCCACTTCAAATAGAAACAAGTCAATCTTCATTA…
Q2_P39681	1	1	P	0.173104	0.281776	A	3.60098	0.052966	P	0.436237	0.2282	A		Q2_P39681			JAP06435.C	Sm_newGenes_Orth_inOther_sp	PREDICTED: similar to mitotic kinesin-related protein partial [Gallus gallus] ||PREDICTED: similar to kinesin family member 20A [Canis familiaris] ||PREDICTED: similar to hypothetical protein [Gallus gallus] ||kinesin family member 20A [Homo sapiens] gb|AAH12999.1| Kinesin family member 20A [Homo sapiens] gb|AAC83230.1| rabkinesin6 [Homo sapiens] gb|AAD37806.1| RAB6KIFL [Homo sapiens] sp|O95235|K…	CTTATTTTTGCATATGGTACCACTAGTTCTGGGAAAACTTACACGCTTCAAGGTAATTAC	Smp_137660	rabkinesin-6, putative	Smp_scaff000060	227847	251341	Q2_P11040,Q2_P40700,Q2_P40575,Q2_P38987,Q2_P39681	ATGACTGGGTTAGGGTTGGACGACAGGGTATCTGTTCTTTCCTTCATATGTCCAAGAGTGCCTTCTGTTGGCATGGTTGAAGGTTTTCGCCTTTCAAGTATAAATTGCAATTTGCTTGCTGACTTCGAGTCATGTACTCGTGATGCTCAAGTCGCCCATTACAGTCATTCCATGAAAGTGTACTTGCGAATAAGGCCTTATGCGTGCGATAATGGACTGTCTTCCAAGGCCGTGTTATCTTGTCCTGACAAATGTACTGTGATTGCCTGTCCACCAGAAATGGATGGCCCGAAACATTCATTTCGTAATCTTCAAAAGAGTGCAAATAAATTTACCTTCAATGAGGTATTCCGTGAATCAGATACCCAGCATAAAGTTTTTGAAAATGTGGCCGCAGAC…
Q2_P22184	1	1	P	0.244219	0.0449893	P	3.59435	0.0495368	P	0.909949	0.51766	P		Q2_P22184			C805893.1	Sm_noMatches_Gb_bothSt	none	GATTCCAGCGATAGATATTGTGAGCTGTAATGCCAATTAAATTCTCTTTAATGTTCTGCA
Q2_P26307	1	1	P	0.871266	0.700786	A	3.56774	0.0555979	P	1.14976	0.563472	P		Q2_P26307			C811776.1	Sm_Orth_inOther_sp	guanine nucleotide regulatory protein alpha subunit of the Gq class [Lymnaea stagnalis] sp|P38411|GNAQ_LYMST Guanine nucleotide-binding protein G(q) alpha subunit ||heterotrimeric GTP-binding protein alpha subunit G-alpha-q [Litopenaeus vannamei] ||hypothetical protein [Gallus gallus] ref|NP_001026598.1| similar to Guanine nucleotide-binding protein G(q) alpha subunit [Gallus gallus] ||Guanine nu…	GCTACTGACACAGAGAATATACGTTTTGTTTTTGCTGCTGTAAAAGATACAATACTTCAG	Smp_005790	GTP-binding protein (q) alpha-11 subunit, gna11, putative	Smp_scaff000008	796065	809871	Q2_P27998,Q2_P26307,Q2_P08309	ATGTTTTTACTAGGTACCGGTGAGTCGGGCAAAAGTACCTTCATCAAGCAGATGCGCATCATACATGGAGCAGGTTATTCGGACGATGAGCGAAGAACCTTCATCAAAATTGTCTATCAAAACATATACATGGCTATGTTTACGATGGTTCGTGCTGTGGAAAGTCTAAAAATCCCTTATGAAAACCCAGCAAACAAGGCATATGGGGAAGCAATAAAAGAGATTGACTATGAGACTGTTACTACTATGGAACCACAGCACGTTGTAGCTATCAAATCATTATGGGATGATCCGGGTATTAAAGAATGCTATGATCGTCGTCGTGAATATCAACTAACAGATTCAGCAAAATACTATTTAGATAATCTTGACAGAATTTCACAAGCAGATTATTTACCG…
Q2_P30639	1	1	P	0.593188	0.530011	A	3.55864	0.0643844	P	1.33378	0.424744	A		Q2_P30639			C905331.1	Sm_Orth_inOther_sp	unnamed protein product [Tetraodon nigroviridis] ||ENSANGP00000024382 [Anopheles gambiae str. PEST] ref|XP_312477.1| ENSANGP00000024382 [Anopheles gambiae str. PEST] ||ENSANGP00000003062 [Anopheles gambiae str. PEST] ref|XP_312476.2| ENSANGP00000003062 [Anopheles gambiae str. PEST] ||PREDICTED: similar to Cbl-interacting protein Sts-1 [Danio rerio] ||	AATTACTCAAATTGGTTTATTTGTATCAGCTGAAACTGGTAGAGCTTTGGCAGATGCTGG	Smp_151720	expressed protein	Smp_scaff000148	91663	117411	Q2_P35299,Q2_P15373,Q2_P38601,Q2_P30639,Q2_P39826,Q2_P32248	ATGGTTGATGAAGTTTGCGATTCGCCCCCAGGCCTTTTGGACTTTACTGTTATTAATAGAGGTCAGAAAATCATTGATGAATTAAAAAACTCAGACTTTCCTTCAAAACACGCGATATCATCCCGCTTAAATGATCCACTTTTCATCAAAGATTTTGAAATCGACTTTCATGTACTTCTGAGTCTGGGAGGAAATTTTGAATCGGATGTCTCGTCATTTTTGTCAGCTGCGCGAGTTGCTTTAGGATGGGACTATGTATGTGATCATCGGGCACAAATCCCTTTACTTCATCTGAGAGTCAAACCTCATGATGCACTCCATTTAAAATCTGTTTTCGTGAAATCGTTTGGTCTGTCGATTCCTCTCCTACTGACTGATGACAAGCCCCTAGAGTTCATA…
Q2_P05144	1	1	P	0.0962433	0.0299719	P	3.55367	0.0499821	P	0.876612	0.412911	P		Q2_P05144			C809438.1	Sm_noMatches_Gb_bothSt	none	CAGCAAACAGTTGCAAACTGAACAGACTGGTTAGTGGACGGAAAAGTCTTTTATCTTGGA	Smp_065150	establishment of cohesion 1 (eco1) homolog, putative	Smp_scaff000199	539093	542332	Q2_P05144,Q2_P25591,Q2_P24867	ATGAGATATTTCAATCAAGAGAAGAAGATCCAACTGACCCTCGATTGCGGACAGAAGGAATTCGGCAGCACTAGATGCCATCAATGCCATATGGTTTACACAGTCGGTGATAAAGAGGATATCAAAGCTCACAAAGAGTACCATCAAATAAAATTATTTCCAACAGTCCGGCTACCAAGAGGACGCCATGAAAATATCATCATGGAAAATTTCGATGGTTCACGAGTGACGGAACTGCTAACTAATCTTCGATTAGGACAATCATTTTATGAACGAATATCAACGCTAATGAGCCTTGACCTTGGTTACGATGTACCATCAGAAGAGAGTAACCTCCATTATGTTAAGTTGTCTAATACCTTACATCCTGACTGGCGTGTTTTCGTGTACGTAAAGGAT…
Q2_P12570	1	1	P	0.6833	0.163913	P	3.54643	0.0500661	P	0.912755	0.528714	P		Q2_P12570			C908778.1	Sm_noMatches_Gb_bothSt	none	AGTTTATTTTCGCAAATTGATTTAGTTAATTTGTGTGTAACGCCTTTCAGCAAGGTGGAC
Q2_P16067	1	1	P	0.751418	0.245058	P	3.53293	0.0504513	P	1.79586	0.108925	P		Q2_P16067			C916334.1	Sm_noMatches_Gb_bothSt	none	CCTATCATCTGATCTTCAATTTCTGTACACAGTGTTTATTTAGGTTTAGCACTCAGAGTA
Q2_P37589	1	1	P	0.0854866	0.05933	A	3.52236	0.05037	P	0.581299	0.118336	P		Q2_P37589			C918625.1	Sm_Orth_inOther_sp	DNA polymerase alpha catalytic subunit [Caiman crocodilus] ||PREDICTED: similar to DNA polymerase alpha catalytic subunit [Canis familiaris] ||Unknown (protein for IMAGE:6868894) [Xenopus laevis] ||DNA polymerase alpha [Xenopus laevis] sp|Q9DE46|DPOA_XENLA DNA polymerase alpha catalytic subunit ||PREDICTED: similar to polymerase (DNA-directed) alpha [Strongylocentrotus purpuratus] ||	TTTCGCAATGCCGAAATCATTTTGATCGACTCTTGTCTCATTCTGCATTTGCAATGGTAG	Smp_178260	DNA polymerase alpha catalytic subunit, putative	Smp_scaff001471	5465	22855	Q2_P37589	ATTTGGAGGTCCGGAACTGGATGTCCGATCACGAAATTGTCCACAGTTATTGAAAGCCAAAAATCATCAGACAATACGTCAGATTTAATGAAAGTCCCTCCAGCACCACCTCTGTGCTTAGCCGCTATAAATATCAAGTCAGTTACACAAAAACATTCAAGTCATTCTGAGATAATTTCAATCGGGTTGCTGATTGATAATGCTTATCTTCTTGATAGACCGATAGAGAAGAGTCTTTTTCAAACACATTATTTGGTTTTGGCACCTCCTAAAGATGCAGCTTTACCGTATGATCTTCGAACAAAATTACCAAGCTATGGAGCTCAGTACATTGATGTTGAACCTAATGAGCGTGCATTGTTAGGCAGATTCTTGACTCGCCTACATAAACTTGATCCT…
Q2_P12971	1	1	P	0.474301	0.315994	A	3.51901	0.0550154	P	0.884529	0.639738	P		Q2_P12971			C909635.1	Sm_noMatches_Gb_bothSt	none	CAGTTTTATACTTGTATGGAAGTGCTTCCAATTCAACACCGATTCATTTATCACGTTTAG	Smp_168590	macrophage scavenger receptor-related	Smp_scaff000376	106309	139386	Q2_P32808,Q2_P12971,Q2_P25557,Q2_P12335,Q2_P05714,Q2_P32142	ATGGGGAACTATTTGCAACATTGGGTTCGACGAACTGGCGGCGTCAGTTGCGTGCTTTATGCTTGGGTTGTAAGTTTTTCTTCATTTATTTTCAGTCCACCCCGCGGTGTCCCGATAATGAACAGTCTTCGGCGAAGTTCTAATTCGTCTCCTTTATTGTCGGAATTTAATTGCACTGGAAGAGTTCTTTTGACATCTGGCCCACTAAGCACTGCTACCACACATTTAGGCGTTTGTTCCTTTACAACCGAGCTTCCTTCTACCTGTCTGGCAAATAGCCGGCAAACGTCAATAGTTTGTCTAGACCCTGCTGAGACGACGACTACAACTACTCTTGCTCCAAACTATATGACATTGGCTCCAGTTAACTGTAACTCTTCTGACTACTCATCCATTCGT…
Q2_P32997	1	1	P	0.332785	0.100493	P	3.50355	0.0508352	P	0.718982	0.205285	P		Q2_P32997			C909957.1	Sm_noMatches_Gb_bothSt	none	GGTTGGAAATTACATTTTGCGTCTTCTGAAGCCCTACAGACTACCCAATTGTTTGACTGG	Smp_103420	expressed protein	Smp_scaff001959	4742	25037	Q2_P39689,Q2_P38549,Q2_P11835,Q2_P13147,Q2_P31636,Q2_P32997	ATGTTGGAACTTGAAGAGAAAGAAGGTCAAATAAAACGCTTACAGAGAATTATAGAGCATCAAAGAGAACTGTTTTTGAGGCAGTCAGAAGACACACAACGAGATGGTGATCGAAGAGTAGAATCAATTAAAGCTGATTATGAATGCACAATTAACCGAAATTACAAACTAATTGATGAATTAATTGAAGAGAAAAAATTGCTTCATACAAAATGTGAAGAACTTTTAGAAGAACTAAAGACAGTGACAAAGAAAACGAACGAAAAAATTAAAGCACTTGAAGAAAGACACAAAGTTGAGATGCGAAAAGTAGAGGCCAAACATTTAGCTGCGGAAAAGCTACGTCGAGAAAAGTGGGAAACAGAAAAAGCAAAACATTTTAAAGAAGTTACTATTCGT…
Q2_P20093	1	1	P	0.682032	0.165585	P	3.501	0.0505979	P	0.719426	0.189056	P		Q2_P20093			C802986.1	Sm_noMatches_Gb_singleSt	none	TCAACTAGTCATCCACTCGGCCACAAGTATAACAAAAACCACCTGCTTCGGTTTGAGCAC
Q2_P03238	1	1	P	0.534641	0.386843	A	3.49406	0.0570315	P	0.910695	0.72225	P		Q2_P03238			C806312.1	Sm_noMatches_Gb_singleSt	none	GTTAGGTTGTCATGAAGTGCTTATTGGTTATTGGATACGTAATGGTCAAAGTGTTAGACA	Smp_138450	ubiquitin ligase E3 alpha-related	Smp_scaff000063	1238730	1280099	Q2_P19996,Q2_P01236,Q2_P23444,Q2_P20439,Q2_P03238	ATGATGGATATTGATGAAATCGAGTTCAAGGATCCTCCAGAATTCGTCAAATATGTTTGTGGGAGATTGAATATGACTAAGGAAGAATTTCGAGATGAGTTTCGCGAAGCATGCGTCAATGGACACTTTGATTCTCCTGTCTTTTCAACTGTACGGAAACTTTTCCGCTTCCACTGCTTTTGTAGCAGCCGATTCAGGACTAAAAACAAAATGTTGTGCACAACTAAACTTTTTGAGTATCTTATATCAGGAAACTTGGGATTTGACAACCTGAGACGCAAACTGAAAGAATACGATTATTCTGCAAGATGCAGCCTTGTATGGACAACTAATTATTTTGCTTATCGTTGCAGAACATGTGGAATGTCTCCTAGTATGTCTCTCTGCAGCTCTTGTTTC…
Q2_P38176	1	1	P	1.15001	0.431184	P	3.47836	0.0513158	P	1.19524	0.343527	P		Q2_P38176			C920492.1	Sm_noMatches_Gb_bothSt	none	TCATTGCTACACCGAGATCATCTTCACGTAAAGATGTTGGCAGAAATAGTGATATTGAAA	Smp_138040	expressed protein	Smp_scaff000062	288607	334060	Q2_P19438,Q2_P28038,Q2_P08341,Q2_P05406,Q2_P17715,Q2_P38176,Q2_P25271,Q2_P26857	ATGGAGTGCCGACCAAATTTTACAGATCAACACTTGTCCAAATCACTGGAACAGGAAATCCTGACTTCAAAAAGATTAAATGAAAAAAGAAGTCTGGATTATCTAGGCCCTCACTATTCCAACATCTATCAGTCTGGTAACAATGGATTCAATGTTCAACCATCACAGAATTCAGCAGTTCAACCTATCAACAGTAATTATTTGGACAGAGATTCAGAAATGATTCATTCAAAGCAGAAAAACGTTAAACATGTTAATGAAAATACATTGAGAAGTAAAAACATGCAGGTTGAATATAAACCGGGCGAAGATAAACCACCACCTAGACCACCGAGAAATCCCCATGTACTACACACTGTTAAAGAACACGCAAATATGCGTGATGATGAGATTGTGGAA…
Q2_P19601	1	1	P	0.808964	0.491278	P	3.46176	0.0538875	P	0.454204	0.202414	A		Q2_P19601			C802353.1	Sm_Orth_inOther_sp	CG5213-PA [Drosophila melanogaster] ref|NP_650473.1| CG5213-PA [Drosophila melanogaster] gb|AAL90143.1| AT22957p [Drosophila melanogaster] ||unnamed protein product [Tetraodon nigroviridis] ||ELAV (embryonic lethal abnormal vision Drosophila)-like 4 (Hu antigen D) [Danio rerio] ref|NP_571528.1| ELAV (embryonic lethal abnormal vision Drosophila)-like 4 (Hu antigen D) [Danio rerio] pir||I50513 ribo…	TTACGAGACGGAGCAAAAACGACTGCGTGTAGCATACGCCAGTTCAGGTGGTCGCCGGTT	Smp_137330	l-serine dehydratase, putative	Smp_scaff000058	267578	274250	Q2_P19601,Q2_P09789,Q2_P29525,Q2_P25827	ATGCACGTAAATGGATGCATGGGCAGCAATCTTTCGGATGTCTTTCCTTCACTTCCTTTCCAAGACTCAATTAATAACTCTGCCACTGGTCCAGTCCTGAATGTCAACGGACCAAACGTAAACAGCATTGATACTATGTCTCGACTCAAATTTCTTGGTTTAAATTTGACGAGTAATAATCAGAATGGAAATAGTAACACCCTTTGTAATGAGGATCGCTCACGCACCAATTTGATAATCAATTACCTGCCTCAGAGCTACGACCAGAACGACCTCCAGCGTCTCTTTGAGCGAGTGGGACCTATTAGACAGTGTAAGCTAATCAGAGACAAGAATACGGGTGCAAGTCTGTGTTATGGGTTCGTGGATTTCGTGAATCCTCAGCACGCAGCTCTAGCA…
Q2_P17693	1	1	P	0.473661	0.0872216	P	3.45927	0.0510803	P	0.767047	0.230497	P		Q2_P17693			C920339.1	Sm_noMatches_Gb_bothSt	none	CTGAAAAGCCTGTAAAGTTTTTTCTCTGTTTTGGCTCAAATACCAGTCATCTTCTTGAGT
Q2_P39467	1	1	P	0.112053	0.230696	A	3.44794	0.0528368	P	0.405967	0.155768	A		Q2_P39467			JAP03318.C	Sm_newGenes_Orth_onlyJapon	SJCHGC09221 protein [Schistosoma japonicum] ||	AATCGAATTTGAATTCTTCTCACAGTAGCTCAGCATCTGTGTGAGTAGAAATGCAACTGT	Smp_151360	hypothetical protein	Smp_scaff000145	117148	119602	Q2_P39467	ATGGCTAAACCAGTATACTGGGGAATATCTCTTAGTGACAAGTTCTCAATAGGGGATTTACTGCTAGTTCATCCTATCATTAGGAAAGTTTCATATGACGTACCTAGTAGTAAGCCTGCCAATTGTCTAGATCGTACACAAATGAACAACTCGAAACGTCGAAGATCCGATGTAGAATTTTTGGAGTTAAGAAACATTATTGAGTCTCCACCTACAGATCTCGATGCTGATCAAAATATCAGAAAGTCAAAGAGACTTCGTCGTGATTCTATATGTCTATCAAACTCTGAAAATAAAGAGCCTTCAAAACCATCCAGAGCACCTAAAAGAAAGTCATCGAGATGCCCATTAAAGCAATTGAATTCTCATGATAGTACATCCACTAATCATACTCAACTA…
Q2_P02644	1	1	P	0.0766124	0.0278421	P	3.44563	0.0512238	P	0.729394	0.195084	P		Q2_P02644			C805290.1	Sm_Orth_inOther_sp	polo-like kinase [Schistosoma mansoni] ||PREDICTED: similar to Serine/threonine-protein kinase PLK1 (Polo-like kinase 1) (PLK-1) (Serine/threonine-protein kinase 13) (STPK13) [Canis familiaris] ||unnamed protein product [Macaca fascicularis] ||polo-like kinase variant [Homo sapiens] ||polo-like kinase [Homo sapiens] gb|AAH14846.1| Polo-like kinase [Homo sapiens] gb|AAH03002.1| Polo-like kinase [H…	CTGAACTCACAATGTCAATGTCGTTAATACTTAGCAGTATCTCTTTCAAATCGAATCTGA
Q2_P20655	1	1	P	0.3323	0.236942	A	3.44153	0.0539824	P	1.63539	0.150016	P		Q2_P20655			C803787.1	Sm_Orth_inOther_sp	PREDICTED: similar to ENSANGP00000010240 [Apis mellifera] ||PREDICTED: similar to Valyl-tRNA synthetase 2 (Valine--tRNA ligase 2) (ValRS 2) (G7a protein) [Strongylocentrotus purpuratus] ||unnamed protein product [Tetraodon nigroviridis] ||LOC495303 protein [Xenopus laevis] ||Vars protein [Danio rerio] ||	GGATATAATGCGTGTACAAGGCTATCGATTTTTCTGTAATAAACTATGGAATGCTGTTCG	Smp_097590	valyl-tRNA synthetase, putative	Smp_scaff000609	305099	342119	Q2_P20655,Q2_P23531,Q2_P36048	ATGGATGAGTCTGTACCTTCGAAGTGCCAGTCTAAGAGGCTGGCTAAACGTGAAAAAAAGATGGCTAAATTTGAGGCCAAACAAGAAAAACTTTTGTCAGATGCCTCAAAGAATCAAAAGTCTTCAAAAAAAGACAAATTGAAAAAGGAGCAAGTTGTTCTAAATGCAGTGGCAGACACGTCTGGCAAAAAAGATATGACTGGTGAAATGCCTGAATCCTACTCCCCAAAATATGTTGAAGCCATGTGGTACGAATGGTGGGAGCGTAGTGGGTTTTTCAAACCGGAATTTCAGATTGAAAGCCCAGACAAATTTGTTATGGTTATACCTCCCCCAAACGTCACAGGAGTCTTGCATTTGGGCCACGCTTTGACAAACAGCGTTGAAGATGCTATTACA…
Q2_P15957	1	1	P	0.044789	0.1075	A	3.44099	0.0513636	P	0.176678	0.0531022	P		Q2_P15957			C916119.1	Sm_noMatches_Gb_bothSt	none	GTGAAATATATTCACTGGGCAAATTTGTTTTTTACTGCGGTGCTTTCACTAGATCTGTTT	Smp_061210	hypothetical protein	Smp_scaff000180	304117	307938	Q2_P15957,Q2_P36271	ATGTTTCTTGATGCTTCTTCAACAATCAGTATTTTGTTCTCAATACTAGGTAATCTTATGTGGCGTACAATGTGTGAAAATACAGCTGCTGATTCTCAACAATTATCTGCTTGTTTTGGCGAGCTTGGAAGTGTTCTGTCAAATATGTTTCATTCTGGTTTATGGACATCTGATGATATCATCAATATAATTGACCAAATTACAATAACGCCTGAGGATTGGTTAGCAGAAAATGTAGCGTGTTTATTGCATACATCAGGACCTGAAATAGCGTTACTTTCTGTGACGAATAAAGCCCGCAGTGGAAAAACTGCTGAAGTTGCTGTTACTCTCACTTCATTATGCTTAGTTCAGGTGAAAATTCGTGCAAAATTAACAGAACTCATTAATCTTGTCAGT…
Q2_P31628	1	1	P	0.0825954	0.205184	A	3.42527	0.0523828	P	0.474485	0.136215	P		Q2_P31628			C907298.1	Sm_noMatches_Gb_bothSt	none	GCTCCTTCAGATTCGTTCTTGATATGTTTGATAGTTCATCACAGTTTACAACAGTTAGTA	Smp_171370	serine/threonine-protein kinase chk2 (cds1), putative	Smp_scaff000423	36838	54007	Q2_P32216,Q2_P31628,Q2_P11828,Q2_P25246,Q2_P41192,Q2_P39770,Q2_P40571,Q2_P05391	ATGGCTGACCTTCCTCCTACTCAGGATATTGACGAAACACATGATTACATATCACAGACAGTCGACTCCTCCATAATTTGGGGAAGATTGCTCCCCTTGGATAGCAGGTTCCCTTCAATTGGTTTGGAATCAATGAGTGACAATCCTCTGGTTTTTATACATGACCTTAGCAGCAATGGGACTTTTGTCAATGGATCAAAAATGGGACGTGGCAAGAAGCAACCGTTAAATAACAACGATGAGATCTCAGTATCTCTAAAACATTTAAAATGCTTTATATTTTCTGAATCCAGCTCCGCTCGTTCCCTCTATCCAGCTGAAGTGACAGATAAATATACTGTTTCAAAGCATATTGGACGAGGTGCCTTTGGGGAAGTTAGGTTAATCTTTGATAAGGAG…
Q2_P16156	1	1	P	0.899076	0.483186	P	3.4251	0.0514937	P	0.477387	0.0869766	P		Q2_P16156			C916502.1	Sm_noMatches_Gb_bothSt	none	CTAATCCCTTATTCTATATCCAAAACTGACGGCTATTTCACTCAACCAAATAAATCTTCC	Smp_129520	hypothetical protein	Smp_scaff000022	1934515	1974400	Q2_P21866,Q2_P40174,Q2_P38719,Q2_P36409,Q2_P39502,Q2_P37308,Q2_P26471,Q2_P06706,Q2_P16156	ATGGCTGAAGACAGCAGTGGACTCGGTTACCGACTGGAGGAAATCCAGTCAAGTATTGCAGAAGGAAGGTTAATGCTTAACGTTCTTCGCTCCCTTCCAACCACTGAGAATAATGATGCGTTCATAGTTCGTTTTGAGGATCTAATCAGTAGATTAGAAAACTATCAACTTCACAACAGGAAGAGCGAGGTGAAAGATGTAAAGTTACAATTGAGGACACTTAAGGAGCAACAAGACAGAATTCAGTCTCTCCTTGATCAAACAGCGACGAGTATACAGGATTCTGGTTTATCTGTAGCACCCGGTGGGTCTTCCAGTGATACTCGAGCAAATGTAATGTTTTCAAATTCAGCGTCAACACTGCTTTCCAAATTTGAGTCCTTACTGTCCAACGGAAAC…
Q2_P17968	1	1	P	1.9396	0.0951707	P	3.38901	0.0519172	P	0.983018	0.891813	P		Q2_P17968			C800093.1	Sm_Orth_inOther_sp	SJCHGC03347 protein [Schistosoma japonicum] ||adenosine kinase a [Danio rerio] gb|AAH63961.1| Adenosine kinase a [Danio rerio] ||PREDICTED: similar to adenosine kinase isoform b isoform 3 [Canis familiaris] ||PREDICTED: similar to adenosine kinase isoform b isoform 1 [Canis familiaris] ||adenosine kinase b [Danio rerio] gb|AAH51621.1| Adenosine kinase b [Danio rerio] ||	ATGAAATGATATCCTACTCAAACATTGTCTTTGGAAATGAATCTGAAGCTGAAGCTTACG	Smp_008360	adenosine kinase, putative	Smp_scaff000013	858830	859923	Q2_P17968	ATGCACGATTTATCGGAAGGTTATGTTTTCGGGATGGGGAACCCACTGTTAGATATAATTGTAGACGCTGACGATTTTATGTATCGAAAATACAACCTCAAGAAAGACAACATTGTACTAGCTGAAGAAAAACATATGACTATTTACGACGAAATTCAAAAGAAAAAAAAATTGAATTATATTGCTGGAGGAGCTACATTGAACACAGTTAAAATGATTCAGTGGATAATTCAGAAACCATTTGTGTGTTCATACGTCGGATGCATAGGTGCCGACATACAAGGGAAATATATTAAGAATGATTGTTCGGCGTTGGACTTAGTGACTGAATTCCAAATCGCGGAGGAACCGCTTATGACCGGAAAGGTAGCAGTCCTAGTCAGCGAAAAATTACGTAGC…
Q2_P11473	1	1	P	0.931983	0.83351	A	3.38805	0.0590743	P	1.94747	0.126252	P		Q2_P11473			C906646.1	Sm_noMatches_Gb_bothSt	none	TAATGCTTAATCCAAAACACTAGCGTGTTACGTATAGCCACCAGCTGCACTGTTAAAAAA	Smp_170180	hypothetical protein	Smp_scaff000408	256373	272509	Q2_P31264,Q2_P11473	ATGAAAGCCAACAAGCTAGGTAAAGAGAATCGTGATTTACAGAGAGAGACAGAAATTACTAAAAGAGAACTTAGTAAGTATAAACAATTTCATGATGCTTACGAGACTCTACTTAGTGACTATCATGTTTTAGAGAAACGGTTCCAAGAAACGAAACGAGACTTTGAGGCCGAGAAAACACTTCGAACTGATATGGAAAACGAAATCCTCATTCTCAAAGAGCAGTTAGATATCAAGTCTCGATTGTTCGATGAATGTAAAAAGTCAGTTGGATACAGTTTTACTATTGAGAAAGCGGTCGAAGGATGCAAGCAAGGTGAATATGGAAGTCAAGTAACTGAGGAGCTTAGATCGATTCGCGACCAAAGTGCTTCTGAATTAGTAGAATGTAAAATGCAG…
Q2_P38011	1	1	P	1.51537	0.177757	P	3.37276	0.0535169	P	1.87401	0.10772	P		Q2_P38011			C919929.1	Sm_noMatches_Gb_bothSt	none	CGTAGTGCACGTATTCAGTGTAACACAGCCTGTCATGGTGAATAGGGGCAGGATAAAAAA
Q2_P37027	1	1	P	1.31191	0.291657	P	3.37204	0.0540963	P	0.736907	0.291361	P		Q2_P37027			C917609.1	Sm_noMatches_Gb_singleSt	none	CATTTGCCTTGCCTTACTGGTTTGTCTTCTGTTTTTGAAGTTGACTCAAATGAAACCAAG	Smp_028050	expressed protein	Smp_scaff000058	643521	681653	Q2_P13791,Q2_P33662,Q2_P39949,Q2_P37041,Q2_P38641,Q2_P37027	ATGTCGGATGAGTCTTGTACACGTTTGTACAAAGGTGCTGTGACTTCAAAAGTTGGGAATGAAACTGTCTTAGGGACTCCTGTACCTGTTGCACACTCAACCGTTGGCTACGACGAACTTTCCGGCAATCACAAACGTTCTCGTAATCATTTAAATGCTATGCAACAAACGTCTCCGGCTTTTGAGAAACAAACGTATGTTATCAATCCGTTTAGCAGAAATAAAAGTAACGACGTTCCTAATTCTAATAATGAAGAATTAAGTATTCTAAACATCGACACAATAAAGGGGCTCTCTGATAGTGTATTAGACCGTAGTTTACAGGATCTCAAGTACAATCAAATATCCAAAAAACTAAGCTTAGGAAATAGAAATAAACAGATAGATACCTTTAAAGTT…
Q2_P13326	1	1	P	0.545284	0.264627	A	3.3644	0.0545292	P	0.717472	0.279609	P		Q2_P13326			C910267.1	Sm_noMatches_Gb_bothSt	none	CAATGATCACGTTTGTAATTCTGAGGTAAATTTAGGGGACAATCCAATCATATCAACTGA	Smp_010250	dbl related	Smp_scaff000016	1774138	1795863	Q2_P13326,Q2_P33167,Q2_P10732,Q2_P30520,Q2_P39778,Q2_P10801,Q2_P23923,Q2_P04417,Q2_P30595	ATGTCGACTAATGAACTAGGGCCTGGACTAAAAGACATCTCTTTAGATATGATGGTTATGCAGGCCAATACAATGAAATTAAGTAATCAGGACGCTAGCCGTTCAAATGATTCTAAAGACGAACCTTGTTCTATTCATGAATCCTCTAGTATTGACCGCCATTCTTCAGATGAAAGTTCGCCTGGAGTCAAAATCATAGAAGACCAGTGTCCCGAAAAGATGACTATATCTGAATTGGCTGAGGATGATGTTTCACGAGCGTTAATACAGCGAAAACAACCACTTATGGAACTAGTTAGTTCCGAAGAAGGTTACGTCCGGCGTTTGAAGCTGGTAAAGGATTTCTACATACCTGCTGTTAATGCTCCAACTACAGCTCAATCAAATGCCGAAAACAAT…
Q2_P19923	1	1	P	0.919773	0.843357	A	3.36072	0.0641239	P	1.36983	0.340809	P		Q2_P19923			C802764.1	Sm_Orth_inOther_sp	nuclear pore membrane glycoprotein 210 [Rattus norvegicus] emb|CAA68759.1| unnamed protein product [Rattus norvegicus] sp|P11654|PO210_RAT Nuclear pore membrane glycoprotein 210 precursor (Nuclear pore membrane glycoprotein 210) ||unnamed protein product [Mus musculus] ||Nup210 protein [Mus musculus] ||unnamed protein product [Mus musculus] ||mKIAA0906 protein [Mus musculus] ||	TAGTAAGCCCAGTAGTATCATCTGAGAATAGCTGCTCTTCGGCTGCCGTTATAACTGCGG	Smp_142550	nuclear pore membrane glycoprotein gp210- related	Smp_scaff000090	88597	128122	Q2_P22843,Q2_P01821,Q2_P33620,Q2_P13747,Q2_P29634,Q2_P19923,Q2_P10737,Q2_P30525,Q2_P28090,Q2_P04210,Q2_P23660,Q2_P09893	ATGTTAATCGTGCTCGCATTAGCTTTGCTCCCCATTGTTTATTGCGACTTTAAATTAAGTGATTCCAAGCTCCTTCTGCCTTACTACAGTGTTAATCCTGTGAATTACACCCTACATGGTAGTGAGGGGGCCTGCTATGAATGGCACTCGGGCACACCGGAGGTAGCAGTAGTAAGCCCAGTAGTATCATCTGAGAATAGCTGCTCTTCGGCTGCCGTTATAACTGCGGTTTGGCAATCACGACACAGGGCCGTTGCCACCATATATGCCAAAATAATTAATGCTGATCACATTGTCAAGTGTGATGTAATCGTTGACGACATAAATCGGATAGAAATTGCCACCACCACACAAGAGCTTTATCTCCACAATACGCCAGTTCCTCTTATAGTAACTGCT…
Q2_P11230	1	1	P	1.05633	0.705302	P	3.34491	0.0528226	P	0.856389	0.388683	P		Q2_P11230			C906175.1	Sm_noMatches_Gb_singleSt	none	AGCCTGTTTGGACAACTTTCGACAAATACTATTATACGATTGATCAAGCTATCAGTTGAG
Q2_P38497	1	1	P	1.78675	0.139307	P	3.3329	0.0558222	P	0.831839	0.464025	P		Q2_P38497			JAP05689.C	Sm_newGenes_Orth_onlyJapon	none	GTTGCGGGGGTAGTAACAATAATACAAGTGGTTTGATTGTCGGAACTGGAAGAAATTTAT	Smp_132930	expressed protein	Smp_scaff000037	373959	433619	Q2_P14111,Q2_P33986,Q2_P29207,Q2_P09466,Q2_P28910,Q2_P30313,Q2_P38497,Q2_P39639,Q2_P08213,Q2_P27900,Q2_P10531,Q2_P09176	ATGGCAAGTAAATATTCCGGATATTTAATAGTGTTTATTACATACCACTTCGTTTTTATCACTTTGCTTATTCCTATAATCAGTGGATACACTTGTAATCCTGGTGCCGGAGAAATTTTACTTCGAAGCTCCGCACTTAATTCAGCGGAAAAACGAGTAGAAAACGATATAACTTCTGATAGTAACAGCAAACAAGGAAACAGAAAGTACTCAACAAAACAAGGTACATTCACCTCACCAAAATGGCCCGAATCTTATGAATCTGGGACACGTTGTGTTTTTCGTTTCATAGCGGATGTTGGTGAGAAAGTTCATATTAAATTTGATCACTTTGTTTTATCGGGTGATATGCCAAGTTGTTCAGTCGACTTCTTAGACGTGTATATTGATGTTGCTTCT…
Q2_P38637	1	1	P	0.626258	0.133838	P	3.33121	0.0526539	P	0.913042	0.529369	P		Q2_P38637			JAP09492.C	Sm_newGenes_Orth_onlyJapon	none	GCACTTGTGCCTTTCTTTTTATAGTCATTGTGTGTTTTTATTATTTCTGGCAAGCAGCAT
Q2_P40413	1	1	P	0.456699	0.458993	A	3.32154	0.0691226	P	0.881456	0.756282	A		Q2_P40413			JAP06319.S	Sm_newGenes_Orth_onlyJapon	none	GAGTCCATTGATGATTTCAGTTGATTCTTCTTGAGCGCGTTTTAATCGTTTAATTCGACG	Smp_032490	Tropomyosin, putative	Smp_scaff000072	706554	733590	Q2_P13154,Q2_P33004,Q2_P02282,Q2_P09270,Q2_P35293,Q2_P38889,Q2_P40413,Q2_P15367	ATGGACAATCTTTTACAGGAAAATCATAGTCTATTAAAGAAATTAGAATTGAAAAAGGAAATGGAAGCAGCTTATCTCGATGAGATCGAACAACTTAGATCAGTAATTACTCAATTACAACGAGAAAAGACGTCGATTTCCACTTCACGTATTGATGACAATTCGTCATTATTGTATGACCTAGAAGGTCGTGTTGAAAAATCTGAAGAAAAAGTTGCTCTACTTACCAAAGAGCTTGATTTAGCCAAAAAGCGGGAAGCTGATCTACTGGAACAATTAAATAGTTTTGTAAATAAAGTGGATAGTATTTCTGAATGTTCTGTAACTGTTCCTGAACCACACAATTCTTTGGCGGAGGAAGTCATTCGGTTGAAAGAGGAACTATCTAGCAAAGAAACT…
Q2_P26306	1	1	P	0.312657	0.0555196	P	3.31636	0.0528538	P	0.883552	0.4322	P		Q2_P26306			C811774.1	Sm_noMatches_Gb_bothSt	none	GGTGACCACTTAATTCTGTCAATAAAATTCTGTGAATATTTCCCTTTATACTGGAAACCC
Q2_P39416	1	1	P	0.330276	0.405061	A	3.30986	0.0669858	P	0.750166	0.543088	A		Q2_P39416			JAP02877.C	Sm_newGenes_Orth_inOther_sp	SJCHGC06034 protein [Schistosoma japonicum] ||MGC69217 protein [Xenopus tropicalis] ref|NP_001004857.1| MGC69217 protein [Xenopus tropicalis] ||Nudt1 protein [Mus musculus] ||nudix-type motif 1 [Rattus norvegicus] dbj|BAA08727.1| 8-oxo-dGTPase [Rattus norvegicus] dbj|BAA08726.1| 8-oxo-dGTPase [Rattus norvegicus] sp|P53369|8ODP_RAT 7 8-dihydro-8-oxoguanine triphosphatase (8-oxo-dGTPase) (Nucleosid…	ACCAAATCCGTTCCATCGTCCTTTACCGAAACCACTCTGCTTTAAACCCAAAAGTAACCA	Smp_156460	hypothetical protein	Smp_scaff000193	463469	481647	Q2_P39416	ATGTTAGTCATATATACACCCAGTGAATTGATCACTGACTTTCCATTAGTCATTGACGATTCGGGATCTGAAATTAAAGCACAGGAATCGATCACAGACTGCAATAAATCATGGTTACTTTTGGGTTTAAAGCAGAGTGGTTTCGGTAAAGGACGATGGAACGGATTTGGTGGTAAAGTTGAATTAAGTGATGCGAACCCAAAAGCTGCTGCACTTCGAGAGCTGAATGAGGAATCTGGTTTAACAATTAATGAGTCTTCTGTTGACGAAGTTGGTCGTCTGTGGTTTACTTTCGCTGAGACAACGGAGTGTATGGAAGTACATGTGTTTATCTGCAGAACATGGACACCTACACTTAATGGTCACACGGTTGAATGGCCTTGTTATACAGAAGAAATG…
Q2_P24191	1	1	P	1.9667	0.193879	P	3.30627	0.0710484	P	1.03274	0.928512	A		Q2_P24191			C808586.1	Sm_Schisto_Orth_only	SJCHGC07088 protein [Schistosoma japonicum] ||	GGAACATGGGCATATCGTGTTGTATTAAGTCAGATAACATCACAACATTTACATGAGTAT	Smp_194490	vesicular amine transporter, putative	Smp_scaff019015	85008	229008	Q2_P24191,Q2_P01185,Q2_P19911,Q2_P39009	ATGGATTCAGAAAATCGTGTTATCTTAAATGTTGGCGGAATTCGTCATGAAACTTATAAAGCTACATTGAAAAAGATCCCAGCGACTCGTTTATCAAAATTAACTGAAGCATTAGCCAATTATGATCCTGTCTTAAATGAATATTTTTATGATCGTCATCCTGGGGTATTTTCACAAATATTAAATTATTATCGTACTGGTAAATTACATTATCCTGTTGATGTATGTGGACCATTATTTGAAGAAGAATTAGAATTTTGGGGTTTAGATGCTAATCAGGTAGAAGTCCGGTTTTTTTTGTTTTTTGTTTGTAGAGACAATAGAAGATGGCCACGCAATTTCGTAGATGATTATATAGATACTACTACTATCAATACATTAAGTAGTACTAGTACTGGT…
Q2_P38961	1	1	P	0.46722	0.149201	P	3.3048	0.053795	P	0.821277	0.347937	P		Q2_P38961			JAP09010.S	Sm_newGenes_Orth_onlyJapon	none	CGTGTAAATGAATTATATCTTATAGATAATCTGACACATTGGACCAGTATGCATCCACTG
Q2_P01907	1	1	P	0.380754	0.0929911	P	3.29759	0.0533261	P	0.708049	0.190954	P		Q2_P01907			C804052.1	Sm_noMatches_Gb_bothSt	none	AGGGAGAAAAAGCAGTATGAAGCTCGGATATCAGAATTAACACAAGTCACAGAAACACGC	Smp_018010	expressed protein	Smp_scaff000034	1037645	1051545	Q2_P01907,Q2_P20852,Q2_P03494,Q2_P21397,Q2_P06805,Q2_P02350,Q2_P22802	ATGCTACAGGAACCCATTCTCCATCTTAGTTCGGAAAAAGAAAACCTTAATTCAGCGTTCCTCCCTAATATTTCTCACTCCAGAAGAAGAATCGATAAGTCTAACACCGAAGATATCAAGGGTCTTTGTAGAGTTTCACAGGAAAGGAAAATGCCGGCTCTTTCTACTACTCCTCGCACTCAGGGTCATTGCAGGTCCGGATCAACTAACACTGATTCTCTGTTTGTCCGTCCGAATTCCCAAGTATCAGCTAAACTGCGAGCAGCTGGCGAGCCTACATTGAAAAAGTCGTCTAGCTACCAAAATATTAAAATTGCCAATAATGGAAAAGGGCAGGCAATGCATTCGTCAAATCTTCAGGTTACTCAGCCAGGTAAACGAAAGAATCTCAACAGTAAA…
Q2_P36060	1	1	P	1.38396	0.192139	P	3.28012	0.0534188	P	1.88608	0.0996921	P		Q2_P36060			C915859.1	Sm_Orth_inOther_sp	SJCHGC05042 protein [Schistosoma japonicum] ||PREDICTED: hypothetical protein XP_059384 [Homo sapiens] ||PREDICTED: hypothetical protein XP_701528 partial [Danio rerio] ||PREDICTED: hypothetical protein XP_682797 [Danio rerio] ||PREDICTED: similar to plectin 1 isoform 1 [Strongylocentrotus purpuratus] ||	GCGAGAAACTGGATCAAATCTGTCATGATCAAATGAGAAAACTTGCAAAAGAATTTCAAG	Smp_124570	Leucine zipper protein, putative	Smp_scaff000006	1182311	1219025	Q2_P14364,Q2_P34256,Q2_P05434,Q2_P26062,Q2_P36060	ATGCTACATAACTTCTTCCGATTTATTACCAAGGCTACGCAATATGAAGGATCAAGACAAAAGAAGCTTGAAGATCGTTCTAATCGTTTAGCCGAAGAGGAAAAATGTAGAATGGCCATCGATCGTGAAGAGGAGAAATTTCAAGCGGAACGAAGAAAGAAAGCTGTTGATAAAGCGAAGCAGCTATTATATTACGAAACGGATCGTTTTCGATTATTACATTCAGGCTTAAATCTAACAGAAACTTTGAAAGAACGTGATATGCAACTGGAATTTAAACGTTTGAAAAATAAATCGGAAGTGAACAAAGGAAAAAAATATGTCGAAACGATGCGGAAAAGTATTGAAGGGGCTATAATGAAAGAACTTAATGAAGCTGAAAGAAGACATGAGAAAAAT…
Q2_P05887	1	1	P	1.31485	0.22604	P	3.27448	0.0535073	P	0.567979	0.116808	P		Q2_P05887			C810650.1	Sm_Orth_inOther_sp	dopamine transporter [Eloria noyesi] ||PREDICTED: similar to ENSANGP00000017838 [Apis mellifera] ||PREDICTED: similar to ENSANGP00000017838 partial [Apis mellifera] ||GA21033-PA [Drosophila pseudoobscura] ||CG8380-PA [Drosophila melanogaster] ref|NP_523763.2| CG8380-PA [Drosophila melanogaster] gb|AAL32055.1| dopamine transporter [Drosophila melanogaster] gb|AAK93003.1| GH22929p [Drosophila melan…	GGCAAATATATTGGGTGGTATTTTTAGTGGTTCAGCTATTTTAACAATACCAATTGTGGC	Smp_156320	norepinephrine/norepinephrine transporter, putative	Smp_scaff000192	328442	350285	Q2_P05887	ATGGAGGATAAAGAAGTTATGGCAGAAGAATCAAACAAGAACAATATGACCGCCCATTTAAACAAAATAAATACTTACAAGAATAATCTCATAATTAGTAATAACAGTATTAATAATAATAATAATAGTATTAATAATAATAATGATATCATAGACAATGATCATGTTACTAATGATAAAATAAGTAATCATAATTCTTTAAATGAAGACCAATTGATTCAGCAAACATTATCACTTACCAAAAAGACAAATAAATCTAAATTAACAGATTCTAAACAATTTAAACAAAATGATCAGTACAATAATAAACATAATTGTCATATGTATCAATTTGATAAAGAGGATATGAGTAATGATAATATTGAGATAATTACAGATAAAATACGGGATAAATGGAAT…
Q2_P23342	1	1	P	0.261462	0.195493	A	3.27065	0.0554613	P	0.565789	0.195468	P		Q2_P23342			C807471.1	Sm_noMatches_Gb_bothSt	none	AGTGAGTGTGGTCGAAACAATACTGCGCTTTCAAATCTTTTATCCAACATAGCAGTAGAA	Smp_133910	huntingtin interacting protein-related	Smp_scaff000041	805124	857254	Q2_P33941,Q2_P02133,Q2_P12558,Q2_P14217,Q2_P34100,Q2_P02949,Q2_P02261,Q2_P38365,Q2_P29431,Q2_P09684,Q2_P08403,Q2_P08366,Q2_P28066,Q2_P08741,Q2_P28453,Q2_P05542,Q2_P03977,Q2_P23342,Q2_P08159,Q2_P05576,Q2_P21138,Q2_P14060	ATGGAGTATGACCCGGCTTCACCAACGGATGAGTTAGAGGATTGTTCTCCGTCGCTTGATTTATCAGCTATTCCACTACCAAAATCTGATAATGTGCAATACGTTCAGACGCAGAAATTAACTTCACGTATTACTGGTACACTCGAAGATGTTTACCGTAAGACCCAACCAAAAATGGGTTACAGACAGTCTTCGGAACAAACTGATAGTAATAATCCCTCGAATAGTAGCCCTAATTCATCATCAAACAGCGAAAATCAATCTCCTAGAAAGCTTATTTCACTTAAGCATGAACAGTCGAGTAATAGTAGCTCGACAGATTCTGACTCAAGTCAACATGAAACTAATCATTCAACCGGTGAGGTTAAACGTCGTCACAGTGAGGCTATCCGAAATGAA…
Q2_P30075	1	1	P	1.29989	0.431357	P	3.26537	0.062242	P	0.738686	0.457497	A		Q2_P30075			C904475.1	Sm_noMatches_Gb_bothSt	none	CAACAAATGAAGAAGGAATTTATATTAAACAAATCGTTGAAGGTGGCCCTGCTGATAAAG	Smp_168960	multiple pdz domain protein, putative	Smp_scaff000387	50700	106514	Q2_P19934,Q2_P10200,Q2_P29968,Q2_P30075,Q2_P11382,Q2_P39530,Q2_P10299,Q2_P31164	ATGTCAACAGATCCAAACTTATATAATGTGAGTTTAACATCTAAACAAACAAAAATGCCTTCAACACCTTACTTTTTTGGTGAAACTTGTCAAGATTTACATCAACAACATAGTAAAAGTGGTAATGATAATAAAACTAATGATAAAGAAAATTATGGCCACAATAAAAATGAAACAGAAATGATTGAATCGAATGAAATGGATTTAATTTACACTCAAACAGATAACGATAATCTCACACCATCTATAATACTTACTTCTGATGATACTGATTGGAAACCATGTGAACAAGGTAGTATTTCAAGTATGGAATCTATATCGAATTCACCAAGTCCTAGAACTTCATATAATTCCTTACTACACTGGGGTATTAATAATGCAAAAGATGAAAGAGAACTA…
Q2_P23726	1	1	P	0.127821	0.0321013	P	3.26306	0.0535708	P	1.07011	0.620224	P		Q2_P23726			C807975.1	Sm_Orth_inOther_sp	LOC397852 protein [Xenopus laevis] ||XMCM7 [Xenopus laevis] sp|Q91876|MCM7_XENLA DNA replication licensing factor MCM7 (CDC47 homolog) (X.MCM7) ||unnamed protein product [Tetraodon nigroviridis] ||CDC47p [Xenopus laevis] pir||T47221 replication licensing factor MCM7 [validated] - African clawed frog ||Unknown (protein for MGC:128845) [Bos taurus] ||	ACAGCACGAATTGCTGATATCGCTGAACGTTGTGCAACTAAAGGATATACACCAGCTCAG	Smp_032500	DNA replication licensing factor MCM7, putative	Smp_scaff000072	747375	766511	Q2_P23726,Q2_P02975	ATGGCCTTGTCTACTGTAAGGAATTATGATGAAGACAAGAAAGCTTGTGACCAGTTCCTGCGTTTTTATAGCAAGATGGATAGTTGTGGGAATAAGCACTTTGTTTATAGTGAACAGCTGACTCGCATTGCAAATCGTGAACAATCGGTGCTGTATGTTTCTATAGACGATGTGGCTGAACACTCCAGCGACTTAGCTAACGCGATAGAATGCAACGCTGTTCGCTACACAAAGATATTTGCTGAGGTTATTGACGACTTACTACCCGATTTTCGGACAGTTGAGCTTGTTCCCCAAGATGTTCTGGACATATTTATCGACCATAGGATCAGAATGGAACAGAGAATCAGGGCTGCGGATGCAGAGACAGCCCCACGTGCTGTATCCCGCGACCCTGAA…
Q2_P35709	1	1	P	0.53438	0.11209	P	3.25455	0.053803	P	0.532448	0.106756	P		Q2_P35709			C915406.1	Sm_Orth_inOther_sp	caspase-8 [Oryzias latipes] ||caspase-8 [Sus scrofa] gb|AAS91710.1| caspase-8 [Sus scrofa] ||PREDICTED: similar to Caspase precursor (drICE) [Strongylocentrotus purpuratus] ||PREDICTED: similar to caspase 8 isoform B precursor isoform 2 [Bos taurus] ||Zgc:101776 [Danio rerio] ref|NP_001007405.1| hypothetical protein LOC492763 [Danio rerio] ||	GTAATATGTCTAATGTCGCATGGAACTATTGGTCGTATATATGGAGTTGATGGAAATTCT	Smp_141270	caspase related	Smp_scaff000078	1741739	1762765	Q2_P35709,Q2_P18219,Q2_P00123	ATGCAGAATAACGGACATGATGAAGATATCGTTATATGGACAAAATCACTACATAAATCAATAAATAGTCTAAATATTCATCAACTGGAAGATATTTTAGTCAAATTAAACACAACGAAGGGATTGGAATTTGCAAAAAATGTCATAAATCATTCGATTAATGGAGAAAATTCAGTTTATATCGCTGTAGAAGCTGGATTTGATCAAGCGGTTAAACAACTCTTGAATACAGATATGGTAAATATTATCCAAAGAAATCCTCAGAATAATTGGACAAGTCTTCATTTGGCTTGTTATTTGGGACTGGCAACAATAGTTAAATCGCTTTTAAATTGTAACACATCCAATAAATTCATACGAATAAATGAACTGTATCAGTTAATATGTATGCAAACAGCT…
Q2_P09270	1	1	P	0.356016	0.432018	A	3.23839	0.0706935	P	0.705198	0.5122	A		Q2_P09270			C903025.1	Sm_noMatches_Gb_bothSt	none	ACTTTGTGAACAGATTTCGACAATTCCACGGAAGTTTCTTTAAGAGGATTAGTACAGTAT	Smp_032490	Tropomyosin, putative	Smp_scaff000072	706554	733590	Q2_P13154,Q2_P33004,Q2_P02282,Q2_P09270,Q2_P35293,Q2_P38889,Q2_P40413,Q2_P15367	ATGGACAATCTTTTACAGGAAAATCATAGTCTATTAAAGAAATTAGAATTGAAAAAGGAAATGGAAGCAGCTTATCTCGATGAGATCGAACAACTTAGATCAGTAATTACTCAATTACAACGAGAAAAGACGTCGATTTCCACTTCACGTATTGATGACAATTCGTCATTATTGTATGACCTAGAAGGTCGTGTTGAAAAATCTGAAGAAAAAGTTGCTCTACTTACCAAAGAGCTTGATTTAGCCAAAAAGCGGGAAGCTGATCTACTGGAACAATTAAATAGTTTTGTAAATAAAGTGGATAGTATTTCTGAATGTTCTGTAACTGTTCCTGAACCACACAATTCTTTGGCGGAGGAAGTCATTCGGTTGAAAGAGGAACTATCTAGCAAAGAAACT…
Q2_P39689	1	1	P	0.608737	0.248324	P	3.2356	0.0558501	P	0.56102	0.188564	P		Q2_P39689			JAP06569.C	Sm_newGenes_Orth_onlyJapon	none	TTCGACTGGGCGATTGTATTATTACAATAAAGAAACCAATAGTGTTCAGTGGGAGAAGCC	Smp_103420	expressed protein	Smp_scaff001959	4742	25037	Q2_P39689,Q2_P38549,Q2_P11835,Q2_P13147,Q2_P31636,Q2_P32997	ATGTTGGAACTTGAAGAGAAAGAAGGTCAAATAAAACGCTTACAGAGAATTATAGAGCATCAAAGAGAACTGTTTTTGAGGCAGTCAGAAGACACACAACGAGATGGTGATCGAAGAGTAGAATCAATTAAAGCTGATTATGAATGCACAATTAACCGAAATTACAAACTAATTGATGAATTAATTGAAGAGAAAAAATTGCTTCATACAAAATGTGAAGAACTTTTAGAAGAACTAAAGACAGTGACAAAGAAAACGAACGAAAAAATTAAAGCACTTGAAGAAAGACACAAAGTTGAGATGCGAAAAGTAGAGGCCAAACATTTAGCTGCGGAAAAGCTACGTCGAGAAAAGTGGGAAACAGAAAAAGCAAAACATTTTAAAGAAGTTACTATTCGT…
Q2_P19762	1	1	P	0.267947	0.321518	A	3.23478	0.0614573	P	0.513302	0.284337	A		Q2_P19762			C802565.1	Sm_Schisto_Orth_only	SJCHGC03770 protein [Schistosoma japonicum] ||	ATGGCCGAAATAGAACAAGCTAAAAAGTTAGGAAAGGACGAGAATCTTATCCCGTTTTTT	Smp_193430	hypothetical protein	Smp_scaff018671	1435	2283	Q2_P19762	ATGTCGAGCAGACATGATAGAGACAGAAGAGCCACTGTAGATGATGAAGGTATTGCTAGTTGTGTGACAGAATATGTGAACGTTGACAGTACACCTCGGCAGTTTTCTCGATCTCAAGTCATACCAAGTGGTCAGTCACAATTATCTACTCAACCTCCGTTGTGTCCCCAAATTTCCCGCGACCTGAATAACAATTGCGGTGATGCTTGTTCAACTAAAAATATTGACTTCAAAAGTCATGGAGAGTCTGTAAGTGAAGATCTCTCGAAGTGTTTTATATTTTCAAACATGCCACAAGTTGGAAGCAAACAAATATTTGGAGAAAATTATAGGACTTCACATTCAGTTAAACGTCCTTCTGAATCAATCTGTTTGATTTCAAACTCTTCTGCGAAGCGA…
Q2_P06959	1	1	P	1.15037	0.3948	P	3.23477	0.0539764	P	0.71156	0.182217	P		Q2_P06959			C812166.1	Sm_noMatches_Gb_bothSt	none	CATCAGCGATTTTAATGTCGTCCTTTTGTGTATCGCATGAAATATCTATTCGATACATAC
Q2_P20797	1	1	P	0.638024	0.170135	P	3.233	0.0543158	P	0.608036	0.141983	P		Q2_P20797			C803980.1	Sm_noMatches_Gb_bothSt	none	CCACCAGTGATGTTTGCAATAAGTCTGATGACTACATTTCTGCAGAATCAAATTCTGACC
Q2_P21866	1	1	P	0.718896	0.187693	P	3.23255	0.0540038	P	0.411956	0.071863	P		Q2_P21866			C805470.1	Sm_Schisto_Orth_only	SJCHGC04832 protein [Schistosoma japonicum] ||	GATCCCAGTGTGAATCTTACATCGCCTCATGGTTCTTCTATTGGTCAGAACAACATTGGT	Smp_129520	hypothetical protein	Smp_scaff000022	1934515	1974400	Q2_P21866,Q2_P40174,Q2_P38719,Q2_P36409,Q2_P39502,Q2_P37308,Q2_P26471,Q2_P06706,Q2_P16156	ATGGCTGAAGACAGCAGTGGACTCGGTTACCGACTGGAGGAAATCCAGTCAAGTATTGCAGAAGGAAGGTTAATGCTTAACGTTCTTCGCTCCCTTCCAACCACTGAGAATAATGATGCGTTCATAGTTCGTTTTGAGGATCTAATCAGTAGATTAGAAAACTATCAACTTCACAACAGGAAGAGCGAGGTGAAAGATGTAAAGTTACAATTGAGGACACTTAAGGAGCAACAAGACAGAATTCAGTCTCTCCTTGATCAAACAGCGACGAGTATACAGGATTCTGGTTTATCTGTAGCACCCGGTGGGTCTTCCAGTGATACTCGAGCAAATGTAATGTTTTCAAATTCAGCGTCAACACTGCTTTCCAAATTTGAGTCCTTACTGTCCAACGGAAAC…
Q2_P12134	1	1	P	1.26775	0.299034	P	3.23116	0.055195	P	1.24877	0.297301	P		Q2_P12134			C907924.1	Sm_noMatches_Gb_bothSt	none	TAGTTCCTTCGATATCAGTTGAAGTAAATGAAAGAATTCCAAGTGCAGCAGATCCAGGCA	Smp_141580	tousled-like kinase	Smp_scaff000081	169741	189350	Q2_P14997,Q2_P31948,Q2_P08440,Q2_P28151,Q2_P12134	ATGTTTCCAATAACAGAAGAACCTTCCCGCACTCCAGAACACTCAGTTTTACGTGGTTCTTCCAGTCCATTTAGTTCAGTCGGTGAACATGACCTAAGTACTAGTAGCAGTGAGATTAAACCAGTTTCCACAGTAGTTCCTTCGATATCAGTTGAAGTAAATGAAAGAATTCCAAGTGCAGCAGATCCAGGCAAAAAGTTGCATAACCCGAACTGCCATAACATTAATCGACTGGAGGTCACTAGTCCGAGTCTTAATGTTCAAAATTCTCAGATCCACGTTCAGACGCAAGAAGATTATGTGACTTCACCTACGACTCCAAAAAAAAGAAGAATCCCTTCAAGTTCTGCAGGAGAGTCTGACAACACATCAAATGACGGTCTTCTCACCTCCCTTGTT…
Q2_P02561	1	1	P	0.671638	0.435983	A	3.22671	0.0611339	P	0.527166	0.290655	A		Q2_P02561			C805152.1	Sm_noMatches_Gb_bothSt	none	CACGACATTTAGTTAGTTGTATCGCTGTAACACATAATCGGAATGGACTGAATAGTAATT	Smp_176430.1	pleckstrin homology domain containing family G, putative	Smp_scaff000620	20250	67116	Q2_P12177,Q2_P31988,Q2_P28347,Q2_P02561,Q2_P08637,Q2_P21631	ATGAATGGAATTAAGTTTAATTCAGATCAAAATGATAATCAATATGATAATTACATAGGACTATTGAATAATCATGATCCATTATATACTACTGATTACAATAATAATAATACTACTCATTTATTAAATTTTCAACATATTTCTAATGACATTAATGAAGTCAATGTAGGACCATATTTAAAACAATTACAATGTGTTATTGGAGAATTAGTTGAATCAGAATCAGTTTATTTAAAAAGTTTATGTGATATTGAAGAGGGTTACTTATTACGTTTAAAAACAAATCAAAGTGTAGATCAACAATTTCTAGATGTTGTCTTTCATAGAATATCAGATTTACGAGTTTTTCACGCAACTATTCGTTTGCTTGAAGAAGCCCAAAAATCTCGTACAGATACT…
Q2_P07572	1	1	P	0.0832375	0.0347176	P	3.22183	0.0541583	P	0.795986	0.262952	P		Q2_P07572			C813061.1	Sm_noMatches_Gb_bothSt	none	TTCTTATGCTGCCGTGTACACATTAATATTCTTAGCTTGTTTGGCCGAACACATTTGTTC
Q2_P32606	1	1	P	1.98822	0.107193	P	3.21059	0.0567479	P	1.52552	0.171074	P		Q2_P32606			C909295.1	Sm_noMatches_Gb_bothSt	none	CGTTCGCAAACTAATTACCAGCTATAAGAATGCATGTGAATCAATGAAAATCACTCAAGA	Smp_156290	jumonji/arid domain-containing protein, putative	Smp_scaff000192	199446	238391	Q2_P12790,Q2_P32606,Q2_P02942,Q2_P22129,Q2_P13005,Q2_P37393,Q2_P31398,Q2_P28315,Q2_P08607,Q2_P26572,Q2_P17035,Q2_P11607	ATGAAGGTCGTTGAAACGTATGATGGTAGCGGCTGTTCAAAACACTTAGGAAATGGGTTTATGAAGTCTCAATCATTCAGTTTTTCTCCTATGCCTTTGGATTTCATCCGCCCTCCACCCGCCCCAGTTTTCAACCCAACACCTGAAGAATTTACTGACCCTATTAGTTATGTTCAACGTATTTCCCCGATAGCATTTAATTACGGAATTTGTAAAATACGCCCCCCAAATGGTTGGAAGCCACCTTTCTGTGTCGATCAACAAAACTTTACTTTTGTCCCCAGAGTTCAGGAGTTGTCTGATGTTTGTGCGTACAATCGTGTAAGATACCACTTTATTACTTCTCTGATAAATTTTTGGGAGGCTCAGGATGTTACCCTGTTTGTCCCCCAAATAAAA…
Q2_P38767	1	1	P	1.01395	0.943895	P	3.19749	0.0570223	P	0.543628	0.197237	P		Q2_P38767			JAP02209.S	Sm_newGenes_Orth_onlyJapon	none	CGATAGCATCTAATAATAAGCGAATTTCACTTCTAACTCATTCAACAGTTTCTCCAGAAG	Smp_129380	voltage-gated potassium channel, putative	Smp_scaff000022	1131239	1139534	Q2_P29761,Q2_P40237,Q2_P38767,Q2_P28722	ATGTGTCGTTGTGTAACAGATCAGGTAAAAACATTTAATTTTGGATGTTCTCATGGACAACTCAAAGTCAGAATGACCGATCAGCGCATTGTGATTAATGTTAGTGGTCTTCGCTTCGAAACTCATACTGACACTCTAAATCGTTTCCCAAATACACTACTTGGATGCCCTTTCCGAAGAAGCCGTTATTATGATTCTCTTAGAAATGAATATTTTTTTGACCGCAATCGTCCAAGTTTTGACGCAATACTCTATTTTTATCAGAGCGGTGGAAGACTTAGAAGACCTGTAAATGTACCAATAGATGTTTTTACGGAGGAAATAAAATTCTATGATCTAGGGGAAGAAATTTTCGAACGTTATCGTGAAGACGAAGGATTTACTAAAGAGGATATCCAT…
Q2_P19589	1	1	P	0.563376	0.112666	P	3.19403	0.0545816	P	1.13871	0.418064	P		Q2_P19589			C802338.1	Sm_Schisto_Orth_only	SJCHGC08424 protein [Schistosoma japonicum] ||	GCCTATTATGTCGAGTATATCGTTGACAGATACCAATCGTCCACTTGGAAGTCTGGAATT	Smp_151110	expressed protein	Smp_scaff000143	149776	170240	Q2_P19589,Q2_P41303,Q2_P27912,Q2_P08224	ATGACAAATGTCATTATTGGTCATCGTTATATTGGCGATGATCTAAGTTTCAACTACACTGCTTTTGGTTGTCGTGACCTTGACGTACGGTCAACAGATAGGCCTGGTGGTGTCTGTTCACATTTTGGAAGTATGACTGGTTCACTTCAAAAAAAGTTGAATGCACACTGGGCGAGGTGTGTTCCTGATAAACGACTTGCAATTCAGTTACTTCGAGTTACTCCGTTTATTTTTATGGCAAGTCGATCAACTATGGGCAGCCTTCTTTGCTGTGACGTAGAGGAACCTTTTGCTGTACTGTCTACATCTAATCAATATCCTAGGATCTATGATGGTAACTTATGGATTAGTGCAAAATTCGTGTCCTATGTACGCGACCCTTTACCCAAGTGCAGTCGC…
Q2_P32101	1	1	P	1.11765	0.540764	P	3.17838	0.0560779	P	0.448231	0.13497	P		Q2_P32101			C908222.1	Sm_noMatches_Gb_bothSt	none	GGGTCAAGATCCTGATACATTACTGACGAAACTCAACATGAATAAACATTCTACTCATAA	Smp_158390.1	expressed protein	Smp_scaff000213	369931	417702	Q2_P32101,Q2_P12295,Q2_P35954,Q2_P06344,Q2_P30036,Q2_P25881,Q2_P24974	ATGGACACCTCTTGGTGCAAACAGAATCATATAGATAATGAATTTGACCATGAGTCTGAATTATCTCGCCTAGCCATAGAAAATGAGCACCTTAACAGCTTGTTGATGGCTTTTACTTCTCACATCGCCCAGGTGCAATTTCGTCTAGGGCAAGTAATAAATGCTGAGTCTGATAGCAGAGAGCTCATGCTTAAATCTCTCGAAGAATTTGCTTCCAGAGGAATCCCTGACTTGCAGTCGCTGGCGGAACAATGCGGTAAACTATCTTCGGAATCCAAAGCATATACTTCAAGTTTAGATGGACGACCTCAGAAAATGATTGAACAGCTGAAAAGACACCTTGATGACCTAGAAAGATTTGCTTATGAGACTGGTGAACAAAGTGAACCACCAACTCAG…
Q2_P26968	1	1	P	1.36123	0.199161	P	3.17756	0.054793	P	0.71167	0.181612	P		Q2_P26968			C812741.1	Sm_Orth_inOther_sp	SJCHGC06211 protein [Schistosoma japonicum] ||creatine kinase (EC 2.7.3.2) - fluke (Schistosoma mansoni) sp|P16641|SMC7_SCHMA ATP:guanidino kinase SMC74 (ATP:guanidino phosphotransferase) gb|AAA29927.1| ATP:guanidino kinase (Smc74) ||arginine kinase [Liolophura japonica] sp|O15990|KARG_LIOJA ARGININE KINASE (AK) ||arginine kinase [Plodia interpunctella] sp|Q95PM9|KARG_PLOIN Arginine kinase (AK) (…	CTACTCATTTTCCCTTCTTTCCTTTCACCTTTCATGTACCCTTTTATCGTCTAGATTTTT
Q2_P38889	1	1	P	0.232646	0.0813292	P	3.17742	0.0549963	P	0.77602	0.248237	P		Q2_P38889			JAP06319.S	Sm_newGenes_Orth_onlyJapon	none	GAACAGATCAGTGAACTTCGTAAACAACTTACTGATCTACGTAGTGAAAAAGTTTCTGAT	Smp_032490	Tropomyosin, putative	Smp_scaff000072	706554	733590	Q2_P13154,Q2_P33004,Q2_P02282,Q2_P09270,Q2_P35293,Q2_P38889,Q2_P40413,Q2_P15367	ATGGACAATCTTTTACAGGAAAATCATAGTCTATTAAAGAAATTAGAATTGAAAAAGGAAATGGAAGCAGCTTATCTCGATGAGATCGAACAACTTAGATCAGTAATTACTCAATTACAACGAGAAAAGACGTCGATTTCCACTTCACGTATTGATGACAATTCGTCATTATTGTATGACCTAGAAGGTCGTGTTGAAAAATCTGAAGAAAAAGTTGCTCTACTTACCAAAGAGCTTGATTTAGCCAAAAAGCGGGAAGCTGATCTACTGGAACAATTAAATAGTTTTGTAAATAAAGTGGATAGTATTTCTGAATGTTCTGTAACTGTTCCTGAACCACACAATTCTTTGGCGGAGGAAGTCATTCGGTTGAAAGAGGAACTATCTAGCAAAGAAACT…
Q2_P14656	1	1	P	0.409488	0.476728	A	3.17604	0.0784028	P	0.328362	0.398306	A		Q2_P14656			C912888.1	Sm_Schisto_Orth_only	SJCHGC07719 protein [Schistosoma japonicum] ||	CACTCATCCACTTTCTATGGACCATACCGTTTTAGAAGACGGTGGATTAGATTTGGATCG	Smp_144170	RAR-like nuclear receptor	Smp_scaff000099	603023	615549	Q2_P14656,Q2_P28412,Q2_P09936,Q2_P29684	ATGAGCCATTGTCCTGTAGAATATTCAAATCCTAATTCCCAGAATACTATATCTTATATTACCTCAGATTCTGTGATTAGTGTCTCATTCGCAGATTGTCAGTCGTCTAGTCCTTCATACCACTCTCTGTCATCAAGTACAGCCCTTCCTGGTGTTGGCTCTTTCTTAGATAAATCAAATCACCTTCCCCACTATTCTCCTAATAAATATTATGATACAGAACCTACTGCAATTCCGGGACACTCTTATGTTGAAAACACTGACGTTTTCGACAACAATCTTCCTTATCCAATAAAATCGGAGGCCATTCATGAAACAGTATCTGGGACGTTTATTACTCCAGATGCACACAACGAATCATGTTTTACATCTCCTTTACAACCTCTAAAATCATTAAAC…
Q2_P04086	1	1	P	0.160325	0.270948	A	3.16167	0.0590702	P	0.221795	0.197402	A		Q2_P04086			C807656.1	Sm_noMatches_Gb_bothSt	none	ATGATGCTTACTTCATCCAAGCTGTCATTGTTGGTCGTTTGTTACCACCTGAAAGGCCTA	Smp_176000.1	myosin V, putative	Smp_scaff000612	223160	267006	Q2_P21775,Q2_P13472,Q2_P33320,Q2_P12278,Q2_P23482,Q2_P31097,Q2_P39099,Q2_P04086,Q2_P32085	ATGGAATCTCGGAAAGTGCGAAGATCATGGTTCGGTACAAATAGAAATCCTTTGTGTATAGCGTCTCTGGATCGAGATCAACCCCTAACAGTTGCGCAGTCTTATCTTATTAAGGAGCAGTCGGAATCTGACCAGATCACTACGCAAGATGAAATTGCGAGTGGGACAAAATCACCTAGTAGCAATTCTGAAGTGACTTTACATGGAGATGAGAATGAAGTTCCTTTCACAGTAAACGTCTCTGACACTCTCTCTGTATCCTTATTCTCAAGAAGAGCTGTGGTAGATTTCGGCACGACCAACTTTACAGGAAAGTCACTGAGTCGTTTCTTGCTGTTAGTAAACCACTTAGATGAGGAGCAATCAGTAATGATTCAACGTAGTCCTCCCGAAAACGAA…
Q2_P40904	1	1	P	0.53442	0.425663	A	3.15801	0.0665707	P	1.68551	0.183429	P		Q2_P40904			JAP01746.C	Sm_newGenes_Orth_onlyJapon	SJCHGC07790 protein [Schistosoma japonicum] ||	GTTCATCTCTACATTCATTAGATTTAGAACGAGCTAGACTAGAAAGTCTTGTAGAAGAAC	Smp_170130	fos transcription factor-related	Smp_scaff000408	93617	145067	Q2_P40904,Q2_P39233	ATGTCAAATTCATTTCGATTTTCGCCAATTCCGTTTACTTCTATTTCAACTGGATCTACCATTTCTACATGCAATTCTGTTAATGAATTAATTCATCATTCTACGTCTACATCTAATTCTGAGTTTACTACACCTATTTTATCGAGTTTAGGATCAACAAGTTTGACAGTTTATCCAGTTCATGTTTCTGCTAATGGTTCAACTGTATTAGTTGCTTCATCACCAACTTCTCAAGATATTTCTAAATCATACATTACAACTAATTCATCAATATCATCATCAGTCTGTTCTACATCATTTGGAAATTATTTAAATTCTGTAGAAACATCCAATTTATCTCCATTATCTATTACATGTAGTTCTAATTTATCTTCAAATTCAATTACTAGTCCTACGCCT…
Q2_P21212	1	1	P	0.330039	0.354148	A	3.15391	0.0653534	P	0.850909	0.619315	A		Q2_P21212			C804522.1	Sm_noMatches_Gb_bothSt	none	CTGACAAACACACATTCTTCTGACCGATAAACGTACAAAATGGAGATGAAAAATGAAACA
Q2_P33374	1	1	P	0.607989	0.213364	P	3.14846	0.0564903	P	0.634173	0.188601	P		Q2_P33374			C910572.1	Sm_Schisto_Orth_only	SJCHGC05287 protein [Schistosoma japonicum] ||	TACTATTGTTTGGAATGCTAATGGCAGCATTCTTTACGGTACTACCAAAGGTCTCATCGT	Smp_156350	expressed protein	Smp_scaff000192	477242	501110	Q2_P22261,Q2_P03035,Q2_P33374,Q2_P31546,Q2_P36487,Q2_P10727,Q2_P03795,Q2_P16249,Q2_P30516	ATGTTTTGCAGTCATACTATTCAGAAAAACTTTGTGGAATTAAAGTCGCTTGTGGACTATACAAATCGAAGAGAATTCGGTAGGACTGCATGTCACGAACATCAGAGCGTTTCGGACAAGCTCACGGCACAGCGATCCACTAAGGCTCTAATAGCTGACACACCAGTTAATTGTCGCTCTGTATATCTACTCCGACTCAATTGTTCTGGCCGGCTTGTTGCTGCGGCACATGGAGACCGTTCTGTTTGCGTTTATTGCGCTTCCACTGGTCGACTACTGTTAAGATGTATTGGTCATGAGAGATCTCCTTGGACACTAACTTTTCATCCAACACAACCCTTCTTGCTTGCGAGTGGATGTCTTGGTGGCAATGTACGGCTTTGGAATTTAGAGCACTTG…
Q2_P04263	1	1	P	0.119551	0.237106	A	3.14074	0.0578021	P	0.475426	0.171875	P		Q2_P04263			C808006.1	Sm_Orth_inOther_sp	PREDICTED: similar to maternal embryonic leucine zipper kinase [Strongylocentrotus purpuratus] ||similar to p69Eg3 [Gallus gallus] emb|CAG31508.1| hypothetical protein [Gallus gallus] ||maternal embryonic leucine zipper kinase [Mus musculus] dbj|BAE26362.1| unnamed protein product [Mus musculus] dbj|BAE37644.1| unnamed protein product [Mus musculus] dbj|BAB27923.1| unnamed protein product [Mus mu…	CTCCTCAGTTATTTTACACTGATATGGTTCCAGTGAATAAAATGAACCTTCAATCTCGAG	Smp_166150	maternal embryonic leucine zipper kinase, putative	Smp_scaff000314	175122	205380	Q2_P04263	ATGTTTAGTAAATATGATGAGTCGAGTAATGAGACGAATTTTCAAACTGATATTACAGAGAAGCACAAAATAAATCACAATCATAGTGATGAGAATAATAATAACACCTCAAATAACACTGAATGTAGTAGTAATGGTAGTAATAGTAGTAATAATAGTAAAACTTTGAGTAAAAAATCTAAAAGAGCTCGAACAGCTTATACGCAAACACAACTGATAGAATTAGAAAAAGAATTTTGGTATAGCCAATATTTATGTCGACCGCGTAGAATTGAAATAGCTTCAACACTTAAATTAACGGAAAAACAAATTAAAGTATGGTTTCAAAATCGTCGTATGAAATTTAAACGACAAAAACCGGGAGAAAATTTATATCCATCTACAAGTTATGGAGATATG…
Q2_P05160	1	1	P	0.444485	0.0779369	P	3.1407	0.0553488	P	0.888605	0.446505	P		Q2_P05160			C809473.1	Sm_Orth_inOther_sp	SJCHGC06342 protein [Schistosoma japonicum] ||hypothetical protein LOC549214 [Xenopus tropicalis] ||Unknown (protein for MGC:115288) [Xenopus laevis] ||Serine/threonine kinase 17b [Danio rerio] ref|NP_956829.1| serine/threonine kinase 17b [Danio rerio] ||PREDICTED: similar to Serine/threonine-protein kinase 17A (DAP kinase-related apoptosis-inducing protein kinase 1) [Canis familiaris] ||	TCCGTTTTGTATTTGACCTGTACACTCGCTTGTCTGTTCAGCAGTGTTTTGTCTTCAATT
Q2_P27153	1	1	P	0.482172	0.159335	P	3.12664	0.0566339	P	1.19859	0.349531	P		Q2_P27153			C813131.1	Sm_Orth_inOther_sp	SJCHGC04612 protein [Schistosoma japonicum] ||DGCR6 protein (DiGeorge syndrome critical region 6 homolog) ||Dgcr6 protein [Mus musculus] ||PREDICTED: similar to DGCR6 protein (DiGeorge syndrome critical region 6 homolog) [Rattus norvegicus] ||DiGeorge syndrome critical region protein 6 [Homo sapiens] emb|CAG30320.1| DGCR6 [Homo sapiens] gb|AAH47039.1| DiGeorge syndrome critical region protein 6 […	CGTGTTGTTGAACAACAATTAACTTTAGAACGTATAGGTGTTCCAGCATTTATTCGAACA	Smp_051070	expressed protein	Smp_scaff000129	1351963	1357286	Q2_P27153	ATGAGTTTTCAACCAGCATCATCGTCATCATCATCACCATCATCATATTATTCATCAGATGTATCCAATTCGAATTATTTAACTCAGAATAACAGTAATTTAAGCGATAATCTTGTTGATAGAGAATATTTTCAGCAAAAAATTTATTATTATTTGAATGAATTACGTATGTTTGTTCAACAAGCTCCTTTTGATATTCAAACAGGAATTTCGGAAGATATGATCACACAATTGGCTCATATATTAGCAGAGGGTAAAATATTTCCAACAGTTTCTGAATTAGTCAATAGTCAACGTGTAGAAGAACAAATATTGCATAAACAATTGATTGATTTACGTTCTGAACAATCTGCTTGTCGATCTACTTTAAGACGAAAACATAGAGAAGAAATATCTATG…
Q2_P33371	1	1	P	0.390939	0.3163	A	3.12489	0.0626063	P	1.88783	0.123135	P		Q2_P33371			C910569.1	Sm_noMatches_Gb_bothSt	none	CTACATAGCTGGATGTAATCGGGACTGCTAAAGCTCTTAGCTGGTCTGTTAATGACATCT	Smp_162600	expressed protein	Smp_scaff000257	536021	547804	Q2_P14441,Q2_P34335,Q2_P13514,Q2_P33371,Q2_P30854,Q2_P29721,Q2_P23153,Q2_P03813,Q2_P11065,Q2_P09970	ATGTCATTAACAGACCAGCTAAGAGCTTTAGCAGTCCCGATTACATCCAGCTATGTAGTTGACAATGTTCACCGCAAGTCTTTGATTTATGAAGATGCTTCGAAAATCGACACTCAGTCTTGTTATTCAAGCTGTTTAAAGTCGTTTGAAAAACTGTGTGAGATGGAAAACGCTTTTACCTCATTTGGCAGCACATTGTTTTCTGTGACGTCGTGTCAACTGGAAATGTGCAATCTCTTTCGTCAAGAAAAAGTAAAACTTGACAGCGAAATCTCCAAGTTCCTGTGTTACATTTCTTCTTTCCTTAAGCATTTTGTTGCTGTACAAGCTTTAGAATGGCTAGTATTCAAGTTTCAGATTCATATACATTATGTTGAAGATTTTATTCGCTGCATCATT…
Q2_P41267	1	1	P	0.860649	0.751074	A	3.12159	0.0706964	P	0.892639	0.745853	A		Q2_P41267			JAP09115.C	Sm_newGenes_Orth_inOther_sp	intermediate filament protein [Dugesia japonica] ||intermediate filament filarin [Hirudo medicinalis] ||intermediate filament b [Dugesia japonica] dbj|BAB64909.1| intermediate filament b [Dugesia japonica] ||filarin ||intermediate filament protein [Dugesia japonica] ||	GGTGTCTTATTCGGAATATTGACCAAGGAAGGCAAATAATTCGATATACATTTCCTAATC	Smp_170930	intermediate filament proteins, putative	Smp_scaff000419	58456	114055	Q2_P41267,Q2_P23705,Q2_P38934,Q2_P40487	ATGTCACAAGAAGTTTGGCGATCTAAAACTGAAAGTCTTAGTTCATTAGATCGTTTAGCTAGAAATACATTAACAATGGATTTACCAGAAGCAAGAAATTGTCGTGAAGCACGTGAACAAAGTCGTAAAGAAATGCATGTATTAAATGAGAAATTAGCATCACAACTTGAAAAGATGCGTATTTTATCAGAACAAAATAAAAAATTAATGAATGATAATGGATCAATTAATCGATTATCTAAAGAAACTGAAAAAATTCGTTCAATGTATAATACAGAATTAAAACAATTAAGACATTTAGTTGATGAATGTGAACGTGAAAAAGCGGATAGTTTAGCTAAAATAGCACATTTACAACAAACTATAAGAAATAAACAAGATCAAATTAATCAATTAAAT…
Q2_P05406	1	1	P	1.74735	0.150904	P	3.12051	0.0599334	P	1.23199	0.365884	P		Q2_P05406			C810003.1	Sm_noMatches_Gb_bothSt	none	GGTAGAAGAATGCTTCAAAATACCATTCGAATTCGATAGAACTTCCAAAAACCCATTACA	Smp_138040	expressed protein	Smp_scaff000062	288607	334060	Q2_P19438,Q2_P28038,Q2_P08341,Q2_P05406,Q2_P17715,Q2_P38176,Q2_P25271,Q2_P26857	ATGGAGTGCCGACCAAATTTTACAGATCAACACTTGTCCAAATCACTGGAACAGGAAATCCTGACTTCAAAAAGATTAAATGAAAAAAGAAGTCTGGATTATCTAGGCCCTCACTATTCCAACATCTATCAGTCTGGTAACAATGGATTCAATGTTCAACCATCACAGAATTCAGCAGTTCAACCTATCAACAGTAATTATTTGGACAGAGATTCAGAAATGATTCATTCAAAGCAGAAAAACGTTAAACATGTTAATGAAAATACATTGAGAAGTAAAAACATGCAGGTTGAATATAAACCGGGCGAAGATAAACCACCACCTAGACCACCGAGAAATCCCCATGTACTACACACTGTTAAAGAACACGCAAATATGCGTGATGATGAGATTGTGGAA…
Q2_P29180	1	1	P	0.254533	0.221216	A	3.11869	0.0587592	P	0.682929	0.272551	P		Q2_P29180			C903255.1	Sm_noMatches_Gb_bothSt	none	TCACCAGGTCGTACATCATCTTCTGGTTCTGAACTCTTTATACCTCGCCCGAAGAATAAA	Smp_138610	expressed protein	Smp_scaff000065	164067	198683	Q2_P09438,Q2_P29180	ATGGATTCTACAGACTCGGAATTATGTGGTTGTGAAAGCTCGAATTTTATACCGTCATCTGAATCTGATCCTCCGCCCCCAGTTTCTTATCACGTAGCGGAATGCAAACCTGGTGATATTCGTACCCAAGAGTGTGATGTTAACACTGAAAACCCACCAGCCTTTGTTGTATCTGACACTATGGTATCTGCGGACTGCAGTTTTGAGTCTTCCAACCCCGCACAAAACCAGAGAAGTCTTACACAAGCAGATGACTTTCGAGATCTATCAAAGGAGAATTCAGATCCGTCCGAATTCAAGAGATTAGATTGCAGTCCAATCTCCAACTCACTTACACCCGATTCATGTAACAGTCCTTTTTTGTCTGGATTCGAGTCGCGTTCATCTTCACTAGCGCGG…
Q2_P32216	1	1	P	0.102293	0.186099	A	3.11742	0.056736	P	0.46629	0.123894	P		Q2_P32216			C908503.1	Sm_Orth_inOther_sp	PREDICTED: similar to Serine/threonine-protein kinase Chk2 [Strongylocentrotus purpuratus] ||	GGTCAATTAAACGAATCTGATTCCAAGTTTTTCTTTCTTCAAATGGTTGTGGCCGTGAAG	Smp_171370	serine/threonine-protein kinase chk2 (cds1), putative	Smp_scaff000423	36838	54007	Q2_P32216,Q2_P31628,Q2_P11828,Q2_P25246,Q2_P41192,Q2_P39770,Q2_P40571,Q2_P05391	ATGGCTGACCTTCCTCCTACTCAGGATATTGACGAAACACATGATTACATATCACAGACAGTCGACTCCTCCATAATTTGGGGAAGATTGCTCCCCTTGGATAGCAGGTTCCCTTCAATTGGTTTGGAATCAATGAGTGACAATCCTCTGGTTTTTATACATGACCTTAGCAGCAATGGGACTTTTGTCAATGGATCAAAAATGGGACGTGGCAAGAAGCAACCGTTAAATAACAACGATGAGATCTCAGTATCTCTAAAACATTTAAAATGCTTTATATTTTCTGAATCCAGCTCCGCTCGTTCCCTCTATCCAGCTGAAGTGACAGATAAATATACTGTTTCAAAGCATATTGGACGAGGTGCCTTTGGGGAAGTTAGGTTAATCTTTGATAAGGAG…
Q2_P27121	1	1	P	0.733609	0.210624	P	3.11703	0.0558436	P	1.003	0.981226	P		Q2_P27121			C813089.1	Sm_noMatches_Gb_bothSt	none	GACAGCAAGTCTGTGAAAGACTTTGTCTTCACCTGCCATTTATTGAATCTTTTATTCTTA
Q2_P25486	1	1	P	0.88838	0.536568	P	3.11537	0.0567115	P	0.63965	0.177193	P		Q2_P25486			C810301.1	Sm_noMatches_Gb_bothSt	none	TTCAGAAGCAGAAGCTGCACTACTACTACTACTGCTGCTTTCAGGAGAGACGTAGACACG	Smp_133700	udp-glucose glycoprotein:glucosyltransferase, putative	Smp_scaff000040	1319644	1362052	Q2_P19379,Q2_P39156,Q2_P01779,Q2_P20682,Q2_P25486,Q2_P39064,Q2_P04109,Q2_P09503,Q2_P38646	ATGATCACATTTTGGGCATTTCTGGTTCTATGTTCTACTTCTCTGGATACATATTTGAGTGATAACAGAGTTTCTGTAACTTTGGTTCCAAAATGGAAAAATACACCTCTGTTATCAGAAGCCAGTGAATATGTTGCTCGTGAATCAAACTCTGCATTTTGGAGATTTTTGGATCTTATTTCAAAGGACTTGGACTTCATAAGGACAAATCTTATTCCTCCTGCAGATGATTACCTTTTGCTATCTAAGAATAGATTGTTGGAGAAACGAGTTAAAGAGCTTGCCATTCAGGCCATTAGTGCTACTAGTTTAAATAATAGCTCTTTAGAAATCCGTAATCGGCTGTTTACTTTGTCCGTCTCATCTAGAATGTTTTCACCCACAGTTGAAATGTCACAT…
Q2_P06229	1	1	P	0.750918	0.213992	P	3.11298	0.0557858	P	0.791186	0.256718	P		Q2_P06229			C811029.1	Sm_Orth_inOther_sp	SJCHGC09257 protein [Schistosoma japonicum] ||hypothetical protein LOC553576 [Danio rerio] gb|AAH95129.1| Hypothetical protein LOC553576 [Danio rerio] ||unnamed protein product [Tetraodon nigroviridis] ||CG5412-PA [Drosophila melanogaster] ref|NP_650895.1| CG5412-PA [Drosophila melanogaster] gb|AAM11035.1| GH07367p [Drosophila melanogaster] ||Hypothetical protein C25G4.2 [Caenorhabditis elegans] …	GGTCATTACATTCCTACACACGCTGATGCAAAGAAAATATATGCTGATATTGTTTCACAA	Smp_058880	expressed protein	Smp_scaff000160	92934	98420	Q2_P06229	ATGCCACCTTTAAAAGTGTTGTGTCTACATGGATACAGGCAAAACTCGGATGTTTTTCGCGAAAAAACAGGCGGATTTAGAAAATCACTAAAGAAGTTTTGTGAATTTAAATTTATGTCTGCCCCAAATATTATCAACTGCTCTTCAAATGGTTGTGCCTGGTGGTTTTCTAAACCTATGGAATTTTCAGCACAAGAAAGTAGTGCGTATGATGCTGGCTTTCGCGAATCCCTGTTGGCCGTCAAAAAACACATTAAAGAAGAGGGTCCTTTCGATGGGATGTTTGGTTTCAGCCAAGGTGCAGCATTCTTACTTTTGCTACAAATTATGATGGAGCATAAATTAGATGATTTCTCAGATTACGATATGGAGCCGATCAAATTTACTATATTGGTTGCA…
Q2_P39659	1	1	P	0.501355	0.102015	P	3.08767	0.0562982	P	0.598953	0.127983	P		Q2_P39659			JAP05897.C	Sm_newGenes_Orth_onlyJapon	none	TTATATGGAGAATTTGTCTTCCTATTCACAAGAACTGGATTTAGAATTGGGTAGACGTTC	Smp_161820	hypothetical protein	Smp_scaff000251	660440	664633	Q2_P38520,Q2_P39659	ATGACATCGACATCTGAACAAAGAATCACTATCGCCCTGCAAAAGATAACTCAAAAGTTGGGGAGATGTTTTCTCGAGAACGTTGAAGATAAATGCAGCCATATCAGATCTAAAGATACAACTTGGTTCAACAACATTGTACAAGATATCGTGGCTGACTTTCAGAAGAATTCATCCGAAGCCTGCTCAGCTGTCCTCTCGCAGTATGACATAAACAACAAAGAAATCTTGTTGGAAGAAGCTAACAAAACACTAAACCACACGAAATCCTGGCGACCTTCTGGAGATCCTGAGAAAGATATCAGGGCTCACCTTTTGCCTCTCAAAAGGTCTTATATGGAGAATTTGTCTTCCTATTCACAAGAACTGGATTTAGAATTGGGTAGACGTTCAGAGGAA…
Q2_P19177	1	1	P	0.381537	0.180763	A	3.0854	0.058147	P	0.653398	0.220919	P		Q2_P19177			C801832.1	Sm_noMatches_Gb_bothSt	none	GAGGAACTTGTATATAAACCGTTCACTTGACCTGTTGAATGAAACAGAAAATAGTTTCCT	Smp_140750	expressed protein	Smp_scaff000076	846552	919126	Q2_P37175,Q2_P16837,Q2_P22777,Q2_P03471,Q2_P13952,Q2_P33824,Q2_P01878,Q2_P19177,Q2_P03515,Q2_P30681,Q2_P10884,Q2_P20824,Q2_P00752	ATGGAAGCTGTAAGAGTTAGAAAGCCTAAGTTAAAGACTGATGAAATTATCTCTCGATTAGAATCAATTATAGTACCTGACGATGCTCTTCCAGTTGAAGATGAGGTCTTTACCAGTCCTCAGCTAACAGTTTCTGAACCCCAAATTTTATCAAGATGTGAGGATAACACAGTTCCATCAACTTTTCATTCCAATGAGGGTTCGGCTCCTAAAGATTTAAACCGTCTCTATCCTCCTCTGGATGGACATTTCGCAACCGATGTAGAAGGAAATCAATCAGCTGATCATGAAGCTGAATCGGTTGTTGAAGATATTCAACAAAGCAAAGTTGAAGCTTCTGCACCAGACTTGTTCATGAACTCATCTGTCGAAGGAGATTTGTTATTTGATAGTTTCCCC…
Q2_P20250	1	1	P	1.10509	0.655792	P	3.07269	0.0598372	P	0.744407	0.315259	P		Q2_P20250			C803196.1	Sm_Schisto_Orth_only	SJCHGC04193 protein [Schistosoma japonicum] ||	GAATGATGTGCGATCCCAGATGCTGGCACCATCAACGGGACATAGGTATAGAAACGTGTC
Q2_P34811	1	1	P	0.749174	0.575466	A	3.0699	0.0691891	P	1.36412	0.335508	P		Q2_P34811			C913382.1	Sm_noMatches_Gb_bothSt	none	GCGCAATAAGGCAGGGGGAAAGCATTGGCTGTAACTAAAAGATAATTATTACTAATATTA	Smp_034310	hypothetical protein	Smp_scaff000076	752151	752477	Q2_P14886,Q2_P34811	ATGGAAATAATACTAATATTACTACTACTACTACTATCTATCTATAGCAATAATATTAGTAATAATTATCTTTTAGTTACAGCCAATGCTTTCCCCCTGCCTTATTGCGCTTTCGGTCCTTTTTTTGTCTCTTTTATGTGTTTTTTTTGGTTGATTTTTTTATTGCCCCCTTTTTTTGTCGATGACGTATTACTATCGTCATTATTATTATTACTGTTATTCAGAATGATCAGTGTTTATTTATCTATTTTTAGTGGAATTTATTTTTTTATGAAGGAGAAGATAAAATACAAAAAACAGATAAATTTAAGAAATTTTTCAAATTAA
Q2_P25163	1	1	P	0.779979	0.24303	P	3.06965	0.0564721	P	0.844372	0.339191	P		Q2_P25163			C809861.1	Sm_Schisto_Orth_only	SJCHGC02213 protein [Schistosoma japonicum] ||	CTCCAGGCATTTATGTCTTTTTGTAACATTTTTATCGATTTTTATTCTAACCCGGCAGCT
Q2_P18823	1	1	P	0.782409	0.477981	A	3.06685	0.0610988	P	0.900311	0.631769	P		Q2_P18823			C801376.1	Sm_noMatches_Gb_bothSt	none	ATCCATCACAACCGATTACCTCACACCTGGATCATAGTTTGCACAATGCACATCATCAGA	Smp_163290	nuclear receptor co-repressor related (ncor)	Smp_scaff000262	235056	272534	Q2_P39383,Q2_P28185,Q2_P00471,Q2_P34377,Q2_P13555,Q2_P33408,Q2_P00728,Q2_P20197,Q2_P11207,Q2_P30994,Q2_P11038,Q2_P30831,Q2_P30877,Q2_P11092,Q2_P08034,Q2_P08479,Q2_P18823	ATGGGGGAGTTTTGCTCTAAACCAGAGAGTGGGAATTCTCAGTCACATCCCGGTGTTTCTCCTGTTGGTACTCAACATACTAGGTCAAGGGAAAGCAATGTCCCAAATGCTTCAACAGCAACAGCTGGCTTTCTATCTAATATGTGTGATACAATATCCCGCTTACAATCCGAAAGCCATTTACCTTCGAATGCCCCACCACCAGGTTTGCGGATTGCCCCCAGCCCTGAGCAGGGTTATGCCAGTAGTATCAATCGGAATGGGAGGTCTGAAAGTTTTCCAAGTGGAGGTCCGGTTCTCACAACTGGGCCTCATGCAGGGTTGTTGACTCCGGAAGACATGCTTGCTGCAGCACAAATTTGTAGCCATCTAAGTCAGTCACAACTCAACGCTCTGGCA…
Q2_P27494	1	1	P	0.82665	0.307262	P	3.05736	0.0566738	P	0.876205	0.411618	P		Q2_P27494			C900163.1	Sm_Schisto_Orth_only	SJCHGC02213 protein [Schistosoma japonicum] ||	AACCCGGCAGCTTTTGCACAAGTTTATTATTCACTTATATCTAATATAACAGATGTTCGG
Q2_P22976	1	1	P	1.17345	0.400086	P	3.04926	0.0577562	P	1.18291	0.367532	P		Q2_P22976			C806945.1	Sm_Schisto_Orth_only	SJCHGC05590 protein [Schistosoma japonicum] ||	GCTTTATCTGTTCTTGATCCTGTTAAGGCGAATTTACTATCATCACCTGTTAATGTGAAT	Smp_024220	hypothetical protein	Smp_scaff000048	815589	819198	Q2_P34102,Q2_P22976,Q2_P40154,Q2_P41389	ATGAACAAAAGAATGGATCATCCAGAGCCAATTTCTAAACGTCCTATAGAAATCCCACAATGTCGTAAAGGTTTCACTTTAGAAGAAGCAAAGAACTTTATCGATCAAATTATGGAAGTATTCCGTAGTTTGGATGATATGACAGATCTACGCTCAATGTATGAAACTGGTAAACAACTAAGTCGATCATATTTTGATTGTCACACGTATCGTTTGGAATTAGCTCAATATTTAACTAATTGTGATTATCCTGCATTTGCATCGAAAATGATGAAAAAATTAAATAATATGGGTGTGTTCAAGAATGATGATATTTGGTTCTCTTCTTTTTATTTCTACAATACAACATGGAATTTTTCTGATATTTGGCCGGAATTCGCCACTGCTTTAGCAATTGCC…
Q2_P39707	1	1	P	0.36891	0.442267	A	3.04806	0.078404	P	1.55514	0.270296	P		Q2_P39707			JAP06773.C	Sm_newGenes_Orth_onlyJapon	none	TTTCCAACACGAATATCCCATACATCACGAACAATGTTGCGAATACTTTCAGGACTAAAA	Smp_100380	expressed protein	Smp_scaff000674	5974	8421	Q2_P38560,Q2_P32295,Q2_P39707	ATGAATCCGGCAGAGCTTGAATTTCTTTCAGAAGAGGAAGGATTGACCATAGTACCTAAGTTTAAACTTGATTCTATTAAGCTGCTCAATACTACCATTGGTCCTTTTTTCCCAAATGTGCCAACTGTTGTCCCTCTTTGGGTTGCTCTTTTTCTCAGAGGGCAGCAAAAGTGTCGTATTATGCCACCAGCGTGGTTAGCGTTGGAGAAGTTAAATGAGTGTAAAGAAGCTGAAGAAAATGACTCCGGTTGTACTTCTCCTCCTCATCCTCAATATATTGAAATTAGTACACTTCTTCTTCAACATGCGGCTGAGGATATACCGAATCCTGAAAGTATTCGCAACATTGTTCGTGATGTATGGGATATTCGTGTTGGAAAGTTATTATCGTCTGTTAAT…
Q2_P29035	1	1	P	0.809974	0.28143	P	3.0451	0.0568771	P	0.915337	0.538139	P		Q2_P29035			C903046.1	Sm_Schisto_Orth_only	SJCHGC02213 protein [Schistosoma japonicum] ||	GATTCCGAATCAGAAAAGGGTGATGCACCTTCAGTCGACAAGGAGTCGAACGAAGAGGCC	Smp_038560.4	Prothymosin alpha-B, putative	Smp_scaff000093	281218	281884	Q2_P32761,Q2_P25909,Q2_P29035	ATGGAGTCTGTCGCTGCACACAAAGATGAGGTCACTCACGTTGAGTCGAAAATTGAAGAGTTGAAAAGGAAGTCTGTGGATGCCAAAGATGTTGCAGATCATGAAGCTAAGAACGGTAATGACGAGCCAGTTGTCAAGAAGATAAGGAAAGAGGCCGGTGACACCGATGAAGACGAAAAGGCTCACAGTCCAGAGAGTAGATCGGCGGTGGCTGAGTTGGATGAAGACGGTACCGAAGACGATGCCTCACAAGACACCAAAGGCACTAATGGGACAAGCGAACATGTAAACGGCAGTAACGGCGAACATGTCGGTGAACATCAGAATGAAAAATCAGACGATGGGTCCGATTCCGAATCAGAAAAGGGTGATGCACCTTCAGTCGACAAGGAGTCGAAC…
Q2_P10894	1	1	P	0.427275	0.0916724	P	3.04174	0.0571157	P	0.797406	0.273234	P		Q2_P10894			C905424.1	Sm_noMatches_Gb_bothSt	none	TATAGATAATCTGACACATTGGACCAGTATGCATCCACTGATTATACATGGGCATTTCGC
Q2_P19634	1	1	P	0.520322	0.0988105	P	3.03888	0.0570082	P	0.525438	0.0991948	P		Q2_P19634			C802392.1	Sm_Schisto_Orth_only	SJCHGC08505 protein [Schistosoma japonicum] ||	CTGATTCCAGTGATCTTCAGGCTATTAGTTCTATAATCAGTTCTGGACAACTGGTCCCAT	Smp_116360	hypothetical protein	Smp_scaff014266	15	1002	Q2_P19634	ATGGAGTCCTTAGGACCTCTAAAATTTAGTATGCGAAAGTCTACCAAGTCTTTACCAGGTTCAGATGTGCCTACAGAATCATCCGGGGTTTTCGAATCATCTAAGGATGTAAAAGTTGAGGAGCCTAAAGCCATGCCTAAACTCCAAGCGATGATGAAAAGGTCAAAACCTTCTCAACTCCCTGTTGGTGTCTTGCCTGCCAAAAACAAATTGCCTGTTACTGAGGTCAAGACCGATTTGTTTTTACCAACTAAAGAAAGTGAGACTTTAAGTTCTACTTCAGATCACACCAAAGGTCTACTGTCTCATCCTCATCCTATTCCATCTTCTGATTCCAGTGATCTTCAGGCTATTAGTTCTATAATCAGTTCTGGACAACTGGTCCCATCTGGTACAGTT…
Q2_P38484	1	1	P	1.20898	0.308102	P	3.0377	0.0570015	P	0.714215	0.183452	P		Q2_P38484			JAP05603.C	Sm_newGenes_Orth_onlyJapon	none	CTTGTTTGCATATACGGCGGTGTTTGCCTCTAGTCTTTTTTATAGCATAATATATTCTGA
Q2_P29020	1	1	P	0.225275	0.0439202	P	3.03112	0.0571183	P	0.795285	0.26181	P		Q2_P29020			C903025.1	Sm_noMatches_Gb_bothSt	none	CGAGTGTAATTTTGGAATCAACATATGTACTTTGCAATCCACGCATATATTTAGCCAGAT
Q2_P12960	1	1	P	0.270017	0.125254	A	3.02552	0.0580708	P	0.780386	0.282775	P		Q2_P12960			C909615.1	Sm_noMatches_Gb_bothSt	none	TTAGTCAATACTCCATCTAAACGATTACGTCAAGATTACACATTCTCTTCATCTCCTTCA	Smp_165420	zinc finger protein, putative	Smp_scaff000300	135862	266910	Q2_P14787,Q2_P37856,Q2_P32798,Q2_P12960,Q2_P33473,Q2_P13610,Q2_P39394,Q2_P35099,Q2_P15181,Q2_P33095,Q2_P13241,Q2_P13277,Q2_P33127,Q2_P14049,Q2_P33930,Q2_P08796,Q2_P28506,Q2_P31143,Q2_P11362,Q2_P16940,Q2_P37290,Q2_P04550,Q2_P24072,Q2_P39362,Q2_P06295,Q2_P2AGTGACAGTATTGAAGAAATCCTGGGTTTCATATTTCATGGGACAGAAGTTTCA	ATGTCTACAGATACATGGATATCTTCACATTGTGAATTGAATCATCTTGCCAATATGTCACCATCATCATCTACTTCATCACCATCATTATTGAATGCCAATTTTATGCAACAATTTTCAAATTCTAACTTCTCATTTAATAATCATCAAACTGCTTTGTTAAATTGTCTTTCAACAATTACATCAACAACACATCCATTACCATCTTATTCACCAATACGAATTACAAAGTCCGGCATTCAATCAATGACAAAAGATGCTTCAAAATTAACAAATGTTTCTAATATGAAATCAAAGAGCTATTCTGGAAATCCGATAATTTCAAAATATTCAAACACAAAAAGTGTTGATCGTACATTAATTATTAATGGACCTAACAGTTATGCTTGTAAACTTTGT…
Q2_P00274	1	1	P	0.589213	0.329904	A	3.01782	0.0629805	P	1.17465	0.475059	P		Q2_P00274			C800855.1	Sm_Orth_inOther_sp	proteasome activator PA28 subunit [Schistosoma japonicum] ||autoantigen [Rhipicephalus appendiculatus] ||hypothetical protein [Gallus gallus] ||hypothetical protein [Gallus gallus] ref|NP_001012568.1| proteasome (prosome macropain) activator subunit 3 (PA28 gamma Ki) [Gallus gallus] ||proteasome activator subunit 3 isoform 1 [Homo sapiens] ref|NP_035322.1| proteasome activator subunit 3 [Mus musc…	CTGCTTGCGATCTTTATTTGCAAGCTGAAACAAAGATCGTACACATGTATTTATATAGCT
Q2_P17829	1	1	P	0.320149	0.0592338	P	2.99999	0.0576742	P	0.374911	0.0662081	P		Q2_P17829			C921077.1	Sm_noMatches_Gb_bothSt	none	GATTATGGTCGTCGTCAGCGGGCCCATGCAAATCGTCAACGTGTAAAAGAATTCGATCGT	Smp_175860	expressed protein	Smp_scaff000610	264736	302383	Q2_P17829,Q2_P38305	ATGCCCGAGTATCCTCTGTATCCTTTTGGTCCATCCATCTCAGAAATACAGCAAGTAACACGTGATGAAATCGAACGTCGAAGGAGGTTAAGAATTCTCCAGGTCCGAATTCAAGCTAAAAGAAATGCTATCAAAGTTAGGATGTTATACAATGCTAAAAAGCAGCAGTTATTAGATGTTATTGCAAAAGATCTCCAGGTTAAGCGTGCAAGAGAGGATGTGAAACTACTTGAAGCGAAGAAGGATGAATACTGTAGTGTGATGAATCAGTACGGAATCGGCCATAGATCTGCAGAAAATTGGAGTGATCCTACCTTAGAAACTTATTGGAAACTGTCCGTAGCCCAAAAACAAGCTGAAGATCGATTTAATATAGCTGTGGACAAACTGCATAAAGAA…
Q2_P10797	1	1	P	0.574746	0.130702	P	2.99692	0.0579211	P	0.582288	0.126064	P		Q2_P10797			C905230.1	Sm_Orth_inOther_sp	WD repeat domain 8 [Mus musculus] dbj|BAE35741.1| unnamed protein product [Mus musculus] dbj|BAE33920.1| unnamed protein product [Mus musculus] dbj|BAC34722.1| unnamed protein product [Mus musculus] ||hypothetical protein LOC366515 [Rattus norvegicus] gb|AAH82062.1| Hypothetical protein LOC366515 [Rattus norvegicus] ||unnamed protein product [Mus musculus] ||WD-repeat protein 8 dbj|BAA92311.1| DD…	TCGACTTGCTTTGTGTACAGGTTCAGATGCAGTATTTTTGTGGACACCTCAAGGATGTCT	Smp_018580	wd-repeat protein, putative	Smp_scaff000035	968484	980526	Q2_P10797	ATGAACTTCTCAGATGTTGTAAAGGTTGCTAATAGTCTCGCAGTTTTGTCGTCAAATGGTATTTACATTGCTTCTGGTTCTCAGCACAAAGTTTTTATTCGTATAGCAAATACGCTCCAAATATTTCAAATATACAGTTGTGTAGATATAGTGCAAAATATATTGTGGTCCGCAGACTCATTGTTCATTCTGACTATCCTAAAACACCGTGGCATAGTTCAGATATTCTCCCTAGAAAATCCGGACTGGACCTGCAAAGTTGATGAGGGTTCTGCTGGACTTCTTAGTGCTATATGGTCGCCTGATAGCAGACATTTCTTGACAACAACTGATTTTTACTTGAGGATAACTGTTTGGTCAATATCGGAAGTCTCCGTTTCGTATCTGAAGTTTCCTAAA…
Q2_P27104	1	1	P	0.768346	0.709523	A	2.99179	0.0731692	P	0.617191	0.461571	A		Q2_P27104			C813045.1	Sm_noMatches_Gb_bothSt	none	AGGTTTAAGTTTCATTTCCGGTCACTTCCGATGAATTTGATGCACCATTGGATTCATTTT	Smp_006440	heterogeneous nuclear ribonucleoprotein l (hnrnp l), putative	Smp_scaff000009	651768	656589	Q2_P27104,Q2_P02479	ATGGCGCATCCTGCAAAACGGTCAAGGTATGATGTTCTTGCTGCGGCTACCGCTCAATTCTACAACACTACAGGAACAGTACCGGGAAGCCTTCAGCTGGCAACTGATATCTCTTACCTAGTTACTAATCAACCGAGTTGCACTATTGTTGTTGCAGACATCCCGGAAGGTTGTACAGAAAGGGATTTGATCGGTCTTTTCAGCAGATACGGGCAGATTAAAAATGCTAAGCTGGTGTGCAGTGGTCGAGCTGCTCTCGTTGAGTTTTGTGAAATTTCTCCCCCCACTAGACTTGTACACATGGCAAAAATCAACCCTTTTCTTGTCGGTCCGAATCGCGTTAGGCTGGAATTTTCTTCCGAAACTATTACTCCTGTGATTGACCGCAAACATCAGTCA…
Q2_P18514	1	1	P	1.23302	0.564685	A	2.9899	0.0759084	P	0.96014	0.879582	P		Q2_P18514			C800740.1	Sm_Orth_inOther_sp	high voltage-activated calcium channel Cav1 [Schistosoma mansoni] ||voltage-dependent L-type calcium channel alpha-1 subunit isoform a [Lymnaea stagnalis] ||voltage-dependent L-type calcium channel alpha-1 subunit isoform b [Lymnaea stagnalis] ||Ca channel:SUBUNIT=alpha1 ||voltage dependent calcium channel alpha1 subunit [Musca domestica] sp|Q25452|CAC1M_MUSDO Muscle calcium channel alpha-1 subun…	CGGACCACATCATCTGGATGAATTCATTACAAAATGGGCAGATTATGATCCAGAAGCAAA	Smp_133190	voltage-gated cation channel, putative	Smp_scaff000038	1330823	1393891	Q2_P18514,Q2_P18889,Q2_P16657,Q2_P19203,Q2_P40872,Q2_P08701,Q2_P06321,Q2_P36963	ATGATCCCAACACCTGGGCAAAATCCTTGGGGCACTCCAGGTTCAGGAGGAAATGCATTTCTACAAAGCAACAAACCTCTCATAGCTGATTTAGCGCTTGCTGCCCTTAAAGAACGTGGTGAGGTGAAGAAGAAAAAGCTATGTCCACAATTTCGAACAGATCGTTCATTATGTCTGATGACAAAAAAGAATCCCCTTAGAAGAGTTTGTATATGTATAGTGGATGCACGACCATTCGAATACTTTATATTAGCAACGATTTTATGTAACTGTTTGGCACTGGCATTCAATCATCCTTACCCTGGAGAAGATTCAAATGCCGTAAATCAGGTTTTGGTAAGTATGGTTTTTTTAAATCTAAAACTCTTGACTTGTGTATTTCATGTGTTCATGTATGGT…
Q2_P33352	1	1	P	0.213234	0.0465721	P	2.98634	0.0579114	P	0.736144	0.20166	P		Q2_P33352			C910535.1	Sm_noMatches_Gb_bothSt	none	AGAGCTACTTCACGATACGAGGTTGCGTCTTTTACGAGCGAACTATGAAAAAGCGGAAGT	Smp_135900	DNA double-strand break repair rad50 ATPase, putative	Smp_scaff000050	713167	742284	Q2_P33352,Q2_P13499,Q2_P22964,Q2_P37632,Q2_P38752,Q2_P31719,Q2_P17260,Q2_P40215	ATGGGTCTGCGCTTGAAGTCCAAATTATTTATGAGTGCAGCATTCAAGCTTCCTAGCACAATGCATTATCATATTGTTGAAATGACTCAACCTCTTATTGAAGATTGCCCCATCTCGATGGCTTCTTTTGAAGCGTTAAGCTTAGATTTAGAAAACCACCCGCTGACACCCATTCACCAGAGCAGGAATATAAAGGCTCCTTTGACTTGTCCTGTCATTTCAAAAGTACCAATGTTACCGTTTGGACACAAAGAATTAAATGTAACTGGTCCTGACCTTACTTTTGATGATACACATTCTGGGAATGAACTTTCTTACAGATGTACTGGTCACTCCTTATACTCATCTCCACAAACCTTTTTTGAATCGCTTCATGTTCGCAAAGGAAAAAGCTGTATC…
Q2_P34250	1	1	P	0.31121	0.269978	A	2.98456	0.0637917	P	0.270073	0.211781	A		Q2_P34250			C912291.1	Sm_noMatches_Gb_bothSt	none	GCAGGATCATTTTCAAACCTTGTTGATATATGTCGAACTAGACTGGCTGTGTTGTATAAG	Smp_167940	expressed protein	Smp_scaff000348	16128	49349	Q2_P14140,Q2_P34014,Q2_P34250,Q2_P14357,Q2_P36248,Q2_P15938,Q2_P05709,Q2_P12863,Q2_P14010,Q2_P30983,Q2_P29434,Q2_P09687,Q2_P25555,Q2_P32688	ATGATGAAGCGCAGCAAACGTACAGTTGTTCAGTCCCCATCATCATCAACACCGACAATCTCAAGACATGGTCTAGATCATTCACCACTATTTTCCCTATGTAACAGAGATTCAGACAACGATAATTCTGCAGAGCACTTTGGATTGCAAGTTTCTCCCTTGTTTTCAAGAAGTCGGCTTTCGTCTGCAATATGTTCCCCTTTAGAAATCGATTCCCAGCCTGCAAAAGGATATTTTAGTTGCATGTCTCCTAACTGTGGTCGCGACACCCCGTCTCCAGATGGTCATGTCTTTAATCCAGACTTGTCTGACCGGTCGATCGGTAAGGGTTACCTAAGTGACCATTTACAGCATAGTCTTTCCTATGCTCGCCGTATGGAGCAACGTGCGCTGCACATT…
Q2_P32229	1	1	P	0.106068	0.0358605	P	2.98349	0.0579485	P	0.996111	0.975189	P		Q2_P32229			C908526.1	Sm_Schisto_Orth_only	SJCHGC09414 protein [Schistosoma japonicum] ||	CGTGATATGCAGTCAAATGATCGGGTCATTCGATTCAAAGCAGTTCAACTCTGCAGAAAA	Smp_174910	importin alpha-related	Smp_scaff000590	127981	164379	Q2_P01748,Q2_P32229	ATGGCGTTTGTTACTAGTGAACATGAACAGTCCGATGATCTCTTCAGGCTGTGTGCTAAATTTGTTTATTCAGATTCACATTTCTTGTTGGCTGCTAAGTCTGGTAATTTGACTGGCGTGATGGAAAGATCCCGGTTATATAAAAACAAAGATAAGGATGCTGAGGAACTCCGGAGGCGTCGTACTGATCAGTCTGTTGAACTTCGCAAAGCTAAGAAGGATGAACAACTTCAGAAGCGAAGAAACATACTACTGACTGAATTAGATGAAACCTCACCCTTGAAAGAAAAGCAAGTTGACACTCCTGAACACGTTAACTACGATGCGGTTATCCGTGATATGCAGTCAAATGATCGGGTCATTCGATTCAAAGCAGTTCAACTCTGCAGAAAAACTTTG…
Q2_P37850	1	1	P	0.426341	0.0821954	P	2.98275	0.0580356	P	0.748097	0.214658	P		Q2_P37850			C919332.1	Sm_noMatches_Gb_bothSt	none	AATCTCTAGTCCTCCCCTTAATCGTCGGCCTTGGAGCTTCTGTAAATGAAAAGCTAAACC	Smp_052390	origin recognition complex subunit, putative	Smp_scaff000132	208271	211261	Q2_P17417,Q2_P37850	ATGACGTTTCACACAGGGCGTCTGCTGGTCGGTCGTGAAAAGGAGCAACAGTTTCTGTTTTCGTTAATATGTAAAAAAAACCCTTTATCCACATGCTTTGTTATCACAGGCCCTCCAGGCTGTGGCAAGTCAGTTTTAGTGTCCTCAACATTTGAACTTTTGGAAGAGTCTTGTGGAGTGTTATGGGCATTGATTAGCTGCCTAGAAAGCTTTGTGGGGACCCAAGGGACATGTGGAGCTACTTCATCAAGATATTTTCTTGAATTGATTTTACAGTCAATTAAATGTCGTTATCTGCCCGAAGCTGATTTATCTATTAGTTGTGAAGATACCTCCAGTTTCATAGATAACTTATGTCAAATTTTACTAGCTATCGGAGTTAGAAATACGCATGACCAG…
Q2_P40174	1	1	P	1.51705	0.150408	P	2.98174	0.0580204	P	0.754047	0.218867	P		Q2_P40174			JAP01057.S	Sm_newGenes_Orth_onlyJapon	none	AGAATGCTTTTACACGATTCATCATCTTGTCAAGGCTACTATTGAACAACAACTAGTAAG	Smp_129520	hypothetical protein	Smp_scaff000022	1934515	1974400	Q2_P21866,Q2_P40174,Q2_P38719,Q2_P36409,Q2_P39502,Q2_P37308,Q2_P26471,Q2_P06706,Q2_P16156	ATGGCTGAAGACAGCAGTGGACTCGGTTACCGACTGGAGGAAATCCAGTCAAGTATTGCAGAAGGAAGGTTAATGCTTAACGTTCTTCGCTCCCTTCCAACCACTGAGAATAATGATGCGTTCATAGTTCGTTTTGAGGATCTAATCAGTAGATTAGAAAACTATCAACTTCACAACAGGAAGAGCGAGGTGAAAGATGTAAAGTTACAATTGAGGACACTTAAGGAGCAACAAGACAGAATTCAGTCTCTCCTTGATCAAACAGCGACGAGTATACAGGATTCTGGTTTATCTGTAGCACCCGGTGGGTCTTCCAGTGATACTCGAGCAAATGTAATGTTTTCAAATTCAGCGTCAACACTGCTTTCCAAATTTGAGTCCTTACTGTCCAACGGAAAC…
Q2_P03664	1	1	P	0.403393	0.186106	A	2.98146	0.0601125	P	0.817892	0.375153	P		Q2_P03664			C806972.1	Sm_noMatches_Gb_bothSt	none	CACTTCACCTGTTCACGAATGTAACATTGTTATAATAGACATTTCAGTAGCACTCACTTT
Q2_P28412	1	1	P	0.388405	0.404276	A	2.98109	0.0740592	P	0.226207	0.32435	A		Q2_P28412			C902160.1	Sm_Orth_inOther_sp	RAR-like protein [Schistosoma mansoni] ||unnamed protein product [Tetraodon nigroviridis] ||retinoc acid receptor gamma B [Xenopus laevis] ||Retinoic acid receptor gamma (RAR-gamma) ||retinoic acid receptor gamma isoform 2.2 [Xenopus laevis] ||	TCATGTTCTGCAGATGTAGTTTTGACTCCATCTAAAGCACATCTAAATGAAACTACACCT	Smp_144170	RAR-like nuclear receptor	Smp_scaff000099	603023	615549	Q2_P14656,Q2_P28412,Q2_P09936,Q2_P29684	ATGAGCCATTGTCCTGTAGAATATTCAAATCCTAATTCCCAGAATACTATATCTTATATTACCTCAGATTCTGTGATTAGTGTCTCATTCGCAGATTGTCAGTCGTCTAGTCCTTCATACCACTCTCTGTCATCAAGTACAGCCCTTCCTGGTGTTGGCTCTTTCTTAGATAAATCAAATCACCTTCCCCACTATTCTCCTAATAAATATTATGATACAGAACCTACTGCAATTCCGGGACACTCTTATGTTGAAAACACTGACGTTTTCGACAACAATCTTCCTTATCCAATAAAATCGGAGGCCATTCATGAAACAGTATCTGGGACGTTTATTACTCCAGATGCACACAACGAATCATGTTTTACATCTCCTTTACAACCTCTAAAATCATTAAAC…
Q2_P39847	1	1	P	0.900775	0.486535	P	2.96317	0.058312	P	0.620884	0.132005	P		Q2_P39847			JAP08535.C	Sm_newGenes_Orth_inOther_sp	SJCHGC03599 protein [Schistosoma japonicum] ||thioredoxin 2 [Schistosoma mansoni] ||thioredoxin [Schistosoma mansoni] ||thioredoxin [Schistosoma japonicum] ||thioredoxin [Fasciola hepatica] ||	CCCCGGAACTGGACAAAATTTGTGAAGAATGGGAAGATGTTTTATTCGTAAAATTAAATG	Smp_054470	thioredoxin 2, putative	Smp_scaff000144	602013	606016	Q2_P39847	ATGAGAGAAGTTCAAACTGAGGAAGAATTAGAACAAGCTATCAAAGAAAGTGAAACAAGACTTATGATACTGGATTTTTTTGCGGATTGGTGTGGGCCTTGCAAAAGAGTCGCCCCGGAACTGGACAAAATTTGTGAAGAATGGGAAGATGTTTTATTCGTAAAATTAAATGTAGATGAGTTAGAGTCTGCAGCTGAAACGTATTCTATAGCTGCGATGCCTACATTTATTGCATTCAAAGGTGGCGAAAAAGTGGACGAAGTTGTTGGTGCGAATTTAGATAAACTGAGAGAGATGATTGAAAAATATAAATAA
Q2_P19210	1	1	P	0.293422	0.0522287	P	2.95178	0.0585075	P	0.9082	0.511407	P		Q2_P19210			C801878.1	Sm_Orth_inOther_sp	SJCHGC05077 protein [Schistosoma japonicum] ||Mcm2 protein [Danio rerio] gb|AAH48026.1| Mcm2 protein [Danio rerio] ||PREDICTED: similar to minichromosome maintenance protein 2 [Strongylocentrotus purpuratus] ||DNA replication licensing factor MCM2 [Danio rerio] ref|NP_775364.1| MCM2 minichromosome maintenance deficient 2 mitotin [Danio rerio] ||MCM2 protein [Homo sapiens] ||	GTACTAAACTAGATTCTCACTTTATACAGCTGACGTTTCTGTGCATCTGTATATCCTTAT
Q2_P23282	1	1	P	1.39625	0.198556	P	2.95162	0.0591427	P	0.733359	0.22342	P		Q2_P23282			C807382.1	Sm_noMatches_Gb_bothSt	none	CTATTATTGTTAATTGTAAACGGAGCCCAACGAAGACTACTGCTAATGGTACTATTTCTA	Smp_034660	cytohesin-related guanine nucleotide-exchange protein	Smp_scaff000077	932626	938646	Q2_P23282,Q2_P03926,Q2_P39368,Q2_P09244,Q2_P37307,Q2_P28988	ATGGAATCTTCACCGCCAGTATTATTGAATGCTTTACGGCCACTTAAAACAAACAGACCAAGACCACGGATGAGGTTAACATCTATACGCCAAACACCACAACGTGTTCTAGCTGCTAAACTTGACGTAAATATCAATCAAAACTTAAATCCTGTTATCTGTTCTGAAAATTTAAATCAACCGACACCTCAAGTAGACTATAAATCAGATGTTCCTTCTTCAAAGTTAACACGATTTGTAAAACGATTTAGTATGACTTTTCTTCCCGCTGAACATCCAGTATCCGATATCATGAATAAATCAGAGAAGAAAAATATTAATCCTCAATTTGACTTTAACCAGTGGAAAAGACGGAGGTCTATACTAAATTATAGAGACCGATCACCGTTACATATCGAC…
Q2_P39901	1	1	P	1.02686	0.917531	P	2.9502	0.0652851	P	0.616904	0.292799	A		Q2_P39901			JAP09035.C	Sm_newGenes_Orth_onlyJapon	SJCHGC04553 protein [Schistosoma japonicum] ||	AGAAGATTTGCAAGAATGTATATTGGAAGTCACGGAGATGGAGCGTTTAAGACGAGAAGA	Smp_016380	cytohesin-related guanine nucleotide-exchange protein	Smp_scaff000029	658532	670142	Q2_P21886,Q2_P39901,Q2_P23407,Q2_P23374,Q2_P04001	ATGAGTACAGAGCATTTAAATCAAGATTTGTTAGCACCAAATGGATTATCTCAAGAGCCCATCATAACAACTAACACTTTGGACACATTTAATCCTTGTTCAGACGCAGATTGCCTTTGTTCTTTGGGAATCGCTCAACATCAGGATCATGAGATTACGGAATGTAACAAATGTATAAAATACCATCACGAAAATTTACATACGTCTTCCGGACATATAAAATCTAACATGAGTTCAGACTCCCACTCATTTATTATTTCTAACCCCAGCGCCGTTGCAGATACTTATGATTTATCTGATCATAGTCGTGATTCGTCTTATCCTGATGATCATTTCAACCGTATGGTACCTTCTCAAACTGAGTTACCTAATACCTGCTATGAGTTAGGAGAAGATAGA…
Q2_P05714	1	1	P	0.644411	0.149898	P	2.93993	0.0588274	P	0.737925	0.206742	P		Q2_P05714			C810462.1	Sm_noMatches_Gb_bothSt	none	CTTCAATCACATGGACACATTCATGTTGACAGTGGACAAATTATGACAGTGTAATAACAA	Smp_168590	macrophage scavenger receptor-related	Smp_scaff000376	106309	139386	Q2_P32808,Q2_P12971,Q2_P25557,Q2_P12335,Q2_P05714,Q2_P32142	ATGGGGAACTATTTGCAACATTGGGTTCGACGAACTGGCGGCGTCAGTTGCGTGCTTTATGCTTGGGTTGTAAGTTTTTCTTCATTTATTTTCAGTCCACCCCGCGGTGTCCCGATAATGAACAGTCTTCGGCGAAGTTCTAATTCGTCTCCTTTATTGTCGGAATTTAATTGCACTGGAAGAGTTCTTTTGACATCTGGCCCACTAAGCACTGCTACCACACATTTAGGCGTTTGTTCCTTTACAACCGAGCTTCCTTCTACCTGTCTGGCAAATAGCCGGCAAACGTCAATAGTTTGTCTAGACCCTGCTGAGACGACGACTACAACTACTCTTGCTCCAAACTATATGACATTGGCTCCAGTTAACTGTAACTCTTCTGACTACTCATCCATTCGT…
Q2_P05270	1	1	P	0.495597	0.0898969	P	2.93799	0.0587569	P	1.19953	0.319297	P		Q2_P05270			C809713.1	Sm_Orth_inOther_sp	hypothetical protein DDB0206406 [Dictyostelium discoideum] gb|EAL67300.1| hypothetical protein DDB0206406 [Dictyostelium discoideum] ||DEAD box protein [Homo sapiens] ||DEAD (Asp-Glu-Ala-Asp) box polypeptide 47 isoform 1 variant [Homo sapiens] ||DEAD (Asp-Glu-Ala-Asp) box polypeptide 47 isoform 1 [Homo sapiens] emb|CAB66601.1| hypothetical protein [Homo sapiens] gb|AAH68009.1| DEAD (Asp-Glu-Ala-A…	AGAATTCCTCAGCTACCTTGGCCCGGAACAGATTGCTTGGATTCACAGTTAAGACAACAA	Smp_090440	dead box ATP-dependent rna helicase, putative	Smp_scaff000424	299346	305913	Q2_P16136,Q2_P19920,Q2_P05270	ATGTCTTCTAAAAGTTTCAAGGAACTAGGTGTTTGCAATGAAATATGTGATGTTATTTCAACTCTTGGTTGGGTGAAACCGTCTGAAATACAGCTGAAAGCTATTCCGGCTGCTCTTCGTAAAAAAGACATAGTGGGGCTTGCAGAAACTGGATCTGGGAAAACTGCCGCCTTTGCCATACCGATATTGCAAGATCTACTCTCAAAGCCTAGACATAATTTTGCATTGATACTGACTCCAACAAGGGAATTAGCTCTTCAAGTCAAGTGTCTTTTTATGGAACTAGGTGATAAATTTGGTTTGAAGGTGGTGTGTTTGGTAGGTGGCCAACATGTCGAAGATCAAGTTCGTGATTTAAAAAGACTTAAATTCCACGTAATTGTTGGAACACCTGGCCGA…
Q2_P26468	1	1	P	0.982851	0.890709	P	2.93063	0.0588933	P	1.00917	0.941926	P		Q2_P26468			C811997.1	Sm_Orth_inOther_sp	SJCHGC09283 protein [Schistosoma japonicum] ||Fxr1 protein [Danio rerio] ||fragile X-related protein [Danio rerio] gb|AAH55557.1| Fragile X-related protein [Danio rerio] ||fragile X-related protein [Danio rerio] ||hypothetical protein [Gallus gallus] ref|NP_001012619.1| fragile X mental retardation autosomal homolog 1 [Gallus gallus] ||	GTTGCTTTTTTCTTCTTGGTGATATTCACTTCTTGTTTCAACCAGTCGTAATCTTAAACC
Q2_P12199	1	1	P	0.334276	0.412863	A	2.92139	0.078347	P	0.235596	0.332628	A		Q2_P12199			C908029.1	Sm_noMatches_Gb_bothSt	none	TACTAACCAAGTCGATCAGAGGAACATGTAATCTGAATTCGGATATGAGTGTCCTTGAGG	Smp_139540.1	expressed protein	Smp_scaff000071	574508	609749	Q2_P32012,Q2_P12199,Q2_P21637,Q2_P38774,Q2_P01957,Q2_P40246,Q2_P20916	ATGGCTTTGGATAACATTCCACTATTGTTGACACAATCATTTCTTGATCTTCGTGACGAGTGCTATTCCCTAATGGGCAAAAGATTTTCAAGTGGCAATCGTTTACCAAAAAACACAACAATATACGCCTATGCCAAACTATTCGCCCAATTCTGTTTATTGTCTGAGGAATTGGAGAGGTGGCTTAAGAGAGTTTGTAAACTGGCTTTTGAAGGACGTTTGGCATATGTTAGTCGTTCAGAAGCTTACATGAGTCAGAATTACCTTGGGTGTATTAACAATCGAGACGTTGACCTCAATCGTTTACGTTCCCTGGCCAACCAGCTTTTGGTTATGTCCGGAAAGACCTCTGATTCCGCAACTGTTATATCTGCTGAATCAGCGGAAAATTTTCTTGGT…
Q2_P40962	1	1	P	0.698776	0.515638	A	2.91361	0.0729978	P	1.36531	0.328065	P		Q2_P40962			JAP02417.C	Sm_newGenes_Orth_onlyJapon	SJCHGC08338 protein [Schistosoma japonicum] ||	GTATGATTTCTTCAGTAACTCATCGTACACTTTATTTGAATCCGCATCTACCAAACTTGA	Smp_131180.2	GTP-binding protein hflx, putative	Smp_scaff000029	1132293	1152483	Q2_P28814,Q2_P40962,Q2_P38202,Q2_P09088	ATGATATTTTATGGGAATACAACTTATTCTATTATTAATCATGCCCATTATCTAGGTTCAAGTTTGGTAGATGCGGATTCAAATAAAGTGTACGATGAGTTACTGAAGAAATCATACCTACTACCCGAAAATGGGCATGATATTGTGATTATTCAACCACATATAAAAGGTGCATTGTACAAGAGGATCAACAACAAGTTTCCGTATTTACCTAAAAATGATCCCAATGTAGACGAAGCTATCGCTCTTGTAGATTCATTAGGATTTTGGACTACCGTTGGTGTGATATTTTGCAATATAAAAGCCGCCAACACTAATAGAGGACCGTTTTTTAGTAAAGGTATATGGCAAAATGTATCAGATTCTGTAATTGCTTATCGTGATGGGAAACAGTCTGTT…
Q2_P06785	1	1	P	1.15704	0.418457	P	2.90801	0.0601258	P	0.830329	0.349828	P		Q2_P06785			C811890.1	Sm_noMatches_Gb_bothSt	none	TGCCAGTCCTTCACTTCCTCTTCCAATAATAACTACTACTACTGCTACTAGTACCCCTGC
Q2_P24711	1	1	P	0.0827961	0.0417376	P	2.90792	0.0593457	P	0.481095	0.0874199	P		Q2_P24711			C809241.1	Sm_Orth_inOther_sp	PREDICTED: similar to cell division cycle 20 [Strongylocentrotus purpuratus] ||Cdc20 [Branchiostoma floridae] ||LOC398044 protein [Xenopus laevis] ||CDC20 cell division cycle 20 homolog [Xenopus tropicalis] ref|NP_988945.1| CDC20 cell division cycle 20 homolog [Xenopus tropicalis] ||LOC398044 protein [Xenopus laevis] ||	CATGTGCTTAGAGATCACCAGGCTGCAGTTAAGGCATTATCATGGTGCCCTTGGAAACCA	Smp_004060	cell division cycle 20 (cdc20) (fizzy), putative	Smp_scaff000005	3666501	3676539	Q2_P41661,Q2_P24711	ATGAACAGAGCTTTTGGAATTTCGAGAGGCAAATCTAATTCTAAAACTCCGACGAGAACTCCATCTCGTGGTGGCCTGGTCTCAGATGATCCAAGCAACTCTTTCAAAAGGACACCTAACTCTTCCATTAAAAAAATACCAACGGTACACGAATGTGATGGTGACAGATTTATTCCTAATAGGTCATCAACAAACATGTGCCGAGCGCGGCATGTAATTCGGAAATGCAACGAAGATCCATCAAATGAAGAGGCTGTTGATTATCAACAAGCTGTAGCAGATAGTTTAAATACTAATGACTGTCCTGGAAGTCGAATCCTCCGCTATAATGCTGCCATTCGAGATAGTGGTAATGTACACTGCCCCACAAATAGCTCAGTATCGACTGTAAAGGGACTC…
Q2_P02282	1	1	P	0.185337	0.105632	A	2.90298	0.0599515	P	0.83446	0.344947	P		Q2_P02282			C804679.1	Sm_Schisto_Orth_only	SJCHGC07726 protein [Schistosoma japonicum] ||	CAACTAGAAGCATTACAAATTCAATCAAATTCTACAGAAAGCACACGAGGGAATTCAGTA	Smp_032490	Tropomyosin, putative	Smp_scaff000072	706554	733590	Q2_P13154,Q2_P33004,Q2_P02282,Q2_P09270,Q2_P35293,Q2_P38889,Q2_P40413,Q2_P15367	ATGGACAATCTTTTACAGGAAAATCATAGTCTATTAAAGAAATTAGAATTGAAAAAGGAAATGGAAGCAGCTTATCTCGATGAGATCGAACAACTTAGATCAGTAATTACTCAATTACAACGAGAAAAGACGTCGATTTCCACTTCACGTATTGATGACAATTCGTCATTATTGTATGACCTAGAAGGTCGTGTTGAAAAATCTGAAGAAAAAGTTGCTCTACTTACCAAAGAGCTTGATTTAGCCAAAAAGCGGGAAGCTGATCTACTGGAACAATTAAATAGTTTTGTAAATAAAGTGGATAGTATTTCTGAATGTTCTGTAACTGTTCCTGAACCACACAATTCTTTGGCGGAGGAAGTCATTCGGTTGAAAGAGGAACTATCTAGCAAAGAAACT…
Q2_P20584	1	1	P	1.64408	0.210948	P	2.90182	0.0702481	P	0.343199	0.270624	A		Q2_P20584			C803684.1	Sm_Orth_inOther_sp	SJCHGC07607 protein [Schistosoma japonicum] ||GA16131-PA [Drosophila pseudoobscura] ||CG3126-PB isoform B [Drosophila melanogaster] ref|NP_788867.1| CG3126-PB isoform B [Drosophila melanogaster] ||CG3126-PA isoform A [Drosophila melanogaster] ref|NP_572350.2| CG3126-PA isoform A [Drosophila melanogaster] ||Guanine nucleotide-releasing factor 2 (CRK SH3-binding GNRP) ||	CTCTACCTGACACAGAATTACATCTTTTAGCTAATCGTTTACGCCGAAGTATTTCATAAT	Smp_144600	guanine nucleotide exchange factor, putative	Smp_scaff000100	1508579	1566810	Q2_P20584,Q2_P10001,Q2_P29756,Q2_P11297,Q2_P30387,Q2_P27479,Q2_P07866,Q2_P10610,Q2_P31085	ATGAACCACAAGTTGTCTATACAGCAGTCGAAGTTCACTAATCCCTTTGCTCATCTCGGTTTTCGGAAAAAAAGGAAGAAGACTGCTAAAGTCAAAGTTCCACCATTGGATTTTTCTCAGTCATATACTGAGTTGATTGTGGAACTTGCCTACACATCAAACTTAACACGTCAAGTTATTCGACCGTTTAATCGTTGTCATTTGATAAGTCAATTGACTGAATGTGCACGCTTGATTCGTGGACGTATCGCATCTGGTGCTGCATGTATCCAGCTTCCTTTACTAGCCGATTGCAAAAAGAATGAACAACGTATGAGCGACAATCGAATGATTATGGTAAAAATTAATCAGTTCAATGAAGCACATGCATTATTTACTGATTGGATTAATAAGCTTTCA…
Q2_P27066	1	1	P	0.611245	0.431561	A	2.90092	0.0712829	P	0.181041	0.287934	A		Q2_P27066			C812911.1	Sm_noMatches_Gb_bothSt	none	ATTGAGCTCTCTGTCGCTGACGATTGCGTTCTAACCGAGCCAGTCCAGCACGAACACCAG	Smp_047700	ring finger protein 11 (sid 1669) (nedd4 ww domain-binding protein 2), putative	Smp_scaff000121	718287	740941	Q2_P29969,Q2_P10201,Q2_P16752,Q2_P37080,Q2_P27066	ATGTTTGGAGATGACTTGTTTTCAAGCTTTTTACCGGGAAACTTCTTTTCGAATTCGATTATGAGTGATAATCACTTCAGTCGGGCACTCATGGCACATGAAAGAGCGATCAGGCATGTACATCAAGAATTCCAAAGAGTCGCACAAGAAATATTTGATTCTTCAGCGCTACCTAGACAGTTTTTCAACTCGCAATTCAGAGATATTTCTATAATTCCATCTGATCGAGGTACTCAAAGAGATCTTGTCCGAGTAACGCTAAGCGATTCAAATGATGTAGTTGGTAATTCACGCGTGAACAGGCATAGAAATAATGATCCTGTGACATTTGAAAGAACCAGACTACAGTGGTATGACTCGAATACTCGTAGATCATTCTTGCCTGAGCCAACTGCACGT…
Q2_P37779	1	1	P	1.79281	0.1226	P	2.88905	0.0617659	P	1.16122	0.421788	P		Q2_P37779			C919206.1	Sm_noMatches_Gb_bothSt	none	CGGAACTTGAAACATTGCAATCAGCTAAGGTTCAAGCTGAAAATGAATTATCATCATCAA	Smp_051510	pericentrin fragment, putative	Smp_scaff000130	948575	989741	Q2_P17368,Q2_P37779,Q2_P30136,Q2_P11668,Q2_P11899,Q2_P31713,Q2_P31468,Q2_P10359	ATGATTGATGAGTTTATATTTATTGGTACTAATTTTTCTCAGGTTAAAAATGTATTATCACATTCTGTCTGTTTACAAACTGAACCCAATCTAACAATGAATGATGATGATCAAATTAAAAACTACACAGTTTGTCTAGAATTTTATCACAAAATGATTTTGTCCATAATCGATGCCAGTACAAAATTGAAACATGAGTTAACTGCACATATCAATGATCAAAATTCATGGATGAATAATGATTTATTATTGGATTATGCTATGAAACATAGTGAACAAGATAGAGAGAATGAATTAAAAGTTCAACTTCTTAATGATTACTTGAATGAATGTGATCATTTGCTGGTTACCAATGTTATATCCGATACAAAATATTTAGATCATTTCCGAACAGATTGC…
Q2_P19596	1	1	P	0.961444	0.760973	P	2.88655	0.0597299	P	1.44716	0.167819	P		Q2_P19596			C802346.1	Sm_noMatches_Gb_bothSt	none	TATCTTCAAAGGTCTGTGTGCTTATCATTACGAAGAAGTACCAGGCTGATGGTATGCCAG
Q2_P23085	1	1	P	0.0391897	0.15078	A	2.88086	0.0600937	P	0.398858	0.0794829	P		Q2_P23085			C807108.1	Sm_noMatches_Gb_bothSt	none	CAGATAAATCAAGAGTCCTTTAGAGATTTCCAGTTGTTTGAATACCCTTAAAAACAGCTC
Q2_P07602	1	1	P	0.94189	0.656412	P	2.87924	0.0598793	P	1.07954	0.583559	P		Q2_P07602			C813105.1	Sm_noMatches_Gb_bothSt	none	GTCGTGTAGCGGCTGTCGTTTTATTGTGGTAATAATGACTTCAATGATACCTTAGTTTCT
Q2_P05726	1	1	P	0.794489	0.267259	P	2.87683	0.0600001	P	0.784495	0.25144	P		Q2_P05726			C810476.1	Sm_Schisto_Orth_only	SJCHGC06490 protein [Schistosoma japonicum] ||	CTCATCCCACAACTCAGGCCATTTTTCCGATTTTATATTCATGAAAGTTTTCTCTGTAAT
Q2_P32436	1	1	P	0.0706334	0.0880532	A	2.87304	0.060144	P	0.603568	0.130181	P		Q2_P32436			C908926.1	Sm_Orth_inOther_sp	PREDICTED: similar to Slbp protein [Gallus gallus] ||ENSANGP00000023192 [Anopheles gambiae str. PEST] ref|XP_313018.2| ENSANGP00000023192 [Anopheles gambiae str. PEST] ||CG11886-PA [Drosophila melanogaster] ref|NP_477480.1| CG11886-PA [Drosophila melanogaster] gb|AAM50696.1| GM06606p [Drosophila melanogaster] gb|AAL90413.1| RH47057p [Drosophila melanogaster] gb|AAF71752.1| replication-associated …	TCTTACAGCGTCACCAACTATTAACGTTTCATACAGCCGTAATCAGTATCGTAAGTACGA	Smp_137390	slbp-P1-related	Smp_scaff000058	744243	752745	Q2_P32436,Q2_P12408	ATGATTGACTTCTCTAAGAAGTGGAGTGAGACAATTCCTCTAGAAAGAATAAGTACCGAATCTGTGGTGAAAGAGATATTTGAAAGGCGTGCTCAGGAACGCCTCGACCGCTATCGCACTCAAGGAGACTGGAAAGTCGATATGCTGTTATCCGACGATGCAGACGAAGATCTAAGTCGATATGAAGAAAAGTTGAAGAGAAGACTTACAGAAAAAGGGGAAACACAGCAACCTATTGAGCTTGAAAGGAGGCAAATGGAATTGTTGAGGAGGCAGAAGGACATTGATATGGGGAAAGTGACAGAACGCTATGCTGAATATGTGTTGAGTATCCCAAAACCTGAGCGCCAAAAGTATCATCCTCGTACTCCCAACAAGTTTCGTAAAGTCTCTCGCCGT…
Q2_P07886	1	1	P	0.106839	0.0420128	P	2.86795	0.0601265	P	0.892312	0.459378	P		Q2_P07886			C900192.1	Sm_Orth_inOther_sp	PREDICTED: similar to DNA replication initiator protein [Gallus gallus] ||PREDICTED: similar to DNA replication initiator protein [Gallus gallus] ||unnamed protein product [Mus musculus] dbj|BAE24783.1| unnamed protein product [Mus musculus] dbj|BAE27340.1| unnamed protein product [Mus musculus] dbj|BAE34170.1| unnamed protein product [Mus musculus] dbj|BAC40578.1| unnamed protein product [Mus mu…	CGTGCACGTTCTGAACGTATGATTACACGTGAAAATTTCGAAGATGGATTAAATTTCTTA	Smp_172530	DNA replication licensing factor MCM4, putative	Smp_scaff000434	461116	481447	Q2_P33186,Q2_P07886,Q2_P13344	ATGTCAAGTCTTAGCTCGCGAAGTTCTCGCCGAAGGCATGCAACAAACGATGAACAGTTGTCAGGTGATCTGTTAAGTGCTGGAACTACGTTTGAACGAACAGGGGAATCAAGTCGTACACGTGGGAGAACACGACATAATCGGTCAGGACATACCGAACCCACAAGCAATGCAGAACCAACATCCGGTCTTCGCACATCCGAAGTGGAGCCGGGTAGTCCTTTGTCATACAGCGATATGTCTAGTGTGGCGACTGGAGTCGAAGATGTTTTGAGCTCAGTTCGACCTGGTGTCAATGATGAGGTGGCTGTCCGTGCTGTTTTGTCTCAATCTGGACCTCTTGTTCCCGCAACAGGTGTCCCTGGTACTACTGATGGGTCGACTGCTAGTGGACCTCAG…
Q2_P09789	1	1	P	0.306261	0.390007	A	2.86297	0.0796175	P	0.770032	0.542744	A		Q2_P09789			C903737.1	Sm_noMatches_Gb_bothSt	none	TTCAGTCCACTCTACAGGTATCCCAGTTACTATGATCTCCCAACCAATTATATTTTCATT	Smp_137330	l-serine dehydratase, putative	Smp_scaff000058	267578	274250	Q2_P19601,Q2_P09789,Q2_P29525,Q2_P25827	ATGCACGTAAATGGATGCATGGGCAGCAATCTTTCGGATGTCTTTCCTTCACTTCCTTTCCAAGACTCAATTAATAACTCTGCCACTGGTCCAGTCCTGAATGTCAACGGACCAAACGTAAACAGCATTGATACTATGTCTCGACTCAAATTTCTTGGTTTAAATTTGACGAGTAATAATCAGAATGGAAATAGTAACACCCTTTGTAATGAGGATCGCTCACGCACCAATTTGATAATCAATTACCTGCCTCAGAGCTACGACCAGAACGACCTCCAGCGTCTCTTTGAGCGAGTGGGACCTATTAGACAGTGTAAGCTAATCAGAGACAAGAATACGGGTGCAAGTCTGTGTTATGGGTTCGTGGATTTCGTGAATCCTCAGCACGCAGCTCTAGCA…
Q2_P24955	1	1	P	1.28821	0.239783	P	2.86217	0.0602426	P	0.879336	0.421466	P		Q2_P24955			C809566.1	Sm_Orth_inOther_sp	lysophospholipase homolog [Schistosoma mansoni] ||lysophospholipase [Schistosoma japonicum] ||MGC80756 protein [Xenopus laevis] ||Hypothetical protein MGC73210 [Danio rerio] ref|NP_957043.1| hypothetical protein LOC393722 [Danio rerio] ||Lysophospholipase II [Xenopus tropicalis] ref|NP_001005699.1| lysophospholipase II [Xenopus tropicalis] ||	CACCGCAGGCTATTTGAAATATAACCATTTCTCATTTCCTTAACTGTTACATTCACTGAA	Smp_135850	conserved hypothetical protein	Smp_scaff000050	450989	507996	Q2_P37188,Q2_P24955,Q2_P13077,Q2_P32924	ATGAATGAACTGCTTACGTTTTATCCGAAAGATGAACTCACTTCTAAACGATTTGTTCAAAAATTATACGACAATAATAGTTTAAACAGCGGTGATAGTGCGGTATTGCAAGCGTTGAACAAAAAGCCTGTGTGCATCATTTTACTCGGAAAACCATGCTCAGGAAAGACTGAGTTGGCCAAAAGGCTATGTTTAAAATGGAAATTGCAGCTTATTAACGCGATGGAACTTATAATGGAGAATATCGATAGAGCAACATATAGTGGGAAAGTTATTAGTGAAGTAATGGGTGGTGGTCAGACTTTGGATGAAAAACTAGTTTGTAACTTAATTACACAGAAACTTGAGTCTCCTGAGTGTGCTCATTATGGATATGTACTGGATGATTTACCAACTTTC…
Q2_P41013	1	1	P	0.686273	0.216159	P	2.86182	0.0610696	P	1.36669	0.206604	P		Q2_P41013			JAP02788.C	Sm_newGenes_Orth_onlyJapon	SJCHGC07366 protein [Schistosoma japonicum] ||	CGTTTTGTACGATTAAAACAAGCGTTCAATCTACGTGGAAAATGTCTTCAAGTAAGTAGT	Smp_135060	bollus pemphigoid antigen, putative	Smp_scaff000047	477591	526816	Q2_P41013,Q2_P38099,Q2_P17650	ATGGATAGATATCATCAGACAATTGATCATGCATCGACTTACATTAATATTATTCAACGTCAAGTAGAATTACTCCGAGAACTGGCATTATCCATGAAGATTAGTAACAAGGATGATAAGGAGGATTGTGAAAGTACTAATTACGACGATGAACAAAATGAAGATGTAGAATGTGCTCTAATTACCTATGAAAAGTTAGAAACTCTGTGTACTGGAAAAGAACAGTGTTTGGACCTATTGGAAAATGTTGAGAATAATCATCAAACTATTATTGATGAACTTGTAAATATGGTCAAACAAATTCAAATTTCAATCAATGAAGTAATAAAATCCACTGACAACAGTCAAGATTATTCAACGACGATGACGTCAGCAACAACAATGCCAGTCAATACAATA…
Q2_P07564	1	1	P	0.523128	0.0975868	P	2.86152	0.0602261	P	0.682406	0.162739	P		Q2_P07564			C813053.1	Sm_Orth_inOther_sp	SJCHGC06179 protein [Schistosoma japonicum] ||PREDICTED: similar to ACRC protein [Strongylocentrotus purpuratus] ||PREDICTED: similar to ACRC protein putative nuclear protein [Gallus gallus] ||unnamed protein product [Tetraodon nigroviridis] ||hypothetical protein LOC541448 [Danio rerio] gb|AAH90463.1| Zgc:113346 [Danio rerio] ||	CCACCTGTTAAGTTTTATCCTAAAACATATTCTCAGGTTGCATTTTCCACTTCTTTGTCT
Q2_P05712	1	1	P	1.4402	0.173958	P	2.85721	0.0605557	P	1.10509	0.507151	P		Q2_P05712			C810460.1	Sm_Schisto_Orth_only	SJCHGC05347 protein [Schistosoma japonicum] ||	GCCGAATTTTAATGACCCACCATCAGTTCAATCGTTTGATCCACTATTAAAGTCTCCTAA
Q2_P25616	1	1	P	0.405026	0.0897042	P	2.85582	0.0605909	P	1.41259	0.181591	P		Q2_P25616			C810623.1	Sm_noMatches_Gb_bothSt	none	GCCACAGTTGAATTCTCCTAATAACTTGTTCAACAAGTGCTGTTATCCTGAAAAATTATC	Smp_145560	oxalate:formate antiporter, putative	Smp_scaff000104	77657	104433	Q2_P15631,Q2_P05861,Q2_P25616	ATGTGGTTGACATCGGTTGCTTTGGGAATGGAAGCATTAGCTATGCCGATTGGTGGAGCATTGTACCGTAAATTAGGAATCAGAGCAGTGGTAATAATTAGCAGTTTAATTCATAGTGGAGGAATCACCTTGAGTTATTACACACTGAGATTGGGATTTATCCCATTACTGATTACTTATGGTATAATACAAGGTTTCGGGTTTGGATTTGGTTATTCAGCTACTATAGCTGCATCAATTGCATGGTTTCAAAATCATCGAGGTTTAATTGTTGGCCTAATTGTTGGTGGCTTTGGGGCTGGTCCCATTATCTTTACACCGATTCAAACAATATACATTAATCCAAATAATATCAAAATAGATGACAAAACAAAGCGATTTGAAGATGCTGATTTAATT…
Q2_P06805	1	1	P	0.381599	0.143547	A	2.84032	0.0620013	P	0.497181	0.132551	P		Q2_P06805			C811922.1	Sm_Schisto_Orth_only	SJCHGC09606 protein [Schistosoma japonicum] ||	TGGACGTAATAGTATAATGCATCCTTTTACTGCACATCGTTCCACTGGATTTAATCATAC	Smp_018010	expressed protein	Smp_scaff000034	1037645	1051545	Q2_P01907,Q2_P20852,Q2_P03494,Q2_P21397,Q2_P06805,Q2_P02350,Q2_P22802	ATGCTACAGGAACCCATTCTCCATCTTAGTTCGGAAAAAGAAAACCTTAATTCAGCGTTCCTCCCTAATATTTCTCACTCCAGAAGAAGAATCGATAAGTCTAACACCGAAGATATCAAGGGTCTTTGTAGAGTTTCACAGGAAAGGAAAATGCCGGCTCTTTCTACTACTCCTCGCACTCAGGGTCATTGCAGGTCCGGATCAACTAACACTGATTCTCTGTTTGTCCGTCCGAATTCCCAAGTATCAGCTAAACTGCGAGCAGCTGGCGAGCCTACATTGAAAAAGTCGTCTAGCTACCAAAATATTAAAATTGCCAATAATGGAAAAGGGCAGGCAATGCATTCGTCAAATCTTCAGGTTACTCAGCCAGGTAAACGAAAGAATCTCAACAGTAAA…
Q2_P41223	1	1	P	0.838439	0.370579	P	2.8347	0.0613434	P	1.75159	0.11445	P		Q2_P41223			JAP08335.C	Sm_newGenes_Orth_onlyJapon	SJCHGC01589 protein [Schistosoma japonicum] ||hypothetical protein with PHD domain [Schistosoma japonicum] ||	TCGTTCAAACTTTTCAAGCTTCCGTTTCCCGACGTGGACCAAACGTTTGAGCAAACGGTG	Smp_158650	hypothetical protein	Smp_scaff000217	341645	342081	Q2_P41464,Q2_P41223	ATGGGTTCAGATTTACTTTGTTCGAGCATCAAGTGCCACCGTTTGCTCAAACGTTTGGTCCACGTCGGGAAACGGAAGCTTGAAAAGTTTGAACGACATAGCCCAGGCAAGTTACTTAACCGCCACTTATTGTGTAAGGCTTTAAGTACTTGGAAGGCTATGCGTTCTTTACAGAATCCCCATAATTGTTGGTCTCTTATAGAGCCTTCGTGTTCAATCAGCTCTCAGTGGGATGAAGATTGTGAATTTATCAGTGTTTGTGATTTAACTGTGTCGGACCCTAGTTATTGCGATCTGTTGTCTAACACATCCGTAGACAGTGTTGATAAGGATGTTATATCTAGTGATCATGATTATGCGTCACCCATTTTAGTTATAGGTTCTAATCTATAG
Q2_P26980	1	1	P	1.39855	0.242837	P	2.8343	0.0644177	P	0.844252	0.447678	P		Q2_P26980			C812754.1	Sm_noMatches_Gb_bothSt	none	GAATGCAGCAATTCGTGGAATTGGAAAAATTCTAAGTTTAGCACAAACATATTCAGATGG	Smp_126500	tensin, putative	Smp_scaff000012	1259842	1327814	Q2_P15359,Q2_P07294,Q2_P00260,Q2_P18574,Q2_P31845,Q2_P12026,Q2_P14872,Q2_P34799,Q2_P19599,Q2_P19275,Q2_P00826,Q2_P27466,Q2_P28565,Q2_P08865,Q2_P37877,Q2_P26980,Q2_P35282	ATGGCTAGTCAAATGAATAGAATTGATAATAGATCATCATATTCAAATCATTTAATGAATCCCATAGTAACAACAACTCCAACAATTACAACTAAATCAATATTTCCTATTATTGATGAAGAAAATGGATATAAAAGAAATTATTTCAAAGGAACTATTCCATCATCGACGTCATCACCATTCTTCACTTCAAATAATCAAAGAATTTTAACATCACAAGAGATTAGTAATAATGATAATATAATAAATGATAATATTAATGAAAGATATACTAAACATACTACTACTATACCTACTACTACTAATAACCATTTAGAATTGAATACAAAAATGAATATAGATAATATTACAATTATACGTAAAGATAATAATAATAATAATCATAATGTTATACGATCA…
Q2_P14681	1	1	P	0.107649	0.0403039	P	2.83307	0.0608204	P	0.71816	0.187157	P		Q2_P14681			C912931.1	Sm_noMatches_Gb_bothSt	none	GCCTAGGACCTGGACGTGAAGATATTTGGTCACCCAAACGTAAACCCAACAGTTCTCCTC	Smp_154090	protein of unknown function duf729, putative	Smp_scaff000164	34370	40694	Q2_P34585,Q2_P17467,Q2_P37926,Q2_P14681	ATGATGTTGCAACACTTGCTAACTTACGTACGTTCATTTTGCTCGGTTCGATATATAGTTAAATTCTTACCAAACGGTTCATTGGCTCCGAGATTAAATATTGATAGTAATGTATTATTAAGTAAAAACTCAGAATATGATGATTGTGATTGTTCGGCATCAGATTCCAATGTGTTATATACTTCAAGTTATACAGATCCTATCAATAGTAATGATGATGATAGTTATAACGAACCAAATCGGAATTCACATTTAACTTCTTTACCCTGTTACAATGACAATCGAGATACTGTTTCCAGTTCATTTTCTATTTTTAATTCACATAAAAATTTTAAAAATTATCAAGAGTCTAATGTTCCAGTGTATTATGTTGGTTCATTTTCCAATATATATACCAGT…
Q2_P21572	1	1	P	0.16332	0.273542	A	2.83239	0.0665989	P	0.58265	0.247982	A		Q2_P21572			C805055.1	Sm_Orth_inOther_sp	PREDICTED: similar to cAMP-specific 3 5-cyclic phosphodiesterase 4C (DPDE1) (PDE21) [Bos taurus] ||PREDICTED: similar to cAMP-specific 3 5-cyclic phosphodiesterase 4D (DPDE3) (PDE43) [Danio rerio] ||PREDICTED: similar to cAMP-specific 3 5-cyclic phosphodiesterase 4C (DPDE1) (PDE21) [Canis familiaris] ||PDE4C-791 [Homo sapiens] ||PDE4C-426 [Homo sapiens] ||	CAATTTTCTTTGCTAGTGCTATACATGATATCGACCATCCTGGTTTAACAAATCAATACC	Smp_129270	camp-specific 3,5-cyclic phosphodiesterase, putative	Smp_scaff000022	378109	410499	Q2_P29806,Q2_P21572	ATGCGGTCAGCGTTCGAATCCTACCTCCAACCAATACAAAGTTGGTGGATTTATTATTTTGGCGTGAGTGAACCCAGTGTATTAATAACTCCTTTTGCCCAAATTTTAGCCATTCTAAATCGGGCACGAGATTTCCTATCCAATTATACTTCAAACTCTCCCTCTTATTCTCCGCATGATCCTAATATGTGTAGCACGAAGTCAATCGGCTGTGATGAAAAATATGTTAATTGTCTACATCGATTTGATGTACATTATGTGAATCAATTGTTGAATGAATTTGATTGGTGTTTAGAAGTATTGGACAGTTTACAAAGTAAACGTTCTGTAAGCAGTTTAACCCGAATGAAATTTATCATAAATAATCAATCGAATTTAGCTCCAGATCTATTTAAATTA…
Q2_P05800	1	1	P	1.18146	0.343925	P	2.83192	0.0608365	P	0.746438	0.209926	P		Q2_P05800			C810556.1	Sm_noMatches_Gb_bothSt	none	TCAGCGCCTGTGCGTGTTAGTCGAAGAGGATGTTATTTGCCACGCCTTAACTTATTTTTT
Q2_P21818	1	1	P	1.49657	0.154446	P	2.83128	0.0608355	P	0.954339	0.721143	P		Q2_P21818			C805409.1	Sm_Orth_inOther_sp	egg protein CP4031 [Schistosoma japonicum] ||SJCHGC02331 protein [Schistosoma japonicum] ||ENSANGP00000016507 [Anopheles gambiae str. PEST] ref|XP_320249.2| ENSANGP00000016507 [Anopheles gambiae str. PEST] ||PREDICTED: similar to loop tail associated protein [Strongylocentrotus purpuratus] ||PREDICTED: similar to CG8075-PA [Apis mellifera] ||	GTGTACCGATTTAATCGATGTTATTACCGGTTAATGCCAATAACTTTGTTTCTTCAGTGA
Q2_P28609	1	1	P	1.16451	0.378191	P	2.82679	0.0611363	P	0.994726	0.967098	P		Q2_P28609			C902453.1	Sm_noMatches_Gb_bothSt	none	GATTTCTTATGGAACAATACAGGGAATGGTTTGATTGATGCTACAATACAGGATAATGGA	Smp_143530	expressed protein	Smp_scaff000096	300958	315936	Q2_P19323,Q2_P00846,Q2_P08902,Q2_P09247,Q2_P28890,Q2_P09160,Q2_P28991,Q2_P28609	ATGCCACCTAAGACACTAAACCCTAATTTCAAATTAAGATATTCTGGTATTCATCATCTCTCACATCAAAACGGACATGAAAGTGGTTTTGAATCGGAACAAAGTCCTCCACTGAAATCATATTATAGTTATTCATGCAATAATACCATTACTGGTTCAGATACCCTCGTGGTTAAAGATGAGCTGAGACTTAGAAAAGATAATAGTCGTTCACTTCCGGATGATTTTAATGAGATTATCGGAAAGTTGGATAATGCATTATTAAATGATGAACTAAAAATATATCCTGAAGTGATAAACATTGATGAAAGTGTTAAATGTTTGTCATCTCAAAGTGATCTATTTTTTAAGAATGAAGATAAGTGTAAGATGAACAAATATGGAAAGAACTTATTCTCT…
Q2_P32378	1	1	P	0.290031	0.376279	A	2.8225	0.0784144	P	0.368564	0.321797	A		Q2_P32378			C908774.1	Sm_noMatches_Gb_bothSt	none	CCAGGCTCTATTCATTGAATTACTGAATAATGAAAAGCATATCAGTCCAGAAGTTGTCAA	Smp_128200.2	rabkinesin-6 - related	Smp_scaff000018	917447	931684	Q2_P02228,Q2_P38818,Q2_P12568,Q2_P32378	ATGAGTAGTTCTTTAATTTCCAAAAACGTCGATCCCTTACACACTCAAAACGTGGAAGTTTTCTGTCGTGTCAAACCGTTTCTCTCCCAGGAGATTCCCTGTATTGAGGTTTGTGATGAAAAAACCATAAAGTCTGTCGGTCACCGCTCTGGGAATAGGAAAGAAACTTCTCACTCATTCACTTGCGTTCTTCCACCTGATGCAGGACAAGATGTTGTATTTCAGAAAGTTGCGTTCCCTGTTGTCACTGACTTTCTGCATGGGAAAAATGGCTTACTGTTCACTTATGGGGTTACTGGCAGTGGCAAGACCTACTCTATGGAGGGGTCTTCAAAGGACCCTGGCATTTTACCACGTTCACTTGATGTTATTTTTAATTCTATTGGACAGTTCCAGACA…
Q2_P31988	1	1	P	0.622279	0.339749	A	2.82158	0.0674656	P	0.684728	0.320752	P		Q2_P31988			C907994.1	Sm_noMatches_Gb_bothSt	none	CTAGTTCTCCACGACATTTAGTTAGTTGTATCGCTGTAACACATAATCGGAATGGACTGA	Smp_176430.1	pleckstrin homology domain containing family G, putative	Smp_scaff000620	20250	67116	Q2_P12177,Q2_P31988,Q2_P28347,Q2_P02561,Q2_P08637,Q2_P21631	ATGAATGGAATTAAGTTTAATTCAGATCAAAATGATAATCAATATGATAATTACATAGGACTATTGAATAATCATGATCCATTATATACTACTGATTACAATAATAATAATACTACTCATTTATTAAATTTTCAACATATTTCTAATGACATTAATGAAGTCAATGTAGGACCATATTTAAAACAATTACAATGTGTTATTGGAGAATTAGTTGAATCAGAATCAGTTTATTTAAAAAGTTTATGTGATATTGAAGAGGGTTACTTATTACGTTTAAAAACAAATCAAAGTGTAGATCAACAATTTCTAGATGTTGTCTTTCATAGAATATCAGATTTACGAGTTTTTCACGCAACTATTCGTTTGCTTGAAGAAGCCCAAAAATCTCGTACAGATACT…
Q2_P02801	1	1	P	0.230756	0.0666801	P	2.82075	0.0612388	P	0.387784	0.0745274	P		Q2_P02801			C805565.1	Sm_Orth_inOther_sp	unnamed protein product [Tetraodon nigroviridis] ||cyclin D1 [Danio rerio] ||cyclin D2 [Xenopus laevis] emb|CAA58493.1| cyclin D2 [Xenopus laevis] sp|P53782|CCND2_XENLA G1/S-specific cyclin D2 pir||S57925 cyclin D2 - African clawed frog ||cyclin D1 [Danio rerio] gb|AAH75743.1| Cyclin D1 [Danio rerio] ref|XP_688163.1| PREDICTED: similar to Cyclin D1 isoform 1 [Danio rerio] emb|CAA60885.1| Cyclin D…	CCACATCTTAACGCGTCTAATCAGTCTTCACTAGCCTCTGTTGATATTCCTTCTCTATCT	Smp_153660	cyclin d, putative	Smp_scaff000159	914693	920479	Q2_P33474,Q2_P36448,Q2_P02801	ATGGATGTATCTGGTCAAGATGCAAGCGATCACTGTACTAATTCATCTGAAGGACCTGTAACCGTTGCGCAAGCGAAATATGATCCGTTTTTTACACGAAACCTAAGAGTTATTGAGGATTTATTAATTGATGAGAAACGATATCATAGCACTCCGGGATTCTGCGTTTCACAATCTCGTGCAAGAACAACATGGATGAGACGATCTCTTCTTAATTGGCTTCGAGATATCTGTATTCATCGTGGGACTGATGGTGAAGTTCTAGCACACACGGCACAGCTGATTGACCGTTATATGCATATAGTGCCGACTGAACAAAATGAGTACCAACTTGTGGGTGCAACATGCTTTTTCATATCTAGCAAACTGAAAGAAACTGTACCTATAGCTTTAAGACAA…
Q2_P06102	1	1	P	0.426726	0.0742608	P	2.80956	0.0612837	P	0.929592	0.597782	P		Q2_P06102			C810887.1	Sm_Schisto_Orth_only	SJCHGC04491 protein [Schistosoma japonicum] ||	GGGCTGTACAGTATTCTTCCTAATCGCCATTCTCAATTTTATCAACACCTTGTATATATT
Q2_P05916	1	1	P	0.78095	0.244465	P	2.80539	0.0613757	P	0.806795	0.277101	P		Q2_P05916			C810683.1	Sm_Orth_inOther_sp	MAP kinase kinase 6 (MKK6) [Cyprinus carpio] ||Mitogen-activated protein kinase kinase 3 [Danio rerio] ref|NP_571799.1| mitogen-activated protein kinase kinase 3 [Danio rerio] dbj|BAB11809.1| MKK3 [Danio rerio] ||unnamed protein product [Tetraodon nigroviridis] ||mitogen-activated protein kinase kinase 6 [Rattus norvegicus] gb|AAK53428.1| mitogen-activated protein kinase kinase 6 [Rattus norvegic…	CTTCCCAATCTTGACTGTTCCTATAAATAATTGGTTTGACCACTACTAGTCAGTAATGAT
Q2_P40082	1	1	P	1.4085	0.184643	P	2.80224	0.0616481	P	1.03886	0.771438	P		Q2_P40082			JAP10895.C	Sm_newGenes_Orth_onlyJapon	SJCHGC04260 protein [Schistosoma japonicum] ||	TACCTTGGATTCTAATTGGCCAGTCGATTCATATTCTGTCTTGGAATTTCTTTTCGATCC	Smp_150820	acyl-CoA thioesterase-related	Smp_scaff000140	214438	245318	Q2_P40082	ATGACTCAACTTATTCTATCACTATTAGGTTCTGAAACATCTACCGGACACAGAAATAATGAAGACTGTTTTAAGCTCTCGGAGGCTATTTACAAGACACTGAATGATGCTTTTAGTGACCTAATTTCTGATCCGACCTGTCAACCAAATTGGCAATCCGATGTTTCTAATGCAGAGTTTATTAATTTTCAGGAGGATGTTGACCAAAATTATATCAAGTATCAAATAGACCTGATGAAGAAATTTTGTCATGTGGATGAATCTGTTTTGATTAGCATAGCTGGAAATCTGCAAAAATGTTTGCACTCAACTCACTGTTCTCTTAACGGGAGTACATGGTTACTCCACTTATTCGTGATTGCATTTTTCGTTTCTTACGTTCGGTATTTTCAAAAACTG…
Q2_P03090	1	1	P	1.68711	0.134323	P	2.78907	0.0635871	P	0.628939	0.191541	P		Q2_P03090			C806089.1	Sm_noMatches_Gb_singleSt	none	TCGGAAATTTTCTGAACTACGTGGAAAAATGACTACTGCCTGCCTAATTTCCAATTTTCG
Q2_P27653	1	1	P	0.092625	0.0281379	P	2.78581	0.0617904	P	0.804063	0.273212	P		Q2_P27653			C900397.1	Sm_noMatches_Gb_bothSt	none	GTTTTCCGAAGCTATGTTCATCCTCTACTTTCTATTTCTTGTTTGATGTTCTTTGGTTTC
Q2_P39422	1	1	P	0.587254	0.501606	A	2.7833	0.0839815	P	1.17775	0.592641	P		Q2_P39422			JAP02935.C	Sm_newGenes_Orth_inOther_sp	SJCHGC08988 protein [Schistosoma japonicum] ||ortholog of human and rat phosphatidylinositol glycan class L PIGL [Mus musculus] emb|CAI24059.1| ortholog of human and rat phosphatidylinositol glycan class L PIGL [Mus musculus] emb|CAI24669.1| ortholog of human and rat phosphatidylinositol glycan class L PIGL [Mus musculus] dbj|BAE34385.1| unnamed protein product [Mus musculus] ||Pigl protein [Ratt…	GGAACGTACATTAATGGGAAAGGCGAACAAATGAATTCCTCTTTAAGTAAAATAGAAACG	Smp_035080	n-acetylglucosaminyl-phosphatidylinositol de-n- acetylase, putative	Smp_scaff000078	782855	788677	Q2_P40359,Q2_P39422,Q2_P41494	ATGCTGTGGATAATCTTACTTATTGGGGTGAACATCTTCACATTCATTTTATGGCTGTGTCTTTTACTTCTTGCTCAAAGTAAAAGAAAAAATATAGAACAACCAGTCCTCATCGTTACTGCACATCCAGATGATGAGTGTATGTTCTTCGCTCCGACTATACTCAACTTAGTTAATAGCGGATACGACGTCGACCTGCTTTGCTTCACCACTGGGAATTATGGTGGACTTGGCCATGAAAGGGAGCGTGAATTGGACGTTGCAACGAAGAAATTGGGAATCCGGCGTTTAACCGTCATTAATTCAGACAAATTTGAGGATGGTCCTAGTTCATTTTGGCCAACGGAAGAATTAGTTGATATCGTCTGCCAAACATGTCATAAGTTCCGTTCTCGTTCT…
Q2_P10507	1	1	P	0.978432	0.885894	P	2.78256	0.0629532	P	0.55904	0.144126	P		Q2_P10507			C904775.1	Sm_noMatches_Gb_bothSt	none	TCGTGTATTTTACCCAACAATATTAATCCAGACAAAAAGGACCATCTTCCCGAATCTACA	Smp_170960	serine-rich repeat protein , putative	Smp_scaff000419	266262	281006	Q2_P30287,Q2_P39097,Q2_P10507	ATGAATAACAACAGTATAAAAGTATCTTCATTAAAGGATACAAATGAATCAATGATTACATCATCAGTAACAACAATAACAACAATCAATACGAATACTGTTACCGCTACTATAAAATGTCCTTTTGGTTTCGGTTCCAGTACACCAAGATTTGTATGTTATACAAGTAAAGAGTTAATGGATTTCAAACATCCTTCTGTAACAAAGATAAACAATTCAAATAGGGTTCATTCTCAATTTTGTAACTATGGTGATAGGATTATTAGTTCTTCCAGACAAAATAGTTATACTAAACAATCATTTATTAAAAGTGAATATTATTATTATACAAACAAACGTCTTGTTAAATCAGCACATCAAAATACTACTAACCATATTAATAATACTAATGACAAACTT…
Q2_P38232	1	1	P	1.05188	0.906972	A	2.78252	0.0881167	P	0.329697	0.367149	A		Q2_P38232			C920746.1	Sm_Schisto_Orth_only	unknown [Schistosoma mansoni] ||	TCGGGCCAAGTGAAGGTGTTTACAATAATCGCATGGACCCTCGATATGGCAATATGAATG	Smp_074540.2	expressed protein	Smp_scaff000256	263830	293751	Q2_P24031,Q2_P38232,Q2_P38223	ATGCCTTTCCATATTGGCGACAAAAGCGGTCATTTCGATGCCAACCAAAACAGATTCAATCTTCAAGATCCAGGTTTCGGGCCAAGTGAAGGTGTTTACAATAATCGCATGGACCCTCGATATGGCAATATGAATCCAAACTATTACGGTGGGGTGCCTGGAACATTTGGAGGAAATGGGATGTACGGACAGAACATCTATAATCAGCAACCAGGCTCTCAAGCCTGGAATGCGGGAAGACGACATTTAAATGGCTCGGATTCGGATGACTCTGACATTGATAAACGCAATTTCAGAGGTTCAGGACCGGGTTGGAATCAGGGACGACATGGTTCACATTCAAATCGACGTGGTCACTCTAGCGATCGTGGTTCAAGTTCAGATTTCCGAAGTATCCAA…
Q2_P28088	1	1	P	1.03569	0.809983	P	2.78208	0.0626847	P	0.70742	0.207208	P		Q2_P28088			C901676.1	Sm_noMatches_Gb_singleSt	none	CTATCAAGAGTCGAAATTCCCTAGGTTTGGACGATCAATTCATCATAATGTAAATGAATC	Smp_134840	expressed protein	Smp_scaff000046	469632	477850	Q2_P08386,Q2_P28088,Q2_P10368,Q2_P30146,Q2_P09650	ATGTCTCGAGCAGATGTCTTATTTGGTCGTATTGCACATGTCTCCACTACAAGTTTCATCAATAACGAAAATAAAACAAACCCTGTTCAACACAAGTCGGTACTTCCAATAGGTCGTTCAAATTCAGAAGGCCGTCTCTCAGAACATGAAAGAGATATAAGTAGTGGGGGTTGTCCTACCACTGTTACCGGTGATAATAATAGCTCTGGAATTAGTAATTTCAAACAAGCAATTAAAATACCCAAGACTACGTATCATTTTCTTGAATTTCTTCAACCAGACACAAGACTTTTCAACAAAGTTTTAGTACCTGTCCCACCGGGTGATGAAACATTACAAGCATTAAGGGTTGTAGCGTCAACAATCATAATATCACTTCATTCTGCCGGTAATAATTTA…
Q2_P31744	1	1	P	0.469113	0.359412	A	2.77851	0.0745968	P	0.666434	0.380248	A		Q2_P31744			C907480.1	Sm_noMatches_Gb_bothSt	none	GGGAAACATAAACGACTCGACAACCCAAGGATCTCAGTAGCCAAAGAATCTCGAAACTTA	Smp_106590	hypothetical protein	Smp_scaff002417	959	1890	Q2_P31744,Q2_P11926	ATGACAAATATTAGTACGAGATCGGGTAGTTTCATATTGACTTCGGGAACTTCTATAGTTCCACGACCAGAGTACTTGGAATACTATTTCAACTTATCTGCTCCGTCCGCCCACAGAACTCAAGCTTTTTTATCAGACAAGGAAGTCAACACAAACAATGCACCTGTCTTTTGCCTTGAAAGAAAGTCACATTCTAGTCGGTTAAGTCCTGAAAGTAAACGAGTTCATCCATGTAGTGGGCCTAGTGGCGACCGTCTGACCAACTCAAACAACCTACTTAATATACTGTGGCCTCGAACTTCAGACAGACCAGAATTTGAAGCGGTTTTACGTAACTCTTCTCCATCCCTATCGTTTCTGTCAACGTACCCATCTGACTCTAAAACTCATAGTTGTGAT…
Q2_P37756	1	1	P	1.86607	0.103706	P	2.77168	0.0626016	P	0.7507	0.23091	P		Q2_P37756			C919168.1	Sm_noMatches_Gb_bothSt	none	CTACACAAACATCCAATGTATTTTCACGTACACATACACATACACTTTCTATGATGGAAC
Q2_P25760	1	1	P	1.23341	0.282831	P	2.76789	0.0621861	P	1.10201	0.508692	P		Q2_P25760			C810985.1	Sm_Orth_inOther_sp	SJCHGC09423 protein [Schistosoma japonicum] ||SJCHGC09422 protein [Schistosoma japonicum] ||Hypothetical protein F32E10.1 [Caenorhabditis elegans] ref|NP_501233.1| F32E10.1 [Caenorhabditis elegans] ||Hypothetical protein CBG05918 [Caenorhabditis briggsae] ||PREDICTED: similar to CG7516-PA [Strongylocentrotus purpuratus] ||	GGTGGAGATGAGGACGGAGGAGGTGCTAAATATTATGAATAACAAATTTCTTCAAAAAAT
Q2_P19639	1	1	P	0.0582287	0.0876888	A	2.76528	0.0623724	P	1.07142	0.61869	P		Q2_P19639			C802398.1	Sm_Orth_inOther_sp	histone H1 [Chaetopterus variopedatus] ||histone H1 [Anopheles stephensi] ||histone H1 [Tigriopus californicus] gb|AAC41551.1| histone H1 pir||A56612 histone H1 - Tigriopus californicus sp|P35060|H1_TIGCA HISTONE H1 ||Histone H1B gb|AAA21716.1| histone H1b ||histone H1d [Chironomus tentans] ||	GCACCAAAGAAGAAGTAAAGTGGTTTGATGGTGCCTGTATAGGTGCTGCTACTACGGAGA	Smp_162370	Protein tonB, putative	Smp_scaff000256	438343	438852	Q2_P19639	ATGAGCGTTACGGTGTCTGTCCCGTTGAAGAAGGCGAAGTCGTCTAAATCTAAGACGCCAGCTAGTCACCCGCCAGTGATCAACATGATTACAGCGGCAATTTTGGCAGTTAAGGATCTTGTTGACGCCAAACCCAAGGTTGCTAAACCGAAAACTAAAGTGCCTTCTGCTGTTAAACCCAAATCAACTCCCAAGAAACCTAAGGAAAAGAAGGTCACTAAACCGAAAGTTAAGACTCCGAAGAAGCCTAAAGCTGCCGTGATGAAGAAGCCAGCATCTAAGAAGCCGAAGACTGCGGCTAAAAAGGTGGCACCAAAGAAGAAGTAA
Q2_P33305	1	1	P	0.283446	0.101926	P	2.75971	0.0630304	P	1.95952	0.095491	P		Q2_P33305			C910466.1	Sm_noMatches_Gb_bothSt	none	TGACAGAATCGTCAGATTTAGATCTACTCGTCAATATGTTAGATCGTGTTGAAATGAAAG	Smp_142100	expressed protein	Smp_scaff000086	482306	530185	Q2_P01662,Q2_P23857,Q2_P03016,Q2_P33975,Q2_P14097,Q2_P14620,Q2_P22257,Q2_P13455,Q2_P33305,Q2_P32686,Q2_P01230,Q2_P31327,Q2_P09917,Q2_P29661,Q2_P04185,Q2_P23730,Q2_P23599,Q2_P37374,Q2_P10573,Q2_P38499,Q2_P03652,Q2_P22988,Q2_P37586,Q2_P17225,Q2_P22238	ATGTCTTCGATGGATGGTGATCGTGGTGATTTCGATGACGATCATGATAGGGATGAGGGCTTTCCAGACGAAGATCCTCCGTTTCAGTCAGAAAATACCTTTTCGGATGATGGGCGATATCAAGATGATATGCGGTACCCAGAGGATCGTTATCCAGATGATTCCCCTGTGCATAAACATGATGACCGTTACCCGGGACCCGGACCCCGTCATATGAGAATGATGAGGCCTCAATTTCGTCCAAGATTCCAGGGTGGCTACAGGGGGCACCCACGAATGCAGATGCATGGTGGCGGTCGAGGGAATTTCATGCGATCAGGAATGGGTCCACATCGTGGTCCCCAATATGATGGTTACGGTCATCCTATGGGCATGAACCGAGGATATCCACCAAGATTT…
Q2_P32727	1	1	P	0.231338	0.328356	A	2.75584	0.0756833	P	0.637145	0.348469	A		Q2_P32727			C909512.1	Sm_noMatches_Gb_bothSt	none	TATGAAAGCGGGTTTATTAAACACTGGCGGGCTTTGTGTTTGTATGGTTTAATATAATAG
Q2_P39485	1	1	P	0.281566	0.369048	A	2.74477	0.0808254	P	1.11255	0.704933	P		Q2_P39485			JAP03501.C	Sm_newGenes_Orth_inOther_sp	SJCHGC08422 protein [Schistosoma japonicum] ||PREDICTED: similar to RIKEN cDNA 5730469D23 [Rattus norvegicus] ||RIKEN cDNA 5730469D23 [Mus musculus] dbj|BAC33836.1| unnamed protein product [Mus musculus] ref|NP_766300.1| hypothetical protein LOC231380 [Mus musculus] ||PREDICTED: similar to ubiquitin-activating enzyme E1 (A1S9T and BN75 temperature sensitivity complementing) [Canis familiaris] ||P…	ATAGCTGCACAAGAAGCTATGAAAGCGATCACATTTACATTTACACCAATTAATCAATGG	Smp_026540.2	clathrin coat associated protein ap-50, putative	Smp_scaff000053	511577	562245	Q2_P15326,Q2_P22720,Q2_P15751,Q2_P35902,Q2_P28101,Q2_P00539,Q2_P39485,Q2_P06956,Q2_P26576,Q2_P38103,Q2_P28030	ATGGTCTTTCAGCTGTTGCACGCTCTTCTGAACCTGATGAAGGATTACTTTGGTAGAGTTACAGAGGAAAATATAAAAAATAACTTCGTCTTAATATACGAAATTCTTGATGAGGTGATTGATTATGGATATGGACAGAACACAGATACAGGAATTTTAAAATCCCTTATTACTCAGGCTGGGACACGCACTGCCAGTAAAGAGGAGACTGCTCAAATAACAAATCAAGTTACTGGTCAGATTGGATGGCGCCGTGAAGGTATAAAATACAGAAGGAATGAACTGTTTCTGGATATCATGGAGTCGGTCAATCTTCTCATGTCACCGCAAGGACAAGTTTTATCTGCACATGTGGCAGGTCGAGTGATCATGAAGTCTTACTTAAGTGGTATGCCAGAA…
Q2_P28960	1	1	P	0.517321	0.098052	P	2.74105	0.0628114	P	1.54829	0.143043	P		Q2_P28960			C902945.1	Sm_noMatches_Gb_bothSt	none	CCTCTTTCTGTGTTTGACAAGTTTTTGGACCATGTAAAACAGGTGTATCCATTTCAATTC	Smp_121390	expressed protein	Smp_scaff019012	13310	66168	Q2_P17100,Q2_P37460,Q2_P01946,Q2_P36291,Q2_P20907,Q2_P09217,Q2_P09093,Q2_P26183,Q2_P11148,Q2_P30935,Q2_P28960,Q2_P28822	ATGTCCATAAGAACACCTTATGAACATTTACGTACATTTTGCTTACAGTTATCAAAATATATTCCAGAAATTCAATTACAACCACCGCACACAATTAAAAATTACGGAAATTGTCCATATTTTTATAAATTTCGTCTTGGGACAAAAGACTTGGTTGAAAAGTTCAATGGTGATATATTACCATCGTCTAATAATACTTATAGACTGTCAAATATACCGAGAGAATCGATTGGCACACGTTCAGACGTGATGAAATCACAAGATTTTCAGTGGTTAATGAATAAAAAGTTAACATGTGTTTTATTATGGCTAGGTGTAATCATTTTAATTGTTGGAGTAATTGCATTACAGATTGCTAGTTTTTTCTTACATAAACGACAAGATATATTGTCGATCGGG…
Q2_P33346	1	1	P	0.220767	0.245378	A	2.73764	0.0684439	P	1.34726	0.260722	P		Q2_P33346			C910528.1	Sm_Orth_inOther_sp	GA20381-PA [Drosophila pseudoobscura] ||ENSANGP00000011245 [Anopheles gambiae str. PEST] ref|XP_321043.2| ENSANGP00000011245 [Anopheles gambiae str. PEST] ||PREDICTED: similar to ENSANGP00000011245 [Apis mellifera] ||CG7479-PA [Drosophila melanogaster] ref|NP_647932.1| CG7479-PA [Drosophila melanogaster] gb|AAL90295.1| LD44376p [Drosophila melanogaster] ||Leucyl-tRNA synthetase bacterial/mitochon…	GCTTGGTCATTTGAATGGTACTCAAATGGAGTTCAATATTTACTCATCTACTGAACATTC	Smp_122780	leucyl-tRNA synthetase, putative	Smp_scaff000002	564718	598896	Q2_P33346,Q2_P19097,Q2_P00690,Q2_P15146,Q2_P05193,Q2_P31023,Q2_P11233,Q2_P40821,Q2_P35064	ATGACCTTGAGACTTGTTTCGCGTCCAAAAACCTATTATGGATTAAGCGATGTAAAGAGATTAGAGCAAAAATGGTTACCTGTTATACGGAAGATTGATTTAGAAAATTCAAGTAACAAAGCTGTGGGTAAACAAAAGTCCTTCGTGTTGTCCATGTTCCCTTATCCATCTGGGAGTTTGCACATGGGACACTTAAGAGTTTATACTGTTTCAGACGTTTTAGCTCGCTATAAAACAATGTCTGGTGAGTTGACGATTTGTCCAATGGGTTGGGATTCATTCGGTCTGCCTGCGGAAAATGCCGCTATTGATCGAAACGAAAACCCATTGAATTGGACTCGAAAAAATATACTTACAATGAAAAAACAAATGAATGAAACTATGTCTTTGGCTGTTGAT…
Q2_P38223	1	1	P	1.63351	0.284565	A	2.73626	0.0896929	P	0.414404	0.362811	A		Q2_P38223			C920723.1	Sm_Schisto_Orth_only	unknown [Schistosoma mansoni] ||	TTCAAGATCCAGGTTTCGGGCCAAGTGAAGGTGTTTACAATAATCGCATGGACCCTCGAT	Smp_074540.2	expressed protein	Smp_scaff000256	263830	293751	Q2_P24031,Q2_P38232,Q2_P38223	ATGCCTTTCCATATTGGCGACAAAAGCGGTCATTTCGATGCCAACCAAAACAGATTCAATCTTCAAGATCCAGGTTTCGGGCCAAGTGAAGGTGTTTACAATAATCGCATGGACCCTCGATATGGCAATATGAATCCAAACTATTACGGTGGGGTGCCTGGAACATTTGGAGGAAATGGGATGTACGGACAGAACATCTATAATCAGCAACCAGGCTCTCAAGCCTGGAATGCGGGAAGACGACATTTAAATGGCTCGGATTCGGATGACTCTGACATTGATAAACGCAATTTCAGAGGTTCAGGACCGGGTTGGAATCAGGGACGACATGGTTCACATTCAAATCGACGTGGTCACTCTAGCGATCGTGGTTCAAGTTCAGATTTCCGAAGTATCCAA…
Q2_P04201	1	1	P	0.732819	0.535596	A	2.7347	0.0769281	P	1.42411	0.260609	P		Q2_P04201			C807876.1	Sm_noMatches_Gb_bothSt	none	GTCGTTATGTTCGACATCGTTCTGAACTAGAACTTAAATCATCATTGAATTTTGAAGCTG	Smp_136250.2	expressed protein	Smp_scaff000051	75341	85649	Q2_P16056,Q2_P36342,Q2_P35717,Q2_P04201,Q2_P36833,Q2_P23653,Q2_P16544	ATGGAACATTTAACTGTACGTATAACACTCATTAATCCTATGCGTATTCCATTAGTTTTCACTAATGTTCATTTATTATGGATATTTAATTTGACAAATTCCATTACAGAATCATCATCTTGTATATATGAAATGATTAATCAATTTGTTTCTGGTGAAATTATAAATGAATTTATTATGTTACCAGGAGAACGAAAAAATCTTCAACTTAGTATAATTGCTAAACAATTGGGTCAGATAACTATAACTGGCCTAGCATTTGAATGGAGTTATTTGTCACCTCATCAAAATAATGTTGAAAATCACATTAACACTGATCATTATGTTGCTAATTCACCATCTATTATTGAATCTGCACCAAATGTATGTTTATCTACCACCACATCAAATTCATTCAAT…
Q2_P34309	1	1	P	1.69237	0.278531	A	2.72269	0.0953308	P	1.18433	0.631905	A		Q2_P34309			C912427.1	Sm_noMatches_Gb_bothSt	none	TTCTGATTGGATACGTGAAATTGTAGCTGTAACACATTGTCTTATGCGCTTGCAAAAATT	Smp_027390	exocyst componenet sec8, putative	Smp_scaff000056	839748	882323	Q2_P14417,Q2_P34309,Q2_P14703,Q2_P16353,Q2_P36605,Q2_P00987,Q2_P13141,Q2_P12641,Q2_P32464,Q2_P07942,Q2_P27589,Q2_P32991	ATGACTCAGTCATCATACTTAATGGCCTTTATTCGGAGTCTCATGGAAAATAGCTCCATGGACATTCGAGAAAAGAAAAGACGTCAACTCGAAAAAGATTTCACAGAAACAGGAGCTGTGCTTAACATATGTCTCACTGAAAAGTTTGGTGATGTGAATAAGATTTTGAACACTTATGGAATTGTTTCACAGCGTGTTGGGGATAACAAGACCTCTGTCGCTAAAATACAAAGGGATCTTATAGAGTGTAAAAGTTTGCTATATTGTAACAGGGAAGAACTAAGGAGACTGTGGCTGGAACTGGTGGAGCAGAGAAGATGCTTAGAGTTGGTGGATCAGTTAGATCGTCTTCGTTCTACCCCGGATGCATTGGGGTATTTAGTGACCGCTCGTGCGTGG…
Q2_P28420	1	1	P	0.0317049	0.0662269	A	2.71432	0.0634213	P	0.875084	0.410107	P		Q2_P28420			C902171.1	Sm_noMatches_Gb_bothSt	none	GATGCTGCTGCTAGGGAAATATTAATTTAGAGATTATGCAGAACAGTTTTCTACGTGCCC	Smp_145900	adam, putative	Smp_scaff000108	135788	151588	Q2_P21346,Q2_P18152,Q2_P28420,Q2_P08709,Q2_P26182	ATGTTTTCCAAAGTGCGCTTGTGTCTTCCGTTCATAATTCTTGAGATTTTCGTCATATGCGTGCAAAGTTACAATTTTCCGGAAAGTCCTTTTTTCTCGCGGTATGATGGCTTGGATTACTCTCCAGACTCATTCAGTCATCAACATAAAAGGACACGTCGCAGCACCTCAAAAACAAACATAATTTTGCCAATAAACGCATTCGGGAAATTTTTTCAACTCGTTTTATCTCCTGACTATGATGTAGTTCATCCGAATGCCAAGTTGATTGTTGGTGGTCGAGAGTGGACTGGTGGTCTTCCAGCTGTTTCTGATCATGTTGTCCGGGGATATGTTGACGGATTCACACACAGTGTTGTTTTTGGAAGTGTAATAGACGGAGTGTTTCGGGGTACTGTG…
Q2_P31253	1	1	P	0.11339	0.0391441	P	2.70179	0.0637072	P	0.775652	0.239236	P		Q2_P31253			C906633.1	Sm_Orth_inOther_sp	hypothetical protein [Gallus gallus] emb|CAG31237.1| hypothetical protein [Gallus gallus] ref|NP_001012898.1| primase polypeptide 2A 58kDa [Gallus gallus] ||hypothetical protein LOC407653 [Danio rerio] gb|AAQ97831.1| primase polypeptide 2A 58kDa [Danio rerio] gb|AAH95387.1| Primase polypeptide 2A 58kDa [Danio rerio] ||PREDICTED: similar to DNA primase large subunit 58kDa isoform 1 [Canis familiar…	TTAAATTGTATAACGGTGATGATGACGACAGGCTGCTTCAAGCCATTGACATTAGTGATG	Smp_079050.1	DNA primase large subunit, putative	Smp_scaff000289	13707	22593	Q2_P13637,Q2_P23124,Q2_P31253	ATGGAGTTCAAGTCTCCTGCAGTCGCAAAACATAAACTTATCCGCCTTCAGTTTTATAATTGTCCACCAAGTGATATTATCGAACTAAATGAACTAGAAGATTATGCCGTTCATCGTATTCGAGTGCTAAAATGTGTCGAGGCTGTAGGGCAAGATTATATTCGAGGCACCAAGGATTATGACGATAAAATGATAACGGAATTAACAAAGATAAGCGGCTTCGGGAAGATATTTACTTCTCCTTCTTCCTCCTTAAAGAATGCAAAGGAAGACATTCACAAGGACATTGTTTCTCATTTTATTCTACAGGTTGCTTACTGCCGTAGCGAAGATCTACGTCGATGGTTTGTTCAGCAAGAAGTAGATTTATTTCGATTTCGATTTCTCAATGAACGCAAC…
Q2_P29040	1	1	P	0.223161	0.0533416	P	2.6965	0.0638881	P	0.699503	0.176186	P		Q2_P29040			C903052.1	Sm_Orth_inOther_sp	SJCHGC09246 protein [Schistosoma japonicum] ||serine/threonine protein kinase 6 [Homo sapiens] ref|NP_940838.1| serine/threonine protein kinase 6 [Homo sapiens] ref|NP_940837.1| serine/threonine protein kinase 6 [Homo sapiens] ref|NP_940836.1| serine/threonine protein kinase 6 [Homo sapiens] ref|NP_940835.1| serine/threonine protein kinase 6 [Homo sapiens] ref|NP_003591.2| serine/threonine protei…	TCCAATATGCTGATGTTTCATATCCAGATACATTAAATCTGGGTGCGACGAAGCTTATTA	Smp_162710	aurora kinase-related	Smp_scaff000257	1099846	1112019	Q2_P26949,Q2_P29040	ATGTTGCCTTCACATAGTGATCCAAGTCATCTACTTTGTTCATCTCCATCAAATGTTTATGATACTGGAAATCATGTCTCTAGGTCGTTCGTGAACTCCTCTGCAGATTTCCACAAGAAACGAAAATCCAAGTGGACTATTGATGACTTAGATATTGGAAGGAAACTCGGCGAAGGTCGTTTCGGTTCAGTCCATCTTGCGAGGGAAAAAGCTAGTCGATTTGTCATTGCTCTGAAGATACTTCTGAAGCCTAGATTAGTAACAAAGGAACTGATGAAACAAGTGCAACGAGAAATAGAAATACAGTCACACTTAAAACATCCAAATATTGTTCGTATGTACAGTTATTTTTATGATACAAAGCGTATTTATTTGGTCCTTGAGTATGTACCTAGAGGG…
Q2_P38425	1	1	P	1.27618	0.250623	P	2.69444	0.0639944	P	0.504282	0.0971898	P		Q2_P38425			JAP02906.C	Sm_newGenes_Orth_inOther_sp	SJCHGC02402 protein [Schistosoma japonicum] ||unnamed protein product [Tetraodon nigroviridis] ||PREDICTED: similar to cochlear otoferlin [Gallus gallus] ||unnamed protein product [Mus musculus] ||cochlear otoferlin [Mus musculus] ||	GAAGCTGAAAGTAATCCTGCTGGTTTAGGTCGTGAAGAACCCAATGGACTGCCAAAACCA	Smp_163750	otoferlin, putative	Smp_scaff000264	695593	803366	Q2_P30809,Q2_P38425,Q2_P29013,Q2_P39986	ATGTCTTTAATTTTGGATCTTAAATATTTAGTTGGATTAACTGGTAAAGGTGATCGTAGAATTAAAGTTTTATTTCGAGAGGCTAAATTGAATTCAAGAATTGCTACTGGACATGATAGTGTTTATTTTGGACAACGTATTAGTTGGCCAGTTAGTCGTTCATTGGATGATAAAGATGTATTAATTTTAAAAGCTTATCAAATGAGAAAAGGCTTACCAGATAGTACACATGGTGATCTAGATGATGATCTTGTTAATTATCCTCTGGCAGATACAGATTATAGACTTGAAGATGCAGAAAATGTAATTCAACAAGATCAACCTCCACCTTTTAGTTCATATGTTGAGTTGGATGATGATTTCAATCAAATAATAGATCGAGAGCTTGCTCTTGCTGGA…
Q2_P37702	1	1	P	0.369186	0.442069	A	2.69403	0.0912747	P	0.64393	0.45543	A		Q2_P37702			C919028.1	Sm_noMatches_Gb_bothSt	none	GTTGGCCAAGAATTATAATGACTTTAACTGAATTACGTTCAGTTACTATGTGTGCACAAG	Smp_134490	thyroid hormone receptor, putative	Smp_scaff000045	229478	261716	Q2_P21166,Q2_P34236,Q2_P14346,Q2_P37702,Q2_P33884,Q2_P14011,Q2_P17311,Q2_P12021	ATGAATCTACCGATTACTACAAACTTAACAAATATATGGTCATCAGTTACTACGACAAATTTATCTCAGTTACCTGTACAACAACAACAACAACAACAACAACATCAACAAACAACGGATATGCAACAACCATTTATTGGAAATTATAATAATAGTAATCCTCCAGTTACTGAATTAGTAAATTTAATATCAACACCATCATCATCTTCTTCATTGTCAGCTTCTTCTTCGTCATCATCTTCATCGTCTTCATCATCGTCATCGTCATCATCATCATCAGGTCGAAGAATTAATGATTCACAATCATATTGGAATGGAATTACTTTACTTAGAGAAACAATACCTAGTTATTATTCAAATTCAATTGGATCATCAATATTATGTCCTATTATTAATCCA…
Q2_P41478	1	1	P	0.0645645	0.0301389	P	2.6932	0.0638905	P	0.600377	0.12318	P		Q2_P41478			JAP04290.S	Sm_newGenes_Orth_onlyJapon	SJCHGC01111 protein [Schistosoma japonicum] ||	AGCTCCCGACCACACTTATCACAGTGTCCAATAGGTGAACTCAACAGGAAATTTGATGAG	Smp_179320	eukaryotic translation initiation factor 2c, putative	Smp_scaff001898	10827	17415	Q2_P41478,Q2_P03122,Q2_P22370,Q2_P21398,Q2_P27370,Q2_P04180,Q2_P22304	ATGTCAGATAGAGGTTTCTATGGTCCTCCGCGCGGACGTGGTTCATCCACTGGTCGAGGGGCTCCTCGTGGTCCTCATGGACCATCATATAGCATTTATGAATATTTAGGCAATACTCCAAGATTAGTGATTACACCATTGACAGATCGATGTTATCGAACACTTATGGGTGCATTGAAATTAAATTTAGGTGGTGCACCAGAAGGACCAGCAGGAACTGGGAAAACGGAAACATGCAAAATCGTTCTGAACAAAAGTTCGTCAAATTCTTCGAGATCTCATGCTCCTCCCGGACAGAATGCTGCATATTCGTCTTCCGAAACTATTTCAGAGGCAGCTCGTCAGAAAAAAAGTCACCCAATAAAAAGGCAAATATGTGATCTTTCCGAGGATATATCT…
Q2_P17691	1	1	P	1.34433	0.207043	P	2.68671	0.0640398	P	0.872037	0.400907	P		Q2_P17691			C920331.1	Sm_noMatches_Gb_bothSt	none	GATCGTATGTGTTGGAATCTGCCCTCAGTTACCATTTATATTCCGTTTTAAACACTTTTA
Q2_P07001	1	1	P	0.597814	0.126523	P	2.68648	0.0641148	P	1.20118	0.318482	P		Q2_P07001			C812247.1	Sm_noMatches_Gb_bothSt	none	CCCTAATACTGTTACTACGAATAATAATGGTACTAATACCCTACCTCTCTACAAAAGAAG
Q2_P06567	1	1	P	1.08292	0.582924	P	2.68576	0.0643219	P	1.48318	0.159397	P		Q2_P06567			C811542.1	Sm_Orth_inOther_sp	SJCHGC03846 protein [Schistosoma japonicum] ||CG10417-PB isoform B [Drosophila melanogaster] gb|AAF57333.1| CG10417-PA isoform A [Drosophila melanogaster] ref|NP_724410.1| CG10417-PB isoform B [Drosophila melanogaster] ref|NP_610169.1| CG10417-PA isoform A [Drosophila melanogaster] gb|AAK93172.1| LD27655p [Drosophila melanogaster] ||ENSANGP00000028924 [Anopheles gambiae str. PEST] ref|XP_556871.1…	AAAACAACAGATTCTTCGTGCACTAAAGTATCCAATGCTACTGATGCCAATGCTGTTGAG	Smp_169320	protein phosphatase 2c gamma, putative	Smp_scaff000394	282663	297186	Q2_P17365,Q2_P06567,Q2_P25939,Q2_P37776	ATGGGAGCTTATATGTCTAAACCGAAAACAGAGAAAATCTCTGATGATGGGGCGAATCAGTGGTTATCTTATAGCTCCTGCTCTATGCAGGGTTGGAGAATGCATCAGGAGGATGCTCACAACTGCATACCGAACTTCGATGCATCACTAGGTATTTCCTTCTTTGCAGTCTATGACGGCCATGGTGGATCAGAAGTGGCACGATATTGTGCAGAATACATGCCTGATTTTTTAATGAAACTTCCTTATAATAAATTAAATATGAAGGAAACCTTAAAGCAGTTATTCCTTGATTTCGACGCTACATTAGTAACTCCTGAAACGAGAGCTGTTTTAAGTAAAATGTCAGAGACAGACAAAGCCGATAGTTCATCAGAGAAGGAGTCACCTGACCCAGCC…
Q2_P14757	1	1	P	0.205045	0.307873	A	2.6797	0.0749752	P	1.34056	0.297743	P		Q2_P14757			C913093.1	Sm_Orth_inOther_sp	hypothetical protein [Plasmodium falciparum 3D7] emb|CAD49135.1| hypothetical protein [Plasmodium falciparum 3D7] ||hypothetical protein [Saimiriine herpesvirus 2] ||hypothetical protein AN3551.2 [Aspergillus nidulans FGSC A4] gb|EAA59759.1| hypothetical protein AN3551.2 [Aspergillus nidulans FGSC A4] ||hypothetical protein 244.t00012 [Entamoeba histolytica HM-1:IMSS] gb|EAL44741.1| hypothetical …	GGTGACAATGACGAAGATCATTCTGACAAACTTGATGAACTTGAGAATAAATCACCGAAA	Smp_143660	mdn1, midasin-related	Smp_scaff000096	844474	901925	Q2_P14757,Q2_P10770,Q2_P24994,Q2_P30528,Q2_P30565	ATGGCAACAAAATGTTTATATAAAATCAATAATTGTGAACAAATGCGGGTTATGAAACAGTTGCTACAGGAATTGAATTTCACTATAATGAATACTAATAATAGTGAATGGCGTTCCATAAGTCATGCACTTATTCATATAACATGGCCAATGTTATGTGAATATGGAACTTGTTCTTTTACTGGGAAGCTAACAGTTTATGGTTGGCGTTATCGTCAACAAGCTATACAGAAAGCAAATCATTTATTGTATTTATCTCCAAAACAAGAAACAACCAATATGTCAAAGAATGAATATTTACATCCATTAGATCCTTATATAGTTGTACAGGTTGAAGAGGAAGCAGTTAAACATGAAATAAACTATATTAGAAATGAATTACAGTTTCGTGAAAATATG…
Q2_P38970	1	1	P	1.36098	0.500749	A	2.67751	0.100214	P	1.26844	0.524145	A		Q2_P38970			JAP09287.S	Sm_newGenes_Orth_onlyJapon	none	GCTGCAACGACAGTGCTTATAACGTCCATTTGCATTTTTTCATCCATAGTTACTTTTTTA
Q2_P07116	1	1	P	0.880258	0.422693	P	2.67643	0.0642869	P	1.75106	0.112184	P		Q2_P07116			C812429.1	Sm_noMatches_Gb_bothSt	none	CAGAAACGACTTGCAGCAATCAAAAAGACCAACTTGAATTTCAGATTTCATGAAGCTAAT	Smp_078520	MKI67 FHA domain-interacting nucleolar phosphoprotein (Nucleolar protein interacting with the FHA domain of pKI-67) (hNIFK) (Nucleolar phosphoprotein Nopp34), putative	Smp_scaff000280	151432	155980	Q2_P14002,Q2_P33873,Q2_P26756,Q2_P09430,Q2_P07116,Q2_P29173	ATGCTGAAGGTTGAAGCGCGAGGGCCGGACTTTACGTTACTTTATGAAAGCATGACAAACAATCTCGTTGTACTGCATATAACTCGCTTACCCAAATATTTTGGACCATCTGAATTGCGAAAATACATTGAGCAATTTGGAAAAGTTCATGATCTCCATATACCAAAGTCTAGGAAGACTGGTAAGTGGAAAGACAGTGCTTTTGTCCGAATGTCGAATGAAGTCGCTCCTCTCGTATCCTCGACATTAAACAACTTGCTGCAATTCAACAAAATAATAAAGTGTGAAATCTTGCCAGACAATAAAAGACTGTTTCGAACAAGCAAATACCTACGAAGTTCAACTCGTGCATCACATGAAGAAAATCAAACCATGGCGACAATAAAACGTGTTACAGCC…
Q2_P12404	1	1	P	0.0985802	0.178963	A	2.6756	0.0656768	P	0.664313	0.187539	P		Q2_P12404			C908472.1	Sm_noMatches_Gb_bothSt	none	TTCCAGCTCCACAGGCGTTTTACGGTGTTAAGTTAAAATGAAAGTTTAGAAGTGGCCAAA
Q2_P30936	1	1	P	0.330432	0.0601053	P	2.67265	0.0644086	P	0.667042	0.154837	P		Q2_P30936			C906026.1	Sm_noMatches_Gb_bothSt	none	CTTGCAGTGAGTTGTTCAAGCAAGCATATGGCAATGAAGTTAAATACATGGTTTTATCTA	Smp_141700	hypothetical protein	Smp_scaff000082	335250	343017	Q2_P26352,Q2_P30936,Q2_P11149,Q2_P06749	ATGCCATATCATCAATTGTTGAGTGATTCATTACCAATTAAAATTATAGGACCAGAAATTACTGTGTCTAATGTAAACTTTTGGCTTCGTGTAAATCAGAGTATGGAGTGGAACTCATCAGATTTGATCAAAATTACTGCTGCACAAAATTTAGCCAATCAATACACTGCTGTTGGACTTTTGCCTATGGCTACTTCAAATTACGCAACTGAAGAGTTGTCAGTTCCACGATCGGTTGGCTGGGATAGAGCATTACCTTGTCAAATTCTCATTGAACCTCTTTTTAATCAACTTAATAGTCTTGCACGTCGAGTTATTTATGGGCCACATCGATTATTAATATTAAAATTAGCTCGGGATCTAGCAAAAACCTACCTGTTTAGAGCTGACAATGAAGCA…
Q2_P20071	1	1	P	0.955158	0.838589	P	2.67257	0.0696126	P	0.755471	0.342262	P		Q2_P20071			C802957.1	Sm_noMatches_Gb_bothSt	none	GTATTCGTTGGAGGTCTCCCACCTGATATAGACGAAGGTATGTCAATATATATTAGCTGG	Smp_136410	cytoplasmic polyadenylation element binding protein (cpeb), putative	Smp_scaff000052	499527	509410	Q2_P32519,Q2_P12703,Q2_P03386,Q2_P22682,Q2_P30564,Q2_P01577,Q2_P01281,Q2_P20071,Q2_P20441	ATGTCAGATGTCGTACGCTCTGATCTGGACCATCTCTCTGATATTGGAATCGGAAGTAACACTACACCTGAAACTTTTGAGAATGCTCGAAAAGATCGTGACTTATCCCGTAATCCCACAAATAGCTCTGGGATAATTTTAACACCAGTGTCCTGTCAGGGGTGTCAAGTATCTACACCTTTGACCGAAGTTAGTGACTCACTGGCTCTTGGATCACAACTGACCAGTTCTTGTGTAACTGGCTCTGATGATCTGAACAAAAATCATTTTCTGTCCTTAATAAAATCAAACTCAGAACATTTGGATAAGATCTCATCTGCGTCAGATGTAGTTGATTTCGGGAAACTCGCTTATGGTCGCCTTGATGGACAGTTGTGCGAATCAGAATATCGAAATAAG…
Q2_P25056	1	1	P	0.440945	0.0772687	P	2.67069	0.0644259	P	1.45895	0.164384	P		Q2_P25056			C809705.1	Sm_Orth_inOther_sp	SJCHGC06694 protein [Schistosoma japonicum] ||eukaryotic translation initiation factor 4E binding protein 2 [Danio rerio] gb|AAH66546.1| Eukaryotic translation initiation factor 4E binding protein 2 [Danio rerio] ||Eukaryotic translation initiation factor 4E binding protein 2 [Rattus norvegicus] ref|NP_001028241.1| eukaryotic translation initiation factor 4E binding protein 2 [Rattus norvegicus] …	GCGAAGATGCACCATTTGAAATGGATGTTTGAGGAAATAAACCTTAGTAAATGACGTTTA	Smp_074390	eukaryotic translation initiation factor 4e- binding protein, putative	Smp_scaff000255	767749	771736	Q2_P36243,Q2_P25056,Q2_P15935	ATGGAACGTCAACCAACGGAACCAATTCCAGTGAAGAGAGTTACTGTTAAGGACTTATCTCAAATACCATCTAACCATGGTACAACTCCCGGTGGAACTTTGTTCAGTACTACTCCGGGTGGCACTCGTATAATATATGAACGCGATTTTATTCTCAGCTGTCGCAACTCACCAATTGCTCAAACCCCTCCATCTGACATGATATACTTACCAGAGTTAACTCCTTCCAGCTTGCATAATGACAAAACAATTCATCCGTGTAATGGTCACAAGGTGAAAGATTCTCTAAATGTGTCTGAGTCAACATCAAATGATCATAGCAAACTTAGCAAAGGCGAAGATGCACCATTTGAAATGGATGTTTGA
Q2_P34148	1	1	P	1.16662	0.438039	P	2.66988	0.0667863	P	0.514158	0.155453	P		Q2_P34148			C912073.1	Sm_Orth_inOther_sp	MGC81565 protein [Xenopus laevis] ||PREDICTED: similar to LATS homolog 1 [Rattus norvegicus] ||unnamed protein product [Tetraodon nigroviridis] ||LATS homolog 1 [Homo sapiens] gb|AAD50272.1| WARTS protein kinase [Homo sapiens] sp|O95835|LATS1_HUMAN Serine/threonine-protein kinase LATS1 (Large tumor suppressor homolog 1) (WARTS protein kinase) (h-warts) gb|AAD16882.1| large tumor suppressor 1 [Hom…	GATGAACGTACACTTTATAGTAGTGGGAACAATCATAGTTTGGATTATTCATCGACTAAC	Smp_171920	serine/threonine protein kinase lats, putative	Smp_scaff000428	286564	299496	Q2_P31802,Q2_P08467,Q2_P34148	ATGCTCGGTTCAGAAAGGCTCTTTTACAAAAGTGTTGGAGCATTTGGCAAAGTATGGCTTGTACGCAAAAAGGATAATAATCAACTATATGCCATGAAGTTATTAAATAAAAGAGATGTTGTAGAACGTCGACAGTTAGCTCATGTACAAGCTGAAAGAGATATTCTAGCTGAGGCAGATAATGAGTGGGTTGTGAAATTATTTTTTTCATTCCAAGATTCACGAGCACTTTATTTAGTTATGGAGTATATTCCTGGTGGTGATATGATGTCATTATTAATTAAGAAAGGTATTTTCGAAGAACCGTTAGCACGGTTTTATATCGCTGAATTGACATTAGCATTGCAGAGTGTTCACGCTATGGGATTCGTGCATCGAGATATCAAACCGGACAACATT…
Q2_P38952	1	1	P	0.36817	0.137264	P	2.66805	0.0659627	P	0.539692	0.138474	P		Q2_P38952			JAP08785.S	Sm_newGenes_Orth_onlyJapon	SJCHGC02440 protein [Schistosoma japonicum] ||SJCHGC02441 protein [Schistosoma japonicum] ||	AATCCCCATGTGTGGATTATTCGTGCTTCACATTGGATATCTAATTCAATAGCTTGTTAT	Smp_172120	conserved hypothetical protein	Smp_scaff000430	463674	467758	Q2_P40884,Q2_P39160,Q2_P38952,Q2_P39128,Q2_P41376,Q2_P40873,Q2_P40140	ATGTGTTTAATAAAGCGCGAACTTAAGAATTGTGTGGGTTATCTTGAGAAACACAACGATGTAATTTTCCTCGGAACAAAAACGAGTCCTACTGTTAATTTGGTTTATTTTGGAGGTGATGTGCAGGATTACGAATATAATATGAGTCAAAATAATTTCAATAATCAGTATATTAAATGGAATTTGGAAAAGACTGCCCAAAATTTGTATGTACGATTTACCAATCAGTTTCGTGACTGCAATCCCCATGTGTGGATTATTCGTGCTTCACATTGGATATCTAATTCAATAGCTTGTTATGTTAATTTCATGCCTTTTGCGGAATCTGGTGTGCCATTATTTGAAAACGACGAGATCTGTAAAATGACAGGGTTGATGCATTTAAGTTGTTTACTGTCA…
Q2_P16791	1	1	P	0.865307	0.40785	P	2.66601	0.0649102	P	0.806907	0.290407	P		Q2_P16791			C917766.1	Sm_noMatches_Gb_bothSt	none	GTCGACGCACTATTATCGTTGCGTAAATTCTTAACATTCTTACCTCTATCCAATAAAGAA	Smp_163230	propionyl-CoA carboxylase beta chain, mitochondrial precursor, putative	Smp_scaff000261	787621	797192	Q2_P33712,Q2_P38489,Q2_P16791,Q2_P37122	ATGCTCCACACTGTCCGCTCTTCATATAGATTTGAGTTTTTTTTGAGAAATTTATGCATCAGGAGCATATCTGGAGTAGCAAATACTCTAGATGTAAGGCAAAAGATAAAAGATACACGTGAAAAGATTCTTCTTGGGGGCGGTGAAAAGCGCATTGAAGCTCAACATAAGCGTGGAAAACTTACAGCCCGTGAACGTATAGAATTACTGGCTGATGCTGGAACTTTTATCGAATATGATGCTTTCGTGGAACACGATTGTCATGAATTCAATATGCACAAGCAAAAGATTCCTTGTGATAGCGTTGTCACTGGTAGATGTCAAGTCAATGGACGTCCGGTTTATTTATTCAGCCAAGATTTCACCGTATTCGGTGGTAGCTTAAGTCTTGTTCATGCT…
Q2_P39976	1	1	P	0.246284	0.340956	A	2.66538	0.0777996	P	0.795554	0.484525	P		Q2_P39976			JAP09816.C	Sm_newGenes_Orth_inOther_sp	SJCHGC04481 protein [Schistosoma japonicum] ||PREDICTED: similar to ENSANGP00000010533 [Apis mellifera] ref|XP_623436.1| PREDICTED: similar to ENSANGP00000010533 [Apis mellifera] ||ENSANGP00000010533 [Anopheles gambiae str. PEST] ref|XP_317338.2| ENSANGP00000010533 [Anopheles gambiae str. PEST] ||CG17161-PA isoform A [Drosophila melanogaster] ref|NP_723985.1| CG17161-PB isoform B [Drosophila mela…	AGAAGCTGAGTTACAAAGACGCTTAAAACATCACAATATTGCCACTTTATATGGAATCAG	Smp_077180	checkpoint kinase, putative	Smp_scaff000264	454363	461375	Q2_P39976,Q2_P38627	ATGTATGCCGACGAGTTAAGCAATTCTGTGCAATCCATTGATCTCCAAGACATTACTCAACTGAACAAAGAAAATCCTGAAGTAACCACGAACTCGGAAGACTCAGAGGAAACATCTATTCAGAAGTCAATAAAAACTGAAGCACAACCTATCCTGCCTCCAGGATACCAAATATCACACTGCCTTGCAGAAGGTGGAATTGGACGAGTATATTTAATTGTCAATCCTGATACTAAAGATTGTTTAGCAGCAAAAGTAGTCAATGTATATGGTCAAAGCAAGCTTCGTAGTAATACAAAAGCTGAAGTTAATGTATCACAAGTTAGGGCAGAACTTCGTCAAGAAGCTGAGTTACAAAGACGCTTAAAACATCACAATATTGCCACTTTATATGGAATC…
Q2_P38099	1	1	P	0.904991	0.506901	P	2.65606	0.0648867	P	1.91969	0.0968656	P		Q2_P38099			C920203.1	Sm_noMatches_Gb_bothSt	none	ATGGTCCCGTTGATGAGAGACTGTGTAAAGATTTAGAAGAGCGAATCACTTTTGGCAAAG	Smp_135060	bollus pemphigoid antigen, putative	Smp_scaff000047	477591	526816	Q2_P41013,Q2_P38099,Q2_P17650	ATGGATAGATATCATCAGACAATTGATCATGCATCGACTTACATTAATATTATTCAACGTCAAGTAGAATTACTCCGAGAACTGGCATTATCCATGAAGATTAGTAACAAGGATGATAAGGAGGATTGTGAAAGTACTAATTACGACGATGAACAAAATGAAGATGTAGAATGTGCTCTAATTACCTATGAAAAGTTAGAAACTCTGTGTACTGGAAAAGAACAGTGTTTGGACCTATTGGAAAATGTTGAGAATAATCATCAAACTATTATTGATGAACTTGTAAATATGGTCAAACAAATTCAAATTTCAATCAATGAAGTAATAAAATCCACTGACAACAGTCAAGATTATTCAACGACGATGACGTCAGCAACAACAATGCCAGTCAATACAATA…
Q2_P18406	1	1	P	1.11964	0.460819	P	2.6549	0.0648232	P	0.863577	0.380597	P		Q2_P18406			C800599.1	Sm_Orth_inOther_sp	Chain A Crystal Structure Of Yeast Guanylate Kinase In Complex With Guanosine-5 -Monophosphate pdb|1EX6|B Chain B Crystal Structure Of Unliganded Form Of Guanylate Kinase From Yeast pdb|1EX6|A Chain A Crystal Structure Of Unliganded Form Of Guanylate Kinase From Yeast ||Guanylate kinase converts GMP to GDP required for growth and mannose outer chain elongation of cell wall N-linked glycoproteins …	CTCCCTGCTGTTAAATGTACTAAATGTGCGTTATAACTACGAATATATTTAGTGATCCAC	Smp_016880	mannosidase, endo-alpha, putative	Smp_scaff000030	1358487	1394725	Q2_P18406,Q2_P37664,Q2_P35972	ATGGCCGACCTACCAATTTATGTGTTTACCGGACCTTCTGGGGCTGGTAAAAGCACGTTACTACAAATGTTGCTGGAGAAGTTTCCCAATAGTTTTGGCTTCAGTGTATCTCATACAACTCGAAAACCACGCCCAGGGGAAAGAGATGGAGTAGATTATCACTTTACCGACAGAGATACGTTTTTGAATGAGGTTTCTCAGAGGAAATTTCTTGAGTATGCAGAATTTGCTGGGAACTTTTATGGAACATCAAGATTAGCTGTAGAATCAGTACTTAATGGTGGTCGTATATGTATTTTAGATGTTGAACTACAGGGAGTTAAAAGTATCCATGCAATTCAACCACCGTTGAATGCTCAATATGTCCTTATTCGTCCATCTTCAATTAGTGAATTGGAA…
Q2_P37697	1	1	P	1.77478	0.221064	P	2.65439	0.0907341	P	1.45773	0.30564	P		Q2_P37697			C919004.1	Sm_Orth_inOther_sp	SJCHGC01489 protein [Schistosoma japonicum] ||Unknown (protein for MGC:63985) [Danio rerio] ref|NP_956252.1| hypothetical protein LOC335524 [Danio rerio] ||MGC52968 protein [Xenopus laevis] ||MGC52679 protein [Xenopus laevis] ||MGC97756 protein [Xenopus tropicalis] ref|NP_001015896.1| hypothetical protein LOC548650 [Xenopus tropicalis] gb|AAH90115.1| MGC97756 protein [Xenopus tropicalis] ||	ATAGATCCTATGCTCGGGAAAACAGTAAGGAGTCAGAAGCAATCGGCTCCAGCATATTCT	Smp_154370	shippo-1-related	Smp_scaff000170	275556	279406	Q2_P37697	ATGTATAGCAGCCCAGGACCATGTTACGCGCTTCCTAGTTTAGTTGGCTTTCCAAATCACGACCCTCGTTCAAATCATCTCCGTGGAGCACAGTGGTCTTTCGGGATTCGACACGAAAAATTCAACAGTGAGTGTAGCCCAGGGCCATGCTATTATCCCGACTCGAAAATACTACGTGATGGCAAAGACGGAACACCTCACTACTCACTATACAGCCGACAAAAGGAAGCGATGATATTTTCAAATCCTGGTCCAGGAGCCTACACTCCTGAAAACGGTGATCAATTTGTTTTTAGTAAAGCACCGGCTTACTCACTAAGCTCTAGAAACAAAGAGTTCAAGGTGGACGATGTTCCAGGTCCAAATAGATACAATATAGATCCTATGCTCGGGAAAACA…
Q2_P33527	1	1	P	0.101402	0.0686333	A	2.65349	0.0650045	P	0.74495	0.213199	P		Q2_P33527			C910962.1	Sm_noMatches_Gb_bothSt	none	TCGCAGTTAAAAACCACAACACCTATTACCAAGTACGAAAGGCAAAGAGTTAAGAAAAAA	Smp_143460	hypothetical protein	Smp_scaff000096	24500	42163	Q2_P13657,Q2_P38433,Q2_P33527	ATGCGTAAACGAGTGCATATTGATGTAGTTCCAAAGACTCCGGAAGGAGGACATATAGACTTTCGACAAATTTCTGCAGACGAAATTGAATTTGACTCGGAAATAACAATAAAGTCATCACTGTTGCGCGAATGTAAGCCAGGCAATATTTGGTTTGAGGAAGGTGATTCAGATGACGACGATAACAAGCCAAAATTCGTTGCTCGTAAATCTATGGATCTTCGTAAAATACGTTCAGAAAAGGATAGGTTCCAAGCCATCTGCTCTAGTCCTATGGTGGACTCTCGACCTCGAAGACTAAGTTACTCAAAGTCTTTTAGTGAGGGTGTGTTGGATCCCAGCAACTCCAAAACTCCATTACGTTTGCCTAAATACGATGATCTTGTTTCATCAGCATCT…
Q2_P00859	1	1	P	1.52446	0.322918	A	2.65235	0.0905789	P	0.24702	0.341833	A		Q2_P00859			C802037.1	Sm_Orth_inOther_sp	SJCHGC09514 protein [Schistosoma japonicum] ||Hypothetical protein CBG18286 [Caenorhabditis briggsae] ||Xnlk protein [Xenopus laevis] ||nemo-like kinase [Xenopus laevis] ||PREDICTED: similar to nemo like kinase [Strongylocentrotus purpuratus] ||	CATCCATTTCTGGAAGAAGCACGTCTACGTTATCATTCATGTATGTGTTCTTGTTGCCAC	Smp_074080	nlk, putative	Smp_scaff000254	828838	856350	Q2_P00859,Q2_P10373,Q2_P30151,Q2_P19939	ATGTCAACGACGGTTGTAGGCCAGAGGCCAGCTCCTCACCGCCCTTTTCGAGGTTTAGTTCAAGTGGGCTACACTCCTTCACGAGCTACACCCCCAGCCACGCCTGTTGATGCGACGACAACGCGTGAGGAGGCGCTTCTTGCAACTTCCGTCAATGGATGTATTACTGGTGTCAGCCATATAAAACCTTTCTTCCTACCCCCTCGTGGTCAAGGAGAGGGAAGTCATGGCTCTGCGGAGAAAGGTTTGGGCTACGGGGCATTCGGAGTTGTTTGGTCAGTTATCGATCCACGTGATGGTCAAAAAGTGGCACTCAAACGCATACCACGGGTTTTTCATAATCCTATTACAGCTAAACGTGTTCATCGGGAATTAAAAATGCTCTCTTGTCTTAAACAT…
Q2_P40883	1	1	P	0.281997	0.3694	A	2.65183	0.0841506	P	0.698842	0.452645	A		Q2_P40883			JAP01299.C	Sm_newGenes_Orth_inOther_sp	SJCHGC07972 protein [Schistosoma japonicum] ||MGC84343 protein [Xenopus laevis] sp|Q6GLR7|CAPS1_XENLA Calcium-dependent secretion activator 1 (Calcium-dependent activator protein for secretion 1) (CAPS-1) ||PREDICTED: similar to Ca2+-dependent secretion activator isoform 1 isoform 4 [Canis familiaris] ||PREDICTED: similar to Ca2+-dependent secretion activator isoform 2 isoform 6 [Canis familiaris…	TTGACTTCCCACCATATTGAAATTACCCGATGAATATCGATACAATTCCGATCCGGTTGA	Smp_137670	calcium-dependent activator protein for secretion, putative	Smp_scaff000060	259658	321727	Q2_P40883,Q2_P27154,Q2_P07617,Q2_P37087	ATGCAAAAGGTGAGCAGCATTCATAAGATTGACCGGGTATCGAAGCCACAAGTTAACAATCTACTGAAATCAGGATCATTACCACCAGATGACAAGATTAATCTAAAGTATAGAACAACTGATCAAAGTTTGCCCACAGGATGGAAACAAGTGCAATATGATCAAATCTCTAATGTTCATAGCCCATTCATCGATGCCCAACGGCCTCCACGTTTAGGAGATTGTGTTGGTAAAGTCACAGAGTCATCAAAGATAGATTTTACACTGAATAGTGGGGCAGCTCATCAAGATACATGTGTGCCTGTTACTACCTCAACGCATTTCAGTGTAAGCTTTGAAAGTCCTTTGGAAGCCTCCTCTTTAGGAGCACGACTTAGTCCTGTTGGTAGTAGTTGTTGG…
Q2_P36235	1	1	P	1.06732	0.864451	A	2.65108	0.0884238	P	1.31591	0.399427	P		Q2_P36235			C916074.1	Sm_noMatches_Gb_singleSt	none	CCGTTCTGTACTACTCATAGCATGACACACTCTTAATCGCTCGTAGATACACTGTTACAC	Smp_153000	expressed protein	Smp_scaff000156	605054	661197	Q2_P15930,Q2_P36235	ATGGATGACTTTGAACTCCTAGAAGTCTCTGGAAAATATGTTAAAGTTGGAACTGAGAAATATATTGACCTATTAGGTTCAATCAAGCCTGTCAATGATTATCTTCACTTTAACCCAGTAATAATATCTGAATCAGATTGTAACCAATGGGAAAACTGGAACTTACAAGCTTCTAGTACTATTGGAGCTCTCCAATTAAACTACAGTGTTCAAGAGAATATATCTTTATCCTACACTCCATTATTGCCAGTGAGCTTTTGGGTTGAAATGATACCATATCCAAGATTATATCCTGGACGATCATTTTTCTTTAGTCGTCTAGATAACTTGAATCGTATACGTTTGGCTATTGGACTAAACCAATGGGGTAAAACTGGTGAATGCATGGAATTATGGATA…
Q2_P28991	1	1	P	0.754454	0.29783	P	2.63218	0.0671621	P	1.00544	0.969727	P		Q2_P28991			C902991.1	Sm_noMatches_Gb_bothSt	none	TCCAGTGATTCTCAAGCTTATGAGCCACCAAGTATGTATGCTGAAGAATTTCCATGGGAT	Smp_143530	expressed protein	Smp_scaff000096	300958	315936	Q2_P19323,Q2_P00846,Q2_P08902,Q2_P09247,Q2_P28890,Q2_P09160,Q2_P28991,Q2_P28609	ATGCCACCTAAGACACTAAACCCTAATTTCAAATTAAGATATTCTGGTATTCATCATCTCTCACATCAAAACGGACATGAAAGTGGTTTTGAATCGGAACAAAGTCCTCCACTGAAATCATATTATAGTTATTCATGCAATAATACCATTACTGGTTCAGATACCCTCGTGGTTAAAGATGAGCTGAGACTTAGAAAAGATAATAGTCGTTCACTTCCGGATGATTTTAATGAGATTATCGGAAAGTTGGATAATGCATTATTAAATGATGAACTAAAAATATATCCTGAAGTGATAAACATTGATGAAAGTGTTAAATGTTTGTCATCTCAAAGTGATCTATTTTTTAAGAATGAAGATAAGTGTAAGATGAACAAATATGGAAAGAACTTATTCTCT…
Q2_P18227	1	1	P	1.0353	0.787748	P	2.63154	0.065428	P	0.924126	0.574793	P		Q2_P18227			C800391.1	Sm_noMatches_Gb_bothSt	none	GTGTGTGAATATGCCAAGTGTTACTATCCCTCTGGATTTATTTTTCCTTCATTTTGATCT
Q2_P17583	1	1	P	0.111477	0.0454966	P	2.62953	0.0655079	P	0.839706	0.332217	P		Q2_P17583			C919990.1	Sm_noMatches_Gb_bothSt	none	GCTGAATTTCCTTCTAGACTCATATTGTGTCATTCGAAAAACAGCAATGTCATCATCTTT	Smp_156750	hypothetical protein	Smp_scaff000195	293058	314998	Q2_P17583,Q2_P38042,Q2_P41387,Q2_P41362,Q2_P40184,Q2_P40126,Q2_P40151	ATGGATACGTCAATGGAAGATTTGTTTTCCGATTTTGATAAATCTACTGTTTTAGTTGAGGCAGATACAAAGAAAAATAGTACAGAAAAGCATGACTTAATGGTACTTACTACTGAGACAATAGGCAATGAAACTATACGTATCGAAGGTGTTTACCAAGCTTCTACCCAAAGTCTGTGCTTAGTCATTGAATTACATGAAAACTCTTCGTTGTCTAGCTGCATTAATTTGGAAATTCCATACCAGTATCCCTCATCGAGCACAAATTTATCAGAAACGGAGAATATACCAATTCATATTTGTACTCTTTGCGATAAAAATCACTTTATGAACATAATCACTTACCCACAACATCAAACTTCAACGGTATTTGCTGATTTATCCTCCACATCGTCATCA…
Q2_P07131	1	1	P	1.18358	0.340798	P	2.61995	0.0657166	P	1.32396	0.217618	P		Q2_P07131			C812455.1	Sm_Orth_inOther_sp	Lin-9 [Homo sapiens] ||LIN9 protein [Homo sapiens] ||type I interferon receptor beta chain-associated protein [Homo sapiens] ||lin-9 homolog (C. elegans) [Homo sapiens] ||lin-9 homolog (C. elegans) [Homo sapiens] emb|CAI12100.1| lin-9 homolog (C. elegans) [Homo sapiens] ||	GTTGATTCCCCCCTGGTAACAAACAAACCGAAGAGTATTAAAAAGATTATTCTATCTGTT
Q2_P12503	1	1	P	0.919806	0.556286	P	2.61732	0.0657721	P	1.05689	0.677732	P		Q2_P12503			C908656.1	Sm_noMatches_Gb_bothSt	none	GAATGATACTACAGTGTGATGTTCTTATCCCCACAAAATCATATTTCATCACCTTTACCT
Q2_P11728	1	1	P	0.944766	0.862715	A	2.61288	0.0804316	P	1.2368	0.433281	P		Q2_P11728			C907151.1	Sm_Orth_inOther_sp	Smad4 [Schistosoma mansoni] ||Smad4 [Ciona intestinalis] ||PREDICTED: similar to Mothers against decapentaplegic homolog 4 (SMAD 4) (Mothers against DPP homolog 4) (Deletion target in pancreatic carcinoma 4 homolog) (Smad4) [Strongylocentrotus purpuratus] ||unnamed protein product [Tetraodon nigroviridis] ||smad4 [Mustela vison] ||	GGTAACTGCCATAACAACAAGTGGCAGCCAACCAAGTAAGTGTGTTACAATACAAAGAAC	Smp_033950	Smad4, putative	Smp_scaff000075	1336418	1348078	Q2_P11435,Q2_P31218,Q2_P10970,Q2_P11728	ATGTTGGTGCTTCCGAATCCATATCAGCTCGATTTAAGGGCTGGGCAATGCGCTATGTCATTCAATAGCTCTCAGTTAGATTGTGGTTCTCCCGACGTAGTGACAGTTATAGTTCACAGCCTTATGTGTCATCGACAGAGTGGAGAATCTGAAGAGTTTGCAAGGCGAGCTATTGAGAGTCTTGTGAAAAAGTTGAAAGAAAGGCAAGAAGACTTGGAATCCTTGGTAACTGCCATAACAACAAGTGGCAGCCAACCAAGTAAGTGTGTTACAATACAAAGAACCTTGGATGGACGTATGCAGATCGCTGGGCGGAAATGTCTCCCTCACATAATTTATTCACGTATATGGCGCTGGCCTGATTTGCATCGAAATGAGTTAAGACACTCCAAACACTGC…
Q2_P20375	1	1	P	1.84211	0.112943	P	2.61146	0.0679066	P	0.97214	0.847896	P		Q2_P20375			C803386.1	Sm_noMatches_Gb_bothSt	none	TTTATCTGTGCAACCAGTTCCTAACTCTCAATTCATGCGACAGCAAATTACACAACAGGT	Smp_168040	expressed protein	Smp_scaff000355	50948	75309	Q2_P20375,Q2_P18746,Q2_P21242,Q2_P02209,Q2_P18934,Q2_P28968,Q2_P00114,Q2_P09560,Q2_P29297,Q2_P27715,Q2_P09223,Q2_P00561	ATGTCAGAACCTCAAGAACATACCAAGCTCAATTTTTTTAATCTGAACTTAGGCGCATGGAATAATGGTTCTAATATGGAACTAGTTAATAATAGCATTTGGCCTCTCAATTCGGACTCTAACTCTTCTCATACCAAACTGGGCAACATGGCCCCAAAACAACCCGAAAAACTATCTGTCGACTCCAAACTGAATTCTACAATTTCTTGGTCTCCTAATAATCATTTGAGACCCTCTGACAAAATGTCCATTTGGTCGAGTGATATGCAAGTATCAGAAGCAAAGTCGTCACGCACTCATAACCAACTTTGGGAAAGTTCAGCTAAACAGAGTGTTCCACTTATCTATGATGATGTCTGGGACTCATCTCACGATCCTGTGTTCCAAGCGCCAAGGGTT…
Q2_P40105	1	1	P	0.0319312	0.0881875	A	2.60999	0.066034	P	0.391297	0.0703979	P		Q2_P40105			JAP11452.C	Sm_newGenes_Orth_inOther_sp	DNA polymerase alpha subunit B (DNA polymerase alpha 70 kDa subunit) gb|AAA16459.1| DNA polymerase alpha ||polymerase (DNA directed) alpha 2 (70kD subunit) [Homo sapiens] emb|CAG33018.1| POLA2 [Homo sapiens] gb|AAH02990.1| Polymerase (DNA directed) alpha 2 (70kD subunit) [Homo sapiens] gb|AAH01347.1| Polymerase (DNA directed) alpha 2 (70kD subunit) [Homo sapiens] ||PREDICTED: similar to polymeras…	ATGGAGTCAGTATGCACAGTTTTCGGTCACGCCACACTGTTTGATTTTACCGTCTAAATT	Smp_067260	transforming growth factor-beta receptor type I, putative	Smp_scaff000216	131881	147043	Q2_P40105,Q2_P39175	ATGGAACGCTCGAAGAGAGTAGCAAGAATCAATAAAAATATTAATCAAGAGGTTAGGAGCGCACTGTCTAACGCTATGGAGGTTGGTGAGATTGTGGAGGAGTTGCAAGTTTTCGGGCTTGTCGCTGATGATAGAGTCGTTCTTGAGAAATTGAGTTTTTTGGGCGAAAGGTGGGGCTTAAATGCTAGTACTCTCGTGGAAAAATATGTTGCGTTTCAAAGGAATACCGATTTACCTGACCGTATTTCACAAAAAAATGTTGAACTTTTTGATAGAGAGACGTCGGCTAAACTCGATACCTCTAAAAGTCGGACACCCAAATCACATGTTACAAAATCTGCAAAAAGCTTGTTGACAAAAAATATGTTGCAAGAGTTGATGGTTGCGGAAGCCTGTAGC…
Q2_P33679	1	1	P	1.67545	0.274295	A	2.60759	0.0974692	P	1.96061	0.156995	P		Q2_P33679			C911252.1	Sm_noMatches_Gb_bothSt	none	GTCGATGGTTTACTCGTCCACTTTTATCTAAATATGGACAATTGAACAATGGACAATCAA	Smp_159000	expressed protein	Smp_scaff000220	498047	562606	Q2_P00653,Q2_P17151,Q2_P00825,Q2_P22466,Q2_P03210,Q2_P33679,Q2_P01460,Q2_P20299,Q2_P30505,Q2_P30256,Q2_P10477,Q2_P28100,Q2_P08395,Q2_P29390,Q2_P09643,Q2_P19274	ATGTTTCTTGACTCGGATACAGAAAATGATGTTATGCAAGACACAGTAGTTGCTTTCACTTCACGACACTTGACAGAAGCGATTGAAGGGCAGGTGTTATATCGGGAAAAATATCACAAGGAAAAGATTAAAACTTTAACAGTTGCTCTGGTTATTTGCCTAAACATTGATATTGACCCTCCGGATGTACAAAAAATTCCACCTTTCTCTAGAGTAGAAGCATGGGTCGACCCAACCGATGCTAACAGTCTACACGCTCTCGGGAATATCGGTAAAAATCTTCAGGCCCAGTACGAACGATGGCAACCTCGTGCCAGATATAAACAGTGCCTTGATCCAACTTTAGATGATGTGAAAAAATTGTGCCTTAGTTTAAGACGTAACGCAAAAGACGATAGG…
Q2_P37188	1	1	P	1.3394	0.209736	P	2.59892	0.0662668	P	0.870867	0.398498	P		Q2_P37188			C917859.1	Sm_Schisto_Orth_only	lysophospholipase homolog [Schistosoma mansoni] ||	AGAATTCGCCAATTGTTTGTAATTCGGAATCACCGCAGGCTATTTGAAATATAACCATTT	Smp_135850	conserved hypothetical protein	Smp_scaff000050	450989	507996	Q2_P37188,Q2_P24955,Q2_P13077,Q2_P32924	ATGAATGAACTGCTTACGTTTTATCCGAAAGATGAACTCACTTCTAAACGATTTGTTCAAAAATTATACGACAATAATAGTTTAAACAGCGGTGATAGTGCGGTATTGCAAGCGTTGAACAAAAAGCCTGTGTGCATCATTTTACTCGGAAAACCATGCTCAGGAAAGACTGAGTTGGCCAAAAGGCTATGTTTAAAATGGAAATTGCAGCTTATTAACGCGATGGAACTTATAATGGAGAATATCGATAGAGCAACATATAGTGGGAAAGTTATTAGTGAAGTAATGGGTGGTGGTCAGACTTTGGATGAAAAACTAGTTTGTAACTTAATTACACAGAAACTTGAGTCTCCTGAGTGTGCTCATTATGGATATGTACTGGATGATTTACCAACTTTC…
Q2_P37990	1	1	P	0.246423	0.340753	A	2.59655	0.0830876	P	0.839502	0.600057	A		Q2_P37990			C919790.1	Sm_noMatches_Gb_bothSt	none	CAAATTCATCGACAACTTCTTCTAGATACCAGTTGACTAGTTCGCTCCTTTTTGGGGCAC	Smp_094140	DNA replication licensing factor MCM6, putative	Smp_scaff000556	5275	19564	Q2_P01064,Q2_P18719,Q2_P00374,Q2_P37990,Q2_P30992,Q2_P23655,Q2_P02967	ATGGATGTTGCTCAAACCCAAGTGCGGACTATACGAGTGGTTGATGTAGTTGCAGATGAGTGTCAGAGGCTTTTCCATCATTTTTTGGAAACATTTAAAGAAAATGATGTTTTGAAATATGTAGAAGCTGCTAATGGACTTAAACAACTTGAGAAAAATACATTATCAGTAACATTTACGGACATAATAGTGTCTGACACGAGGTTATCTGGACTTATTCAGGACGAGTTCTATAGGCTGTATCCTGCACTTTGCGCAGCTACAAAAAATTTCGTAAATGATCACGTACCAGATACACAAAATTCAGGAAGGGACTTCTACGTCAGTTTTACAGATGTTCCTAGCTTACACAGGATGCGAGATCTCACGGCAAGTCAGTTAGGAAGGTTGATCAAAGTA…
Q2_P39611	1	1	P	0.409588	0.0713913	P	2.59522	0.0663557	P	0.94705	0.682357	P		Q2_P39611			JAP05312.C	Sm_newGenes_Orth_onlyJapon	SJCHGC06274 protein [Schistosoma japonicum] ||	GGTTGTCAAACAGCTGGTCAATTTGAACATCAAGTAAATCAGTTTTTACGATCTTTATGG	Smp_160450	hypothetical protein	Smp_scaff000240	102542	171464	Q2_P15285,Q2_P39611,Q2_P29239,Q2_P09505	ATGAATGAAGACGAATCTCCGAAATCAAAAGACATATTCATCAGCGAGATAGATTGTTTTGTTGGCAAAAATATTGGAAAGTACTTAGCAACACAGATCCCTGGATCTGGAATAGAAGATGAGAAACAGGATGCAGATTTATCAAGAGAGAAGTGGGAACCAGGTGGACCTTCTTCACCTAAGAGAAACTGTTTCATAATAAATGGGACACTACGCCATTCTGACTCAAACAAACCTCCATTCGCAAGGGATATTTTAGATTATGATGATCGTAGCAAATTTTTGGAGCACGTGGAAACTTTTGACGTTGTTATATACGACATCACCATCAATCCTGAACAAATTGAGGAAGTATTATGGCTTAGTGAGTGTCTGGAGAAGAAGTCAGATCAATTTGTT…
Q2_P29525	1	1	P	0.802782	0.326529	P	2.58926	0.0676083	P	0.982156	0.896327	P		Q2_P29525			C903737.1	Sm_noMatches_Gb_bothSt	none	CAGTCACCACTCCCGCTTAATCGTACAACTAACAACAACAGTAACGCCGATCCTTTGACT	Smp_137330	l-serine dehydratase, putative	Smp_scaff000058	267578	274250	Q2_P19601,Q2_P09789,Q2_P29525,Q2_P25827	ATGCACGTAAATGGATGCATGGGCAGCAATCTTTCGGATGTCTTTCCTTCACTTCCTTTCCAAGACTCAATTAATAACTCTGCCACTGGTCCAGTCCTGAATGTCAACGGACCAAACGTAAACAGCATTGATACTATGTCTCGACTCAAATTTCTTGGTTTAAATTTGACGAGTAATAATCAGAATGGAAATAGTAACACCCTTTGTAATGAGGATCGCTCACGCACCAATTTGATAATCAATTACCTGCCTCAGAGCTACGACCAGAACGACCTCCAGCGTCTCTTTGAGCGAGTGGGACCTATTAGACAGTGTAAGCTAATCAGAGACAAGAATACGGGTGCAAGTCTGTGTTATGGGTTCGTGGATTTCGTGAATCCTCAGCACGCAGCTCTAGCA…
Q2_P16099	1	1	P	0.469143	0.0961717	P	2.58662	0.0668014	P	0.872391	0.409167	P		Q2_P16099			C916392.1	Sm_noMatches_Gb_bothSt	none	GGCTTGCGCCAACCAGCGTTAGGAGATACTTGCAACAAAAATAAAAGGAAACACACAATT	Smp_135390	hypothetical protein	Smp_scaff000048	1517378	1521312	Q2_P16099,Q2_P15720,Q2_P35791,Q2_P36373	ATGATTATTTTATTGCATGTACTGGAAGTTTTTGACATTGAAGAGTCTGCTCAGCCAGCTATTTTGAATAATATTGATTTAGTCGATTCTTCAATGAAAACAGAGAAACACTGGAACCAAATCAGTCTACACTCTAAAAAGGAACCACGAATTACTCTACCGGTGAAACCGACGGGATATAAAAGTTCAATACTTATACAGAGGAAAAAACCATGGAATACTGCCGTGAAAAGTGATGTCAAGGAAGGACACAATCAAGTTTCAAAATGTGAAAAACTGTCAAGTCGGAGGGAAGTGTCCCTTCCAATAAGTACAGACAAAAATAAATCGTCTGATCTTCGGCACATACCTATATGGTTGCGAAAGTCATTGAAGTTTGTACAAAATTGTTTTCTTGAG…
Q2_P34102	1	1	P	0.684768	0.269229	P	2.58041	0.0695989	P	1.02105	0.892059	P		Q2_P34102			C911998.1	Sm_Schisto_Orth_only	SJCHGC07167 protein [Schistosoma japonicum] ||	GTCGATGGGAAGTGGAACATTTTTCTAGTTTTGATACAAGCGTATACTCAAAACCTATTA	Smp_024220	hypothetical protein	Smp_scaff000048	815589	819198	Q2_P34102,Q2_P22976,Q2_P40154,Q2_P41389	ATGAACAAAAGAATGGATCATCCAGAGCCAATTTCTAAACGTCCTATAGAAATCCCACAATGTCGTAAAGGTTTCACTTTAGAAGAAGCAAAGAACTTTATCGATCAAATTATGGAAGTATTCCGTAGTTTGGATGATATGACAGATCTACGCTCAATGTATGAAACTGGTAAACAACTAAGTCGATCATATTTTGATTGTCACACGTATCGTTTGGAATTAGCTCAATATTTAACTAATTGTGATTATCCTGCATTTGCATCGAAAATGATGAAAAAATTAAATAATATGGGTGTGTTCAAGAATGATGATATTTGGTTCTCTTCTTTTTATTTCTACAATACAACATGGAATTTTTCTGATATTTGGCCGGAATTCGCCACTGCTTTAGCAATTGCC…
Q2_P01991	1	1	P	0.547842	0.335238	A	2.58032	0.0773896	P	0.664267	0.33327	A		Q2_P01991			C804186.1	Sm_Schisto_Orth_only	SJCHGC06064 protein [Schistosoma japonicum] ||	TCCTAAAAAACCAAAACGAAATCCTGCCAATTTCAAATTTCATTGTGACCAGTGCAACTA	Smp_015840	zinc finger protein, putative	Smp_scaff000027	1076073	1080092	Q2_P19459,Q2_P01991,Q2_P00944,Q2_P25994,Q2_P37212,Q2_P06430,Q2_P16869	ATGTCAGATCAAATGGTTGATCCTAATGAGCCATCAGCGTACATTGCAAATGCTGATGGTACATACACAGCCATACCGTTCAGTCAGACTGAAGATGGACAAGTAGTATTGCAACTAAATGAGATGGGCTTGTCCAATGAAGGTGAAGAAATGGTTCTAATTGCTGCTGATGACACAGCGACATTGGAAAGTCTGATTGCTTCGGGTGCTGTTACAGCTATTGCTGCTGAAAATGGCACGGAGTATCTACAGTTCACAGATCCTGGTATGGAAGGAGCTCAGGTCATCGAGTTACCAGCAGATCAAATGCAACTTTGGGATCCGAATTCCAAAGCATACTATGATGCATCAGGTATAGGACCTGGCTTCGTTGCTTTAGCAGGGCAATCCAGTGGTGTC…
Q2_P20140	1	1	P	1.48024	0.36936	A	2.57792	0.0982533	P	1.19863	0.579219	A		Q2_P20140			C803049.1	Sm_Schisto_Orth_only	SJCHGC05039 protein [Schistosoma japonicum] ||SJCHGC01567 protein [Schistosoma japonicum] ||	GCAAAAATGCTCAACATGAGTAAACAACAATTAGAAATGCGCTTAAATATACGACCTGGT	Smp_135530	protease family m8 leishmanolysin, putative	Smp_scaff000049	814776	876600	Q2_P12910,Q2_P11219,Q2_P31009,Q2_P20140	ATGAAGTTTAATCATTTATTATATATTATTGATTCCCAGACAATTTCCCTTTGTCGAAGTGGGAATACTGTAGGTTATGCACAGTTTTGCAGAATGGATGGACTAACAGACAGGCCAATAGCTGGCTATACAAATCTTTGCCCGAATAACATAGAAGTTGATTATGAAAGTATTAGAATGGCTACTTTAACTATGGCACATGAATTGGGCCACGTTTTGGGTTTCAACTCGGAAGCTTTCAGATATATGCGAGACGAGCTTGGTAAACCAAGAACTATACGTGAACGTGTTACTAATGAGCCTATTTTAACTGATCCACTGGATACAGAATTCCAGATTTTAAGCAATGTTACTCGTGTTTGGATGTCTGCTAAAACAACAATTTATCGCTATTTGACT…
Q2_P00549	1	1	P	0.667724	0.15415	P	2.57738	0.0668274	P	1.24731	0.269926	P		Q2_P00549			C801504.1	Sm_Orth_inOther_sp	nucleolar RNA-binding protein putative [Leishmania major] ||nucleolar RNA-binding protein [Trypanosoma brucei] gb|AAZ12847.1| nucleolar RNA-binding protein [Trypanosoma brucei] ref|XP_823584.1| hypothetical protein Tb927.8.760 [Trypanosoma brucei] ||hypothetical protein DDB0191668 [Dictyostelium discoideum] gb|EAL60989.1| hypothetical protein DDB0191668 [Dictyostelium discoideum] ||hypothetical p…	ATAAAAACAATTCGTTTCGTGGTCGTGGTGGTCGATCTCGCGGCCGGGGTGGTCAGTCAC
Q2_P23694	1	1	P	0.810946	0.283532	P	2.57695	0.066851	P	0.988702	0.927872	P		Q2_P23694			C807929.1	Sm_Orth_inOther_sp	SJCHGC09153 protein [Schistosoma japonicum] ||PREDICTED: similar to Protein phosphatase 1 regulatory subunit 10 isoform 2 [Danio rerio] ref|XP_688078.1| PREDICTED: similar to Protein phosphatase 1 regulatory subunit 10 isoform 1 [Danio rerio] ||protein phosphatase 1 regulatory subunit 10 [Danio rerio] gb|AAH48892.1| Protein phosphatase 1 regulatory subunit 10 [Danio rerio] ||putative protein phos…	CGATGAGAAATACAACTATTTTCACTGCTGTTTCTTGTCCTTAGCTCTGTAAAAATCACT	Smp_034980.2	protein phosphatase, putative	Smp_scaff000078	605092	613690	Q2_P23895,Q2_P23694	ATGCAGCAGTCCGTCTCGGCATTGGTGGAGTTGATGTCGTCAGCCAACCGCAAACTTGTTCCAAAATGCATTTCTTTGTGTATTATCGCTTCGTCGTCTCCAGAAATACAATTGCAGTTATGTAAAGATGGTGCATGGGAAATATTACTCAAATGGCTTCAAGAAGCCCTCAAAGAGGATAATTACGCATTTCTGTTAGAGCTCTTAAAAGTGTACTTGTTACTCCCGGTGAGACTGGAACAGCTTACACAGAATGTTTGTCCCAAACTAATAAATTCTCTGACGAAACGTTGTGATCATGAAGAGGTAAAATCTGTGGCTGCCGAGATTGTAAAAAAATGGAAGGAAGTTATAAGTTCTGATTCCCGCCAGTTGGTCTCAAATCATGTAAAAAGGAAA…
Q2_P28593	1	1	P	0.663954	0.165918	P	2.57603	0.0671451	P	0.644024	0.149149	P		Q2_P28593			C902428.1	Sm_Orth_inOther_sp	SD02518p [Drosophila melanogaster] ||CG33116-PA [Drosophila melanogaster] ref|NP_788074.1| CG33116-PA [Drosophila melanogaster] ||PREDICTED: similar to Selenoprotein I [Bos taurus] ||SELI protein [Homo sapiens] gb|AAY14646.1| unknown [Homo sapiens] ||Selenoprotein I ||	TTGTGCTGCTATAACCCCACTTTCTTCTCAACAGTCAATGTTCCTACTTGGGTTTGGCTT	Smp_135260	ethanolaminephosphotransferase, putative	Smp_scaff000048	681100	736790	Q2_P21243,Q2_P33132,Q2_P13286,Q2_P03760,Q2_P31542,Q2_P28593,Q2_P11749	ATGCACCAACTAACTGATCAAATGATATCTGGATTGAAAAATTATAAATACTCGTGTGTGGATAATTCACCTTTTTCAACATATGTTATGCATCCCTTCTGGAATTGGTTGGCAAAATTTTACCCTGTTTGGCTAGCTCCAAACCTCATAACATTCACTGGTTTCCTCCTAACTGTGACCCATTATCTTCTATTGTGCTGCTATAACCCCACTTTCTTCTCAACAGTCAATGTTCCTACTTGGGTTTGGCTTGTTACCTCTTTTCTTGTATTCATTGCTCATACTCTAGATGGTACAGATGGAAAACAGGCTCGTCGAACTAGGTCATCATCGGCTCTTGGCGAATTATTTGACCACGGATGCGATTCGTGGGTGTGTCTTTTTCTTGCTGGATCAATG…
Q2_P17606	1	1	P	1.05197	0.700876	P	2.57313	0.0669443	P	1.02824	0.8267	P		Q2_P17606			C920033.1	Sm_noMatches_Gb_bothSt	none	CTGGAGGTTCTAATAGTCAACCGTCATCTACAAATGACAAATGACTGTTTTTATGTCAAT	Smp_154640	SWI/SNF-related	Smp_scaff000176	210873	217632	Q2_P21653,Q2_P20688,Q2_P21795,Q2_P31382,Q2_P17606,Q2_P11588,Q2_P38062	ATGGTCACCAATCTGCTAGCATATTCATGCACATATATGACAAGTAACATGCGTCTAATGGATTCCAAGTCATATTACTTTCAATCTCCACATAATAATAATACATTTCAGGCCATTAGAATGAATTCTAAGAGTGATATGCGTGTACCTAAACCTCCCAAACCCCCTGAAAAACCATTAATGCCATACATGCGCTATAGTCGAAAGGTTTGGGAGCAAGTTAAAAACTCGAACCCACATCTTAAGTTGTGGGAAGTCGGAAAAATTATTGGGCAAATGTGGCGTGAGCTTCCTGATGATGAAAAACTACTGTATGTCGAAGAGTACGATACTGAGAAAACCCAATACACGGAATTGCTACGGCAGTACCATAGTTCACCAGCATATCAGGCGTGGTTG…
Q2_P33520	1	1	P	1.39074	0.368342	P	2.56734	0.0863784	P	1.23614	0.403247	P		Q2_P33520			C910948.1	Sm_noMatches_Gb_bothSt	none	CAGGTGATTAAAGATTCGTTTAACTACCCTCCTTCAAAATGCTCGATATCCAATCCCATT
Q2_P28988	1	1	P	1.91417	0.119827	P	2.56565	0.0729126	P	0.50567	0.198088	P		Q2_P28988			C902987.1	Sm_noMatches_Gb_bothSt	none	AAATCAAGTGATCAAGATTCAGGGCTTTCATCGCAGCTAAGTAGTACATTTCGAAGTACA	Smp_034660	cytohesin-related guanine nucleotide-exchange protein	Smp_scaff000077	932626	938646	Q2_P23282,Q2_P03926,Q2_P39368,Q2_P09244,Q2_P37307,Q2_P28988	ATGGAATCTTCACCGCCAGTATTATTGAATGCTTTACGGCCACTTAAAACAAACAGACCAAGACCACGGATGAGGTTAACATCTATACGCCAAACACCACAACGTGTTCTAGCTGCTAAACTTGACGTAAATATCAATCAAAACTTAAATCCTGTTATCTGTTCTGAAAATTTAAATCAACCGACACCTCAAGTAGACTATAAATCAGATGTTCCTTCTTCAAAGTTAACACGATTTGTAAAACGATTTAGTATGACTTTTCTTCCCGCTGAACATCCAGTATCCGATATCATGAATAAATCAGAGAAGAAAAATATTAATCCTCAATTTGACTTTAACCAGTGGAAAAGACGGAGGTCTATACTAAATTATAGAGACCGATCACCGTTACATATCGAC…
Q2_P06819	1	1	P	0.863285	0.772921	A	2.56508	0.0980939	P	0.913701	0.811882	A		Q2_P06819			C811940.1	Sm_noMatches_Gb_bothSt	none	TAACGTTAAGCGGCCACATAATCCCGACAGCTCTGACAGCCTGTTCGAGTTCGAACTCAT	Smp_006350.2	expressed protein	Smp_scaff000009	428218	447190	Q2_P03463,Q2_P01730,Q2_P20626,Q2_P08079,Q2_P30913,Q2_P03334,Q2_P11128,Q2_P06811,Q2_P26420,Q2_P06819,Q2_P22617,Q2_P24103	ATGGAAATAAAAAATAAAAGCCAATCATGGACAAAATCCGTTTGTTCCTCTGTAGACAAGGAATCACGTATTCTTGCACAAAAGTCTGTACAGTGTGTTGTTGTTGCAACTTTGGGCTTAATTTATGATAGAAGTTCAGAAGACGAACGTTCAGAGCTTATTACAAGCTTGACACAAGCGATCGGTGATGATAAAAAATCTAGTTCCCCAGTTTATCATGAACTGTGCACATTAGCCCAGCAAATTGGACGCCCAGATTTGGCTTTATCATTAATTGTGTTAGCCATCGCTCTCCCATCAACGTCACGTAACACCAATGCTTCTGGGAATCCTCAATCCGGAAATTGTTTTTCTAATATAGCATTCAACTTGGCATCAAGCGTTACTTATTCAAGTCTA…
Q2_P17700	1	1	P	0.414558	0.0887536	P	2.56502	0.0674617	P	0.484025	0.0952363	P		Q2_P17700			C920359.1	Sm_noMatches_Gb_bothSt	none	CATCGATGATACTGTATCCTATTAATTCCTATGTGGTTGTGTTGTGATTGTAACCACTAT	Smp_147600	nedd4-binding protein 2, putative	Smp_scaff000121	358956	393551	Q2_P35574,Q2_P15595,Q2_P14568,Q2_P35882,Q2_P39338,Q2_P30153,Q2_P38160,Q2_P17700,Q2_P25665,Q2_P10375	ATGTCCTATAGACATGCAAGCTTAGATTGTCAACATGAACTTGAAGATCTGCGTTCCAACTTAGCAACAGCGAATAGTCTTATAGCTGAATTAGAAACAAAACTTAGTGATTTACGTATGAAATATGATACTGACTGTTGTAAATATGAAGAGAAGATACAAATCTTAACAGAACGGCATGAAAGATTAATCTCAAGTCATCAACGATTAAGTAAACTTAATCATGAATTAGAAGAGAGACTATTAGATACTATTGAGAAATCTAGTACAGAAATTCAACAATTAACTGAAGAATTGGAATCAACTAAACACTCTTTAAGAACAGCACAACAGACATTAAATTCTATCGTAGAGGAAAGGGATCGTTGTAAAGAAGATTGTATTTCTGCTGTCAAATTG…
Q2_P35972	1	1	P	0.77925	0.246211	P	2.56252	0.0673077	P	0.813944	0.289667	P		Q2_P35972			C915735.1	Sm_Orth_inOther_sp	hypothetical protein [Homo sapiens] ||mannosidase endo-alpha [Homo sapiens] emb|CAI17347.1| mannosidase endo-alpha [Homo sapiens] ||endomannosidase [Homo sapiens] emb|CAE45927.1| hypothetical protein [Homo sapiens] ||unnamed protein product [Homo sapiens] ||glycoprotein endo-alpha-1 2-mannosidase [Homo sapiens] ||	CGGGATAGGTATTGTATCATTTAATGAATGGCATGAAGGTACACAAATTGAATCAGCAAT	Smp_016880	mannosidase, endo-alpha, putative	Smp_scaff000030	1358487	1394725	Q2_P18406,Q2_P37664,Q2_P35972	ATGGCCGACCTACCAATTTATGTGTTTACCGGACCTTCTGGGGCTGGTAAAAGCACGTTACTACAAATGTTGCTGGAGAAGTTTCCCAATAGTTTTGGCTTCAGTGTATCTCATACAACTCGAAAACCACGCCCAGGGGAAAGAGATGGAGTAGATTATCACTTTACCGACAGAGATACGTTTTTGAATGAGGTTTCTCAGAGGAAATTTCTTGAGTATGCAGAATTTGCTGGGAACTTTTATGGAACATCAAGATTAGCTGTAGAATCAGTACTTAATGGTGGTCGTATATGTATTTTAGATGTTGAACTACAGGGAGTTAAAAGTATCCATGCAATTCAACCACCGTTGAATGCTCAATATGTCCTTATTCGTCCATCTTCAATTAGTGAATTGGAA…
Q2_P19467	1	1	P	0.269382	0.052769	P	2.55935	0.0673693	P	0.75243	0.216144	P		Q2_P19467			C802199.1	Sm_noMatches_Gb_singleSt	none	CAGCGGTGTTATTTCCAAAGTCTTCAGATGGAAATTTTGTTGAGAATACTTCCAACAATT	Smp_164040	hypothetical protein	Smp_scaff000265	612400	625103	Q2_P41350,Q2_P19467	ATGAATAAACCGGGTGGTACAGTCAATCTTCATATAAATGAAGAGTTAATTGGACTACATGCGGTGTTATTTCCAAAGTCTTCAGATGGAAATTTTGTTGAGAATACTTCCAACAATTTAAGTTTAGCCAATGATTGGCAAAATCAGTTAGAAATTTTGATTACAGTAGGAGATGATCTATTTTCAGGATTGGATGATTCGTCTCGATATAAACCACATCTTCGCAATTACTTGAACGAAGCCAGACGTGTTATTATGCATTTATACTTGGAATCGTTTTCATCAACAAATGACTGTACACCGTGTTTTACCAAATTGAATCAGTACTTTCCTGCATCAGATCCAAATGATAAAGTACAAGATTTTCGATTACGATTTTTAAAACTGTTAGCATCTAAG…
Q2_P15987	1	1	P	0.16454	0.0397793	P	2.55415	0.0674922	P	0.72278	0.190485	P		Q2_P15987			C916173.1	Sm_Schisto_Orth_only	SJCHGC06894 protein [Schistosoma japonicum] ||	GCTATCACTTTGGTATATCCAACTGCAAGATCATTCTATAATGCATGCAAATTAGCAGAA	Smp_152670	expressed protein	Smp_scaff000154	761444	769776	Q2_P26919,Q2_P15987	ATGGCTGAACAACTAAATGTACTAACAGACTCTTCAGTAGTTCCCTGTAAAAAGCGTAAGCAGACTGGAAAACCACAAAATCATGTTAAAAAAACAGAGCAGCTACTAAAAAAGTTAGAAAACCCAAAAAATGCTTATCGCTTGATCACTTGTGAATTCGATGAAAGTATCTTACAAATGTCTGGTTTATTGGCATCTCTGACATCGAAATTAGAAGCTAATTGGCAGTCATCAACCATACAATATTTAACTAACTCAAATGATCCTTTGGAGAAAAGTGTTTCACAACAATTGCCACCTTTAATTCAACCGAAAACTGTTGGATTAAATGGTCTCAATGGTTCTGTTCCTATCTCGTTTTCCTTCACTTGGACACGTTATCAACCAACAATAGACGTA…
Q2_P14182	1	1	P	0.779052	0.680618	A	2.55322	0.10189	P	1.90418	0.168762	P		Q2_P14182			C911932.1	Sm_noMatches_Gb_bothSt	none	CCCCTTTGGTAACTTAGCACCTAACGCTTGATACTTTTGAGGATTTTTTAGATAAGAAAC	Smp_018620	paraplegin, putative	Smp_scaff000035	1044747	1070819	Q2_P33806,Q2_P13935,Q2_P05341,Q2_P34063,Q2_P14182	ATGTTGGAAAAAGGTGAAGTTCAAAGGATACAAATAACGTCTTCTGGTGATGTATTCATTCTCACTTATCAACATGGTCAACTTCCTTTGATTTTGAAGGACTCAATAACTGTAAATGAATTTCTGAAAAATTTACAATCCTTAGAGGATACGTGGGGCATTGAAGAACATGATCGTATCCCAGTCCAAATGTCTGATTTACCTTTGAATACGTTCGCGCAAAGATGGAATTCGAAATTGTGCGCTGGTCTTCTACTTATATCTTGTGGATTGTTTGCATTTTCAATGAGAAGAATGTTTTCTCAAAAAATCAACTTAGGGAAAGCAGCTAATAGCGGTATTTTGGGAAAGTCCACAGATATCCCAAGGTATCATGATAATTCTAAGCCACCGAAAACA…
Q2_P01964	1	1	P	1.1597	0.560048	P	2.55302	0.0767113	P	1.01965	0.923274	P		Q2_P01964			C804142.1	Sm_Orth_inOther_sp	PREDICTED: similar to vacuolar protein sorting 13C protein isoform 1A partial [Strongylocentrotus purpuratus] ||unnamed protein product [Mus musculus] ||PREDICTED: vacuolar protein sorting 13C [Mus musculus] ||vacuolar protein sorting 13C protein isoform 2B [Homo sapiens] emb|CAF25188.1| VPS13C-2B protein [Homo sapiens] ||vacuolar protein sorting 13C protein isoform 1B [Homo sapiens] emb|CAF25187…	AAGAAGTAACTACAAGTGGTCTAAGGCATCTAGCCACTAATCGATCTTATACAGATGTTC	Smp_133670	expressed protein	Smp_scaff000040	791543	915016	Q2_P03297,Q2_P04216,Q2_P13311,Q2_P33154,Q2_P01033,Q2_P02985,Q2_P22201,Q2_P13114,Q2_P32962,Q2_P02930,Q2_P14821,Q2_P33384,Q2_P13526,Q2_P01964,Q2_P16615,Q2_P36912,Q2_P19179,Q2_P34171,Q2_P08528,Q2_P28234,Q2_P39148,Q2_P39965,Q2_P38647,Q2_P06717,Q2_P39219,Q2_P0GACCTGACTGTACAACAAATCGAGAGACTAAACAATGAATACGGAACTAATATTCCCTTGGTTCTGATGAATTCCTTCAATACACATACTGAAACTGAAAAGGT	ATGGTTTTCGAGTCGCTTGTTGTGGAACTAATCAACAGGTATTTAGGCTCATATATAGAAGCACTAAACGCATCTCAACTAAAAATTGGTCTTCTTGGAGGAAATGCTCAGCTTGAAAACTTGGACATCAAAGCTAATGCTTTTGATGATTTGGATTTACCTGTCAAAGTCCTGCAAGGTCACATAAGTTCATTAACTCTTAAAATACCCTTCAAAAACCTGTTCACGGAACCTACCATTGCTGAGTTAACAGGGCTTTATGTTCTCATTGTTCCAAACATAGCTGTGGAATATAACGAAGCAAAAGAAAAGCGCTATGCCAAAGAATTGAAACAAAAGGAACTAGTTAGTGTGGAGACAGCTCGTTTGAAACCTAAGCATTCGGATGATTCTAAAGCA…
Q2_P30820	1	1	P	0.187201	0.292738	A	2.55139	0.0781851	P	0.512213	0.260287	A		Q2_P30820			C905682.1	Sm_Schisto_Orth_only	SJCHGC03111 protein [Schistosoma japonicum] ||	TCCCAGTTGACGTTCGGTATCTGTATCATCTATAGAGAAAAGACTGTTGTTATGCTACGT	Smp_151750	expressed protein	Smp_scaff000148	207373	227433	Q2_P13966,Q2_P09474,Q2_P30820	ATGTTTTATAGCATCGATTTGCTTTCAGCTCATCGAGGGAAATTCGGGATTATATGGCTGGCAGCTACCAGGGTAAGAAAACAGCTTTCAAGAAAGGAACTAAATTCTGTCAATATTGTTACTGCTTGCAATGAAATAACTTCATATATTCTAGGAGAGACACAAATTCGACTCTCATTGTACTTGGCATCCCAGTTGACGTTCGGTATCTGTATCATCTATAGAGAAAAGACTGTTGTTATGCTACGTGACTTGCAAGAGCTTAGTCAGAAAGCTTCTGCAACTACAAGCCGGTCCATTGACCTACCCATTTGTACTATATCTCGTACAAAGCGTAAAACTAGCGTACCAATTGATGATCCTGAAGTACCTCTGTGGGATTTGTACAACGAAGCAAAT…
Q2_P04480	1	1	P	0.0600494	0.182645	A	2.54985	0.0687228	P	0.692206	0.19801	P		Q2_P04480			C808328.1	Sm_Orth_inOther_sp	GTPase IMAP family member 2 [Homo sapiens] gb|AAH13934.1| GTPase IMAP family member 2 [Homo sapiens] emb|CAB53662.2| hypothetical protein [Homo sapiens] gb|AAH32345.1| GTPase IMAP family member 2 [Homo sapiens] gb|EAL24484.1| immunity associated protein 2 [Homo sapiens] sp|Q9UG22|GIMA2_HUMAN GTPase IMAP family member 2 (Immunity-associated protein 2) (hIMAP2) ||	AAGTGAAGAACTGTGTGACTCTTTGTTCACCTGGACCAAATGTCCTGCTGCTGTTAGTGA
Q2_P30520	1	1	P	0.901545	0.735992	A	2.54646	0.0792107	P	0.339703	0.238282	A		Q2_P30520			C905120.1	Sm_noMatches_Gb_bothSt	none	AACTGTACCCTTTCGAGTGGTCACATAAATTCAGAAGCTGCAACTATTGATCATCTTTTA	Smp_010250	dbl related	Smp_scaff000016	1774138	1795863	Q2_P13326,Q2_P33167,Q2_P10732,Q2_P30520,Q2_P39778,Q2_P10801,Q2_P23923,Q2_P04417,Q2_P30595	ATGTCGACTAATGAACTAGGGCCTGGACTAAAAGACATCTCTTTAGATATGATGGTTATGCAGGCCAATACAATGAAATTAAGTAATCAGGACGCTAGCCGTTCAAATGATTCTAAAGACGAACCTTGTTCTATTCATGAATCCTCTAGTATTGACCGCCATTCTTCAGATGAAAGTTCGCCTGGAGTCAAAATCATAGAAGACCAGTGTCCCGAAAAGATGACTATATCTGAATTGGCTGAGGATGATGTTTCACGAGCGTTAATACAGCGAAAACAACCACTTATGGAACTAGTTAGTTCCGAAGAAGGTTACGTCCGGCGTTTGAAGCTGGTAAAGGATTTCTACATACCTGCTGTTAATGCTCCAACTACAGCTCAATCAAATGCCGAAAACAAT…
Q2_P19564	1	1	P	0.189964	0.0392559	P	2.54517	0.0677269	P	0.73251	0.197628	P		Q2_P19564			C802310.1	Sm_Schisto_Orth_only	SJCHGC01519 protein [Schistosoma japonicum] ||	GATATAAGCATTCATTCCCAAACGGAACAGCACAACCTCTTGAATTTTTGTCAATGTATT
Q2_P21398	1	1	P	0.0718773	0.0302169	P	2.54406	0.0677614	P	0.549789	0.105443	P		Q2_P21398			C804792.1	Sm_Orth_inOther_sp	SJCHGC01111 protein [Schistosoma japonicum] ||SJCHGC07014 protein [Schistosoma japonicum] ||eukaryotic translation initiation factor 2C 2 [Mus musculus] dbj|BAC15767.1| Piwi/Argonaute family protain meIF2C2 [Mus musculus] sp|Q8CJG0|I2C2_MOUSE Eukaryotic translation initiation factor 2C 2 (eIF2C 2) (eIF-2C 2) (Argonaute-2) (Slicer protein) (Piwi/argonaute family protein meIF2C2) ||argonaute 2 [Bos…	TGATCGAGTTGGAATACGTCTTAGCTCCCGACCACACTTATCACAGTGTCCAATAGGTGA	Smp_179320	eukaryotic translation initiation factor 2c, putative	Smp_scaff001898	10827	17415	Q2_P41478,Q2_P03122,Q2_P22370,Q2_P21398,Q2_P27370,Q2_P04180,Q2_P22304	ATGTCAGATAGAGGTTTCTATGGTCCTCCGCGCGGACGTGGTTCATCCACTGGTCGAGGGGCTCCTCGTGGTCCTCATGGACCATCATATAGCATTTATGAATATTTAGGCAATACTCCAAGATTAGTGATTACACCATTGACAGATCGATGTTATCGAACACTTATGGGTGCATTGAAATTAAATTTAGGTGGTGCACCAGAAGGACCAGCAGGAACTGGGAAAACGGAAACATGCAAAATCGTTCTGAACAAAAGTTCGTCAAATTCTTCGAGATCTCATGCTCCTCCCGGACAGAATGCTGCATATTCGTCTTCCGAAACTATTTCAGAGGCAGCTCGTCAGAAAAAAAGTCACCCAATAAAAAGGCAAATATGTGATCTTTCCGAGGATATATCT…
Q2_P05676	1	1	P	0.891624	0.456539	P	2.54105	0.0678511	P	1.12097	0.457387	P		Q2_P05676			C810421.1	Sm_Orth_inOther_sp	SJCHGC06025 protein [Schistosoma japonicum] ||syntaxin 1C [Limulus polyphemus] ||syntaxin 1B [Limulus polyphemus] ||syntaxin 1A [Limulus polyphemus] ||Syntaxin-1B1 (Syntaxin 1B) dbj|BAA07152.1| SYNTAXIN1B [Homo sapiens] ||	CTTCATTTTTAAACCGTACGCTACTGCTTGGCTGAAATTGTTCTGCTTGTTGAATATATA
Q2_P17675	1	1	P	0.663513	0.174995	P	2.53578	0.0685037	P	1.2487	0.275261	P		Q2_P17675			C920283.1	Sm_noMatches_Gb_bothSt	none	CTAATTTTCATGAACTTTTAGAAAGTCTAGACTAATGTAAAAGTGAAGGTCGGGAACCAG	Smp_153710	expressed protein	Smp_scaff000159	1170401	1178852	Q2_P13469,Q2_P33317,Q2_P27749,Q2_P38135,Q2_P39657,Q2_P38516,Q2_P17675,Q2_P08071	ATGGAAGCTCTTATTACAATGTGTAAACCATACTGTGAGAAATTGTATCCTGTCCAGGAATTGTTTCTAGCGAAATTCGACCCAGCAATCATAGGAAGCGTTAAATCATGGCTAATTCATGTGATCGACACGGAGAAGACGGAAAAAGAACAAAGATTTGTGGTTCGACGTGGAGTTGACACTACCTTGGACAAATTTCTGGATCAACGCTACGGTGATGTGATGTACGCCATTGTTGACGCAGAAACCACGATCATGCATCATCTTCAAGATCGCTTACTAATTTACACGCAGAGTATACTCCAAGCATCCCAATTTGCTGCGGAGATAGACTGTTTATGCGCCTTCGCTATGGCTGCCAAGCATATGGAATGGACTCGACCGAAAATAGTGGACGAG…
Q2_P00553	1	1	P	0.643634	0.141733	P	2.53368	0.0680473	P	1.25386	0.264382	P		Q2_P00553			C801510.1	Sm_Orth_inOther_sp	hypothetical protein DDB0191668 [Dictyostelium discoideum] gb|EAL60989.1| hypothetical protein DDB0191668 [Dictyostelium discoideum] ||nucleolar RNA-binding protein putative [Leishmania major] ||nucleolar RNA-binding protein [Trypanosoma brucei] gb|AAZ12847.1| nucleolar RNA-binding protein [Trypanosoma brucei] ref|XP_823584.1| hypothetical protein Tb927.8.760 [Trypanosoma brucei] ||	GATCATAAAAACAATTCGTTTCGTGGTCGTGGTGGTCGATCTCGCGGCCGGGGTGGTCAG
Q2_P10483	1	1	P	0.460497	0.270615	A	2.53266	0.0762214	P	0.568579	0.249353	A		Q2_P10483			C904743.1	Sm_noMatches_Gb_bothSt	none	GCTACTCGTTAAGAATAGATAGTCCAAGTTATTCTGTTGTAACGAGTTATATTCCACAGA
Q2_P07487	1	1	P	0.0822067	0.0405129	P	2.53108	0.0681575	P	0.784048	0.248701	P		Q2_P07487			C812969.1	Sm_noMatches_Gb_bothSt	none	ACACTCTATCTTAAGACTTGATCATTTACTCAGAGGAAGAAAAGTTCTTTTCGAAACTCC
Q2_P09586	1	1	P	0.971695	0.895197	P	2.53014	0.0741697	P	1.67342	0.141631	P		Q2_P09586			C903458.1	Sm_noMatches_Gb_bothSt	none	GTTGCCGCATGAAGAGGGACTCTTGCTAACTAAGTGAACTCATTTGTGGTTGTTATCTCA
Q2_P19156	1	1	P	0.964072	0.929795	A	2.52923	0.0949325	P	0.7981	0.593709	A		Q2_P19156			C801805.1	Sm_noMatches_Gb_bothSt	none	GCTGCTGTTGTTTATGTTGGTTAATCCCAAAACAGCCTAATGAAATGAAAGATAACAGTA
Q2_P10048	1	1	P	1.18448	0.45936	P	2.52421	0.0740184	P	1.39673	0.223262	P		Q2_P10048			C904109.1	Sm_noMatches_Gb_singleSt	none	ACGGTACTGGGTTCGAGCCCCGAAGTGTGTAAGAAGTAATTGCGTACGAATGGATTTCTT	Smp_159270	cln3/battenin, putative	Smp_scaff000225	127753	147733	Q2_P22121,Q2_P33993,Q2_P14118,Q2_P10048,Q2_P33623,Q2_P06987,Q2_P29811,Q2_P13750	ATGAAAATCTATCGCAGGTATTTCGGTTTGGGTAATAATTTCTCATATGTGATTATGCTAAGTGCAGCTGTGGATATTATACGAAAACACCAACATTTTCTTTCTCTTCCTACAAATGTATGTCATAATGGTGACTTAGTTGAGGTTGTAAATGACAGTGAGGTAATCACTCATTCTGATGGGTATATTCAACTGAGAAATGAAGATGACATGGTTTATCATGACAGTTCACAAATTCCGAATAATTCATCTCTACCTGTTCTAAATCAGCAACAACCTACATGGAAAATAAAACTACAGTTGTTGAAGGGAATGATTATTTCATTATTTTGTCTAGTTTCAGTATATTTCTTCGAGTATTTAATTAACCAATCATTGTTTGAATTACTTTACTTTCAA…
Q2_P22802	1	1	P	0.236812	0.070149	P	2.52331	0.068632	P	0.568445	0.118728	P		Q2_P22802			C806724.1	Sm_noMatches_Gb_bothSt	none	CCATTACAAGAATTAGCTAGATTAACTGGAGCTGGTTCAAAACGTAATGCTTTATTACGT	Smp_018010	expressed protein	Smp_scaff000034	1037645	1051545	Q2_P01907,Q2_P20852,Q2_P03494,Q2_P21397,Q2_P06805,Q2_P02350,Q2_P22802	ATGCTACAGGAACCCATTCTCCATCTTAGTTCGGAAAAAGAAAACCTTAATTCAGCGTTCCTCCCTAATATTTCTCACTCCAGAAGAAGAATCGATAAGTCTAACACCGAAGATATCAAGGGTCTTTGTAGAGTTTCACAGGAAAGGAAAATGCCGGCTCTTTCTACTACTCCTCGCACTCAGGGTCATTGCAGGTCCGGATCAACTAACACTGATTCTCTGTTTGTCCGTCCGAATTCCCAAGTATCAGCTAAACTGCGAGCAGCTGGCGAGCCTACATTGAAAAAGTCGTCTAGCTACCAAAATATTAAAATTGCCAATAATGGAAAAGGGCAGGCAATGCATTCGTCAAATCTTCAGGTTACTCAGCCAGGTAAACGAAAGAATCTCAACAGTAAA…
Q2_P17521	1	1	P	0.161423	0.034826	P	2.52321	0.0683496	P	0.944551	0.669289	P		Q2_P17521			C919790.1	Sm_noMatches_Gb_bothSt	none	CCTTACATTGTCGTGCATCCTAACTATGTGGAGTAATTTAGAACTTTTTCAAAAAGGTGT
Q2_P29483	1	1	P	1.03352	0.809863	P	2.52298	0.0688759	P	0.734356	0.212388	P		Q2_P29483			C903683.1	Sm_noMatches_Gb_bothSt	none	CACGCCGTTCATCCCGATCAAAACCGAAGAATTTCGATTGTAACGCACCCGACAACGATT	Smp_174220	expressed protein	Smp_scaff000574	128237	141986	Q2_P21493,Q2_P03592,Q2_P09747,Q2_P29483	ATGTATGCCACATCCAAATTAATTATTCCACCCAAACCTGCAAGGGATACACCTTTTATTCCGAAGTTAAGGATTCGCCTGCGCCACTCACCTAGTAGTCGTTGTGGTGGTCGTGACCAGGGTTACAATGTCACACACAATGAATCTCCACATTTAATTGGAAATTTCGGTGATCATGATTCATTTCATACAAACATTGAGTCTTTGGTGGGTGTTTGCTCTTTTTCAATGTTGAGAAATACTGCTCAAAAAGGTCCGCATCCCAACTCTATTACTAAGCTAAGCAAATCACGACAAAGACAGTTGTCTGGGTTTACTCCAGGATGTACGATTAGGAGAGCCACAAGCAAGAGGAAACAGTCATCTGCGTTTGTAGATACACTAGATCTAGAGAATCCT…
Q2_P12040	1	1	P	0.61954	0.130773	P	2.5225	0.0683701	P	1.32398	0.217417	P		Q2_P12040			C907757.1	Sm_Orth_inOther_sp	SJCHGC00820 protein [Schistosoma japonicum] ||heat shock protein 90 [Schistosoma japonicum] ||heat shock protein 82 [Palaeacarus sp. KD-2005] ||heat shock protein 82 [Steganacarus magnus] ||heat shock protein 82 [Steganacarus magnus] ||	GAAAGGAAGATACGAGATATAGTGAAGAAGCATTCCAGTTTTATCAACTATCCTATCAAG	Smp_072330.2	heat shock protein, putative	Smp_scaff000247	539836	541992	Q2_P19435,Q2_P02361,Q2_P13756,Q2_P34237,Q2_P20968,Q2_P38367,Q2_P13634,Q2_P29378,Q2_P09952,Q2_P29441,Q2_P31094,Q2_P36473,Q2_P41519,Q2_P04104,Q2_P11066,Q2_P09539,Q2_P12040	ATGCCGGAATCAATGTGTACTGAACAACAACCTGAGGAGTTTGCCTTCCAGGCTGAGATCGCCCAGCTTATGAGCTTGATTATCAACACATTCTACTCCAACAAAGAAATATTCCTTCGTGAGCTTATATCCAATGCCAGTGATGCTCTGGACAAGTTGAGGTATAAGAGTTTGACTGATCCATCTGTCCTTGATACCGGTGAAGAAATGTATATCAAGCTGATACCTAACAAGGAGGCTGGGACTTTGACTGTTCTGGATACCGGTATTGGCATGACAAAAGCAGATTTGATTAAAAACTTGGGTACAATCGCTTCTTCCGGCACAAAAGCATTTATGGAGGCTCTGGCTGATGGTGTTGATATATCAATGATTGGCCAATTCGGTGTGGGTTTCTAT…
Q2_P28514	1	1	P	0.409473	0.476701	A	2.52182	0.110534	P	0.893379	0.790284	A		Q2_P28514			C902311.1	Sm_noMatches_Gb_bothSt	none	GGTTGTTGTTGGTATTGATGAAGATGATAATGATTGAGAAGAGATAGCCGATGATAATGA	Smp_176770	dock-9, putative	Smp_scaff000625	48616	179614	Q2_P32407,Q2_P26175,Q2_P20487,Q2_P30455,Q2_P27768,Q2_P11867,Q2_P31674,Q2_P07820,Q2_P28514,Q2_P08807,Q2_P27387,Q2_P08879,Q2_P28581,Q2_P09411,Q2_P16722,Q2_P37043,Q2_P04122,Q2_P23545,Q2_P12590	ATGCAATTAAATTTTGATGAACACTTCCTTGTCATACAATCGAACTGTTTTGATTACAGTGATATTGATGAGTTAGGCGGAACATTATCCCAATATTGGTTCTCAATTGATCAGTCATTCTCCAATAAAGACAGTCCCAATCATATTTTAGATTCCAATCATCTATCAACTAACACTGGCTCAAAAATAAGATCAGCTACAGGATTTCAAGTTCGTAGTCGTCGGTCAGCTACAAGTGGCCTAATAAGAACTGGTCAAAGTGTTTCCGAAACAGCTACTTCTAGTTCAGATAACCGGTTTGCAGGAAATTTTCAACCTAGAGATAATTTAAAATTAGAGAGAATCAACTCAGACACCAGTTTAACAAAACGTGGCAGTAAATCAAAGGATCTAGGACAG…
Q2_P38396	1	1	P	0.0597441	0.0819214	A	2.52142	0.0685523	P	0.661278	0.154252	P		Q2_P38396			JAP01756.C	Sm_newGenes_Orth_onlyJapon	SJCHGC07982 protein [Schistosoma japonicum] ||	TCAAGTACGACTGCTTAAACATCCTGGAAAACCATATGGTGTTGGATATTATCAAATTAC	Smp_160630	DNA repair protein rad51 homolog 3, r51h3, putative	Smp_scaff000242	108378	148455	Q2_P33912,Q2_P14033,Q2_P40290,Q2_P38819,Q2_P38396	ATGGAGAGGATTCAGATCATATCTGAGTTTTATGATGGTGAAGAAGTTCTTGTAAGTGATCTGAAAACTGTCGTTAAGGTGTACAAATATCCATTAGAAAAATTGGGTATACTTACGTCAACGGAAATAAATCATCTGTTTTACTCAATAGAAGCTATTATACCAGTTTTTGAAGGGCTAGCAAATAGTCTTTCATCAGAACTGAATAAATATTTCAGCATACCATACATAGGAATGATCTTATATCTGTGGTTAGGTCTTGAAGTAATAACAAAGCCACAACCTGATTACCTTAATTATGGACGTAAATGTTATGCATACCCAACACAGAATTATGTTCAATCTATTTGTGAGAATTACATCGAGATAATGCCTTCATCAATAAAACTTCTCTTGGAT…
Q2_P41464	1	1	P	0.773913	0.264872	P	2.52003	0.0690394	P	1.8488	0.10392	P		Q2_P41464			JAP04012.S	Sm_newGenes_Orth_onlyJapon	SJCHGC01589 protein [Schistosoma japonicum] ||hypothetical protein with PHD domain [Schistosoma japonicum] ||	TCGTTCAAACTTTTCAAGCTTCCGTTTCCCGACGTGGACCAAACGTTTGAGCAAACGGTG	Smp_158650	hypothetical protein	Smp_scaff000217	341645	342081	Q2_P41464,Q2_P41223	ATGGGTTCAGATTTACTTTGTTCGAGCATCAAGTGCCACCGTTTGCTCAAACGTTTGGTCCACGTCGGGAAACGGAAGCTTGAAAAGTTTGAACGACATAGCCCAGGCAAGTTACTTAACCGCCACTTATTGTGTAAGGCTTTAAGTACTTGGAAGGCTATGCGTTCTTTACAGAATCCCCATAATTGTTGGTCTCTTATAGAGCCTTCGTGTTCAATCAGCTCTCAGTGGGATGAAGATTGTGAATTTATCAGTGTTTGTGATTTAACTGTGTCGGACCCTAGTTATTGCGATCTGTTGTCTAACACATCCGTAGACAGTGTTGATAAGGATGTTATATCTAGTGATCATGATTATGCGTCACCCATTTTAGTTATAGGTTCTAATCTATAG
Q2_P26949	1	1	P	0.297861	0.383385	A	2.51973	0.0933281	P	0.60234	0.396467	A		Q2_P26949			C812711.1	Sm_Orth_inOther_sp	putative aurora family kinase [Dictyostelium discoideum] gb|EAL67820.1| putative aurora family kinase [Dictyostelium discoideum] ||aurora/Ipl1p-related kinase [Marthasterias glacialis] ||hypothetical protein LOC445246 [Danio rerio] gb|AAH78304.1| Zgc:100912 [Danio rerio] ||LOC398457 protein [Xenopus laevis] ||LOC398457 protein [Xenopus laevis] ||	GATTAGTAACAAAGGAACTGATGAAACAAGTGCAACGAGAAATAGAAATACAGTCACACT	Smp_162710	aurora kinase-related	Smp_scaff000257	1099846	1112019	Q2_P26949,Q2_P29040	ATGTTGCCTTCACATAGTGATCCAAGTCATCTACTTTGTTCATCTCCATCAAATGTTTATGATACTGGAAATCATGTCTCTAGGTCGTTCGTGAACTCCTCTGCAGATTTCCACAAGAAACGAAAATCCAAGTGGACTATTGATGACTTAGATATTGGAAGGAAACTCGGCGAAGGTCGTTTCGGTTCAGTCCATCTTGCGAGGGAAAAAGCTAGTCGATTTGTCATTGCTCTGAAGATACTTCTGAAGCCTAGATTAGTAACAAAGGAACTGATGAAACAAGTGCAACGAGAAATAGAAATACAGTCACACTTAAAACATCCAAATATTGTTCGTATGTACAGTTATTTTTATGATACAAAGCGTATTTATTTGGTCCTTGAGTATGTACCTAGAGGG…
Q2_P31518	1	1	P	0.611373	0.357349	A	2.51036	0.0796058	P	0.832346	0.516684	P		Q2_P31518			C907131.1	Sm_Orth_inOther_sp	unnamed protein product [Tetraodon nigroviridis] ||PREDICTED: similar to dishevelled 3 dishevelled 3 (homologous to Drosophila dsh) [Gallus gallus] ||dishevelled dsh homolog 3 [Danio rerio] dbj|BAB16716.1| orf [Danio rerio] ||Dishevelled dsh homolog 3 [Danio rerio] ||Dishevelled dsh homolog 3 [Danio rerio] ||	GATCGCCGAGAAGCCCGAAAGTATGCATCTAATCTGCTCAAATTGGGATACATTCGGCAT	Smp_162410	dishevelled, putative	Smp_scaff000256	590399	622438	Q2_P01008,Q2_P31518,Q2_P27783,Q2_P22388	ATGGGTAGAAGCAACAACGAATGCAAAGTCAACTCTTGTACACTTCAGTCACATACGACCGCTGCTCCAGCTGATTCTACTTCTGCAAACCTTGGACATGGAGGAAATATTGGACAAAATTACGATACAGAAACGGAATCTGTACATAGTGCTAACCAAGATCGCATTGCTCCTCTACGGAATTTTCACAATTATAAATCTAGTGGTCGACATCACCATACAACGAGTGGTGGTAGTCATATTACTCAACAGACAACCCATAGTGGTTCACGGCATCGCCACTATCGTCATTTACCTAGTTCGAATACCTACGAGGCTCCTTCAATGATGAGTTCTGATTTAGAATCAACTAGCTTCTTAGACTCGGAAGAAGAATCTAGCAGATTTTCATCAGTCACT…
Q2_P08777	1	1	P	0.924675	0.578973	P	2.5089	0.0688194	P	1.06413	0.646203	P		Q2_P08777			C902266.1	Sm_noMatches_Gb_bothSt	none	CGTCGTTATGCATATTCTTTTCATTGGGATCTATCTAATTTTGCACCGATAACCTCTTAT
Q2_P16136	1	1	P	0.404502	0.0703051	P	2.50643	0.0688487	P	1.23473	0.281395	P		Q2_P16136			C916466.1	Sm_Orth_inOther_sp	DEAD box protein [Homo sapiens] ||MSTP162 [Homo sapiens] ||DEAD (Asp-Glu-Ala-Asp) box polypeptide 47 isoform 1 variant [Homo sapiens] ||hqp0256 protein [Homo sapiens] ||DEAD (Asp-Glu-Ala-Asp) box polypeptide 47 isoform 1 [Homo sapiens] emb|CAB66601.1| hypothetical protein [Homo sapiens] gb|AAH68009.1| DEAD (Asp-Glu-Ala-Asp) box polypeptide 47 isoform 1 [Homo sapiens] sp|Q9H0S4|DDX47_HUMAN Probabl…	GGTAAAGAAGTGGATCCAGAAGAGACAAACAGTGAATCAGAATAGTTTACTATTTTTAGC	Smp_090440	dead box ATP-dependent rna helicase, putative	Smp_scaff000424	299346	305913	Q2_P16136,Q2_P19920,Q2_P05270	ATGTCTTCTAAAAGTTTCAAGGAACTAGGTGTTTGCAATGAAATATGTGATGTTATTTCAACTCTTGGTTGGGTGAAACCGTCTGAAATACAGCTGAAAGCTATTCCGGCTGCTCTTCGTAAAAAAGACATAGTGGGGCTTGCAGAAACTGGATCTGGGAAAACTGCCGCCTTTGCCATACCGATATTGCAAGATCTACTCTCAAAGCCTAGACATAATTTTGCATTGATACTGACTCCAACAAGGGAATTAGCTCTTCAAGTCAAGTGTCTTTTTATGGAACTAGGTGATAAATTTGGTTTGAAGGTGGTGTGTTTGGTAGGTGGCCAACATGTCGAAGATCAAGTTCGTGATTTAAAAAGACTTAAATTCCACGTAATTGTTGGAACACCTGGCCGA…
Q2_P13568	1	1	P	0.34386	0.420652	A	2.50619	0.140359	P	0.488408	0.383033	A		Q2_P13568			C910711.1	Sm_noMatches_Gb_bothSt	none	GGAAGTACTTCATTATGGTTCCTACCTAACTTATTGACTCAGAAACTCCAAGATATCTTT	Smp_030830.2	rna-binding ras-gap sh3 binding protein related	Smp_scaff000067	229084	235399	Q2_P33423,Q2_P13568	ATGGTTTCTGTAATTGAAAGCAACGCCAGCCCAGATTCTGCATTTACAGTTGTACGAATGGAGCCATCAGACATTTTGAGTCTGGCTGGTCAGTTTGTTGTGCAATATTACACCGTCATGAAAAAGTGTCCATCTGGAATTCATCGTTTCTATAAGGATGATTCCTCTATGATACGCGAGGATACCCCAGTATGTGGTCAAAGAATGATTCACGAAAAAATTATGAGTATGAATCTTCAGGACTCACAAATTGCTATCCTGAAGTTAGACGCCTTACGTGCCAATGGGAATAGCGTACTGATTCATGTCGCTGGTGAAATAAGTATAGTCAATGAAGAGTTCAGAAGGTTCACCCAGTGCTTTATCTTGAGGGAACAAGCCCCATGCGACTTTTATGTA…
Q2_P32761	1	1	P	0.66213	0.151133	P	2.50602	0.0688542	P	0.719169	0.187065	P		Q2_P32761			C909567.1	Sm_Schisto_Orth_only	SJCHGC02213 protein [Schistosoma japonicum] ||	TGTGGATGCCAAAGATGTTGCAGATCATGAAGCTAAGAACGGTAATGACGAGCCAGTTGT	Smp_038560.6	Prothymosin alpha-B, putative	Smp_scaff000093	281218	281709	Q2_P32761	ATGGAGTCTGTCGCTGCACACAAAGATGAGGTCACTCACGTTGAGTCGAAAATTGAAGAGTTGAAAAGGAAGTCTGTGGATGCCAAAGATGTTGCAGATCATGAAGCTAAGAACGGTAATGACGAGCCAGTTGTCAAGAAGATAAGGAAAGAGGCCGGTGACACCGATGAAGACGAAAAGGCTCACAGTCCAGAGAGTAGATCGGCGGTGGCTGAGTTGGATGAAGACGGTACCGAAGACGATGCCTCACAAGACACCAAAGGCACTAATGGGACAAGTAAGTGTTGTGTTTGTGTGATCACTTCTTAG
Q2_P23351	1	1	P	0.863062	0.37902	P	2.50463	0.0688952	P	1.47791	0.159166	P		Q2_P23351			C807484.1	Sm_Orth_inOther_sp	putative chaperonin containing t-complex polypeptide 1 CCT delta subunit [Ochlerotatus triseriatus] sp|Q9NB32|TCPD_AEDTR T-complex protein 1 delta subunit (TCP-1-delta) (CCT-delta) ||unnamed protein product [Tetraodon nigroviridis] ||CG5525-PA [Drosophila melanogaster] ref|NP_609579.1| CG5525-PA [Drosophila melanogaster] gb|AAM75077.1| RE61939p [Drosophila melanogaster] ||ENSANGP00000011053 [Anop…	CAATCAGGAACTAAGCAAGTTTGCATGGCTCCTATACTAAAAATGTGAAACTTGTTATTG	Smp_004600	chaperonin containing t-complex protein 1, delta subunit, tcpd, putative	Smp_scaff000006	1513687	1518909	Q2_P32525,Q2_P12098,Q2_P11334,Q2_P23351,Q2_P15088	ATGACCCAGGGTTTTGTTAGTAATGTTCCTAGTGGATCTAACGCTAAAGCCAAGGAAGGTCAGTATGAGGATAAAGGGAAACCTGCTGCCATCAGGTCAAGCAACATAGTTGCTGCAAAAGCTGTCGCCGACGCAATTCGTACTAGCCTGGGACCCAAAGGAATGGATAAGATGATACAAGAGGCGAAAGGTGATGTCACAATCACTAATGATGGAGCCACGATTTTGAAACAAATGAGGCTTCTTCACCCTGCAGCCAAAATGTTGGTAGAATTATCAAAAGCTCAAGACATCGAGGCAGGTGATGGTACCACTTCCGTAGTCGTTCTAGCAGGAAGTCTTCTCGATGCTTGCTCAAAACTTCTAGATAAAGGTATCCACCCAACCTCCATCTCAGAT…
Q2_P29140	1	1	P	0.384145	0.455177	A	2.50318	0.107532	P	0.760836	0.591187	A		Q2_P29140			C903197.1	Sm_noMatches_Gb_bothSt	none	ATCCACACATAGTTATCTGGTCCAGGTTTAAGTGTATTTTTAGAAGCCAGGGGCAGAGCT	Smp_094890	expressed protein	Smp_scaff000572	8687	21553	Q2_P34644,Q2_P14723,Q2_P34044,Q2_P09394,Q2_P01646,Q2_P30140,Q2_P10363,Q2_P20533,Q2_P29140	ATGGATCGATTTGTTCGCAAAATAAATAGCAGCCCTAAGTCTAAACGGAAAACACTCGTACAAACTGAAGACAACTTTGGTGTCCCGTTAAAAGTCCTGCTTGATAGAGATTCTACAAAACCAGTGCCTCGAATAGTTAAAAATATTTGCGATTATTTGCTTCACTATGGGCTCAATTCACAGGGAATTTTTCGCATTAATGGGAGTGCTAAGTTAATTGACGGGTTCAAAACTACATTCCAGATATCGGCAGCCGACGATCTATGTTCATTGGAAAATGTTGATATTTATGCTTTGGCAGGTGTTTTAAAGTTATTTCTTCGTGAACTTCCTGATGGACTTGTTCCGGAAAAACTTGGACTTAAGTGTATAAAGGTTCTAAAGAATCAGGGCTTGACA…
Q2_P23639	1	1	P	0.236984	0.22902	A	2.50305	0.0750643	P	0.667887	0.26918	P		Q2_P23639			C807857.1	Sm_noMatches_Gb_bothSt	none	AAGTTAAGTAAGCAGTTGCGTAGTGCGAAAGACAGTCCGAAACAAACGGAACCTCAAAAT	Smp_072560	expressed protein	Smp_scaff000248	592144	614741	Q2_P11983,Q2_P41553,Q2_P23639,Q2_P04191	ATGGAGCTGTACCAACAGTTCCTTCTGACTGAAGATATTCTCAAGAATATCATAAATGATGCAAAACAAAACATCCAAGCGACATTCAAAGAAATTACTGCTGCTTTGGGAGGCATTGAAACCAGTGTGGATGACGGTGTTTTGAGTGAAGACCTTGAGAAACAGATTGAAAAAACTGAAGACCTCCTGTTAAAGCCAGTGGTTGGTCAAAAGCGAAAAGTGAAAACGAGCATTCACTCCGCAAGATGTGAACACAGTCCTCTAAACCGTTCGAAATTAAACCAGGTAGTGGACTCGCATAAATCGCCGGCTAAGTTGTTAAAGAACTCCAGAAAGTTAAGTAAGCAGTTGCGTAGTGCGAAAGACAGTCCGAAACAAACGGAACCTCAAAATATCTTT…
Q2_P37590	1	1	P	0.491477	0.0918021	P	2.49837	0.0691409	P	1.42244	0.175991	P		Q2_P37590			C918627.1	Sm_Orth_inOther_sp	SJCHGC01453 protein [Schistosoma japonicum] ||unknown [Schistosoma japonicum] ||hypothetical protein DDB0191016 [Dictyostelium discoideum] gb|EAL72543.1| hypothetical protein DDB0191016 [Dictyostelium discoideum] ||GA22068-PA [Drosophila pseudoobscura] ||MGC82641 protein [Xenopus laevis] ||	GCCGTGGTCAATTAGAACGAATTGTTAATCCACGCATGTGTATTGTTAATGGTTTATTTA	Smp_176630	selenocysteine-specific elongation factor, putative	Smp_scaff000623	277377	302570	Q2_P37590,Q2_P39557	ATGCTTAACATTAACGTGGGAGTGCTGGGACACGTCGACTCAGGAAAAACGAGTCTAGCAAAAGTCTTAAGCACTATTGCTAGTACTAGCGCGTTTGATAAAAATCCCCAAAGTAAAAAACGAGGTATCACGCTTGATCTCGGATTTTCTTCTTTTACCGTGGATTCTGCGGGCTACCCTTTCACACCATCAATACGCGAAAACTTCGAAAAAGTTCAGTTTACTCTTGTTGACTGTCCCGGGCATGGGTCACTTATAAAAACGGTTTTGTGTGGATCCCAAATAATCGATATCGTCGTTCTCGTTATCGATGTTACTAAGGGATTTCAAACCCAAACTGCCGAGTGTCTGGTGATTGGTGAGATAGCTTGTGAGAAAATGTTAGTAGTTCTCAATAAA…
Q2_P14033	1	1	P	0.143876	0.257455	A	2.49591	0.0760354	P	0.500092	0.2101	A		Q2_P14033			C911654.1	Sm_noMatches_Gb_bothSt	none	CTGACACCACTTGTACACAGTTATTATCAAAGTGAATCATGCAACGACTTGATTTTAGAT	Smp_160630	DNA repair protein rad51 homolog 3, r51h3, putative	Smp_scaff000242	108378	148455	Q2_P33912,Q2_P14033,Q2_P40290,Q2_P38819,Q2_P38396	ATGGAGAGGATTCAGATCATATCTGAGTTTTATGATGGTGAAGAAGTTCTTGTAAGTGATCTGAAAACTGTCGTTAAGGTGTACAAATATCCATTAGAAAAATTGGGTATACTTACGTCAACGGAAATAAATCATCTGTTTTACTCAATAGAAGCTATTATACCAGTTTTTGAAGGGCTAGCAAATAGTCTTTCATCAGAACTGAATAAATATTTCAGCATACCATACATAGGAATGATCTTATATCTGTGGTTAGGTCTTGAAGTAATAACAAAGCCACAACCTGATTACCTTAATTATGGACGTAAATGTTATGCATACCCAACACAGAATTATGTTCAATCTATTTGTGAGAATTACATCGAGATAATGCCTTCATCAATAAAACTTCTCTTGGAT…
Q2_P40866	1	1	P	0.433544	0.076745	P	2.49351	0.0692472	P	1.18662	0.33631	P		Q2_P40866			JAP00835.C	Sm_newGenes_Orth_onlyJapon	SJCHGC06546 protein [Schistosoma japonicum] ||SJCHGC02127 protein [Schistosoma japonicum] ||SJCHGC02128 protein [Schistosoma japonicum] ||	GAAGCTTTTCATGGAACAACTAATAATCAGTGTTGGAGTATAGATAATACAGAACCGATG	Smp_171080	hypothetical protein	Smp_scaff000420	411620	421226	Q2_P40866	ATGATTCTTAAACATTGTACTCGCATTAATCAAACATTATCACAATGTCGTTATTACCAATGCACACAGTATATTGGCAAAAACCAGATACGGGATCTCGCAACGGAATCATTAAAAAATGTCTTGTCAGATACAGTGATAAATAAGAATTGTACTGATGAAGAAAAAAAATGTTCAGGAAAAAGTTCTGTATATCGTTTTGTACCATCTAAACCAATTTGGAAACGATTCGATGTTGGGGTACAGCATGAATTAGAAGACGTGAATGGTGATTGTGCATCACCTGATAACCAGGATATATTTTGCATTGATCACAGTGCTCTTCCAAAACGAACACATTTGGATATGAATGTAGTTAAACTACTTGAACAGGTGTCGCTAATTAATTTCAAAGAAGAA…
Q2_P11586	1	1	P	0.341944	0.420109	A	2.49205	0.10064	P	1.7472	0.191334	P		Q2_P11586			C906898.1	Sm_Orth_inOther_sp	PREDICTED: similar to chromosome condensation protein G [Rattus norvegicus] ||PREDICTED: similar to chromosome condensation protein G partial [Strongylocentrotus purpuratus] ||PREDICTED: similar to chromosome condensation protein G [Pan troglodytes] ||Chromosome condensation protein G [Homo sapiens] ||unnamed protein product [Homo sapiens] ||	GGCGGGCGGCATTAGCAGCAATGGTTCTGACTACTCGAACATTACCAAGTCTAGTTGAAA	Smp_078920	expressed protein	Smp_scaff000287	73695	108149	Q2_P20491,Q2_P04142,Q2_P23587,Q2_P11586	ATGCCGACTATTCCTAAAGATAGTGAGTCTGAAATCCTCGAAGTTTTCGAGGAATGCCAACTAAACAATTTGTCACACGATCGTTTATGTGTAAAACTGAAAAATATTTATGACAATACACGGTTTACACACTTTGCTGATGATTTCTTTGAGCTTTGCCGTTACAGTTTAGTATCCAGTGAACGATCCTTGTATCGTGAAAGAACAATTGATTTCATCACAAAGTTTGCACTATTTTGTGGAAAATCAGATGATAGTAATCAAGATACACTGAATAACCGTTTATTGTTAAAACTTTTCTTATTTTGTATTAAGTACAACGAATGTCCAAATCCTGCTGTAAGATTTCGATGTATGCAGATTATTCATAAACTATTGGATGGGATTGGAGATAATGGA…
Q2_P02605	1	1	P	0.205183	0.0417218	P	2.49187	0.0692903	P	0.671981	0.156861	P		Q2_P02605			C805239.1	Sm_Schisto_Orth_only	SJCHGC01519 protein [Schistosoma japonicum] ||	TGTATTTCACGGATTACATGGATATAAGCATTCATTCCCAAACGGAACAGCACAACCTCT
Q2_P07525	1	1	P	0.104872	0.0401353	P	2.49081	0.0693492	P	0.787111	0.252507	P		Q2_P07525			C813010.1	Sm_noMatches_Gb_bothSt	none	CCCGGTGCTATCAACGTTACGAAAAAGAACACATAAACATAACGATATTTAATTGACTCT	Smp_151320	TPX2 protein , putative	Smp_scaff000144	872449	875527	Q2_P07525,Q2_P27100	ATGCGTGCCAAAAGGCATCCATCAGTAATGCTTTCTTGTGATTCAGATCATGATTCTAATAAAGAGTCTTTAAGTGATGATTTAAGCCGTGTTAGCAGATTTGGATTATCTGGTCATTCACACATTGGTCGAGAACAGTCAGACGCTGGGTGGTATGGTCCGAGCGTTTTTCTATACTCAAATCCGAAATCACTAAATCCACTAATTTGGGCCTATGTTTCTTTCACACAGAACTGTACTCATCCGAAGCCATTTAGTTTTGAAGATCGTGAATTATCTTTGATAAAACGCAGAAACGAACGTATAGTCCAAGCAGAATTACATGCTAAGTTGCTTGCAAATTCATTCAAAGCTCAACCTATGAGGGTTGGATCACCTGATCGTCTACCTCCACGTGTT…
Q2_P38906	1	1	P	0.124208	0.203887	A	2.48893	0.072268	P	0.828964	0.377234	P		Q2_P38906			JAP06791.S	Sm_newGenes_Orth_onlyJapon	none	GCTTGGATTACATGGTTAAATGGTTGTATAGAATCTTTAAAAGATTGGATGCCAGGACAT	Smp_149490	hypothetical protein	Smp_scaff000129	1818546	1842004	Q2_P38906,Q2_P40436,Q2_P40543,Q2_P31394,Q2_P38975,Q2_P11603	TTCTCCCTACTTTCCACTGTTGAGATTCGTTATCAAGATGACTTATTGGTTGGTTGCGTTTATCCTTCAATGCATGATAAATCTCATCCCACATCTTCTACTTCTTGTTCAAGTGTTTCTATCAATAAAACTGAATTAAATTCTAATCGTTTACCTCTACTTTTATTACATTTACCTCGTTCTACTCCACTAGCTGGAACTGCTGGTCTTGTCGATGCTTTTGTTAGTTTGGAAGCGAAAGTATTAGCTCGTGGTTTTATGACTGTTTTCGAAGAGATTGGTGGAATGGGTGTATGGCAAAGGTATTGGTGTCAGCTACGAGCTGATTATCTACACTTTTGGCGATATCCAGAAGATGAACAACGAGCACGTTCTAACAATGCAGTTAATAATAAACAT…
Q2_P14517	1	1	P	0.602933	0.181322	P	2.48546	0.0710112	P	1.03902	0.787919	P		Q2_P14517			C912624.1	Sm_noMatches_Gb_bothSt	none	GGTATTAAATGTGTTCCCAGTGGTGTTTGCAGTGTTGCTGCTGTTGTTGCTGGTGAAGTA	Smp_133250	discoidin domain receptor, putative	Smp_scaff000038	1786663	1875017	Q2_P14517,Q2_P34426,Q2_P30079,Q2_P13838,Q2_P10301,Q2_P33709	ATGTGGATTAGTTTTAAATTCTTATATACAAAACAACGCTTGACTCTTTACATAAGTAATTTATGCAGATTCCTGTGTATCGTTGCATATTTTTCTGTTGTTCCTAAAGCATATTGTTCACAAGTCCCAAATGGAGTCAAGTCAGTCAATAAAGATTTGGGACCGTTAACTTTGCCACCATCGGCATTTTCCGCAAGTTCCGTGTATCAGAATAAACCGGAATATCAACCACATAAAGCGAATTTTGTAGTGTTTGCTTCGAAAGAAGAAATTTCTGGTGCTTGGTGTCCAGCTAAATTAATTCATAAAGAATTAGATGAATGGCTTCAAATTGATTTTGGTGCATTGAAACTTATTAAAGTTCTCTTCTCTGAAGGTGGGGGTTTGAATCAAAATGCA…
Q2_P08467	1	1	P	1.17798	0.374062	P	2.48491	0.0704643	P	0.532079	0.124202	P		Q2_P08467			C901813.1	Sm_Orth_inOther_sp	SJCHGC02729 protein [Schistosoma japonicum] ||ENSANGP00000011322 [Anopheles gambiae str. PEST] ref|XP_313377.2| ENSANGP00000011322 [Anopheles gambiae str. PEST] ||PREDICTED: similar to LATS homolog 1 [Strongylocentrotus purpuratus] ||PREDICTED: similar to LATS large tumor suppressor homolog 2 isoform 2 [Danio rerio] ||PREDICTED: similar to GA11375-PA [Apis mellifera] ||	GGTCTGTTGGGGTGATTTTATACGAAATGCTTGTTGGACAGCCTCCTTTCCTAGCGCAGA	Smp_171920	serine/threonine protein kinase lats, putative	Smp_scaff000428	286564	299496	Q2_P31802,Q2_P08467,Q2_P34148	ATGCTCGGTTCAGAAAGGCTCTTTTACAAAAGTGTTGGAGCATTTGGCAAAGTATGGCTTGTACGCAAAAAGGATAATAATCAACTATATGCCATGAAGTTATTAAATAAAAGAGATGTTGTAGAACGTCGACAGTTAGCTCATGTACAAGCTGAAAGAGATATTCTAGCTGAGGCAGATAATGAGTGGGTTGTGAAATTATTTTTTTCATTCCAAGATTCACGAGCACTTTATTTAGTTATGGAGTATATTCCTGGTGGTGATATGATGTCATTATTAATTAAGAAAGGTATTTTCGAAGAACCGTTAGCACGGTTTTATATCGCTGAATTGACATTAGCATTGCAGAGTGTTCACGCTATGGGATTCGTGCATCGAGATATCAAACCGGACAACATT…
Q2_P19920	1	1	P	0.409084	0.0818458	P	2.48356	0.069745	P	0.987683	0.922512	P		Q2_P19920			C802761.1	Sm_Orth_inOther_sp	SJCHGC05440 protein [Schistosoma japonicum] ||ATP-dependent RNA helicase putative [Theileria parva] ref|XP_765295.1| ATP-dependent RNA helicase putative [Theileria parva] ||ATP-dependent RNA helicase putative [Theileria annulata] ||Hypothetical protein T26G10.1 [Caenorhabditis elegans] ref|NP_499069.1| T26G10.1 [Caenorhabditis elegans] sp|P34580|YN21_CAEEL Putative ATP-dependent RNA helicase T26G…	CAAATGTTGGAGGATACTTTTGAACAACAGTTGGCTTTTATAATAACAAAGTTGCATCCC	Smp_090440	dead box ATP-dependent rna helicase, putative	Smp_scaff000424	299346	305913	Q2_P16136,Q2_P19920,Q2_P05270	ATGTCTTCTAAAAGTTTCAAGGAACTAGGTGTTTGCAATGAAATATGTGATGTTATTTCAACTCTTGGTTGGGTGAAACCGTCTGAAATACAGCTGAAAGCTATTCCGGCTGCTCTTCGTAAAAAAGACATAGTGGGGCTTGCAGAAACTGGATCTGGGAAAACTGCCGCCTTTGCCATACCGATATTGCAAGATCTACTCTCAAAGCCTAGACATAATTTTGCATTGATACTGACTCCAACAAGGGAATTAGCTCTTCAAGTCAAGTGTCTTTTTATGGAACTAGGTGATAAATTTGGTTTGAAGGTGGTGTGTTTGGTAGGTGGCCAACATGTCGAAGATCAAGTTCGTGATTTAAAAAGACTTAAATTCCACGTAATTGTTGGAACACCTGGCCGA…
Q2_P31034	1	1	P	1.08638	0.672462	P	2.4826	0.0743105	P	1.05832	0.739002	P		Q2_P31034			C906196.1	Sm_noMatches_Gb_bothSt	none	TTGTAGTCGATTAGTAGAAACAGCTCAACGCATGGATCCTGAACAGTATAGACTTGCATG	Smp_160850	Tpr , putative	Smp_scaff000244	248103	284290	Q2_P34234,Q2_P14344,Q2_P02570,Q2_P21639,Q2_P19628,Q2_P04162,Q2_P14309,Q2_P11243,Q2_P31034,Q2_P11143,Q2_P30928,Q2_P34193	ATGGCGGGGTTTGAAAGTCTGTGCAGTTATGGTGGGATTACTGAGGAAGAAATAGGATTAGTTGAACCTGAACTAGTTACCAAACTTAACATTGCATTTGATAACATCTATCACGATGGTGAAGTGGCGAAAGAGGAACTTGCGAAACTTCAAAAAGCTCAAGAAAATAGTGCGTTGCATTTTTCTGAAGAGCAGTACAAACTAAAGTCAGCTTCTGAAGAGTTAGAGAAAAAGCTAAAAGAATGCAACGATGCACTTTACGCCATCGAAGAAAAACTTCATAATGTAAATGCGGAGAAGGAGGACTTTCGTACAAAATTAAGTGACTGTTTGTCCGTTAATAATGAGCTTAACCTCGCTATCCGTGGATTGGAAAACGAGAAAGAAATTTTGTCAGAT…
Q2_P16085	1	1	P	0.565074	0.110347	P	2.48187	0.0695861	P	1.09464	0.531283	P		Q2_P16085			C916370.1	Sm_noMatches_Gb_bothSt	none	CACTTTCGATCCGACTTTTATGTGATTCTTTGGTAATTTTACTCCTATTCATACCTCTGT	Smp_130220	hypothetical protein	Smp_scaff000025	1222836	1224194	Q2_P02141,Q2_P16085,Q2_P36365	ATGCGTGTTGATTTTTTCACCTATTGCTTACGTTATATCTTCACGCGTGATTTTCCAGTGCGCATCACTTTTTGCTTACCTATATTTGTTTCCATATTTAGTGGTTTTTTCGAAGTAAAATTGACAGACGTATCGAATATGCCGAATAGTCTGCTAAAAAGTTCCAGTCGTCTAATGTTATGTTTAGATACAATGTGTCAAACTGTTGGTACAGTAATCATGCCCGCTGTTCCTTGCTTGTTAACTCTTCTCACATACCACTTAGAATGGACTGCGAGCTGGCGACTTGAAAGTAAAAATATGGAGTATTTTGTGCGTCTGCGTTTGGCAGCTCTTTCTTGCTTACTCCATCTTACCACCGCGAGTTTAAAGTTTTCGTACGCATATTTTATAGAAATG…
Q2_P36842	1	1	P	0.897365	0.571029	P	2.48108	0.0719945	P	1.09976	0.554507	P		Q2_P36842			C917291.1	Sm_noMatches_Gb_bothSt	none	AATGGAAATTGCGGTCAACGGAAGATTCTGCTGGACTTCGATTAGTTTCTTCACTTGATT	Smp_132180	expressed protein	Smp_scaff000034	1751251	1762717	Q2_P00045,Q2_P18012,Q2_P14016,Q2_P06539,Q2_P16549,Q2_P36842,Q2_P26122,Q2_P33890	ATGGTTGTTGACATGCAATCCATTCAAACACAAGATGATACAATTCCGCGTACACGAAATGCGTCTCACGGTAATGACAGTAACATTTCAATATTAATCAAGCCTGAGGCTAATGACTCATCGACATCTCATGTACACCTTGATAATGAAACTGTTATCAGTAGCAGTAAAACCGTTAGTTCTATGCTGATTCATGATGGTGATCATACTGATAACTTGTTGAGTCAGAAAACAAGTATTTGCAAAGCCATTTCATCAGTCAGGAATGATATTCAGACTTCACCAAATCCTGCTCCAGGCCCTTCACAGACAGTATGTATATCAAATGTAATTGGTGCTAGTGCTGATTTTATGAATTCTAAGTATAGATCACCAACCACGTCTTACACTCCCTCAGAT…
Q2_P32382	1	1	P	0.901897	0.829954	A	2.48047	0.102816	P	0.492049	0.392446	A		Q2_P32382			C908781.1	Sm_Orth_inOther_sp	PREDICTED: similar to jouberin [Strongylocentrotus purpuratus] ||OTTHUMP00000017264 [Homo sapiens] emb|CAI20386.1| OTTHUMP00000017264 [Homo sapiens] ||OTTHUMP00000017265 [Homo sapiens] emb|CAI20385.1| OTTHUMP00000017265 [Homo sapiens] ||OTTHUMP00000017263 [Homo sapiens] emb|CAI20387.1| OTTHUMP00000017263 [Homo sapiens] emb|CAI20201.1| OTTHUMP00000017263 [Homo sapiens] ||hypothetical protein [Homo…	CGTAGCTGTATTTCACCATGTGGTTCATTCTTATTTTCTGGTTCTGAAGATCAAAATGTT	Smp_076180	ahi-1 wd-40 protein, putative	Smp_scaff000261	625240	644454	Q2_P32382	ATGAGTGGAAATGAACTAAATGAACTACAAAAGTCTTGGACTAGAAAATCTCATCAACCATGTCGTATTCCAAACATACTTGTTGGCTATGGGATAACAACATGTATAAAAACGGATGATAATTTTGAGTTTTCATTAGATATGGGAACAAATAAAAAATATTGCGCATCGACAAAATCTTCTGGAGCTCAATGTTTGGCATTTTCACCAGATGGCAAATGGTTAGCAGTTGGGGTTATACGAAATAAGCTGCTGGATAATACAACTGGAACTCCTACAAAAAGTAAAACAAATAAAATGGATTGTTCTGTTCTAATTTATAAGTTTCCATTCGATAACAAACGTAGCCAGCCAAATTTAGAGTTAGCAGGACATTCAGATATAATCTATTCTGTAGAC…
Q2_P23109	1	1	P	0.950712	0.701452	P	2.47439	0.0698124	P	1.46572	0.162472	P		Q2_P23109			C807144.1	Sm_Orth_inOther_sp	SJCHGC00923 protein [Schistosoma japonicum] ||Ruvbl1 protein [Xenopus laevis] ||PREDICTED: similar to RuvB-like protein 1 [Strongylocentrotus purpuratus] ||RuvB-like 1 [Danio rerio] ||RuvB-like 1 [Danio rerio] gb|AAQ97843.1| RuvB-like 1 [Danio rerio] ||	CTGAACATGAAAATCAGTTTATGCGCTGAATATACGTAATGTTGAAGCGTGTGCATAATT	Smp_064050.2	ruvb-related reptin and pontin	Smp_scaff000194	755688	766142	Q2_P00694,Q2_P19103,Q2_P23109,Q2_P23096,Q2_P03769,Q2_P27843	ATGAAAATAGAAGAGGTTCGCAGCACTTCGAAAACTCAGAGAATAGCAGCCCATACACACGTTAAGGGCCTTGGATTAGATGAAACTGGCACTGCTCTGTCAAATGCATGTGGACTTGTTGGTCAAGAGTGCGCACGTGAAGCCGCTGGTATTGTGGTAGAAATGATTAGATCAAAGAAAATGGCCGGACGTGCAGTTTTAATGGCAGGGCCCCCAGGGACTGGAAAGACTGCAATAGCTTTGGCCATTGCCCAGGATCTTGGTGGAAAAGTTCCATTTTGCCCCATGGTTGGGAGTGAGGTTTACTCCTCCGAAATAAAGAAGACGGAAGTTTTGATGGAGAACTTCAGGAGAGCGATAGGTTTACGCATAAAGGAGATCAAAGAAGTCTATGAAGGA…
Q2_P05695	1	1	P	0.139237	0.0337448	P	2.47399	0.0698309	P	0.941777	0.655487	P		Q2_P05695			C810443.1	Sm_Orth_inOther_sp	Unknown (protein for MGC:97563) [Xenopus tropicalis] ||Mcm5-prov protein [Xenopus laevis] sp|P55862|MCM5_XENLA DNA replication licensing factor MCM5 (CDC46 homolog) (X.CDC46) gb|AAC60224.1| MCM5/CDC46p [Xenopus laevis] ||xCDC46 [Xenopus laevis] ||MGC68977 protein [Xenopus laevis] ||MCM5 minichromosome maintenance deficient 5 [Danio rerio] ref|NP_848523.2| MCM5 minichromosome maintenance deficient…	TGTCACCAAGGTTTTACACTATATGATTCGTCGAGGTGAAGTACAGTATAGAATGCAAAG	Smp_143490	DNA replication licensing factor MCM5, putative	Smp_scaff000096	153553	163350	Q2_P26856,Q2_P05695	ATGTCGGGATTCGATCAGGGTGCTGTCTATTTCTCTGATTCCCTTTTTCAACAAACAAGAGATCAAGACAACTCAGCGAACCTCCAATTTGCAAAGCGAAAGTTCAAGGAGTTTGTTCGCCAGTTCAACGATGGTGGTTTTGATTTTAAATATAGGGACCAAATTAAAAAGAACTATGGGTTGAAAAAATATTTCATCGTTGTCAAACTAAGGGACCTTAATAATTATGATTCTTCTCTGACTCAGGAACTTATTCACCGCCCAAGTGATTATTTACCAGCGTTTGAAGAAGCTGTGACGGAAGTAGCAAACGAGCTTGTTCGTTCAAATGATGAAGAAAGTCATACAGAATCTGCCCAGGTGTTATTCGAGTGGGACAGTAATGCTGTCAGCCTCAGA…
Q2_P18326	1	1	P	0.661954	0.151857	P	2.4698	0.0699725	P	1.36726	0.196664	P		Q2_P18326			C800504.1	Sm_noMatches_Gb_bothSt	none	GCACAATTTGTTATCATGGTAACAAGACCTTCCCTTTCATTGAATAAAGTTACCAGAAGT	Smp_021960	expressed protein	Smp_scaff000042	535446	563573	Q2_P18326,Q2_P29626,Q2_P09886,Q2_P00162	ATGGATCTAACTCTTCCTGAACTTAATCATAACTGCTTCAGTACTCTGGATCATTCTTCTGATAACTCCGGAAACTCTGTATCAATAAATCATAGTTTTGCACTGATTGATTGCAAAAATCCCCAAAATGAGCAGTTGCATGGTGCCATTTCTGTCAGAAGTTGGATTAACTCTGCGAACAATGATTACTTGGAAGAAAACTTGGGTGATTTACGAAAGTGTTTGATGCAGAAAATTCTCGAGTTCAACTGTCATTCTACAAGTCATATACCAACTCCAGCAATTACGAAGTTGTATGAGTCTTTGATATGCTTGTACTTCAAAACCCCAAAACTTTGGTCACATCCATTAAGGTGGATTATAGAAGTATTAATACACGCTGACTCTCTTTATGCCAGT…
Q2_P24945	1	1	P	0.698876	0.173094	P	2.46892	0.0699862	P	0.795995	0.262527	P		Q2_P24945			C809551.1	Sm_Orth_inOther_sp	SJCHGC08484 protein [Schistosoma japonicum] ||PREDICTED: similar to ENSANGP00000017921 [Apis mellifera] ||MGC81316 protein [Xenopus laevis] ||hypothetical protein LOC374986 [Homo sapiens] dbj|BAC03880.1| unnamed protein product [Homo sapiens] emb|CAD97844.1| hypothetical protein [Homo sapiens] ||PREDICTED: similar to CG12125-PA [Canis familiaris] ||	GTCCAACCGATACTATGTCGTAAAGTTGAATAACAAACAGCTGATCATTTTTTAGCAGAA	Smp_049930	expressed protein	Smp_scaff000127	614250	620777	Q2_P34316,Q2_P24945,Q2_P14424	ATGAAAAAAGGGGGTGTTTCACCCTATTTGTTGGACATAATACACTTTCCAGCGCTAAAATGTCTTGTTTCACGAAAAAGCTTGAAGTGTGTACTTTTATCTGCTGCTGTTGGTGGCGCAGTCTTTAGTGCTTTGTACTATTGGCTCAAGTCCAGGAGCTCTTCGAAAGCTTCTAGTCTCCATTCAGAAGTTGTTGGTGATTTGGATGATCTCGATACACTTGTAAATGTTGCCGATTACTACTCTCAAACAAAACTATCAAGTAATCGGAGCGCCAGATCTGTTTTATCTAGAACTTCAAATCTCAGCGAAAATCACCTGACGCTGTCAAGGTCAAGAAAATCTTCACTTCTATGTACAACTAACGATTCCGATGTAGATGGCTCATGTTCGGGATTA…
Q2_P12836	1	1	P	0.211338	0.312188	A	2.46649	0.0847123	P	0.16053	0.271732	A		Q2_P12836			C909378.1	Sm_noMatches_Gb_bothSt	none	GGAGTAGCAGAAGCAAGTCAGAAAGCATTTACGTAGACCTAAAGCAACCAGGCACGCTAA
Q2_P25832	1	1	P	1.41288	0.286967	P	2.46524	0.0824732	P	1.04208	0.848802	P		Q2_P25832			C811125.1	Sm_noMatches_Gb_bothSt	none	TTCTAATGTACAAAATGATCGGACAGATACACCTCAACCTACTACATCAACTCCTCATCA	Smp_163130	transmembrane 9 superfamily protein member, putative	Smp_scaff000261	159235	193806	Q2_P20085,Q2_P14190,Q2_P27190,Q2_P25832,Q2_P36740,Q2_P06297	ATGTTGGCGTTCGGCCTTCTCATTTTCATCTCTTTTGTGTCAACAAATGAAGCAGTAAGTGTTCCTGGAGTAACGCCGAATGAGTTTAATAAGGGGGATTCTATTGAGGTCAAGGCCGTAAAATTGACCAGCTACTTAACTCAACTGCCTTTTGAGTATTATAAACTCCCATTTTGTCGTCCAAAGCAGTTAGTTGAGTACCCACCGGAGAATATAGGTGAGATACTTCGCGGTGATCGTGTCGTCAATACTCCATACTTGATAAAAATGGCTGAAAATACAGCTTGTTCCGAAGTCTGTCCACCTTTCACTATAAGTGGTGCTAATGCCGTCCTCCTGAGGCATTTTATTTTGAACCAGTATTCTGTTCATCTGTCTATCGATAACCTTCCTTGCGGA…
Q2_P04063	1	1	P	1.89045	0.221527	A	2.46239	0.113719	P	0.566049	0.453468	A		Q2_P04063			C807611.1	Sm_Orth_inOther_sp	Hypothetical protein C04F12.8 [Caenorhabditis elegans] ref|NP_492580.1| C04F12.8 [Caenorhabditis elegans] ||Hypothetical protein CBG03773 [Caenorhabditis briggsae] ||MGC84083 protein [Xenopus laevis] ||LOC495963 protein [Xenopus laevis] ||PREDICTED: similar to Dual specificity protein phosphatase 14 (Mitogen-activated protein kinase phosphatase 6) (MAP kinase phosphatase 6) (MKP-6) [Strongylocent…	GGCGGGTCATCGTATTCCGATATGTTTTCTAGAACATCGAATGATTTATTACCAAATAAA	Smp_038530	map kinase phosphatase, putative	Smp_scaff000093	155029	156489	Q2_P33851,Q2_P39341,Q2_P04063,Q2_P41667,Q2_P40560,Q2_P40953	ATGAATCGTTATTCAACAATCTACAGTTCAAGTTATCGTCCTTTTGATGAAAATCGACGAACAAATGCAATTAATAAAGCTACCATTCCCCCTCCGCCTCACTCAACCACAATTTTACCACATCAAAATATGAATGGCACAAGTCTATCATATGTAGGTCAGACGTGGGCTTCCGATCCCACTAATCATTCAACGATTACGACTGGCACAACAACTAATACAAATTACACCCACGCCTCCCCATATATTACTTGCATTAATAATCGTTTAATAAATAACAGTACAACAAATCAGACATCAAATAGTCTAAGTTTACGTCGTAATATGTGGGATGATTGTGAACTACCAATTGGTGATAAGCAAAGATCAAAACCGTTAGAATTTTATAATTCTGATTTA…
Q2_P28924	1	1	P	0.354024	0.271657	A	2.46204	0.0803734	P	0.761767	0.399829	P		Q2_P28924			C902892.1	Sm_Orth_inOther_sp	Minichromosome maintenance deficient 2 mitotin [Mus musculus] dbj|BAC40178.1| unnamed protein product [Mus musculus] sp|P97310|MCM2_MOUSE DNA replication licensing factor MCM2 (Minichromosome maintenance protein 2 homolog) (Nuclear protein BM28) ||minichromosome maintenance protein 2 [Homo sapiens] gb|AAT70723.1| MCM2 minichromosome maintenance deficient 2 mitotin (S. cerevisiae) [Homo sapiens] g…	CTTCGCCATTTTCATCTTAACCAGCTTATCCGAACATGTGGAGTAGTTACAAGCAGTTCC	Smp_079560	DNA replication licensing factor MCM2, putative	Smp_scaff000294	14938	17908	Q2_P21544,Q2_P28924,Q2_P19058	ATGTCGAACTCAGACTTATCAGGTCGCCATGGTGGTGGGCTTTCAGGTGCAGCAAGCCCTGATCCAGAGGAACCCGCTTTTGAGGACGAATCCGCCGCCATACTGGGTGATGATAATCTTGATGAAGAAGAAGAATCTGGAGAGAATTTATTCGGTGACGATATGGAACGTGACTATCGTCCTATCCCGGAGCTCGATGTCTATGAGGCGGAAGGTCTTGCGGACCCCGATGAAGACCTAGAGGAATTATCACCGAATACTCGTGCTGAAGCTGAACGTGAAATGAGACGACGGGACCGTGAGCGTCTGCTTGCTACTGGTGGACTTAGACGTGATCTTATAGCCGATTTATACGGTGAGGAAGAGGAGGAAGAAATAATTCCTGCGCGCCGCAGGCGT…
Q2_P21407	1	1	P	0.9949	0.967721	P	2.45955	0.0703477	P	0.883866	0.434782	P		Q2_P21407			C804805.1	Sm_noMatches_Gb_bothSt	none	CCTGCTGTATACCTTTATACCCGTCACTTATTACAATGTTTCGTATTTAACACTATGATG
Q2_P16026	1	1	P	0.550139	0.105319	P	2.45818	0.0703183	P	1.27666	0.246839	P		Q2_P16026			C916251.1	Sm_noMatches_Gb_bothSt	none	GAGTTTCCCTATTGTGTTTGTTTCTACATTTACCGCTTCAGAATAAATTTTGCTTCAGTG
Q2_P28722	1	1	P	0.897512	0.806087	A	2.45777	0.0987898	P	0.618785	0.422255	A		Q2_P28722			C902603.1	Sm_Orth_inOther_sp	potassium channel ||potassium channel [Panulirus interruptus] ||ENSANGP00000008044 [Anopheles gambiae str. PEST] ref|XP_310869.2| ENSANGP00000008044 [Anopheles gambiae str. PEST] ||potassium channel protein ||voltage-gated K channel [Limulus polyphemus] ||	ATTCTAATGAACTACCAATAATTTCTGCCGTTGATACTCCTCAAGCTACTGGAACACTAT	Smp_129380	voltage-gated potassium channel, putative	Smp_scaff000022	1131239	1139534	Q2_P29761,Q2_P40237,Q2_P38767,Q2_P28722	ATGTGTCGTTGTGTAACAGATCAGGTAAAAACATTTAATTTTGGATGTTCTCATGGACAACTCAAAGTCAGAATGACCGATCAGCGCATTGTGATTAATGTTAGTGGTCTTCGCTTCGAAACTCATACTGACACTCTAAATCGTTTCCCAAATACACTACTTGGATGCCCTTTCCGAAGAAGCCGTTATTATGATTCTCTTAGAAATGAATATTTTTTTGACCGCAATCGTCCAAGTTTTGACGCAATACTCTATTTTTATCAGAGCGGTGGAAGACTTAGAAGACCTGTAAATGTACCAATAGATGTTTTTACGGAGGAAATAAAATTCTATGATCTAGGGGAAGAAATTTTCGAACGTTATCGTGAAGACGAAGGATTTACTAAAGAGGATATCCAT…
Q2_P28890	1	1	P	0.612422	0.260888	P	2.45722	0.0752251	P	1.15693	0.452206	P		Q2_P28890			C902846.1	Sm_noMatches_Gb_bothSt	none	CGAGAACTGAACTCACCACCTTTATACAGTCATAAAGAACCAAAGAAATTTATGAAATCG	Smp_143530	expressed protein	Smp_scaff000096	300958	315936	Q2_P19323,Q2_P00846,Q2_P08902,Q2_P09247,Q2_P28890,Q2_P09160,Q2_P28991,Q2_P28609	ATGCCACCTAAGACACTAAACCCTAATTTCAAATTAAGATATTCTGGTATTCATCATCTCTCACATCAAAACGGACATGAAAGTGGTTTTGAATCGGAACAAAGTCCTCCACTGAAATCATATTATAGTTATTCATGCAATAATACCATTACTGGTTCAGATACCCTCGTGGTTAAAGATGAGCTGAGACTTAGAAAAGATAATAGTCGTTCACTTCCGGATGATTTTAATGAGATTATCGGAAAGTTGGATAATGCATTATTAAATGATGAACTAAAAATATATCCTGAAGTGATAAACATTGATGAAAGTGTTAAATGTTTGTCATCTCAAAGTGATCTATTTTTTAAGAATGAAGATAAGTGTAAGATGAACAAATATGGAAAGAACTTATTCTCT…
Q2_P10601	1	1	P	0.403401	0.471447	A	2.45634	0.109549	P	1.87261	0.165789	P		Q2_P10601			C904909.1	Sm_noMatches_Gb_bothSt	none	TTGTGGTGTATCTACCACCTAAAATAAACAGTTAGGCACAAAATGTCATGGACCTGGATC	Smp_145980.2	sodium/dicarboxylate symporter-related	Smp_scaff000108	394928	410944	Q2_P33533,Q2_P13661,Q2_P19483,Q2_P00949,Q2_P31490,Q2_P11023,Q2_P10601,Q2_P30380,Q2_P11689,Q2_P30815	ATGCTGCAAAACAATCTTGTTCTTCTGTCCACTCTCATAGGAATTGTAGTAGGAATCATCCTGGGTGTTATGCTAAATTTTCTTACCGTCCCAGAACCTGTCTTATTATGGATAGGTCTACCTGGGGAACTTTTTATCAGGTCATTAAATTTGGCTGTTATCCCTCTGATAACCACGAATATAATGTCAATGTCGTCTAAGCTGAAGCCTTCAGTGCAAGGGAAAATGGCGGTGCTTGCTTTGGGATACTGTGTTTCGATGAATATTTGTGGAGCTTTTCTTGGTCTCGGTATTACCGCACTTATCGATCCAGGTGGTAGATACACCACAAGTGTTAAAGAGACGAACAGATTGTCAAAAGGCTCCAGGAAAATCGAAATCTCGGACGTATTTCTAGAC…
Q2_P00838	1	1	P	0.149761	0.0531551	P	2.45447	0.0705595	P	0.766903	0.232213	P		Q2_P00838			C802003.1	Sm_noMatches_Gb_bothSt	none	AACACTCCAAACCACTAGATCGTAATATTTGTTGCTGTTGCTGCTGACTTGACGACGATG	Smp_135280	brefeldin A-inhibited guanine nucleotide- exchange protein, putative	Smp_scaff000048	884389	924596	Q2_P34333,Q2_P14439,Q2_P19306,Q2_P00838,Q2_P03230,Q2_P02409,Q2_P11896,Q2_P02440,Q2_P11240,Q2_P09736,Q2_P09606,Q2_P29349,Q2_P31711,Q2_P34251	ATGCTGGCGATTTCATCCAAAAATCCAAATGATCAAGAACTTCCATTGCAGAACTCAGACTCTTTAAAACAGAATCTACCAAGTACAAATACCGTCTCGAGTTTTCCTACTTCTGAAACTGACAACGCAATTCAGATACCGCAACCCCAGTTTTCAATATCATCACAGGCGTTCAGTATGTTTCTAACCAGGTCTATTGAAAAAATCGCTAGCGAACGCGAAACCCGTAAGTCTCACAATTCAGCTGTAAAAAAGGCATGTGAGGAGGCTCTCGTCTTGTTAAAAGAACAACCACAAGTGTTACTTAGCAGTAAACTCTCGTCAACCAACGAATTTAGCACACATCTTCCACCTCTAAAATCAGACTGTGGTATATTGTTGAGTGATGAAAGACTTCTT…
Q2_P06081	1	1	P	0.54332	0.103365	P	2.4534	0.0704728	P	0.69799	0.172387	P		Q2_P06081			C810864.1	Sm_Orth_inOther_sp	SJCHGC05275 protein [Schistosoma japonicum] ||unnamed protein product [Macaca fascicularis] ||PHD finger protein 7 isoform 1 variant [Homo sapiens] ||PHD finger protein 7 [Mus musculus] dbj|BAB24275.1| unnamed protein product [Mus musculus] sp|Q9DAG9|PHF7_MOUSE PHD finger protein 7 (Protein NYD-SP6) ||PHD finger protein 7 isoform 1 [Homo sapiens] gb|AAH22002.1| PHD finger protein 7 isoform 1 [Hom…	GTTTGTCTCTATTCGCTTAATCTCGGACATTAAAAACTGAAGATTGCATCTGAACATACA
Q2_P22366	1	1	P	1.32932	0.268955	P	2.45001	0.0746969	P	0.870923	0.493626	P		Q2_P22366			C806131.1	Sm_noMatches_Gb_bothSt	none	ACCACCTATTTCAGAATAGACTTGCTATATGTTGAGCTTGTTTCCATCTTCTGTCATACT
Q2_P39175	1	1	P	0.424101	0.120337	P	2.44795	0.071845	P	0.441173	0.10434	P		Q2_P39175			JAP01374.C	Sm_newGenes_Orth_inOther_sp	SJCHGC07999 protein [Schistosoma japonicum] ||polymerase (DNA directed) alpha 2 (70kD subunit) [Bos taurus] gb|AAX46631.1| polymerase (DNA directed) alpha 2 (70kD subunit) [Bos taurus] ||polymerase (DNA-directed) alpha (70kD) [Danio rerio] gb|AAH45928.1| Polymerase (DNA-directed) alpha (70kD) [Danio rerio] ||Pola2 protein [Danio rerio] ||MGC80532 protein [Xenopus laevis] ||	GATCCAGTGTATCCAACTCCACCTATCGACAAGTCGTGGATAGAAAAAACACCACATCTG	Smp_067260	transforming growth factor-beta receptor type I, putative	Smp_scaff000216	131881	147043	Q2_P40105,Q2_P39175	ATGGAACGCTCGAAGAGAGTAGCAAGAATCAATAAAAATATTAATCAAGAGGTTAGGAGCGCACTGTCTAACGCTATGGAGGTTGGTGAGATTGTGGAGGAGTTGCAAGTTTTCGGGCTTGTCGCTGATGATAGAGTCGTTCTTGAGAAATTGAGTTTTTTGGGCGAAAGGTGGGGCTTAAATGCTAGTACTCTCGTGGAAAAATATGTTGCGTTTCAAAGGAATACCGATTTACCTGACCGTATTTCACAAAAAAATGTTGAACTTTTTGATAGAGAGACGTCGGCTAAACTCGATACCTCTAAAAGTCGGACACCCAAATCACATGTTACAAAATCTGCAAAAAGCTTGTTGACAAAAAATATGTTGCAAGAGTTGATGGTTGCGGAAGCCTGTAGC…
Q2_P40215	1	1	P	0.108985	0.113792	A	2.44675	0.071294	P	0.563606	0.122078	P		Q2_P40215			JAP01762.S	Sm_newGenes_Orth_onlyJapon	none	GGGCGTCTGATTATTTCACCTGATGGAGATGAAGCAAAAGAACTAAGGTCAATCACTTAT	Smp_135900	DNA double-strand break repair rad50 ATPase, putative	Smp_scaff000050	713167	742284	Q2_P33352,Q2_P13499,Q2_P22964,Q2_P37632,Q2_P38752,Q2_P31719,Q2_P17260,Q2_P40215	ATGGGTCTGCGCTTGAAGTCCAAATTATTTATGAGTGCAGCATTCAAGCTTCCTAGCACAATGCATTATCATATTGTTGAAATGACTCAACCTCTTATTGAAGATTGCCCCATCTCGATGGCTTCTTTTGAAGCGTTAAGCTTAGATTTAGAAAACCACCCGCTGACACCCATTCACCAGAGCAGGAATATAAAGGCTCCTTTGACTTGTCCTGTCATTTCAAAAGTACCAATGTTACCGTTTGGACACAAAGAATTAAATGTAACTGGTCCTGACCTTACTTTTGATGATACACATTCTGGGAATGAACTTTCTTACAGATGTACTGGTCACTCCTTATACTCATCTCCACAAACCTTTTTTGAATCGCTTCATGTTCGCAAAGGAAAAAGCTGTATC…
Q2_P01008	1	1	P	0.917033	0.650563	P	2.44272	0.0739931	P	0.837564	0.404228	P		Q2_P01008			C802363.1	Sm_Orth_inOther_sp	dishevelled [Lytechinus variegatus] ||dishevelled [Dugesia japonica] ||PREDICTED: similar to dishevelled [Apis mellifera] ||PREDICTED: similar to dishevelled 3 [Strongylocentrotus purpuratus] ||unnamed protein product [Tetraodon nigroviridis] ||	CTGGTCTTACTCCTGGTATGAGCATGGGCACCTTGACATCAGGGCAAACTTCAATGCCAC	Smp_162410	dishevelled, putative	Smp_scaff000256	590399	622438	Q2_P01008,Q2_P31518,Q2_P27783,Q2_P22388	ATGGGTAGAAGCAACAACGAATGCAAAGTCAACTCTTGTACACTTCAGTCACATACGACCGCTGCTCCAGCTGATTCTACTTCTGCAAACCTTGGACATGGAGGAAATATTGGACAAAATTACGATACAGAAACGGAATCTGTACATAGTGCTAACCAAGATCGCATTGCTCCTCTACGGAATTTTCACAATTATAAATCTAGTGGTCGACATCACCATACAACGAGTGGTGGTAGTCATATTACTCAACAGACAACCCATAGTGGTTCACGGCATCGCCACTATCGTCATTTACCTAGTTCGAATACCTACGAGGCTCCTTCAATGATGAGTTCTGATTTAGAATCAACTAGCTTCTTAGACTCGGAAGAAGAATCTAGCAGATTTTCATCAGTCACT…
Q2_P29173	1	1	P	0.910071	0.564722	P	2.44106	0.0719119	P	1.72427	0.118201	P		Q2_P29173			C903246.1	Sm_noMatches_Gb_bothSt	none	TATTTGGGTAAGCGAGTTATATGCAGTACAACGAGATTGTTTGTCATGCTTTCATAAAGT	Smp_078520	MKI67 FHA domain-interacting nucleolar phosphoprotein (Nucleolar protein interacting with the FHA domain of pKI-67) (hNIFK) (Nucleolar phosphoprotein Nopp34), putative	Smp_scaff000280	151432	155980	Q2_P14002,Q2_P33873,Q2_P26756,Q2_P09430,Q2_P07116,Q2_P29173	ATGCTGAAGGTTGAAGCGCGAGGGCCGGACTTTACGTTACTTTATGAAAGCATGACAAACAATCTCGTTGTACTGCATATAACTCGCTTACCCAAATATTTTGGACCATCTGAATTGCGAAAATACATTGAGCAATTTGGAAAAGTTCATGATCTCCATATACCAAAGTCTAGGAAGACTGGTAAGTGGAAAGACAGTGCTTTTGTCCGAATGTCGAATGAAGTCGCTCCTCTCGTATCCTCGACATTAAACAACTTGCTGCAATTCAACAAAATAATAAAGTGTGAAATCTTGCCAGACAATAAAAGACTGTTTCGAACAAGCAAATACCTACGAAGTTCAACTCGTGCATCACATGAAGAAAATCAAACCATGGCGACAATAAAACGTGTTACAGCC…
Q2_P24694	1	1	P	1.86138	0.101551	P	2.43369	0.0711582	P	1.14153	0.412001	P		Q2_P24694			C809221.1	Sm_Orth_inOther_sp	SJCHGC01785 protein [Schistosoma japonicum] ||PREDICTED: similar to CG12279-PA [Canis familiaris] ||PREDICTED: similar to KAT protein partial [Danio rerio] ||LOC500420 protein [Rattus norvegicus] ||PREDICTED: similar to CG12279-PA [Rattus norvegicus] ||	CGCTGTTAAAACTTGTTGTAAGGTAACACCATTTGACTTTGCTTTTGCAGATATGTGTTA
Q2_P32456	1	1	P	0.351223	0.0829401	P	2.431	0.0715947	P	0.829374	0.322465	P		Q2_P32456			C908958.1	Sm_Orth_inOther_sp	PREDICTED: similar to Separin (Separase) (Caspase-like protein ESPL1) (Extra spindle poles-like 1 protein) [Danio rerio] ||PREDICTED: similar to Separin (Separase) (Caspase-like protein ESPL1) (Extra spindle poles-like 1 protein) [Danio rerio] ||PREDICTED: similar to Separin (Separase) (Caspase-like protein ESPL1) (Extra spindle poles-like 1 protein) [Danio rerio] ||PREDICTED: similar to Separin …	ATGATGCGAAACCACGTGAAACTTTAGGACAGTCCATTTTTAACGCAACATCTGCTTGTA	Smp_167810	expressed protein	Smp_scaff000332	654878	681590	Q2_P39766,Q2_P32456	ATGTTTACTATCAGCGACAACTCTGGAAGATTTTTGGATGCTTCTTATGCTTTGACAAACTACTGTCTTTCGAAAATTTTTGCATATGAACAAAATGCTTCAGTTTATGATACCGTGAAGTCGATTCGTGCTGATGTTCTTTCAGTTCTTCAGAACAGTAATGAAATTTTTGAGTCCACACATGAAGCCTGTTTGACAGGTCGACTCCCCACTCCACATGCATATTTCCAGTCGATGGTTGTATCCCTCGGAAGAGCCTATATCGAACACTATTGCAAATGGCCTGCTTTTTCTGCAAACCTGGATCTTATTCGACTGCAGTATAAAGAGTTCTTTGAGGGAAAGTCGTGGGCTGTTGTCTGTGCTCGTGGCTACTTCTACTGGCTGCATCTTCATGCT…
Q2_P24322	1	1	P	0.726183	0.339782	P	2.42991	0.0763932	P	1.00643	0.969494	P		Q2_P24322			C808759.1	Sm_Schisto_Orth_only	SJCHGC06527 protein [Schistosoma japonicum] ||	CCTCTGTTGAAGTATTTGAATTCACAGCAACACAAATGATGGAAAATGATCTAGATCAGT	Smp_132240	expressed protein	Smp_scaff000035	233535	253078	Q2_P16597,Q2_P24322,Q2_P18371,Q2_P36898	ATGGCGAGCTTGTTTCGGAAAGGGACAATTTCCAAGGACCCAAAATTACAGCAGGATTTGGAACGTTTTTATAAGATACGAGCTGCTGCCTGTCGAATTTTGTCGATCGCTCAGAATCCGCTACAACGTCTTGATGCGGCTAAAACACTACTTGTCAGTCATGCACAGCTACTCAGTTGTATGCGATTAGTTCAACGTGAAAAAGTTGAAGATGCCAAGCATGCTAACAAAACGCTTTCCGATACACTACTTAAAGAAGCTTCAATCTTTAATGGGACTATTTTACGAAAATCGTGTTTCGCAAAGCCAGGCTACGCCCAATTGTGCTTATCAGATATTCGTATACCATTGATCTGGCGTAATATAGCCCCAGGGACTAACATGCATTTAACTATGCAA…
Q2_P00100	1	1	P	0.332261	0.0584453	P	2.42768	0.0713139	P	0.843721	0.338348	P		Q2_P00100			C800304.1	Sm_Orth_inOther_sp	SJCHGC09543 protein [Schistosoma japonicum] ||SJCHGC02418 protein [Schistosoma japonicum] ||PREDICTED: hypothetical protein XP_783518 [Strongylocentrotus purpuratus] ||PREDICTED: hypothetical protein XP_575892 [Rattus norvegicus] ||unnamed protein product [Mus musculus] ||	CCTTTAGTAGATGAAATTGTTTCTGAAGCAATGGGTCCAGTTTTACATGAGGAATTCATT	Smp_135270	expressed protein	Smp_scaff000048	820441	851316	Q2_P02094,Q2_P21128,Q2_P32873,Q2_P03434,Q2_P22725,Q2_P14366,Q2_P34258,Q2_P00100,Q2_P12007,Q2_P31831,Q2_P11688,Q2_P31489,Q2_P37738,Q2_P17335,Q2_P21075	ATGATCATGGCATCTGCGAAACAGGATATTGCTACCTATAATGTAACTTGTTTGTTACGTCAGTGGGATTGTGCATCTGAAGAAAAACGTCGTCAGCTTCTTGACGATTTCATTAAACAATACTACAATCGTACTGGACCTGATTTGGAATCCGAATTCGCCCAAATGGCTAGTTTATTTTTGGCTAGAATATGCGTATGGATAAAATTAACTTACATGTCAGGGACTTGTCTAACAGAACAGCTTCAAGCTCTTCATGTATTTTTATCAGCATCAAACAGTTATAATTATTTACTAGAGTTTTTGGAGCATGGTGGTGTATTGTGTTTACAGGAAGTATGCATTTCATCAAGTGCAAAAGAAGTGGATAAACGTTGGGCGCTTAAAGTATTATCTTGC…
Q2_P18935	1	1	P	0.779343	0.307351	P	2.42565	0.0730152	P	0.81928	0.336778	P		Q2_P18935			C801522.1	Sm_Schisto_Orth_only	SJCHGC06179 protein [Schistosoma japonicum] ||	CACTTCAGTTTGACGAATTCACTGTTGAGGAATCACATAATCTTCATTTTGAGCAACAAA	Smp_167880	putative nuclear protein	Smp_scaff000339	15238	24244	Q2_P18935	ATGGATTTTTTCAACCGAACACCTGTCAAAAATGATATCTTGAGTATTATTGGACACCTCAGTTCAAAGAAAAAATATTCACGTCCTCTGTTCACTGGCAACCATCTAATCACAAGTTCTCGTGAAATACGCCCTTCTACACTTCAGTTTGACGAATTCACTGTTGAGGAATCACATAATCTTCATTTTGAGCAACAAAAATCTAATATTGAAAAAAAATCGTCGTTCACTGCAGAAAATATCAGCCCACCTTCTGGTAAAAAGTCACCAGTGCAAGCACTTTTAAAGACTGACTTGCATTGTGATTCAAGTATCCTGGGAAACTCCTACTGTAAAAGTAATAACTTCAATGATTATGGATCTTTAAGCTTCCTCGAACCAAAAACAACTCAGTCAGTT…
Q2_P03056	1	1	P	0.0126926	0.119551	A	2.42472	0.0714616	P	0.752903	0.216584	P		Q2_P03056			C806042.1	Sm_Schisto_Orth_only	SJCHGC06413 protein [Schistosoma japonicum] ||	CGATTGATCAAGAAGGAGTGAATTTCACTACATCTGAAAAACTTGTTTCAATCATTCCTG	Smp_070540	expressed protein	Smp_scaff000240	394829	413844	Q2_P03056,Q2_P37870,Q2_P36942	ATGAATTATCTACATTGTTTATACATTTTATTGTTTATAATTAATTTTCCGTTATTATCAATTGAAAATCCAATCTTAAATGAAACCATAACAACAGAACTAGTTGATAGAGGAACATATTCAACTGAAGATGAGAATTCAAATGTAACTTCAGTTAATCATCGTATAGAAAATTCCACGGAACTTTACAATGTTGAAGATCTTGGTTCAACTGAAAGAGAAGAATGGAATTCCACTGTTACAGGGAACTCGTCTGCATTTGATAGTGTATTCAAAGAAGACGTTTCGATTGATCAAGAAGGAGTGAATTTCACTACATCTGAAAAACTTGTTTCAATCATTCCTGAATATGAAGTTACTTCTATACTTTATGAAGATTGGAATGCTACAACATTTCAA…
Q2_P31739	1	1	P	1.64259	0.195628	P	2.42464	0.0854971	P	1.41589	0.250345	P		Q2_P31739			C907468.1	Sm_noMatches_Gb_bothSt	none	ACACGTTTCAGTTGTTCAAGTTTACCTGTAAAGAAACGCAAGTTGGATTGGAAACAATCA	Smp_138320	expressed protein	Smp_scaff000063	599382	621786	Q2_P21295,Q2_P02254,Q2_P21373,Q2_P02330,Q2_P02204,Q2_P11864,Q2_P29253,Q2_P29182,Q2_P09439,Q2_P11921,Q2_P31739,Q2_P40864,Q2_P09517,Q2_P31672	ATGGCTTCTGTGGGTAGAGGGGATGTGGGCGATATCGACGCACTTCTGAGGGCTGCGGAGATTTTAGAGAAAAAAATGTACTCAAAAGATGGTTATGGCACGGCTGACACACTTCGAAATATTAACGTGGCTCAGTTTCTTGAGTGGTTAAGTACCGGTCACGAAGCTGATAGTAATGTCTCTATGGACTCTAAAATTTCTCCGACAATGCATGTAGAACTCGCGAATCTCATACAAATGTCAGGATGTCAGAAAATCAGTGAATTACAGACAGTATTCGGATCAGCCCGCAAATTATTTACTACCAAATCAACTCCTCTGAGTTATTCAGATGGTGATCCGGTGTTTACATATCATCCTGATGTTTGGAATCAATGTCCTGCATCTCATTTAAGACCA…
Q2_P20647	1	1	P	0.839781	0.330422	P	2.42394	0.0714224	P	1.38729	0.1883	P		Q2_P20647			C803775.1	Sm_Orth_inOther_sp	SJCHGC05645 protein [Schistosoma japonicum] ||SJCHGC05813 protein [Schistosoma japonicum] ||PREDICTED: hypothetical protein XP_623993 partial [Apis mellifera] ||PREDICTED: similar to Ras-GTPase-activating protein binding protein 2 (GAP SH3-domain binding protein 2) (G3BP-2) [Strongylocentrotus purpuratus] ||G3bp-prov protein [Xenopus laevis] ||	CGTGTTTTTCAATATGGCTATTCTCTCACAGGTTCTCGTTAATACATGAGATTGTAAAGT
Q2_P26871	1	1	P	0.0460737	0.0505403	A	2.42342	0.0714818	P	0.625539	0.134393	P		Q2_P26871			C812598.1	Sm_Orth_inOther_sp	polo-like kinase [Schistosoma mansoni] ||Serine/threonine-protein kinase PLK1 (Polo-like kinase 1) (PLK-1) (Plx1) gb|AAC60017.1| Plx1 ||Polo-like kinase 1 [Xenopus tropicalis] ref|NP_998844.1| polo-like kinase 1 [Xenopus tropicalis] sp|P62205|PLK1_XENTR Serine/threonine-protein kinase PLK1 (Polo-like kinase 1) (PLK-1) (Plx1) ||Plk-prov protein [Xenopus laevis] ||polo-like kinase 1 [Danio rerio] g…	GCTGCAGTTGATAAAGCCGTTCAGCCAGATGACTGCTGGCTTGGGTTACTTAAGCACAAA	Smp_009600	polo-like kinase	Smp_scaff000015	1339597	1347991	Q2_P26871	ATGGCTGCGAACGACTCGGCCAAGCCAAAGGATCCTCCTGAAGTTATAGTAGATGTTACAAGAAAACGAGAGTTTCTCCGTGGACGGTTTTTGGGGAAGGGAGGATTCGCAAAATGCTATGAACTTGTTGATAAAAAAACAGGGGAAAAGTACGCCGGTAAAGTTATTAACAAGTCAGCTTTGGTCAAAGAATCCCAAAAAGAAAAAATGCGCCAAGAGATCAGTATTCATCGTTCTCTAAAACATGAAAATGTCGTGAGATTCTATGGAAATTTCGAGGATAGTGAATTCATATACATTTTGCTTGAACTTTGTAACCGCAGATCGCTTTTAGAATTACATAAGCGAAGAAAGTATGTCACTGAACCAGAGGCCAGGTATTTTATGAAACAAATTGTC…
Q2_P32072	1	1	P	0.272102	0.0539133	P	2.4229	0.0715194	P	0.712333	0.183546	P		Q2_P32072			C908162.1	Sm_noMatches_Gb_bothSt	none	CTTTAATCGAACGAAGGCAAAAACGCTAGAAGAAATAGAACAAGCAGAATCTTCAAGAAA	Smp_103810.2	expressed protein	Smp_scaff001973	20996	26206	Q2_P32072,Q2_P12263	ATGGGTGAACGTAAGTCTGATGGTCAATGTGAGTCTAAGAGATCTCGAGTTCATTATACCCGAGAAGAGATCCTGGCAATTAAAGAAAATGCAGTCTCTTCGGCTGAACTTTCGGACGAATTTTCTCGGATAAGTGCTTCTGTTATGCGTCCAACTCGCGGAAGGACTAGACCCAATTCCTTTTCTAAAACTCAGGGAGGCGAGAAGACACGGGATGCTTCCAACATAGTCCTCGGTCCTCAAAAACGTACATGGAACACTGGTTGTCATGTCTCTCAACAGCCTCAAGGTCGTGAATCGTCAGATACAAACAATTCTACTCGGTCTAAATTTAACTCAGAAAACCGGTCTTATGACAAGCAGCATTGTAAAGCGACTAGTGACTACAAAAGAGAGTAC…
Q2_P24958	1	1	P	0.212148	0.31284	A	2.42254	0.0868692	P	0.742051	0.424184	A		Q2_P24958			C809569.1	Sm_noMatches_Gb_bothSt	none	GCTGAAAATATGTTTCCTCTAAATTCCTTAACTCTTCCTCTAGATGCTGCTTGAACTTTT
Q2_P21397	1	1	P	0.19715	0.301017	A	2.42205	0.0849423	P	0.90257	0.687319	P		Q2_P21397			C804790.1	Sm_noMatches_Gb_bothSt	none	GCTCATGAAGAGGCTCACAGTCTTGCCTTTGAGCGCGCGATTTTATTGGAAGCTCTCTCA	Smp_018010	expressed protein	Smp_scaff000034	1037645	1051545	Q2_P01907,Q2_P20852,Q2_P03494,Q2_P21397,Q2_P06805,Q2_P02350,Q2_P22802	ATGCTACAGGAACCCATTCTCCATCTTAGTTCGGAAAAAGAAAACCTTAATTCAGCGTTCCTCCCTAATATTTCTCACTCCAGAAGAAGAATCGATAAGTCTAACACCGAAGATATCAAGGGTCTTTGTAGAGTTTCACAGGAAAGGAAAATGCCGGCTCTTTCTACTACTCCTCGCACTCAGGGTCATTGCAGGTCCGGATCAACTAACACTGATTCTCTGTTTGTCCGTCCGAATTCCCAAGTATCAGCTAAACTGCGAGCAGCTGGCGAGCCTACATTGAAAAAGTCGTCTAGCTACCAAAATATTAAAATTGCCAATAATGGAAAAGGGCAGGCAATGCATTCGTCAAATCTTCAGGTTACTCAGCCAGGTAAACGAAAGAATCTCAACAGTAAA…
Q2_P16087	1	1	P	0.115087	0.0295088	P	2.4204	0.0715401	P	0.819766	0.296163	P		Q2_P16087			C916372.1	Sm_Schisto_Orth_only	SJCHGC05810 protein [Schistosoma japonicum] ||	GTCAGTAAAACCAGTCAAAACTTGGCTTTCTTATTTACCACAAACCACCAGTTATTTTCT	Smp_080730	cdk1, putative	Smp_scaff000306	100300	103238	Q2_P24956,Q2_P16087	ATGTCGACACGCGGTAATTACGCCCTGTCCGACTTTATAAGACTAGAGAAAATCGGCGAAGGCACATACGGAGTCGTGTACAAATGTAAAAACAAAGTCAACGGGAAATTCGCTGCACTCAAAAAGATACGTCTCGAAAATGACGAAGAGGGTGTCCCCTCGACAGCTATTCGGGAAATATCACTTCTAAAAGAATTGCAACATCCTAACATAGTGAATCTCGAGCAGGTGATCATGGAGAACGGAAGACTGTACTTAGTTTTTGAGTACCTAAATTTGGATTTAAAGCGCTATTTGGATGACAGTGGAAGAAAAAACTTGCTCGAACCTGGCATTGTTAAGAGCTTTATGTATCAAATGCTGCAAGGTCTGTTGTTTTGTCACGGTAGGAGAGTTATT…
Q2_P17175	1	1	P	0.560702	0.493998	A	2.41702	0.105581	P	0.72371	0.51448	A		Q2_P17175			C918510.1	Sm_Orth_inOther_sp	SJCHGC07959 protein [Schistosoma japonicum] ||CG7462-PB isoform B [Drosophila melanogaster] ref|NP_729285.2| CG7462-PB isoform B [Drosophila melanogaster] ||PREDICTED: similar to CG7462-PB isoform B [Apis mellifera] ||hypothetical protein [Homo sapiens] ||hypothetical protein [Homo sapiens] ||	GTGCTTTACAAAAACGTATACGTGTTGGTTTACAAGTACATCCAGTTGATCATGAACTTG	Smp_139110	ankyrin 2,3/unc44, putative	Smp_scaff000068	959166	1021923	Q2_P00620,Q2_P30294,Q2_P21445,Q2_P17175,Q2_P26108,Q2_P10513	ATGGCTGCTCAAGAAAATCGTCTTAATGTAGTTGATCTTCTACTTCAACGTGGTGCAAACCAAGCATTAACTACTGAAGATGGTTTTACTCCTTTAGCAATAGCCTTACAACAAGGACATGATCGTGTTGTGGCACATCTTCTAGAAAGAGATTCGCGTAGTCGAGGTGGTTTGCCAGCTCTACATATTGCAGCACGAAAAGATGATGCTAATGCTGTGAGCTTGTTACTGAACAATGCAGAAGTTAATGTGAATCACCAATCTCAACCTGGTTTCACTCCACTACATACTGCTGCTCATTTTGGTAACGTGACCGTAGCACGTGTACTTATTGAACGTGGGGCAGATGTAAACTTCCAAGCCAAGAATAATATCACACCATTACACGTGGCTGCTAAG…
Q2_P19277	1	1	P	1.84768	0.102911	P	2.4118	0.0719254	P	1.71082	0.117207	P		Q2_P19277			C801968.1	Sm_Orth_inOther_sp	SJCHGC06122 protein [Schistosoma japonicum] ||SJCHGC02570 protein [Schistosoma japonicum] ||hugl [Homo sapiens] ||PREDICTED: similar to lethal giant larvae homolog 1 [Pan troglodytes] ||PREDICTED: hypothetical protein XP_579679 [Rattus norvegicus] ||	CGTTGAATTCATCTGCAACACCAGTTAGTGATGTTATAACGGATGATTTTATTGCAACTC
Q2_P12521	1	1	P	0.857494	0.368525	P	2.41148	0.071878	P	0.528629	0.0998198	P		Q2_P12521			C908691.1	Sm_noMatches_Gb_bothSt	none	CCAATGAAAGGCTGTGTGACATCTCAATAAGGCATTTAATCAGTTTTCATTTGTGTCTTA
Q2_P41256	1	1	P	0.529399	0.258446	A	2.41	0.0790238	P	1.72713	0.133998	P		Q2_P41256			JAP08880.C	Sm_newGenes_Orth_inOther_sp	SJCHGC02325 protein [Schistosoma japonicum] ||SJCHGC03097 protein [Schistosoma japonicum] ||Hypothetical protein LOC75425 [Mus musculus] ref|NP_083558.1| hypothetical protein LOC75425 [Mus musculus] ||KIAA0406-like protein [Mus musculus] gb|AAK56095.1| KIAA0406-like protein [Mus musculus] sp|Q91V83|K0406_MOUSE Protein KIAA0406 homolog ||PREDICTED: similar to Protein KIAA0406 isoform 1 [Bos taurus…	CGTATACTTTCTATGAATGTTCTAAGAGAAGGATGTTTGACGTTAGAAAGTGAAACCAGT	Smp_140640	conserved hypothetical protein	Smp_scaff000076	357800	379993	Q2_P41256	ATGGATTATTCGACATCGCTAATACATTTATCAAATGATAGAATATCTACCAATCATTTGTCTAATGTAAGTACATATAAATCATGGCCACCTGTAAATTCTAATGAGAATCCTGCAAAATCTGAAATAAATCAACTTGGAGATGTGAAAATGAATTCAATTACAATCTGTTTATTACTAGAAATGTTTTGTACTGTTTCACAGTTACTAATGTCACTGGAAAAAAATCATACTGATCAACATTTCACTGAATGCTTACGTATTGGTTTACTTCCAACTGTATCATTTGCTTCACGTTCTGATTTAATCGGTCAAACTGCACGAGTTTGTTTAGATCAAGTAGCTAAGAATTGTAAATATTCAAGCGTAAGTGAACTGATTACAGTTAATGCTGACTAC…
Q2_P26856	1	1	P	0.075243	0.162195	A	2.40719	0.0732373	P	1.00459	0.973027	P		Q2_P26856			C812578.1	Sm_Orth_inOther_sp	PREDICTED: similar to ENSANGP00000013133 [Apis mellifera] ||PREDICTED: similar to DNA replication licensing factor MCM5 (CDC46 homolog) (P1-CDC46) isoform 2 [Strongylocentrotus purpuratus] ||PREDICTED: similar to DNA replication licensing factor MCM5 (CDC46 homolog) (P1-CDC46) isoform 1 [Strongylocentrotus purpuratus] ||Unknown (protein for MGC:97563) [Xenopus tropicalis] ||hypothetical protein L…	CGCGCAGGCGCAAACGAACGTTCAAATGCAGGTGTTCGTCAGCCATATATACGTGTTTTA	Smp_143490	DNA replication licensing factor MCM5, putative	Smp_scaff000096	153553	163350	Q2_P26856,Q2_P05695	ATGTCGGGATTCGATCAGGGTGCTGTCTATTTCTCTGATTCCCTTTTTCAACAAACAAGAGATCAAGACAACTCAGCGAACCTCCAATTTGCAAAGCGAAAGTTCAAGGAGTTTGTTCGCCAGTTCAACGATGGTGGTTTTGATTTTAAATATAGGGACCAAATTAAAAAGAACTATGGGTTGAAAAAATATTTCATCGTTGTCAAACTAAGGGACCTTAATAATTATGATTCTTCTCTGACTCAGGAACTTATTCACCGCCCAAGTGATTATTTACCAGCGTTTGAAGAAGCTGTGACGGAAGTAGCAAACGAGCTTGTTCGTTCAAATGATGAAGAAAGTCATACAGAATCTGCCCAGGTGTTATTCGAGTGGGACAGTAATGCTGTCAGCCTCAGA…
Q2_P36288	1	1	P	0.942662	0.790676	P	2.4031	0.0788146	P	1.02228	0.89684	P		Q2_P36288			C916168.1	Sm_noMatches_Gb_singleSt	none	GTCTATGAATTATTACCATACTACTGCTTCTGCTAGTAACTACTACTACTACTAGAATGG
Q2_P26839	1	1	P	1.29441	0.234828	P	2.40305	0.0721219	P	1.06361	0.647487	P		Q2_P26839			C812551.1	Sm_Orth_inOther_sp	U2 small nuclear ribonucleoprotein auxiliary factor large subunit [Alvinella pompejana] ||U2 small nuclear ribonucleoprotein auxiliary factor (U2AF) 2 [Xenopus tropicalis] ref|NP_001001217.1| hypothetical protein LOC407889 [Xenopus tropicalis] ||unnamed protein product [Mus musculus] pir||S22646 splicing factor U2AF homolog - mouse ||splicing factor U2AF [Mus musculus] dbj|BAC37309.1| unnamed pro…	CAGTCCTGACAATTACCACCGCAGGGAGTTTTAAATCTGACTGTTTTAAAATGTATATAT	Smp_019690	splicing factor u2af large subunit, putative	Smp_scaff000037	360875	362440	Q2_P26839	ATGGCAGATTACTACAGCCAAGATTACGGGACGTCAATGGACTACAATAACACGGGAACTGGTTACGGACCTGCTGCTCAGTCTACCACGATGGGTAATGGGGAATATGGGCAGTTTTCATATGACCACATAAGGGATGAGGAAGATTACCAAGCGATTTCTCGCCCCGAAAAGAGAGTATCATCCCCTCAAGCTAAATACGACTCTGGAAACGACGATCGAAATCGGGGTAAAAGACGTGAACGAAGAAAGTCGCGCAGTCGTAGTCGTGATCGTCGACGTCATAGCCGGGATCGACATCGAGACCATAGTAGAGAACGTAAATCTAAGAGACATCATTCACGTCATCGATCAGCTTCAAGTCCTACGTTGGTTTATAAGTATTGGGACGTCCCACCC…
Q2_P01060	1	1	P	0.516995	0.361046	A	2.39916	0.0893635	P	0.739929	0.431345	A		Q2_P01060			C802466.1	Sm_noMatches_Gb_bothSt	none	GTCCTTGACAGTTCCAGTCAAAATCTAACAGGATTCAAAATAGAACATTTTTCCAATGTG	Smp_066410	dihydrolipoamide acetyltransferase component of pyruvate dehydrogenase, putative	Smp_scaff000208	142790	152297	Q2_P01060,Q2_P19687,Q2_P32923,Q2_P23799,Q2_P01483,Q2_P16273,Q2_P36510,Q2_P20334	ATGTCCGCCCGCTTATGTCTCTTAAGATTACAATGTTTGCGACATTTCGTCCATACTTCAAGAAAAATACAATTCCCTGTTCATATCAAAATGCCATCTTTGTCCCCAACCATGTCTGAGGGCTCAATCGTCAACTGGGTTAAGAATGAAGGAGAGGATGTAGCTGCTGGAGATGTCCTCTGTGAAGTTCAGACGGACAAAGCGGTTATTGCATTTGAGTCAGACGAGGAAGGTGTACTTGCCAAAATATTGGCACCCACCGGCTCATCAAATATCAAAGTCGGTAGTTTGATTGCTGTGTTAGCCACTCCAGACGAGCATTGGCAAGAGGTGGCTGCTTCTGCCGCATCACTATCCCAGCCATCTACAGCGGACAGTATTCCAAAGCAGTCAGGAATA…
Q2_P02378	1	1	P	0.978286	0.953527	A	2.39709	0.0976509	P	0.935216	0.819255	A		Q2_P02378			C804831.1	Sm_noMatches_Gb_bothSt	none	CACCTATTCGTTCGAAATCATCAATTACATCCACTAACGAAATGTTGTACAGAAAGAAAC	Smp_145680	expressed protein	Smp_scaff000105	174588	223788	Q2_P19049,Q2_P00647,Q2_P15218,Q2_P35138,Q2_P01930,Q2_P10482,Q2_P21423,Q2_P11802,Q2_P31598,Q2_P26650,Q2_P16919,Q2_P37269,Q2_P02378,Q2_P30261	ATGGCTGTAATAGAAACTTTATTACCTGGAATCCAGTCATTTTTGTCAGTGGATCTAAGCACTATACAATTACCTCCTCATGTAGAGCAAAAACGTCAGAGATTCCTTGAACTTATTGAAGTTCTTAGTTTAGGACCTATACCCCCATTACCGAAAAATAGTCATATTACAACAAATCCTGTTACAATCAACACTGTTCTTGCTGGATGTCATGGTGGTGGTGATATTAATACTACTAATACCGTTACCACTACTAATAATAATTGTAATGTGTCAGTGTTACAAAGGAGACCATTAAGTAGCAGCATTGCACGTTTCTTTTCAAATAAGCGTCATTCTCTTCCTCCTACGATAAGTTGTCCATCACCACCATCTGTTCGCATAGATTCGTTCAAAATA…
Q2_P02397	1	1	P	1.07811	0.71403	P	2.39325	0.0785996	P	1.02402	0.886088	P		Q2_P02397			C804869.1	Sm_noMatches_Gb_bothSt	none	CACCACCACCATTACTTCCGAATCTCGTTATACCTGTTAATGGTAGTGATCCAAACATTT	Smp_152110	expressed protein	Smp_scaff000150	424536	445444	Q2_P02397,Q2_P21451,Q2_P41128,Q2_P11710,Q2_P31505	ATGGGTTTGGCTGATGCAATTGAAAAGCTTAAGAACCTCATCTACTCAAAGCCCTCTAAGAGTCGTTCAGATTTCAGCAGTACCTCCATCAATTCTGCAAGTTATGATCCCACTAGATTTTATTACATGAATTGTGGTGATAATGGGTCGTACGTCGACGTCGAGTGTATCGCTACTGAAGAATTTATTCGCGTTTATGGTGTGAACTTCGACATGAAATGTTCTGATTTCCTCGTTCAACTTTGTTCATTATGCGGCTTAGAAGTAGTGGACTACACTTTCTTAGTTCCTTGCGAGGGTCTATCTGGGGCTTCAGGCATCTGTTGGCTTTCCGCTCCTTCTAGGAGTAAGCTTGGCCATTGGGTTAATTCTGATACAACTCAAACAACACTACCATCT…
Q2_P16112	1	1	P	1.92835	0.096089	P	2.39301	0.0725001	P	0.686871	0.166078	P		Q2_P16112			C916413.1	Sm_noMatches_Gb_bothSt	none	CCAACCTTGTCTTGGGCAATCTTTTTCCAGTTAATATGGTAGGAAATGAATGATCAATTA
Q2_P37041	1	1	P	0.0890068	0.170859	A	2.39215	0.074225	P	1.0605	0.688408	P		Q2_P37041			C917635.1	Sm_Schisto_Orth_only	SJCHGC08171 protein [Schistosoma japonicum] ||	CTCTCTGATAGTGTATTAGACCGTAGTTTACAGGATCTCAAGTACAATCAAATATCCAAA	Smp_028050	expressed protein	Smp_scaff000058	643521	681653	Q2_P13791,Q2_P33662,Q2_P39949,Q2_P37041,Q2_P38641,Q2_P37027	ATGTCGGATGAGTCTTGTACACGTTTGTACAAAGGTGCTGTGACTTCAAAAGTTGGGAATGAAACTGTCTTAGGGACTCCTGTACCTGTTGCACACTCAACCGTTGGCTACGACGAACTTTCCGGCAATCACAAACGTTCTCGTAATCATTTAAATGCTATGCAACAAACGTCTCCGGCTTTTGAGAAACAAACGTATGTTATCAATCCGTTTAGCAGAAATAAAAGTAACGACGTTCCTAATTCTAATAATGAAGAATTAAGTATTCTAAACATCGACACAATAAAGGGGCTCTCTGATAGTGTATTAGACCGTAGTTTACAGGATCTCAAGTACAATCAAATATCCAAAAAACTAAGCTTAGGAAATAGAAATAAACAGATAGATACCTTTAAAGTT…
Q2_P01200	1	1	P	0.419932	0.486895	A	2.39068	0.116443	P	1.25451	0.500545	A		Q2_P01200			C802792.1	Sm_noMatches_Gb_bothSt	none	GTGAACAACAGCTGCAATTCATCAGTTGTTACTATTACTTCAAAGTTATCACTGCTTATC
Q2_P41427	1	1	P	0.87489	0.739671	A	2.38917	0.0958081	P	0.746049	0.479721	A		Q2_P41427			JAP02257.S	Sm_newGenes_Orth_onlyJapon	SJCHGC02079 protein [Schistosoma japonicum] ||	AAGTATGGGACTTTGTTTTGTACGGCGGCAAGTAGCGTTCGGTGATGAGGGCCTAATATC	Smp_168260	expressed protein (possible pseudogene)	Smp_scaff000363	131533	145066	Q2_P03142,Q2_P39535,Q2_P41427,Q2_P40512,Q2_P41432,Q2_P41092	ATGTCACATCACTGCAATTTCATGACACGCCCTCACTCTCGTGTTTTGGCTATCGCGTTCGTTATAGTCATATGTATCCTGTGTTCTACCTACATATATAATAATCATAAAAGGAGCGTGAACACTGTTAAACGTAGAGGTTTTTCTTCTGAACTGCTATACTTCGATATTAGGCCCTCATCACCGAACGCTACTTGCCGCCGTACAAAACAAAGTCCCATACTTGTTGTTGACGAACTAGGATATCTGTGTAATTATTTTAATCTCCTGACAAACAGTTGTTGCCCGTTTCAAAACGTAACACAACGCTTTTTTTGTAATTCATGCAAGTCTAATCACTGCTGTTCTATCTACGAGCATTGTGTTTCTTGCTGCCTGAATCCAATTAACAAATCCCTG…
Q2_P05614	1	1	P	0.938227	0.637961	P	2.38855	0.0726199	P	0.930048	0.599839	P		Q2_P05614			C810354.1	Sm_Schisto_Orth_only	SJCHGC05068 protein [Schistosoma japonicum] ||	CAACTCGCTATACTAGGTATCGCTCTTTTTTATGCCTACAAGATTTAATACGTTTTACAC
Q2_P17561	1	1	P	0.931207	0.607275	P	2.38792	0.0726877	P	1.73223	0.114451	P		Q2_P17561			C919954.1	Sm_Schisto_Orth_only	SJCHGC03324 protein [Schistosoma japonicum] ||	GGAACGTTTAGATAAAGAGTTCCAAATGAAGCAAAAGGCATTAAATGATTTAGCTGCTGA	Smp_103010	expressed protein	Smp_scaff001933	29237	29890	Q2_P17561,Q2_P32290	ATGAATCTGAATAACGCTCATAAAGATATGAATCCGGGAACTGGTGAAGAAATTAAACGTAATGAGTATCGTAAAATGGGCACATATGACTTCGTACGGCGTGATATTGAGAAATATTTCTCACATCCCGAAGAAGCTCTCGTAACTCCTGAATTAGCCCAACCTCAACTGCCCAAACCACCACCTGAATTCGTTCGAAATGTATGGGGTTCTGCCGCTGGAGTGGGCAGTGGGGACTTCCACATTTATAGAGGAATTAGACGAAGAGAATATACTCGTTTAGAAATGATTGAAAAAAATGCAGAAGAGGAACGTTTAGATAAAGAGTTCCAAATGAAGCAAAAGGCATTAAATGATTTAGCTGCTCAAAAAACTGCTAAAAAGCGTGCTAAGCGTCAA…
Q2_P00281	1	1	P	0.380997	0.290186	A	2.3833	0.0857273	P	1.42968	0.237875	P		Q2_P00281			C800886.1	Sm_noMatches_Gb_bothSt	none	GAAAGTATTCAGAATGTACGTAAAGAAAAACAGCGTTGACTTAGACGGTACGGCAAAAAA	Smp_153880	phd finger protein, putative	Smp_scaff000160	375911	397474	Q2_P17892,Q2_P00150,Q2_P19962,Q2_P32249,Q2_P18631,Q2_P25708,Q2_P06058,Q2_P00281,Q2_P12456	ATGATATGTCACGGGCTTCAGGATCAACATTTAATTACAAGTTGTGATACATGTGGAAAGGCATTTCATTTGGCATGTCTTGATCCTCCATTGCTACGTATGCCAAAACGTAGTAAACTTTACGGTTGGCAGTGCTCATTTTGTACGAAGGAGGTTTCTTCAGTCCCGGGAGCTGAGACAATTGATGTAAATGCTCCACGACAACTTCGTCGTTCCAGTGGTATACCATCTGATCGAACAACTTGCGTCAAAACTGAAGATCTCAAACCAGATGTTGATCCAATTTCTCAAGTCTCTGGTTACCCTGTTATTCCTGGTGAAATTAAACCGTCTCCTACTCGCGAACCTGTTTCAAAAACACTTCGGAGAAGTCACCCGCTTGTTAGTTCAGCACCTTCT…
Q2_P05762	1	1	P	1.31519	0.222285	P	2.38295	0.0728133	P	1.5176	0.149433	P		Q2_P05762			C810515.1	Sm_Orth_inOther_sp	SJCHGC04563 protein [Schistosoma japonicum] ||Adaptin small chain (clathrin associated complex) protein 1 [Caenorhabditis elegans] ref|NP_504559.1| AP-2 Small chain (clathrin associated complex) family member (aps-1) [Caenorhabditis elegans] emb|CAE64527.1| Hypothetical protein CBG09266 [Caenorhabditis briggsae] ||CG5864-PA [Drosophila melanogaster] ref|NP_651198.1| CG5864-PA [Drosophila melanoga…	CTTTATTTGGGTCGCCAGATTATTTAGGTCTTACGTTTACCTCCCACCATGACATTGTCA
Q2_P24676	1	1	P	0.386135	0.439688	A	2.3794	0.112535	P	0.865038	0.729282	A		Q2_P24676			C809201.1	Sm_noMatches_Gb_bothSt	none	CGTCTTTTCAGTAAACAAACTATGTCACAATTCATTGTTACTACTGCCACTACTACTACT	Smp_036760	expressed protein	Smp_scaff000085	284229	311355	Q2_P34774,Q2_P14847,Q2_P18763,Q2_P24676,Q2_P32025,Q2_P19464,Q2_P00946,Q2_P12217	ATGCCATCGAAAATCAGGATTGTTTTGGAGGGATACGCGCGGTATCGTGATGGTAAGAAGTGGAAGAAGCGGTACTGCGTGTTATCACTCTCACCAACGACACCCGATGCTTTACATTTATACATCACTAAAAGTTACGACGATTTTGCAGCTTATCGTAATTCAGGTTCAGTGCTTACTGCAATGCTTCCACCTGTTCGCAAATTACATGAATTGCCAATTTCTCCAGAATCCCGGGCTTTACTTAGTGATACTCCCAATATTATACAAAGATCATCTGATCACAATCAAAATACTTTAACTTCTCAATCCTCCACATTAGCTAATTACTGTCCATCGATTACAACTTCTAGTGGTCCACTAATTAATACTGCAGCTCATTCTTATAATACTGCTTCA…
Q2_P06989	1	1	P	1.83346	0.103828	P	2.37923	0.0729442	P	1.05655	0.67916	P		Q2_P06989			C812226.1	Sm_Schisto_Orth_only	SJCHGC06221 protein [Schistosoma japonicum] ||	CCCAGAGACAAAAGTAATCTAAACCGTACATAGTTTCATGCTTTTTGGTTTTTATACGGT
Q2_P18916	1	1	P	0.714289	0.366538	P	2.37644	0.080383	P	1.18409	0.420641	P		Q2_P18916			C801500.1	Sm_noMatches_Gb_bothSt	none	CTTAGATGTTGACAGAAGCAAACTCACAGATTTATTAAGTGATCTTCTTCAAAGAGTGAG	Smp_000600	notchless homolog 1	Smp_scaff000001	2178541	2195686	Q2_P30090,Q2_P10314,Q2_P00547,Q2_P18916,Q2_P06397	ATGCCTATCGATTCTACTGTTAACACCGTCGAAACTAGTGACCAGTCAAAGGAATCTTCGTTTATACAACTAACAGATAGTGATGGCAACGAAGTTGGGACGCCAATATGGATTCCCTTAGATGTTGACAGAAGCAAACTCACAGATTTATTAAGTGATCTTCTTCAAAGAGAAGATGCACATTCTTTGACGTATGACTTTTTTGTGGGCGATGTTCAAATCTTGGATGATTTAAAAACAGCTTTAATTCAAGCACGATCCAAAGGCACTGATCCTTCGTTACCGAAATTTGGATCAACTGGTCTTGAGGCTGTAGTCAAAGTCACATATCAAGCTCAAGCTGTTTTTCGAGTTCGCCCAGTTACTCGTTGTTCAAGTAGTATACCAGGTCATAAGGGT…
Q2_P10970	1	1	P	1.13805	0.433367	P	2.37543	0.0736216	P	1.19646	0.329814	P		Q2_P10970			C905577.1	Sm_Orth_inOther_sp	Smad4 [Schistosoma mansoni] ||CG1775-PB isoform B [Drosophila melanogaster] ref|NP_733438.1| CG1775-PB isoform B [Drosophila melanogaster] ||MEDEA [Drosophila melanogaster] ||Medea [Drosophila melanogaster] ||CG1775-PA isoform A [Drosophila melanogaster] ref|NP_524610.1| CG1775-PA isoform A [Drosophila melanogaster] gb|AAL39641.1| LD22279p [Drosophila melanogaster] gb|AAC38972.1| maternal effect …	AACAAGACTGCGTGTGTATAAATCCTTACCACTATGAAAGAGTTGTCTCTCCTGTTGACT	Smp_033950	Smad4, putative	Smp_scaff000075	1336418	1348078	Q2_P11435,Q2_P31218,Q2_P10970,Q2_P11728	ATGTTGGTGCTTCCGAATCCATATCAGCTCGATTTAAGGGCTGGGCAATGCGCTATGTCATTCAATAGCTCTCAGTTAGATTGTGGTTCTCCCGACGTAGTGACAGTTATAGTTCACAGCCTTATGTGTCATCGACAGAGTGGAGAATCTGAAGAGTTTGCAAGGCGAGCTATTGAGAGTCTTGTGAAAAAGTTGAAAGAAAGGCAAGAAGACTTGGAATCCTTGGTAACTGCCATAACAACAAGTGGCAGCCAACCAAGTAAGTGTGTTACAATACAAAGAACCTTGGATGGACGTATGCAGATCGCTGGGCGGAAATGTCTCCCTCACATAATTTATTCACGTATATGGCGCTGGCCTGATTTGCATCGAAATGAGTTAAGACACTCCAAACACTGC…
Q2_P23495	1	1	P	0.672592	0.175758	P	2.37231	0.0736732	P	1.15806	0.387444	P		Q2_P23495			C807671.1	Sm_Orth_inOther_sp	glutamyl-prolyl-tRNA synthetase [Gallus gallus] emb|CAG32207.1| hypothetical protein [Gallus gallus] ||hypothetical protein [Homo sapiens] ||EPRS protein [Homo sapiens] ||glutamyl-prolyl tRNA synthetase [Homo sapiens] ||proliferation-inducing protein 32 [Homo sapiens] sp|P07814|SYEP_HUMAN Bifunctional aminoacyl-tRNA synthetase [Includes: Glutamyl-tRNA synthetase (Glutamate--tRNA ligase) Prolyl-tR…	GGGTAATCTTCGAATAATGGATATACATAGAAAAGGTCAATTAATAGTATCCATCGACGC	Smp_138930.2	glutamyl-tRNA synthetase, cytoplasmic (glutamate- -tRNA ligase) (glurs), putative	Smp_scaff000067	502237	539248	Q2_P00250,Q2_P32947,Q2_P13100,Q2_P23498,Q2_P23495,Q2_P04097,Q2_P29991	ATGTGTGTGTGTTTAGAAGCTTTCAAAGAATCCCTTAAGTATCATTTACCAGGGTTAAATGAGGATAGTCTCAAGTTGGCACTGAAGGGTATCGCTGGAGAAGATGACCTCCAAACTTATAATTGGGTTAGGTTTGCCACAACCTATCTCCAACCACAGTGTGATTTTGTCTGGGCTGGGAAGGAGATTGACAAAGCACTTGTTAATTCTACGTATATCAACGGCAGTGAGTTCTCTTTGTCAGATTTGGCTATTTGGACTTTTCTAGAAATCAATCCAGATTGGCACAAACTCAATGAGTCGTACAAAACTGATGGCTCCGTAAAGTCGTTTGTTAATCTTAAACAATACTATGATCGACTTATAACCTTACCATCAGTTCGGAAACTTAAAACAGAA…
Q2_P33479	1	1	P	1.10699	0.706871	P	2.37108	0.0882047	P	1.49567	0.214229	P		Q2_P33479			C910863.1	Sm_Orth_inOther_sp	hypothetical protein [Homo sapiens] ||hypothetical protein [Pongo pygmaeus] ||hypothetical protein [Pongo pygmaeus] ||KIAA1168 protein (Fragment) variant [Homo sapiens] ||p53 inducible protein [Homo sapiens] ||	AAGAAGTAAAACGACTGGCTCATAAGGATCAGAAAAACTTTTTCGTAAACCAGGCCTATC	Smp_150980.1	P53 inducible protein-related	Smp_scaff000142	423296	456750	Q2_P17961,Q2_P33479,Q2_P08616,Q2_P28323,Q2_P29267,Q2_P38635,Q2_P06680,Q2_P26272,Q2_P39264,Q2_P39942	ATGGAAGTCCTCCAACACCTTCGAGGACCTACACCTACTACAGTGAGAGAAGTGAGTGCCTTGTCCCAGCTAAGCCTTGATGAAGATGTTCCATCAATTCAGGGAGCTAACTTCCCAATCTTGTTGCAGTCCAACACTGATACGAATTTTAGTGATATAACCGCATTTAAATCTGCTTTTGCACGTTCAGCTGAAGATGCACGGGTTTACTCACATCTAAATACTCTGCTCGAACAAGGGCAAGAGTACGCGATTATGCTGTACACATGGAGGTCGATATCTAGAGCTCTTCCATTTATTCGATCAAGTGACCAGCCAAATAGAATAAAAATATATGAAAAAACAAAGGAAATATTAGAACCACATTGTCTAAAGCTGAAACAGTTCATGTTCTTTCAA…
Q2_P03035	1	1	P	0.677028	0.312811	P	2.3705	0.0794237	P	0.720219	0.293698	P		Q2_P03035			C805999.1	Sm_noMatches_Gb_bothSt	none	ATGTTGTGGTGGTCATGCTTGTGATTTGGTGATAACTCATCGCGAGTTAATGCGTCATTC	Smp_156350	expressed protein	Smp_scaff000192	477242	501110	Q2_P22261,Q2_P03035,Q2_P33374,Q2_P31546,Q2_P36487,Q2_P10727,Q2_P03795,Q2_P16249,Q2_P30516	ATGTTTTGCAGTCATACTATTCAGAAAAACTTTGTGGAATTAAAGTCGCTTGTGGACTATACAAATCGAAGAGAATTCGGTAGGACTGCATGTCACGAACATCAGAGCGTTTCGGACAAGCTCACGGCACAGCGATCCACTAAGGCTCTAATAGCTGACACACCAGTTAATTGTCGCTCTGTATATCTACTCCGACTCAATTGTTCTGGCCGGCTTGTTGCTGCGGCACATGGAGACCGTTCTGTTTGCGTTTATTGCGCTTCCACTGGTCGACTACTGTTAAGATGTATTGGTCATGAGAGATCTCCTTGGACACTAACTTTTCATCCAACACAACCCTTCTTGCTTGCGAGTGGATGTCTTGGTGGCAATGTACGGCTTTGGAATTTAGAGCACTTG…
Q2_P23776	1	1	P	1.98695	0.0957095	P	2.36965	0.0746905	P	0.801113	0.302361	P		Q2_P23776			C808042.1	Sm_noMatches_Gb_bothSt	none	GTGTTTTGTCCATCGAACAAGCCTATTTGCCTCACTCTATACCATTAATATACTAAACTA
Q2_P05336	1	1	P	1.83173	0.103991	P	2.36792	0.0733446	P	0.983244	0.893183	P		Q2_P05336			C809846.1	Sm_Orth_inOther_sp	unnamed protein product [Tetraodon nigroviridis] ||PREDICTED: similar to protein of bilaterial origin like (5L387) [Mus musculus] ||PREDICTED: similar to F32B6.11 [Canis familiaris] ||	ATTTATGGCCGTACGTCGGCTCAAGTGGCATTTCTCAATCATTTCAAACTATCATTTTTT
Q2_P08902	1	1	P	0.603532	0.539096	A	2.36606	0.117741	P	0.763954	0.587407	A		Q2_P08902			C902453.1	Sm_noMatches_Gb_bothSt	none	GCATCAATCAAACCATTCCCTGTATTGTTCCATAAGAAATCTCCACTTTCAGTCATTTCC	Smp_143530	expressed protein	Smp_scaff000096	300958	315936	Q2_P19323,Q2_P00846,Q2_P08902,Q2_P09247,Q2_P28890,Q2_P09160,Q2_P28991,Q2_P28609	ATGCCACCTAAGACACTAAACCCTAATTTCAAATTAAGATATTCTGGTATTCATCATCTCTCACATCAAAACGGACATGAAAGTGGTTTTGAATCGGAACAAAGTCCTCCACTGAAATCATATTATAGTTATTCATGCAATAATACCATTACTGGTTCAGATACCCTCGTGGTTAAAGATGAGCTGAGACTTAGAAAAGATAATAGTCGTTCACTTCCGGATGATTTTAATGAGATTATCGGAAAGTTGGATAATGCATTATTAAATGATGAACTAAAAATATATCCTGAAGTGATAAACATTGATGAAAGTGTTAAATGTTTGTCATCTCAAAGTGATCTATTTTTTAAGAATGAAGATAAGTGTAAGATGAACAAATATGGAAAGAACTTATTCTCT…
Q2_P17460	1	1	P	0.435888	0.0763331	P	2.36111	0.0735914	P	1.14707	0.400263	P		Q2_P17460			C919432.1	Sm_noMatches_Gb_bothSt	none	GAATGATGAACATGTTGGGGGTGTATTTCGTAGAGTGAAAATATTATCTTCAGATTCTGA	Smp_163340	timeless, putative	Smp_scaff000262	506434	531814	Q2_P15874,Q2_P36143,Q2_P17460,Q2_P32780,Q2_P37915,Q2_P12942	ATGTTGGCCGATCCAACTCTTCGTTATGCGGATATTCAAGCCTGTTGCTCTTGTCTTGGATTTCGTGAGGGTGATACATACAAGATAGATACTGATGCAGAAGTTTCCATTCGCACTTTATTGCGTTACTTACGAAATGAAACTGCTGAATGTGATATACGACGAGAACTTGGTCAACTCCGCATTGTTTCCAGTGATCTCATACCTCTTCTCCGTTGTTGTAGCGGTAATAAAACATTGTTCGAACTGGTCATTCGTCTTCTTATGAATTTGACTCAACCTGCAATTGTATGTTTTCGTCAAGAGGTACCAAAGGATCGTGATCTTTACAGTGCTTATCTCCAGGTTGATGATTTACTGAAGTCATACAAAAAAGACTTTGCAGACGAAGAGTTGTTC…
Q2_P31346	1	1	P	0.316451	0.291545	A	2.35847	0.0877411	P	0.651352	0.327238	A		Q2_P31346			C906826.1	Sm_noMatches_Gb_bothSt	none	AGGATTTAACCGTTTCTTCTTCGGTATTGACGTAGATGACATTTTGCTCTTCGCTTTCGG	Smp_146770	DNA polymerase alpha catalytic subunit, putative	Smp_scaff000116	1963	17354	Q2_P31346,Q2_P11550	ATGGAGGGAGTTAAAAATCCACGGAGAGCTAGTTCGGCTAAAGAGTCCAGATTGGCTCTACTGGCAAAGATGCGTGAGGCAAAAGAGAAAGGAGAACGTCTTCGCATTGAAAAAGATGAGCAACCAGTGTACGAAACTGTTGACGAAGCAGAATATGCTGAGTTGGTTAGAAAACGTCTGGAAGATGACTGGATTGTTGATGACGAAGGTGGCGATTACGCAGAAGATGGCAGGGAAATATTTGACGATAACGATGAAGATGAAGAATCATATGATTCAAAACCGAAAGCGAAGAGCAAAATGTCATCTACGTCAATACCGAAGAAGAAACGGTTAAATCCTGATATCCGAGCTAGTGATTCAGCACCACTGCGTCCTCCTGTCGGGCGTGGTATTCGG…
Q2_P11603	1	1	P	0.0404283	0.161135	A	2.35725	0.0743965	P	0.590123	0.132289	P		Q2_P11603			C906923.1	Sm_noMatches_Gb_bothSt	none	ACTTCTGAATGTAACACTTTGTCGTTCTCTTCATCCTCTGCATCATTTTCATCTGAGGTC	Smp_149490	hypothetical protein	Smp_scaff000129	1818546	1842004	Q2_P38906,Q2_P40436,Q2_P40543,Q2_P31394,Q2_P38975,Q2_P11603	TTCTCCCTACTTTCCACTGTTGAGATTCGTTATCAAGATGACTTATTGGTTGGTTGCGTTTATCCTTCAATGCATGATAAATCTCATCCCACATCTTCTACTTCTTGTTCAAGTGTTTCTATCAATAAAACTGAATTAAATTCTAATCGTTTACCTCTACTTTTATTACATTTACCTCGTTCTACTCCACTAGCTGGAACTGCTGGTCTTGTCGATGCTTTTGTTAGTTTGGAAGCGAAAGTATTAGCTCGTGGTTTTATGACTGTTTTCGAAGAGATTGGTGGAATGGGTGTATGGCAAAGGTATTGGTGTCAGCTACGAGCTGATTATCTACACTTTTGGCGATATCCAGAAGATGAACAACGAGCACGTTCTAACAATGCAGTTAATAATAAACAT…
Q2_P00783	1	1	P	0.0662114	0.0429437	P	2.35507	0.0738481	P	0.779812	0.243876	P		Q2_P00783			C801888.1	Sm_noMatches_Gb_bothSt	none	TGATGTGGATGATAATTATGTAATGAACGATGTGAATGTGTTTTTGCTGCTGCTGCTGCT	Smp_170150	hypothetical protein	Smp_scaff000408	164634	200660	Q2_P27770,Q2_P08636,Q2_P00783,Q2_P17388,Q2_P37805,Q2_P28345	ATGAAATTGAAAAGTCCTTCAACAAGTTACATCTCCACTGATCCAGTAGTTTTAGAGACATTGAAAAAAGCACAAGAATTACAATTGGAAATGAATTCAAAAAAATATACTAGTCATTCGAATAAATTAACCTTTTCAACAAACAAACACTCTAGTAGTATACCACCACCAACAAGAAAATATTCTTTGTCAATACCATCAAAGTTGAGTGATACAACAGGTCAAAATATTTCAAAAAATTTGGATACATCACAAAATTACCAACAAAAAATGAAAGAGAAGAAAAAGTTCTCTTTTCGGAAGTTGATTGGTAAATTTGAAGAATCATCAAAATCACATATAAATGAAATGCTAAACAAATCTCATTCCGATATACAGATTGATTTAAAGAATCAACAA…
Q2_P17524	1	1	P	1.59979	0.13383	P	2.35484	0.0739209	P	1.16408	0.371438	P		Q2_P17524			C919808.1	Sm_noMatches_Gb_bothSt	none	GAGTTGTCATCGTTTTTATTACGCTTTATCCCCTGAAGTATTTCAAGTGTACTAAGATCA
Q2_P39701	1	1	P	0.376777	0.405957	A	2.35402	0.105639	P	0.217599	0.318341	A		Q2_P39701			JAP06690.C	Sm_newGenes_Orth_onlyJapon	none	GAGTTGTTGTAACCGGTTTATTAGCAACTTTGAATTCTATAGACTTCTGCTTCATACTGA	Smp_128440	run and fyve domain containing protein, putative	Smp_scaff000019	914162	941609	Q2_P38556,Q2_P39701,Q2_P31492,Q2_P05277,Q2_P11692,Q2_P27802	ATGGAGACTGAGCGTTCAAACCTCTTGTCTATCGTCAAACTTGTTGTACGCGATCTAATTCGGCTTACATTCGATCAACAGCAGGTTTTTCTTGATGAAAACATCTTCTGGGGTGAATCTAGAACTGTTCATGGTGAAGATGTTTCAAATATTGTCTGGCGGTTGCTTTCTGTTGTTGAACACTGTCTCTGTCATGGTTTACGTCGAGAATCCACAACGCCTGATTCTTTTAATGACTTCAATCAAAGAACTTCATCAAAAGAATTAATGAAGAGTGCGACAACTGTCATCCGAAGAGCATGTGACCATGCCGTTTCCACTGCAAATATTTTTATGAAAAACTCGTCACATCCAAATCCTTGGCCCGTTTTATTAGAAGCAGAAAAATTGTCAAAGACC…
Q2_P26919	1	1	P	0.19407	0.050423	P	2.34982	0.0741084	P	0.736567	0.203243	P		Q2_P26919			C812668.1	Sm_Schisto_Orth_only	SJCHGC03650 protein [Schistosoma japonicum] ||	AATGAATTTGAATCGACCAGTTACCTGTATTTTCTTGACAGGGCCTACATTTAAGTCGAA	Smp_152670	expressed protein	Smp_scaff000154	761444	769776	Q2_P26919,Q2_P15987	ATGGCTGAACAACTAAATGTACTAACAGACTCTTCAGTAGTTCCCTGTAAAAAGCGTAAGCAGACTGGAAAACCACAAAATCATGTTAAAAAAACAGAGCAGCTACTAAAAAAGTTAGAAAACCCAAAAAATGCTTATCGCTTGATCACTTGTGAATTCGATGAAAGTATCTTACAAATGTCTGGTTTATTGGCATCTCTGACATCGAAATTAGAAGCTAATTGGCAGTCATCAACCATACAATATTTAACTAACTCAAATGATCCTTTGGAGAAAAGTGTTTCACAACAATTGCCACCTTTAATTCAACCGAAAACTGTTGGATTAAATGGTCTCAATGGTTCTGTTCCTATCTCGTTTTCCTTCACTTGGACACGTTATCAACCAACAATAGACGTA…
Q2_P20997	1	1	P	0.770556	0.232744	P	2.34728	0.0740898	P	0.868771	0.392696	P		Q2_P20997			C804240.1	Sm_Orth_inOther_sp	SJCHGC06209 protein [Schistosoma japonicum] ||COG2110: Predicted phosphatase homologous to the C-terminal domain of histone macroH2A1 [Lactobacillus delbrueckii subsp. bulgaricus ATCC BAA-365] ||Hypothetical protein MGC65960 [Danio rerio] ref|NP_956843.1| hypothetical protein LOC393521 [Danio rerio] ||Appr-1-p processing [Azotobacter vinelandii AvOP] gb|EAM05672.1| Appr-1-p processing [Azotobacte…	GTAGATGGTGCGATACACAGAGCAGCTGGCTCACAATTGTTAGAAGCTTGTCAAAAGCTT	Smp_140900.2	expressed protein	Smp_scaff000077	834712	849361	Q2_P01288,Q2_P20997,Q2_P20080	ATGCTGAAAGGTCTTGCAGATGTCCCGACTTGGTCTTCGGTTGTTAAAGAAACGGGCAATTCGGTGTCGAATTTAGGATCACGTATTAGTTTGTGGCGTGGAGACATAACACATCTCCAAATTGATGCTATTGCAAATGCTGCGAATTCCCAGTTGAGGGGTGGTGGAGGGGTAGATGGTGCGATACACAGAGCAGCTGGCTCACAATTGTTAGAAGCTTGTCAAAAGCTTAGTGGCTGTCCAACTGGGGATGCGAAACTTACTCCAGGTTTCAATTTGCCTTCCAAATACGTAATTCATTGTGTCGGACCTGTCGGACGGAATGATGTAGCTTTGGAATCCACATACCGAAAGGCATTGGAGTTGTGCTCTGAGCACAATATCCAGTCTATTGCATTT…
Q2_P02568	1	1	P	0.530369	0.100702	P	2.34639	0.0741561	P	0.554451	0.10742	P		Q2_P02568			C805161.1	Sm_noMatches_Gb_bothSt	none	CATACGAACTAGATTTCTTCCTACTTTTATCATGTGTGTTTGTACATTTACCATGTTGCG
Q2_P20441	1	1	P	0.484388	0.130151	P	2.3461	0.07542	P	1.27826	0.257212	P		Q2_P20441			C803480.1	Sm_noMatches_Gb_bothSt	none	GGTACTTGTTGTGAATTTTGATGATGTTGTTGCTGTTGCTGCCAATGTGCCATCATTCGG	Smp_136410	cytoplasmic polyadenylation element binding protein (cpeb), putative	Smp_scaff000052	499527	509410	Q2_P32519,Q2_P12703,Q2_P03386,Q2_P22682,Q2_P30564,Q2_P01577,Q2_P01281,Q2_P20071,Q2_P20441	ATGTCAGATGTCGTACGCTCTGATCTGGACCATCTCTCTGATATTGGAATCGGAAGTAACACTACACCTGAAACTTTTGAGAATGCTCGAAAAGATCGTGACTTATCCCGTAATCCCACAAATAGCTCTGGGATAATTTTAACACCAGTGTCCTGTCAGGGGTGTCAAGTATCTACACCTTTGACCGAAGTTAGTGACTCACTGGCTCTTGGATCACAACTGACCAGTTCTTGTGTAACTGGCTCTGATGATCTGAACAAAAATCATTTTCTGTCCTTAATAAAATCAAACTCAGAACATTTGGATAAGATCTCATCTGCGTCAGATGTAGTTGATTTCGGGAAACTCGCTTATGGTCGCCTTGATGGACAGTTGTGCGAATCAGAATATCGAAATAAG…
Q2_P04464	1	1	P	0.645126	0.17139	P	2.34594	0.0749507	P	0.881217	0.444621	P		Q2_P04464			C808302.1	Sm_noMatches_Gb_bothSt	none	GCACGCTTAGCTGAGCAAACTTCGAAGAAAAGTCACTCATTACAGAGGTCTATAGAAAGC	Smp_083340.5	expressed protein	Smp_scaff000328	379472	387129	Q2_P02509,Q2_P23976,Q2_P04464,Q2_P21580	ATGAGTGACTTTTCTTCGAAGTTTGCTCAGCTAAGCGTGCGGTCTGAGAAAAGTGGTCACAACGACTTGTCTAACATTCAGCGTGCAAATGGAGACGAAGACAAGGGTTCTAAGGGTAACCCATGGAAGCCAATAGTCCCTAGTTCTGAAAACAATTCTTTGGAAGCAGACGCTTGGCCTGAACCCTCGGCACCCACTGAACAGAGACGGATTACTCGCATTGCAGAGGAAAAGCCCAAAAGGAAGCTAAAGTGGCATAATTACGAAGTAGATGACACTACTTGTGGTTTTCCTCGAGGGCGTGGCCGTCATACCGTTGGACCATTTGCCGGAGCTAACTACACCAATAATAATGTCAGGCCATTTCGCAGGGGTTATCGAAGTCGCATCTTACCTGAT…
Q2_P07454	1	1	P	0.571005	0.112154	P	2.34525	0.0741632	P	1.1773	0.349226	P		Q2_P07454			C812933.1	Sm_Orth_inOther_sp	cytoplasmic activation- proliferation-associated protein 1 [Gallus gallus] ref|NP_001026536.1| cytoplasmic activation- proliferation-associated protein 1 [Gallus gallus] ||	GTGACTAGCTTTCTCTTAACAACAATCTTATGTTTGAATTTTGGCATGCCAAGTTTACAG
Q2_P31270	1	1	P	0.741368	0.393833	P	2.34455	0.0823293	P	1.18067	0.434052	P		Q2_P31270			C906657.1	Sm_Orth_inOther_sp	Suppressor of clr protein 2 isoform b [Caenorhabditis elegans] ref|NP_741391.2| Suppressor Of Clr family member (soc-2) [Caenorhabditis elegans] ||Suppressor of clr protein 2 isoform a [Caenorhabditis elegans] ref|NP_001021259.1| Suppressor Of Clr family member (soc-2) [Caenorhabditis elegans] gb|AAC39129.1| Ras-binding protein SUR-8 [Caenorhabditis elegans] gb|AAC25697.1| leucine-rich repeat pro…	CCGTTTATCAGAATTACCTACGGAAATCAATAAACTTGTTGCTCTTGAAGTACTACGATT	Smp_132200	shoc2, putative	Smp_scaff000035	58311	91943	Q2_P31278,Q2_P31270,Q2_P40661,Q2_P08506,Q2_P11406,Q2_P28211	ATGACCAGTAACCATAAGTCTTCTGGTGATAACTATATGGATTCAATGTGTATAGGAATCTCAAAAATCTTGCATCAGAGTAATTCTGATGACAATCCTTCATCTGTTGATGAATCACGCCCTTCAGTCTCTAATGATATCGATAGTGACCAATATTTTCAAATTCACGAGGCTTCCCGCAGTACTGGAATGTTAGATATCAACCCGAAATGTATGGTGAAGGATTCTAAACATGGAATTCGTCTTTGTAGCCGAAGACGCGGTTCAGATATCAGTAAAAAGACTGTCTTTGTCCAACCGCATGATGGAAAGTTGTTCAAAGTTGTGTCAAGACACAGTATGAAGAAAGCAAAACCTCCCCAGTATCAGTCATTTGACAAATCTAAAACGACTGTTGCT…
Q2_P17411	1	1	P	0.91263	0.531749	P	2.34302	0.0743347	P	1.35967	0.200402	P		Q2_P17411			C919311.1	Sm_noMatches_Gb_bothSt	none	CGCAAGTGAATACTTCTACTTTTCCTCTTTCTGGTGTTGTACTATTATCAACCATATTGA
Q2_P08667	1	1	P	0.0549948	0.0383908	P	2.34051	0.0743656	P	0.744454	0.208152	P		Q2_P08667			C902113.1	Sm_noMatches_Gb_bothSt	none	CTCTGATACTGTTTTACGTAGATTTTCATCAATACATTTATTCTGCTGCTGCTGTTGATG
Q2_P32067	1	1	P	1.15574	0.384143	P	2.34015	0.0743513	P	1.72423	0.11529	P		Q2_P32067			C908152.1	Sm_Orth_inOther_sp	similar to GenBank Accession Number M94390 HEXBP DNA binding protein in Leishmania major [Schistosoma japonicum] ||hypothetical protein [Neurospora crassa] gb|EAA31369.1| hypothetical protein [Neurospora crassa] ||PREDICTED: similar to CCHC type zinc finger containing protein (15.6 kD) (4C475) [Strongylocentrotus purpuratus] ||vasa homlogue [Platynereis dumerilii] ||universal minicircle sequence …	CGGGACACTTTGCACGAGATTGTACAAATGACGGACAGCGAGGTGATAGTGGCTATAATG	Smp_179300.3	cellular nucleic acid binding protein, putative	Smp_scaff001896	48755	49662	Q2_P12372,Q2_P32054,Q2_P32067,Q2_P14306,Q2_P32549,Q2_P41349,Q2_P12384,Q2_P13020,Q2_P02969,Q2_P29732,Q2_P27811,Q2_P18789	ATGTCGGACGACTGTTTCAAATGTGGACGTCCCGGTCATTATGCTCGCGATTGCCAAGCTGCCCCAAGAGGTGGTGGTAGAGGTGGAGGCGGAGGTTATCGCGGCGGACGAGGCGGCGGTGGTGGAAGAGATCGTGACAATAACGATGGTCGTCGAGACGGCTGTTTCAACTGCGGTGGGCTTGATCATTATGCTCGAGATTGTACCAGTGGTCGTGGACACTATGGTGGTGGTGGTGGAGGTGGTTATGGGGGATACGGTGGTCGCGACAAATGTTTCAACTGTGGTGGGACGGGACACTTTGCACGAGATTGTACAAATGACGGACAGCGAGGTGATAGTGGCTATAATGGTGGAGGCGGTGGTGGTGGTGGTGGGCGTTGTTACAGTTGTGGTGAG…
Q2_P29991	1	1	P	0.950958	0.702903	P	2.33932	0.0743869	P	1.04938	0.71349	P		Q2_P29991			C904353.1	Sm_Orth_inOther_sp	hypothetical protein [Homo sapiens] ||EPRS protein [Homo sapiens] ||proliferation-inducing protein 32 [Homo sapiens] sp|P07814|SYEP_HUMAN Bifunctional aminoacyl-tRNA synthetase [Includes: Glutamyl-tRNA synthetase (Glutamate--tRNA ligase) Prolyl-tRNA synthetase (Proline--tRNA ligase)] emb|CAA38224.1| glutaminyl-tRNA synthetase [Homo sapiens] ||Unknown (protein for IMAGE:6153037) [Homo sapiens] ||P…	CCTTGTGTTTTAATTAACATTCCTGATGGTTCATCCAAAGACGATAATGCTGCTATCAAT	Smp_138930.2	glutamyl-tRNA synthetase, cytoplasmic (glutamate- -tRNA ligase) (glurs), putative	Smp_scaff000067	502237	539248	Q2_P00250,Q2_P32947,Q2_P13100,Q2_P23498,Q2_P23495,Q2_P04097,Q2_P29991	ATGTGTGTGTGTTTAGAAGCTTTCAAAGAATCCCTTAAGTATCATTTACCAGGGTTAAATGAGGATAGTCTCAAGTTGGCACTGAAGGGTATCGCTGGAGAAGATGACCTCCAAACTTATAATTGGGTTAGGTTTGCCACAACCTATCTCCAACCACAGTGTGATTTTGTCTGGGCTGGGAAGGAGATTGACAAAGCACTTGTTAATTCTACGTATATCAACGGCAGTGAGTTCTCTTTGTCAGATTTGGCTATTTGGACTTTTCTAGAAATCAATCCAGATTGGCACAAACTCAATGAGTCGTACAAAACTGATGGCTCCGTAAAGTCGTTTGTTAATCTTAAACAATACTATGATCGACTTATAACCTTACCATCAGTTCGGAAACTTAAAACAGAA…
Q2_P01064	1	1	P	0.138651	0.0331276	P	2.33915	0.0743937	P	0.855081	0.361269	P		Q2_P01064			C802478.1	Sm_Orth_inOther_sp	Mcm6-prov protein [Xenopus laevis] ||zygotic DNA replication factor MCM6b [Xenopus laevis] ||Hypothetical protein MGC75592 [Xenopus tropicalis] ref|NP_989393.1| hypothetical protein LOC395030 [Xenopus tropicalis] ||Unknown (protein for MGC:114804) [Xenopus laevis] ||Unknown (protein for IMAGE:5514563) [Xenopus laevis] ||	TTTTGAAGGCTCGAAACTGGTGCGAGACCTCAGCAACAGATAGTGAGTCTGATCAGACTC	Smp_094140	DNA replication licensing factor MCM6, putative	Smp_scaff000556	5275	19564	Q2_P01064,Q2_P18719,Q2_P00374,Q2_P37990,Q2_P30992,Q2_P23655,Q2_P02967	ATGGATGTTGCTCAAACCCAAGTGCGGACTATACGAGTGGTTGATGTAGTTGCAGATGAGTGTCAGAGGCTTTTCCATCATTTTTTGGAAACATTTAAAGAAAATGATGTTTTGAAATATGTAGAAGCTGCTAATGGACTTAAACAACTTGAGAAAAATACATTATCAGTAACATTTACGGACATAATAGTGTCTGACACGAGGTTATCTGGACTTATTCAGGACGAGTTCTATAGGCTGTATCCTGCACTTTGCGCAGCTACAAAAAATTTCGTAAATGATCACGTACCAGATACACAAAATTCAGGAAGGGACTTCTACGTCAGTTTTACAGATGTTCCTAGCTTACACAGGATGCGAGATCTCACGGCAAGTCAGTTAGGAAGGTTGATCAAAGTA…
Q2_P18789	1	1	P	1.23487	0.281181	P	2.3386	0.074409	P	1.72462	0.115244	P		Q2_P18789			C801336.1	Sm_Orth_inOther_sp	similar to GenBank Accession Number M94390 HEXBP DNA binding protein in Leishmania major [Schistosoma japonicum] ||putative Glycine-rich protein 2 [Oryza sativa (japonica cultivar-group)] ref|XP_506692.1| PREDICTED OSJNBb0088N06.21 gene product [Oryza sativa (japonica cultivar-group)] dbj|BAD07599.1| putative Glycine-rich protein 2 [Oryza sativa (japonica cultivar-group)] dbj|BAD08139.1| putative…	GGGACACTTTGCACGAGATTGTACAAATGACGGACAGCGAGGTGATAGTGGCTATAATGG	Smp_179300.3	cellular nucleic acid binding protein, putative	Smp_scaff001896	48755	49662	Q2_P12372,Q2_P32054,Q2_P32067,Q2_P14306,Q2_P32549,Q2_P41349,Q2_P12384,Q2_P13020,Q2_P02969,Q2_P29732,Q2_P27811,Q2_P18789	ATGTCGGACGACTGTTTCAAATGTGGACGTCCCGGTCATTATGCTCGCGATTGCCAAGCTGCCCCAAGAGGTGGTGGTAGAGGTGGAGGCGGAGGTTATCGCGGCGGACGAGGCGGCGGTGGTGGAAGAGATCGTGACAATAACGATGGTCGTCGAGACGGCTGTTTCAACTGCGGTGGGCTTGATCATTATGCTCGAGATTGTACCAGTGGTCGTGGACACTATGGTGGTGGTGGTGGAGGTGGTTATGGGGGATACGGTGGTCGCGACAAATGTTTCAACTGTGGTGGGACGGGACACTTTGCACGAGATTGTACAAATGACGGACAGCGAGGTGATAGTGGCTATAATGGTGGAGGCGGTGGTGGTGGTGGTGGGCGTTGTTACAGTTGTGGTGAG…
Q2_P17682	1	1	P	1.52769	0.22178	P	2.33665	0.0874066	P	0.316996	0.225439	A		Q2_P17682			C920301.1	Sm_noMatches_Gb_bothSt	none	GAATTTGAATAATTCCTAAATTGACCAGATGATCATTGAAGACAGAACTGACGAAGTGTC
Q2_P09589	1	1	P	0.127305	0.147696	A	2.33644	0.0762411	P	0.629065	0.168037	P		Q2_P09589			C903464.1	Sm_Schisto_Orth_only	SJCHGC07551 protein [Schistosoma japonicum] ||	TCTGAACGTCAGTCGTTCTACATAGTACCAGTACCGGGAGAGTCTCCCTGGGTCAAGGAA	Smp_170990	vinculin, putative	Smp_scaff000419	344992	430733	Q2_P01625,Q2_P13522,Q2_P20603,Q2_P20511,Q2_P09589,Q2_P39201,Q2_P17712,Q2_P38173,Q2_P29523,Q2_P09787,Q2_P40473	ATGTCGTTTCATACGAAATCAATTGAACGCATTCTCAGCCCAGTAGCTCAACAGGTGTTAAAACTAATATTACTGTTTGAGGATGCGGGATCAGGTACAGAGATTCCTGATCTTGATTTTCGCGTAAATGTTGTAAAACTTGCAGTTGAAAACCTTATAAAGGTTGGTCACCAAACAATCGAGGCTAGTGATGACCAGCTGCTGCAGAGAGATATGCCGCCCTCACTCAAACGTGTTGAAGATGCATCTTTTTATCTCCAGGATGCTGTCGTACTGCTGCAAAACGACCCAAGCTCTTCAGAAGCACGAAGAAAATTGATAGAGGGATCTAGAGGTATACTACAGGGAACATCATCTGTTCTTCTTACCTTTGATATGTCTGAAGTACGGAAAATCATC…
Q2_P27105	1	1	P	1.44074	0.373673	A	2.33545	0.110734	P	0.662029	0.465192	A		Q2_P27105			C813048.1	Sm_noMatches_Gb_bothSt	none	GACGCCAACAAACGCCTGGTTCTGAGAGCATTTTCGTCCTCAACTACATTTATATCACCA	Smp_013520	expressed protein	Smp_scaff000022	1711422	1729736	Q2_P20927,Q2_P01966,Q2_P07559,Q2_P27105,Q2_P20937	ATGGCTGTTTCTGTGCCTTGCTTGAAAGTAACAGTAAATGTTGATGGATGTGATGCACCGGCTGAACAAAAAGACCAAACATTGACACCAATTCATTGTTCATGCCAGTCTGAATTTTGTAACTGCGGTTCCACATTAGCGATTACTCAGGCTTCTGCCGCGAAGATTTATCACCATCTAGGTTTTCCAAAAGGAAGGAATGAAATATTAGAACAGGGCTATAGATCAAATGCTCTTCATATTTGGGGTACTCACAATCTTAGTACAGAGGATGTTTTATCTTGGTTATCTGATTACAGTCCAAAATGTATCGAATGGATAAATGATGCATCATGCAATGTCGTATTTGAAGATGAAAATACTGTTCTACGCACTATAGCCGATTTTGCTGAACCATTT…
Q2_P05051	1	1	P	1.06763	0.641296	P	2.32844	0.0751764	P	1.38215	0.192729	P		Q2_P05051			C809220.1	Sm_Orth_inOther_sp	SJCHGC08995 protein [Schistosoma japonicum] ||PREDICTED: similar to ENSANGP00000022032 [Apis mellifera] ||ENSANGP00000022032 [Anopheles gambiae str. PEST] ref|XP_312408.2| ENSANGP00000022032 [Anopheles gambiae str. PEST] ||PREDICTED: similar to ecto ADP-ribosylhydrolase [Strongylocentrotus purpuratus] ||Adprhl2 protein [Mus musculus] ||	CACTGGCTATATGTGGAGCACTTATGCAAGCATATGCTATACAAATGATTTTCTCTTTAA	Smp_147630	ADP-ribosylglycohydrolase, putative	Smp_scaff000121	612487	625858	Q2_P05051,Q2_P01764	ATGGATTACTTGTCTTTCTGCCGTGGTGTATTGATTGGGGGCTTGATGGGAGATTGTTATGGATTCTTGTACGAGGGCAAACCAGCAGTAAAGTTCAGCACTCCTTTGGAACTGCTGCAAAGGTCAATCAATGGCCTTGAAACTAAACAGTTGATGTACAGCGATGATACACAAATGAGTCTTGCGATTCTCCGGTCGTTAAGGGCTAGGAATAGCCTCGATGCAGAACATTTGGCCAAAGAGTTCACTACTGACTACTTTGAAAATGGATCACATAGGTGCTATGGTGGTTCTATTGGACGCACCTTTTACTCACTTAAGATGGTGAACTATAAAGATCCCTATGCTCATGCTGCTGATTTATTTAATGGGACAGGATCATATGGTAACGGTGGAGCT…
Q2_P37307	1	1	P	1.92739	0.133793	P	2.32829	0.0891774	P	1.13361	0.572219	P		Q2_P37307			C918055.1	Sm_Schisto_Orth_only	SJCHGC03790 protein [Schistosoma japonicum] ||	TCACAAGTCTCTTATGAATACATTCTACACTCCAACCATGAAACGTCGAAATAGACTACC	Smp_034660	cytohesin-related guanine nucleotide-exchange protein	Smp_scaff000077	932626	938646	Q2_P23282,Q2_P03926,Q2_P39368,Q2_P09244,Q2_P37307,Q2_P28988	ATGGAATCTTCACCGCCAGTATTATTGAATGCTTTACGGCCACTTAAAACAAACAGACCAAGACCACGGATGAGGTTAACATCTATACGCCAAACACCACAACGTGTTCTAGCTGCTAAACTTGACGTAAATATCAATCAAAACTTAAATCCTGTTATCTGTTCTGAAAATTTAAATCAACCGACACCTCAAGTAGACTATAAATCAGATGTTCCTTCTTCAAAGTTAACACGATTTGTAAAACGATTTAGTATGACTTTTCTTCCCGCTGAACATCCAGTATCCGATATCATGAATAAATCAGAGAAGAAAAATATTAATCCTCAATTTGACTTTAACCAGTGGAAAAGACGGAGGTCTATACTAAATTATAGAGACCGATCACCGTTACATATCGAC…
Q2_P40957	1	1	P	0.0619204	0.0447464	P	2.32587	0.0749321	P	0.665887	0.154105	P		Q2_P40957			JAP02396.C	Sm_newGenes_Orth_onlyJapon	SJCHGC06174 protein [Schistosoma japonicum] ||	CAGAGGATAGAAAGATATCTGATATGGAAGATCCTGCTGCTGATAGATGATTAACATTTA	Smp_088920	death associated protein kinase, putative	Smp_scaff000415	282493	307890	Q2_P40681,Q2_P09319,Q2_P29074,Q2_P29576,Q2_P09841,Q2_P11681,Q2_P40728,Q2_P40281,Q2_P38809,Q2_P38894,Q2_P40419,Q2_P28169,Q2_P40957,Q2_P31481	ATGAAGGTGGATACAAATAAAACAAATGAAAATAAATTTAAACAATGGTTTAATCGTACTTTCAAAATGAGTTTAAAACCACCTATTAGAGATACAAAAAGTGTACCAACTACACCAAGTATCATTGAAGATGAAAATCGTCATATTTTAAATTATACCATAGACTCTAAAGCATTGTCTATGAAAGCTATAGCATTTCGTGATAAACACTGTGGTTTAAATGAAGCGCCAGAATTTATGGGTGTATTACAGTCAGAATATCATATAATGCCGATACAAAATAAAGAGATATCATCTAATCATGGAATGATTTTTGTATTCGAACCAATTTTATTATATTGTTATGTTCAGTCAACTGCACAAGATGTTGTATTTATTTGGCAGAAAGACTCAATTGAA…
Q2_P10814	1	1	P	0.351857	0.231205	A	2.32525	0.0831163	P	1.12249	0.549559	P		Q2_P10814			C905259.1	Sm_Orth_inOther_sp	hypothetical protein DDB0189729 [Dictyostelium discoideum] gb|EAL73468.1| hypothetical protein DDB0189729 [Dictyostelium discoideum] ||hypothetical protein DDB0219375 [Dictyostelium discoideum] gb|EAL63068.1| hypothetical protein DDB0219375 [Dictyostelium discoideum] ||similar to Dictyostelium discoideum (Slime mold). Development protein DG1122 (Fragment) ref|XP_642605.1| development protein [Dic…	CGACATCAACAACGGCAATTAGTAATAATGATGGTGAATCAGATAATAAGACAATTCCTG	Smp_172700	cdk4/6, putative	Smp_scaff000463	9063	19308	Q2_P07612,Q2_P10814	ATGAGCAGCTATGATACATTCCCATTTAAAAGCAATTATCAAGTATCAAATCTACTTGGATCCGGAGCATATGGACGCGTTTTCAAAGGGACATCTTTAAATGGAACGACGGTTGCATTAAAAGAAATACTGATCCCTACTGATGATGAAGGCATTCCACTGAGCACTCTACGTGAACTTAGTGTTCTAAAGAAGGTGCAGTCCTATAATTGCCCTTATCTCGTGCAAATGCTTGACATTTCATTAAAAAAACAAGATACAGGGATATCGATTTACATTGTTTTCGAGTTTGTTGATTGTGATTTAGCTCGTTTCCTTTCTCACCATGTACCTTCGACTGGCCTTCCACCTGAAACCATCAGGAATTTATCTGAACAGTTGCTCCGTGGTACTGATTTC…
Q2_P40889	1	1	P	1.26285	0.409466	P	2.32482	0.08849	P	1.51226	0.201685	P		Q2_P40889			JAP01406.C	Sm_newGenes_Orth_inOther_sp	SJCHGC02919 protein [Schistosoma japonicum] ||SJCHGC06966 protein [Schistosoma japonicum] ||unknown [Schistosoma japonicum] ||G-rich sequence factor 1 (GRSF-1) ||GRSF1 protein [Homo sapiens] ||	ACGGCCATTAGACCCCTGAGGAAAATATATACCACGCTTTCCACCTCTTATCCTGCAATC	Smp_179270.3	heterogeneous nuclear ribonucleoprotein (hnrnp), putative	Smp_scaff001895	62864	68508	Q2_P19077,Q2_P39178,Q2_P40889,Q2_P19080	ATGTGTTTTGTCGTCCGTATTAGAGGTCTTCCGTTCTCAGCGAATGCGGATGATATCATCAGTTTTTTCCACGATTGCAGGATAAGAGGTGGAAAGCGTGGTATATATTTTCCTCAGGGGTCTAATGGCCGTTCTAATGGAGAGGCTTTCATCGAACTGGAAAGTAAAGATGATAAGCAAAAGGCCATGGCACATCATAATCAACATTTGGGCCGCCGTTATATTGAAGTATTTGACTCATGCTCTGAAGATTTGAATAACGCTATGGGATGCAGACCTTATCATTCGTCAAATCGAAGGGAGCATGTTGTTAGGTTACGTGGTCTTCCATACGATACTGAGAAAAAAGAGATATTTGCCTTTTTTAACGGCCTGGAAATAGCTCCCAACGGTATCGGG…
Q2_P02735	1	1	P	0.305093	0.0550778	P	2.32417	0.0749751	P	0.778625	0.242042	P		Q2_P02735			C805445.1	Sm_noMatches_Gb_bothSt	none	GTAGCATACCCGGTATTCACCCATGTATTTTACTGTTCACTTAACCTCTTATTATTTTTC
Q2_P37087	1	1	P	0.106822	0.202133	A	2.32394	0.0784551	P	0.666731	0.206677	P		Q2_P37087			C917706.1	Sm_Orth_inOther_sp	PREDICTED: similar to Ca<2+-dependent activator protein for secretion partial [Strongylocentrotus purpuratus] ||RH14727p [Drosophila melanogaster] ||secretion calcium-dependent activator protein [Drosophila melanogaster] ||CG40477-PA.3 [Drosophila melanogaster] gb|EAL24534.1| CG40477-PA.3 [Drosophila melanogaster] ||CG33653-PC isoform C [Drosophila melanogaster] ||	CAAAGCAAAACAATTGATCGATTCGCTTCGATACCTATACATACACTTGATCATTTGGAA	Smp_137670	calcium-dependent activator protein for secretion, putative	Smp_scaff000060	259658	321727	Q2_P40883,Q2_P27154,Q2_P07617,Q2_P37087	ATGCAAAAGGTGAGCAGCATTCATAAGATTGACCGGGTATCGAAGCCACAAGTTAACAATCTACTGAAATCAGGATCATTACCACCAGATGACAAGATTAATCTAAAGTATAGAACAACTGATCAAAGTTTGCCCACAGGATGGAAACAAGTGCAATATGATCAAATCTCTAATGTTCATAGCCCATTCATCGATGCCCAACGGCCTCCACGTTTAGGAGATTGTGTTGGTAAAGTCACAGAGTCATCAAAGATAGATTTTACACTGAATAGTGGGGCAGCTCATCAAGATACATGTGTGCCTGTTACTACCTCAACGCATTTCAGTGTAAGCTTTGAAAGTCCTTTGGAAGCCTCCTCTTTAGGAGCACGACTTAGTCCTGTTGGTAGTAGTTGTTGG…
Q2_P36920	1	1	P	0.717028	0.560696	A	2.32298	0.105235	P	1.20469	0.528149	P		Q2_P36920			C917417.1	Sm_Schisto_Orth_only	SJCHGC07480 protein [Schistosoma japonicum] ||	GTCCTGCTTACCCATGCTTACTCAGTTTTCTTTAGGAAATAATCCGTGTATCGAATCATT	Smp_141540	thymidine kinase, putative	Smp_scaff000080	384344	431148	Q2_P36149,Q2_P33071,Q2_P36920,Q2_P08178,Q2_P16412,Q2_P36679	ATGGTTGAGGGGAATATAGGCTGTGGAAAGTCAACATTTTTGCGTTACTTTCAGCAGCTATCTCCTAAGAATGAAGTCATGCATGAGCCGCTATATTTATGGAAAGATGCTAGAGGCTATGATCTATTTGAACTTATGTATCACGACCAGCGCCGATGGTCTGTTCCTTTTCAGGCTCAGGTTCTTGTGACATTACTAGACCGTCAGTCAAAACCACCAACTAAACCTGTACGTCTACTAGAAAGGTCAATCCATAGCAGTCGGTACTGTTTTACAGAAAATATGCACAATAACGGGAGTATCTCAGATGCTGACTATGAAGAGCTACTCAAAATTTTCCAATGGATATTGAAGAATAAGAGTGTACCAGTAGATTTAATTGTATATTTACGTGCAAGT…
Q2_P02250	1	1	P	0.133153	0.0335983	P	2.32237	0.0750284	P	0.976494	0.851067	P		Q2_P02250			C804625.1	Sm_Schisto_Orth_only	SJCHGC03686 protein [Schistosoma japonicum] ||	CTGTTTGTGACACTGGTCGTGTCACTTCAGTTTCAACGCGAAAGACGACTAACCGCAATC	Smp_166820	expressed protein	Smp_scaff000323	334967	366954	Q2_P12525,Q2_P02250,Q2_P32329	ATGCATTTTGTGGAGGTCTTAAAATGCTGGGAAGATTGCAAGTCACTGGAGAATTATGATAGTCTACCAACAGTGATCAATACCTACATACAATCTCCGAATGCTCCTATAAAATTAACTTCTGCTGATGATGTAAAAGCTCTAAACTCCCTCATAACAGCTGGTTTTTGTGACGAATACTGTGCAGCTACACAGAATGTCATTATTGATCTCATTATTTTCCTTGGCAACAATATACAAACACGATATCAACTTTTAACATATTTTTCTATATTAAAGCCATTGATTTATGGCGTTATTTCGGATTCTATAACTTGTGATAAAATAAAGTTACTTCAAGCATTACAGTTATACACTGAAAATTTACATAATTTAGATGTACCAATTGAACCGATTCTA…
Q2_P07980	1	1	P	0.612957	0.12866	P	2.32123	0.07508	P	1.38435	0.189554	P		Q2_P07980			C900386.1	Sm_noMatches_Gb_bothSt	none	TGAATCGTGAAGAATTAGTTAAACAGTGAAATAAAACCACACATTCGCCTCAGTAGCTGT	Smp_123240	hypothetical protein	Smp_scaff000003	1124157	1125345	Q2_P07980,Q2_P28310,Q2_P27648	ATGGAGCAGAAGAACAGAACAGGTTATATGGTAGGATGCAAATCAAAGAAACATCTGAATTGTATGTTCGGTGCAGTACAGTATGCTTTGATCGATGCGTTAGCAATTTTACTTCACACCGAATGCGTCGATAAATGTACAGAGAAATTCGCCAAAATGAATCAGCGTTTAACACTTAGACTATTTGAGTTGAATCGTGAAGAATTAGTTAAACAGTGA
Q2_P41349	1	1	P	1.04419	0.739654	P	2.31994	0.0751126	P	1.90227	0.0979766	P		Q2_P41349			JAP11560.C	Sm_newGenes_Orth_onlyJapon	similar to GenBank Accession Number M94390 HEXBP DNA binding protein in Leishmania major [Schistosoma japonicum] ||	ATGTCGGACGACTGTTTCAAATGTGGACGTCCCGGTCATTATGCTCGCGATTGCCAAGCT	Smp_179300.3	cellular nucleic acid binding protein, putative	Smp_scaff001896	48755	49662	Q2_P12372,Q2_P32054,Q2_P32067,Q2_P14306,Q2_P32549,Q2_P41349,Q2_P12384,Q2_P13020,Q2_P02969,Q2_P29732,Q2_P27811,Q2_P18789	ATGTCGGACGACTGTTTCAAATGTGGACGTCCCGGTCATTATGCTCGCGATTGCCAAGCTGCCCCAAGAGGTGGTGGTAGAGGTGGAGGCGGAGGTTATCGCGGCGGACGAGGCGGCGGTGGTGGAAGAGATCGTGACAATAACGATGGTCGTCGAGACGGCTGTTTCAACTGCGGTGGGCTTGATCATTATGCTCGAGATTGTACCAGTGGTCGTGGACACTATGGTGGTGGTGGTGGAGGTGGTTATGGGGGATACGGTGGTCGCGACAAATGTTTCAACTGTGGTGGGACGGGACACTTTGCACGAGATTGTACAAATGACGGACAGCGAGGTGATAGTGGCTATAATGGTGGAGGCGGTGGTGGTGGTGGTGGGCGTTGTTACAGTTGTGGTGAG…
Q2_P27505	1	1	P	1.51548	0.29154	P	2.31722	0.10338	P	1.03826	0.892812	A		Q2_P27505			C900179.1	Sm_noMatches_Gb_singleSt	none	GGTAGACGACATCAAAGATGACATACTACTACCACTACTATGTTTCTTTTCTAGTTATTG
Q2_P31940	1	1	P	0.270679	0.0491518	P	2.31653	0.07525	P	1.12873	0.438817	P		Q2_P31940			C907908.1	Sm_Schisto_Orth_only	SJCHGC07069 protein [Schistosoma japonicum] ||	CACAAAAGCTTGAGCAGAGTGTAGCCCGATATAATGCAGATTTATTTGAAAAGGAAAAAG	Smp_164950	expressed protein	Smp_scaff000292	295199	298021	Q2_P31940,Q2_P26162,Q2_P06584	ATGGTCATTTTAAGTGAACAGGTCGGTGCCATCAAGGCTATTGTAGAAAGACATTTAAATGATTCGTTATCCCTAAGACTGAATCCCGTCAGCCAGTTAGATGATTTTTCGAATGCTGACCATTTACCCATTGATCTATCTCAGATGGACCTACAATTAGCTATCAGCACCGCTGAGGCCATATTAGATAATGTGCGTTTCGAAGATGATGAATTGAAACGGGAATGTGAGCAGTTATCACAAAAGCTTGAGCAGAGTGTAGCCCGATATAATGCAGATTTATTTGAAAAGGAAAAAGCCAAAAAAGAACACCACTTAAAACTAAAAACTGCTAAGGCGAAATTATCGGTCTACGAAAAATTCACAAAGACGAAGTTCACTATTAATCAAGACTCTATC…
Q2_P33186	1	1	P	0.149589	0.262712	A	2.31645	0.0841335	P	0.672031	0.27426	P		Q2_P33186			C910294.1	Sm_noMatches_Gb_bothSt	none	GACTGTAATATGGGGTACCGATGTAAACATTGCTCAAGTGATGTCAAGATTTAAACACTT	Smp_172530	DNA replication licensing factor MCM4, putative	Smp_scaff000434	461116	481447	Q2_P33186,Q2_P07886,Q2_P13344	ATGTCAAGTCTTAGCTCGCGAAGTTCTCGCCGAAGGCATGCAACAAACGATGAACAGTTGTCAGGTGATCTGTTAAGTGCTGGAACTACGTTTGAACGAACAGGGGAATCAAGTCGTACACGTGGGAGAACACGACATAATCGGTCAGGACATACCGAACCCACAAGCAATGCAGAACCAACATCCGGTCTTCGCACATCCGAAGTGGAGCCGGGTAGTCCTTTGTCATACAGCGATATGTCTAGTGTGGCGACTGGAGTCGAAGATGTTTTGAGCTCAGTTCGACCTGGTGTCAATGATGAGGTGGCTGTCCGTGCTGTTTTGTCTCAATCTGGACCTCTTGTTCCCGCAACAGGTGTCCCTGGTACTACTGATGGGTCGACTGCTAGTGGACCTCAG…
Q2_P02132	1	1	P	1.90878	0.142774	P	2.31616	0.0925885	P	1.21567	0.441697	P		Q2_P02132			C804431.1	Sm_Orth_inOther_sp	PREDICTED: similar to Serine/threonine-protein kinase PAK 1 (p21-activated kinase 1) (PAK-1) (P68-PAK) (Alpha-PAK) (Protein kinase MUK2) partial [Strongylocentrotus purpuratus] ||p21-activated kinase 2 [Danio rerio] gb|AAH76511.1| P21-activated kinase 2 [Danio rerio] ||novel protein similar to human p21 (CDKN1A)-activated kinase 2 (PAK2) [Danio rerio] ||PREDICTED: similar to p21-activated kinase …	CCTTCTTGGCGTACTACAATGTTTTGATGAATCGGCTAAACAGAAAGATAAATATATGAC	Smp_159730.1	expressed protein	Smp_scaff000233	111341	139029	Q2_P22142,Q2_P34154,Q2_P02132,Q2_P10107,Q2_P29870,Q2_P14271	ATGCCAGACCGTTCCTTTAGTCAGGCAAATAATTCAGGCGAAGAAAGTCAAGTGATCTCGAATGCGGGTAGTTTTTGTGAACTGGATGACCATGTTTGTCCTTCTGATAATAATCTAAGTCGCCTTTCACCACCATCTGCTACTTTCTTAATTCATGGATCAGAGATTTCTCACCATGCTCCTGCTCCTCCTATCAGGTCTTCAAGTACACTGCGTAAAAAGAACAAACCTGTTTTGCCTCCATCAAAACCTTTGCCAACTCCACCTGGGAAAGAAGAGAAAAAGAAAAAGAAAGTGAAATGTTTCCGATTTCTAAATTGGGCCCGATCAGAAAAAACTGAGCCACAAATTCTGGGTCCTACAGAAGTTACGCATAATCTACACGTGGCATTTGATAAG…
Q2_P23407	1	1	P	0.818316	0.591568	A	2.31579	0.0926093	P	0.549997	0.293407	A		Q2_P23407			C807561.1	Sm_Orth_inOther_sp	unnamed protein product [Tetraodon nigroviridis] ||unnamed protein product [Tetraodon nigroviridis] ||IQSEC1 protein [Homo sapiens] ||IQ motif and Sec7 domain 1 [Homo sapiens] gb|AAT72063.1| brefeldin resistant Arf-GEF 2b isoform [Homo sapiens] ||KIAA0763 protein [Homo sapiens] ||	TCAGATCGTGCCAGATTACTAGAAGATTTGCAAGAATGTATATTGGAAGTCACGGAGATG	Smp_016380	cytohesin-related guanine nucleotide-exchange protein	Smp_scaff000029	658532	670142	Q2_P21886,Q2_P39901,Q2_P23407,Q2_P23374,Q2_P04001	ATGAGTACAGAGCATTTAAATCAAGATTTGTTAGCACCAAATGGATTATCTCAAGAGCCCATCATAACAACTAACACTTTGGACACATTTAATCCTTGTTCAGACGCAGATTGCCTTTGTTCTTTGGGAATCGCTCAACATCAGGATCATGAGATTACGGAATGTAACAAATGTATAAAATACCATCACGAAAATTTACATACGTCTTCCGGACATATAAAATCTAACATGAGTTCAGACTCCCACTCATTTATTATTTCTAACCCCAGCGCCGTTGCAGATACTTATGATTTATCTGATCATAGTCGTGATTCGTCTTATCCTGATGATCATTTCAACCGTATGGTACCTTCTCAAACTGAGTTACCTAATACCTGCTATGAGTTAGGAGAAGATAGA…
Q2_P41056	1	1	P	1.16824	0.618555	A	2.31227	0.0972475	P	1.68298	0.169381	P		Q2_P41056			JAP03453.C	Sm_newGenes_Orth_inOther_sp	SJCHGC02492 protein [Schistosoma japonicum] ||PREDICTED: similar to RIKEN cDNA 3110031B13 [Gallus gallus] ||hypothetical protein LOC548753 [Xenopus tropicalis] ||unnamed protein product [Homo sapiens] ref|NP_776190.1| P18SRP protein [Homo sapiens] ||Hypothetical protein LOC361888 [Rattus norvegicus] ref|NP_001008374.1| hypothetical protein LOC361888 [Rattus norvegicus] ||	ACATCTAGAACTACATCACCTGAGACACCACCGCGTAAATAATTGCGACATTGAAATGTT	Smp_136950	expressed protein	Smp_scaff000056	466940	471284	Q2_P12988,Q2_P32828,Q2_P41056,Q2_P38524,Q2_P39478,Q2_P39663	ATGGATTCTAAACCCCGTGAATCCAGGACGAACTTTCGAGTGGGCTGTAAAAAATGTGGATTTACCGGCCATTTAACATTTCAATGTCGCAATTATTTACGCGGTGGTGTCTCAGGTGATGTAGTTCTAGATGTAAGCAGTACCAGTTCTCAGTCTGATGAAAGCGAGATAATTGCAGCAGCTTTAGAATTACGACGTGCTTCAATGGCTGCAAAGAAGAAGAAAATGAAAGAGAAAAAACAAGTTTCGAAGCGAAGGCATTCGACAACAGGGTCTTCAGAAAGTAGTAGTAGTAGATCGTCCACCCCCGATCATCATCGTCATCATAAGAAAAAACATAAATCGAAGAAGCTACATAAACACCCAAAAAGAAAGCATAAACATTCTAGAAGTGAATAA
Q2_P17349	1	1	P	0.291955	0.0525162	P	2.31131	0.0936281	M	0.638786	0.139746	P		Q2_P17349			C919163.1	Sm_Schisto_Orth_only	unknown [Schistosoma japonicum] ||SJCHGC00949 protein [Schistosoma japonicum] ||	CGCGTGAACTTTTACTAAAGAGACCAAACAATGTACCAAGTGATTGCTTATTAAGTTTGA	Smp_169120	expressed protein	Smp_scaff000389	37360	90292	Q2_P38559,Q2_P39705,Q2_P17349,Q2_P00945,Q2_P08006,Q2_P37241,Q2_P11348,Q2_P16928,Q2_P29498,Q2_P09759,Q2_P16894,Q2_P31130	ATGCAGCCGAATTTTTCCATGGAAGATGGGTTTTATTCTTTCTGGAAATCCCTTGGACCTAAGCCTCCTACCACTCTTCGGTGCTTCGAAAGAGGGGAGATGATGACTCTTCATGATTCTGATGCTATTCTTGTGGCTACAGATTACTACAAAAATCTGTCCCTCGTAAAGCGGTTCTCTAGAGGGAAGTCAAGCTTGTCGTATGTCACTGTCAAGAAACAAAACACCGACTTTTTGAGACATTTTCTTCTAAAGAGGCAATATCGCATTGAAATATATTGTTCTACAACCAAATGTGGGAGAGACAATGAGTGGAGCCTTAAGTTAAAGGCTTCTCCTGGAGACTTGAGTTCAATCGAAGATCTTCTTACATCCACATCAGAATCAGTTGAAGCCTGC…
Q2_P39032	1	1	P	0.553841	0.139671	P	2.30934	0.0765274	P	1.0546	0.701066	P		Q2_P39032			JAP00207.C	Sm_newGenes_Orth_inOther_sp	SJCHGC07135 protein [Schistosoma japonicum] ||putative SMC protein [Oryza sativa (japonica cultivar-group)] gb|AAT07581.1| putative SMC protein [Oryza sativa (japonica cultivar-group)] ||SMC4 protein [Oryza sativa] ||ATSMC3 ATP binding [Arabidopsis thaliana] dbj|BAB10693.1| chromosome condensation protein [Arabidopsis thaliana] ||PREDICTED: similar to SMC4 protein [Apis mellifera] ||	CCAACTTATCAGGAGGTGAAAAAACATTATCAAGTTTAGCCTTAGTCTTTGCATTACATC	Smp_173700	Structural maintenance of chromosome 3 (Chondroitin sulfate proteoglycan 6) (Chromosome- associated polypeptide) (hCAP) (Bamacan) (Basement membrane-associated chondroitin proteoglycan), putative	Smp_scaff000555	17596	51599	Q2_P35333,Q2_P15399,Q2_P11772,Q2_P39032,Q2_P28614,Q2_P08906,Q2_P31569	ATGACGAGCACATCCGAACTCCCTAATGAATGTCCACCAATCATGAATGATGAAGATATTCTTAATGATTGTGGACCTGTGGATATCCCACCACCACCTCCGTTAGCACAGTCTTTAGATGCTAATGGCCCAAGATTAATGATCACTCAAATTGTTACGGAAAATTTCAAATCTTATGGTGGTATGCGAGTTATGGGACCATTCCATAAGAATTTTAGTTGTATTATCGGCCCTAATGGAAGCGGTAAAAGTAATGTAATTGATTCAATGCTGTTCGTATTTGGTTATCGGGCATCAAAAGTTCGTTCGAAGAAAATAAGTCAACTTATACACTATAGTGAACTGGTACCTAATGCTACTAGCTGTGAAGTGGCTGTACACTTTCAAAAAATTATTGAT…
Q2_P22959	1	1	P	0.398365	0.46774	A	2.30864	0.12514	P	0.505771	0.421337	A		Q2_P22959			C806923.1	Sm_noMatches_Gb_bothSt	none	GTCTCTGAAACATCACTCAAGATTACGTACTGATTTATTGAGATTTCAAAATTCCACAGG	Smp_180080	expressed protein	Smp_scaff001971	36013	62025	Q2_P01067,Q2_P22959,Q2_P37795,Q2_P17382,Q2_P03630	ATGTCACCGAATATGTCTCGCCTCCCTTTAGGATCATCAAAATTTAATTCATCCTTGGAATCGTCAAATCGTTTAACGGCTCCGAAAATTCGCAATATGCATCCCATGTTAGATCGTTTATCATCAAAAGTTGAAAGTTCAACCATAATACGAACAAGTAGTTCAGAAAATATTGAAGAGGGTATGAATAGCAGATATTCAGATTTCTCTTCCACCAATTCAAGTGGCTCTAAATCTCGACTGCTGAGATCTACGGCCAGAAAATTTAAAAATGAAAGGAGTGGTTCTCGCAAACTAGCTACAAGAGAATATCCAGTGTCACACGAACTAGGAAATAATAATAAACCATCTGGCTCCGACAACTTAACGCTTCACGACGATCAAGATGAATCAATAATT…
Q2_P30146	1	1	P	0.991316	0.978358	A	2.30833	0.0975444	P	1.15401	0.578936	P		Q2_P30146			C904580.1	Sm_noMatches_Gb_bothSt	none	GCAACAATCAAAAACGTTGTATAAACCACGGAAAAAATTAATGCGAGAATCATATCGAGC	Smp_134840	expressed protein	Smp_scaff000046	469632	477850	Q2_P08386,Q2_P28088,Q2_P10368,Q2_P30146,Q2_P09650	ATGTCTCGAGCAGATGTCTTATTTGGTCGTATTGCACATGTCTCCACTACAAGTTTCATCAATAACGAAAATAAAACAAACCCTGTTCAACACAAGTCGGTACTTCCAATAGGTCGTTCAAATTCAGAAGGCCGTCTCTCAGAACATGAAAGAGATATAAGTAGTGGGGGTTGTCCTACCACTGTTACCGGTGATAATAATAGCTCTGGAATTAGTAATTTCAAACAAGCAATTAAAATACCCAAGACTACGTATCATTTTCTTGAATTTCTTCAACCAGACACAAGACTTTTCAACAAAGTTTTAGTACCTGTCCCACCGGGTGATGAAACATTACAAGCATTAAGGGTTGTAGCGTCAACAATCATAATATCACTTCATTCTGCCGGTAATAATTTA…
Q2_P07770	1	1	P	0.923384	0.577596	P	2.30801	0.0757412	P	1.9096	0.0976614	P		Q2_P07770			C813378.1	Sm_noMatches_Gb_bothSt	none	CTATCCGCTTTGTAGGAAACAAAACAACTTTGTAAGAAAGAAGTATTCTCCTTTGAACTC
Q2_P19438	1	1	P	1.24303	0.535718	A	2.30756	0.104287	P	0.582922	0.371608	A		Q2_P19438			C802158.1	Sm_Schisto_Orth_only	SJCHGC03488 protein [Schistosoma japonicum] ||	CCCTCCATGCAAGAAACTAAATTATTCAGTGAAACACATACAAATCTTGATAGTATTCCG	Smp_138040	expressed protein	Smp_scaff000062	288607	334060	Q2_P19438,Q2_P28038,Q2_P08341,Q2_P05406,Q2_P17715,Q2_P38176,Q2_P25271,Q2_P26857	ATGGAGTGCCGACCAAATTTTACAGATCAACACTTGTCCAAATCACTGGAACAGGAAATCCTGACTTCAAAAAGATTAAATGAAAAAAGAAGTCTGGATTATCTAGGCCCTCACTATTCCAACATCTATCAGTCTGGTAACAATGGATTCAATGTTCAACCATCACAGAATTCAGCAGTTCAACCTATCAACAGTAATTATTTGGACAGAGATTCAGAAATGATTCATTCAAAGCAGAAAAACGTTAAACATGTTAATGAAAATACATTGAGAAGTAAAAACATGCAGGTTGAATATAAACCGGGCGAAGATAAACCACCACCTAGACCACCGAGAAATCCCCATGTACTACACACTGTTAAAGAACACGCAAATATGCGTGATGATGAGATTGTGGAA…
Q2_P12207	1	1	P	0.839817	0.33079	P	2.30687	0.0756208	P	0.879088	0.41953	P		Q2_P12207			C908040.1	Sm_Orth_inOther_sp	PREDICTED: similar to prevents mitotic catastrophe 2 homolog (30.3 kD) (2M315) [Danio rerio] ref|XP_686751.1| PREDICTED: similar to prevents mitotic catastrophe 2 homolog (30.3 kD) (2M315) [Danio rerio] ||Unknown (protein for MGC:115620) [Xenopus laevis] ||ENSANGP00000029407 [Anopheles gambiae str. PEST] ref|XP_561529.1| ENSANGP00000029407 [Anopheles gambiae str. PEST] ||ENSANGP00000021838 [Anoph…	ATGAAGCATCCTCCTCATTTGGTACGTGACACTTGTAAGGTTCCATATCCTAAGTTACTT	Smp_098850	rex4-related (xpmc2)	Smp_scaff000620	306165	319655	Q2_P12207	ATGGAATCTAATCATGAAAGCAAAATAAATGATCTCAAAAGAGTAGCTGGTTTACACTCTTTTGTCACACGAATATTGGATATATTGAGGTTTCCTGCTACTCTTGAAACAGCGCGCGCTGTCCGTTGGGATTGTTACTTATCATTAATTAGTAAATGTCCGCCAAAGAAGTACACGTGTCCGATTCAGATTAAATGTCTTTCTTGTAAGCATGAAGAAAACATTACTCCAGTTTTTGATTCATCAAATCTTACGTCTGAAATGAACTGTCCCATCAATTTGAGTCCAATTGCTTTGGACTGTGAAATGGTCGGGGTTGGACTCGAAAATTCTAATGCTTTAGGACGCATTAGTATTGTTGACCATGAGGGAAAAGTTTTATGTGACATCATAGTTAAA…
Q2_P33167	1	1	P	0.747102	0.632837	A	2.30685	0.117102	P	1.2849	0.466339	A		Q2_P33167			C910267.1	Sm_noMatches_Gb_bothSt	none	GCGGTAAACTGATGGGTCACACACATCATCACCAGTTCGGAAATTGGAATCTACAAGATT	Smp_010250	dbl related	Smp_scaff000016	1774138	1795863	Q2_P13326,Q2_P33167,Q2_P10732,Q2_P30520,Q2_P39778,Q2_P10801,Q2_P23923,Q2_P04417,Q2_P30595	ATGTCGACTAATGAACTAGGGCCTGGACTAAAAGACATCTCTTTAGATATGATGGTTATGCAGGCCAATACAATGAAATTAAGTAATCAGGACGCTAGCCGTTCAAATGATTCTAAAGACGAACCTTGTTCTATTCATGAATCCTCTAGTATTGACCGCCATTCTTCAGATGAAAGTTCGCCTGGAGTCAAAATCATAGAAGACCAGTGTCCCGAAAAGATGACTATATCTGAATTGGCTGAGGATGATGTTTCACGAGCGTTAATACAGCGAAAACAACCACTTATGGAACTAGTTAGTTCCGAAGAAGGTTACGTCCGGCGTTTGAAGCTGGTAAAGGATTTCTACATACCTGCTGTTAATGCTCCAACTACAGCTCAATCAAATGCCGAAAACAAT…
Q2_P23281	1	1	P	0.601427	0.223356	P	2.30576	0.0796877	P	1.21104	0.347724	P		Q2_P23281			C807380.1	Sm_noMatches_Gb_bothSt	none	CTGGAAATTTTCAGCACTCTAATAATACTCAACAAACGTCTTATGTTACATCGGGACAAA	Smp_154520	expressed protein	Smp_scaff000174	68554	94115	Q2_P14396,Q2_P34287,Q2_P14367,Q2_P28983,Q2_P03924,Q2_P23281,Q2_P09239,Q2_P34259	ATGAGTCAGTTAGGCTGTTGTATATGTGGAACAAAGTCATCATCCTCTCGTTTTACCTCTAGTCAACGATATGCTGAGCATTTCGGTGCATGTTTTGGTCCACAGGGGATTACACGTTCAGGAGATTTATGCAACGCATGTGTTCTTTGTGTTAAACGTTGGCTTCAACGTGGTAGACAACCGAACTTCTTTGTACAGGTTCTTGACAGTAAGAAAGGTCCTGGACCGAAACATATGAAAGAAATTACTAAACGCGCTCGTCGTCGCGAAGCCAAACAACAAGCTGCTGCTGCTATTGCTTCACCCGTAGGTAAAGAGCAAAAATCTCTAAAATCTTCACTTACTACCACCACCCATACTCCTACTACACGTTCGTCTTGTGGAAACGGTCATCATTGT…
Q2_P17905	1	1	P	0.589009	0.118584	P	2.30485	0.0756923	P	1.37586	0.192894	P		Q2_P17905			C800026.1	Sm_Orth_inOther_sp	SJCHGC06312 protein [Schistosoma japonicum] ||heat shock 70kDa protein 9B precursor [Homo sapiens] sp|P38646|GRP75_HUMAN Stress-70 protein mitochondrial precursor (75 kDa glucose regulated protein) (GRP 75) (Peptide-binding protein 74) (PBP74) (Mortalin) (MOT) ||PREDICTED: heat shock 70kDa protein 9B [Pan troglodytes] ||pre-mtHSP70 [Rattus sp.] ||grp75 [Rattus sp.] ref|XP_214583.3| PREDICTED: sim…	AATAACGATTGTTTGATTGTATCCATTCAGTTATTAGCTCCTTTAGAACTCGTCACTTGC
Q2_P32708	1	1	P	0.501202	0.0952858	P	2.29677	0.0761021	P	0.705044	0.178748	P		Q2_P32708			C909481.1	Sm_Orth_inOther_sp	SJCHGC08377 protein [Schistosoma japonicum] ||CG18271-PA [Drosophila melanogaster] ref|NP_649484.2| CG18271-PA [Drosophila melanogaster] ||GA14867-PA [Drosophila pseudoobscura] ||hypothetical protein LOC293489 [Rattus norvegicus] gb|AAH87090.1| Similar to RIKEN cDNA 4833422P03 (predicted) [Rattus norvegicus] ||PREDICTED: similar to GIY-YIG domain containing 2 isoform 1 isoform 1 [Canis familiaris…	AAATCAAGAGAAACCAGTTTTGACTACCGTTTACGCGTTTTAGCACTGATGTTATGCACA	Smp_106040	expressed protein	Smp_scaff002008	681430	682491	Q2_P32708	ATGGATGGTTTTGAGTGTTTTGATGACGGTGATTTTCAAGAGGAAGACTTTAAAGGGTTTTTTTATGGATGTTATATTCTGTTATCCCTGAACCCAAAGTTCCGTGGTAAAACTTACATAGGTTTTACTGTAAATCCCAAGAGGCGCATACGACAGCATAATGCTGGTTGTTTAAAGGGTGGGGCGAAGTCCACTGCTGGTAAAGGACCATGGGAAATGGTTTTGATTGTTTATGGGTTCTCAAATGCGATATCTGCATTAAGATTTGAATGGGCGTGGCAAAATCCCAACTTATCACGTCGACTCAAAGATTCCCTTCCAGTTAGAAAATCAAGAGAAACCAGTTTTGACTACCGTTTACGCGTTTTAGCACTGATGTTATGCACAGGACCTTGGAAC…
Q2_P24929	1	1	P	0.380773	0.0660273	P	2.29657	0.0760268	P	0.771625	0.234059	P		Q2_P24929			C809526.1	Sm_Orth_inOther_sp	MCM3 minichromosome maintenance deficient 3 (S. cerevisiae) [Danio rerio] ||PREDICTED: similar to ENSANGP00000012011 [Apis mellifera] ||Minichromosome maintenance protein 3 [Danio rerio] ref|NP_997732.1| minichromosome maintenance protein 3 [Danio rerio] ||DNA replication licensing factor MCM3 (X.MCM3) (P1 homolog) (P100) gb|AAA80227.1| MCM3 ||PREDICTED: similar to DNA replication licensing facto…	ATAGTCCTTTTTTGGCTTCAGATAAAACCATATTTGTCACTAGCATTTTCACACACACAC	Smp_037590	DNA replication licensing factor MCM3, putative	Smp_scaff000089	593976	609319	Q2_P24929,Q2_P22873	ATGGATCATTCACTTATAGAAAGTGAACGAGAGTACGTGGAGTTCCTGGACGAAATGGATGAGTATAAGGATCGCATCAATTCTTTAATTACTCGTGATGGCATTCGTCTGATGATCAACATTAATGATTTGCGCCGTCAGAATTCTGGAAGAGCTAAAAAGCTCTTAGAAAATACCTGCTCAGAGATAGTTGCTTGTCAAAGAGCAATTAAGAAATGCATTCAAAACACAAACCCAGATTTTGCAAAGACAAAGCATGAGTTTTTTGTTGGTTTTGAAGGAAGTTTTGGATCTCGACATGTGACACCACGTACTCTTAATTCTAAACTATTAGGAAATATGGTTTGTTTAGAAGGCATAGTAACAAAAGCATCACTTATTCATCCAAAAGTAGTATGC…
Q2_P25701	1	1	P	1.87801	0.156936	P	2.29617	0.0977932	P	0.174592	0.282712	A		Q2_P25701			C810822.1	Sm_noMatches_Gb_singleSt	none	CTGCTAGCAACCATCCACCTATGTTGATAACAATTGTCTATTTTTATTGAGTAGAATGTG
Q2_P39090	1	1	P	1.00139	0.997286	A	2.28994	0.113047	P	1.05946	0.852169	A		Q2_P39090			JAP00785.C	Sm_newGenes_Orth_onlyJapon	SJCHGC04065 protein [Schistosoma japonicum] ||	TCGTCTTCATCCTCCGGTGGTAACATCGTCACATCGAGTTGTTCGTCAATGTCATCATCA	Smp_063030	hypothetical protein	Smp_scaff000190	574605	576410	Q2_P13582,Q2_P29029,Q2_P09277,Q2_P40858,Q2_P10118,Q2_P39090,Q2_P29882	ATGGATCATGTGATGAATTATACCTCAAAAAGTCCAGAAAAATCCAGTCCGAGTTTTCCTGAGGATGTAGAAGATGATGATGAAGATCCAATGGATTTGGAGCCATTAAAATATTCTTCTCTCCGTCAACATGTGAACAACAATAACAACATTAATAATGAAAATAATCGCAATAATAATAATAATACAATCAATCATTGTGATGATGACATTGACGAACAACTCGATGTGACGATGTTACCACCGGAGGATGAAGACGACGATATTGGTGGAACAACACGTGGATTCATGTTAAATGTTGATAGCCCACGTCATCCAACTGATTCAACTGAAAAGAAAGTACATTGGTCGAATCAAAATGTTCAAACATTGTTAGATTGTGTAGAAAAACATTTGGAT…
Q2_P25396	1	1	P	0.622568	0.132271	P	2.28568	0.076455	P	0.974107	0.836337	P		Q2_P25396			C810148.1	Sm_Orth_inOther_sp	hypothetical protein LOC393824 [Danio rerio] gb|AAH62529.1| Hypothetical protein MGC77869 [Danio rerio] ||PREDICTED: similar to GA18907-PA [Apis mellifera] ||N-terminal asparagine amidohydrolase [Homo sapiens] ||N-terminal Asn amidase [Homo sapiens] gb|AAH17336.1| N-terminal Asn amidase [Homo sapiens] sp|Q96AB6|NTAN1_HUMAN Protein N-terminal asparagine amidohydrolase (Protein NH2-terminal asparag…	CTTCTGCAGTTGCATCAGAAGACCCTTTAACAAACGTTAAAATATAACCTCACTGTAATA	Smp_066830	Protein N-terminal asparagine amidohydrolase, putative	Smp_scaff000212	183426	184421	Q2_P25396	ATGGTGCTTAATTTTGATGGGAAGAGATATAATTGCGAGAAGTCGTCGATATACGTATTCGCTCAATGGTTCTCTACAAGTTCATTTGTTAAGAGTATCGCGGATGATTTCAAAAAAAGTCAGTCAATCAACGTTGAGGATTGTCTTTCCTCAGTTTATGTTCATCAAGGTGAAATGGCCACTATACCATTACTGGCTACCAATGTACCTACAAGCAATATCATTCCAGAATACACAACTTCTGATGATGCAACATCCTGTTACATTGTTGTCTTGCGTTGTTCACTCGGTTGTTCGATAGGACATCTGGATACTCCATTGCGCGTCAGGTCATTTTTCAGAAATTCTGAACGTTTCTTCTTTTCAAAAGGAAGTGTTAACGTCACAGTCCACATAGTC…
Q2_P30465	1	1	P	1.39568	0.261387	P	2.285	0.0858263	P	1.47048	0.198101	P		Q2_P30465			C905044.1	Sm_noMatches_Gb_bothSt	none	TTGTCGAAACCTCCAAATCCACCCGGGCCAGACATCCCACTTGGAAACGGTCCACGATTC	Smp_062720.1	E1b-55kD-associated protein, putative	Smp_scaff000189	198344	208000	Q2_P00643,Q2_P19041,Q2_P12281,Q2_P00649,Q2_P34281,Q2_P10686,Q2_P00986,Q2_P28769,Q2_P10856,Q2_P30653,Q2_P24119,Q2_P04597,Q2_P19566,Q2_P30465	ATGAGTGAGGAAATCGATGTGTCTAAGTTGAAAGTACCGGAGTTGAGAGCCGAGTTAGGTAGGCGAGGTCTCAATACCTTCGGAACAAAGCAAATTTTAATGGATCGCCTAAATGACGCTCTCAAATCGGCATCTCCTAATTCTGATAAAAAGCAACCAGCAGACCCTGAAGAACAACCACACTTGGCGTCTGCCAATCTGTCAAGGCAACCGAGTCAGAACTCGGGACGTGATGTGCTGGATTCAAGTCCTAAAGTGTCTCCACAACGTGGGTGTGAGAATGGGTTAGCGAATGAAAAGGATAGTAGTCCAGGTGATCAACATCAAAAACCAGAACAAGAAAACCTCAAACGTAGGCGCTCACCATCACACTCTCCCCGTCGCAGATCTAGGTCACGA…
Q2_P26446	1	1	P	1.06828	0.836739	A	2.28254	0.101527	P	1.23662	0.451807	P		Q2_P26446			C811967.1	Sm_Orth_inOther_sp	Pumilio homolog [Dugesia japonica] ||pumilio RBD [Schistocerca americana] ||unnamed protein product [Tetraodon nigroviridis] ||Pum1-A protein [Xenopus laevis] ||Pumilio [Xenopus laevis] ||	GAGTTACACCAACACACTGATGCACTTGTTAAAGATCAGTATGGAAATTATGTGATTCAA	Smp_180910.1	pumilio, putative	Smp_scaff002001	152422	170227	Q2_P20136,Q2_P26446,Q2_P22514,Q2_P03259,Q2_P30979,Q2_P11188,Q2_P31678,Q2_P31681,Q2_P11873,Q2_P29709,Q2_P23867,Q2_P04361,Q2_P08407,Q2_P28112,Q2_P01327	ATGGATGTCCAAACTGGCCACTGTGAGTGGGTTGCTTCGTCCAATACGAATTTGTCTACGGAGGGACTCATTAGCTCTATTGCCAACCTAAGTTTCGAAGAAACCCGTTTGCTTTGGGGAAATAGTGGTTATGCTACAGTATCTACTCAAGATGTTCTTGGAAACCGTCCACCATTCGGCTCGACACCATGGGATATGTCTTCAAACCATACCACTTCAAGTTCCATACCAATGGTTCGCAGTCGGCGTGACAAGCTCAACAGTACAATTCCAGAACCTAATCTGAGTGATGGAAGTATTTTGATGTCTCCTGGATCTAAAGATATGGTGGCTTTGGGGATGCAGATGGCGGATCACGTTCTAAGTAACTCTCCAGGTAGTAATGCTCAGTTCTTGAGA…
Q2_P04252	1	1	P	0.966934	0.794165	P	2.28154	0.0766693	P	0.811065	0.284243	P		Q2_P04252			C807973.1	Sm_Schisto_Orth_only	SJCHGC09283 protein [Schistosoma japonicum] ||	CCTGTCCTGATCACCTTGGCACCCGATACTTTTAAACCAGTGTCCCCAGTTATTAAGGGG	Smp_099630	fragile X related 1, frx1	Smp_scaff000626	72298	79972	Q2_P04252	ATGATTCAGTTGGAGGTCTGCATACCGGTAGAGGTGGAGGGCAAATATGGAGAGTTTTACCCCGGTGTCATTAATGGGTTGAAATCTCTAGAAGAACTTAATGTGACACTATTAGATTCTTCCCACTCGAAAGCCCTTGTGGAATTCACTCTCCCTCCTTCCTCGTTGCGTCTACCTCCAAAAGACCCAGGAACGGTCTTAGAACCAGTTCAAGGACTAGAGGTTGATGTGTTAATCAGCTCCTCTCCTGGCGAGCCATCTGTAGATCATGAGCAACCAAGTGATGCAATCGCCTCTAAACTTTCTGCCTGGTGGCCTGCTGTCGTAAGGAAAATTGGTGGGAGTTTTGTTATTGTGGAGTTAATGGCTGACTTCTCCTCTGAGAATGCTGGTCCAAAT…
Q2_P19440	1	1	P	1.07557	0.598447	P	2.27806	0.0767569	P	1.31573	0.221981	P		Q2_P19440			C802160.1	Sm_Orth_inOther_sp	SJCHGC01881 protein [Schistosoma japonicum] ||SET translocation [Mus musculus] dbj|BAE42947.1| unnamed protein product [Mus musculus] gb|AAH18255.1| SET translocation [Mus musculus] sp|Q9EQU5|SET_MOUSE SET protein (Phosphatase 2A inhibitor I2PP2A) (I-2PP2A) (Template activating factor I) (TAF-I) dbj|BAB20793.1| protein phosphatase 2A inhibitor-2 I-2PP2A [Mus musculus] ||Set alpha isoform [Rattus …	CGAGACGTGAGGTCATATCTCAAACTTTGTTTCTAATAAACAGTTATGAAGGATAGTTCT
Q2_P02975	1	1	P	0.0898951	0.0707751	A	2.27736	0.0769951	P	0.8551	0.365391	P		Q2_P02975			C805903.1	Sm_Orth_inOther_sp	XMCM7 [Xenopus laevis] sp|Q91876|MCM7_XENLA DNA replication licensing factor MCM7 (CDC47 homolog) (X.MCM7) ||LOC397852 protein [Xenopus laevis] ||Mcm7-prov protein [Xenopus tropicalis] ref|NP_998877.1| Mcm7-prov protein [Xenopus tropicalis] ||Minichromosome maintenance protein 7 [Danio rerio] gb|AAH65669.1| Minichromosome maintenance protein 7 [Danio rerio] ref|NP_997734.1| minichromosome mainten…	ACGAAGATGTCAAGAAGGCTTTACTTCTATTGCTGGTTGGTGGTGTGGAGTTAGCTCCTA	Smp_032500	DNA replication licensing factor MCM7, putative	Smp_scaff000072	747375	766511	Q2_P23726,Q2_P02975	ATGGCCTTGTCTACTGTAAGGAATTATGATGAAGACAAGAAAGCTTGTGACCAGTTCCTGCGTTTTTATAGCAAGATGGATAGTTGTGGGAATAAGCACTTTGTTTATAGTGAACAGCTGACTCGCATTGCAAATCGTGAACAATCGGTGCTGTATGTTTCTATAGACGATGTGGCTGAACACTCCAGCGACTTAGCTAACGCGATAGAATGCAACGCTGTTCGCTACACAAAGATATTTGCTGAGGTTATTGACGACTTACTACCCGATTTTCGGACAGTTGAGCTTGTTCCCCAAGATGTTCTGGACATATTTATCGACCATAGGATCAGAATGGAACAGAGAATCAGGGCTGCGGATGCAGAGACAGCCCCACGTGCTGTATCCCGCGACCCTGAA…
Q2_P25665	1	1	P	1.36668	0.197512	P	2.27646	0.076892	P	1.39783	0.184636	P		Q2_P25665			C810741.1	Sm_Schisto_Orth_only	SJCHGC05527 protein [Schistosoma japonicum] ||	CAGATAGTTTTATTTCTTTTTACTGGCGTCCAGTCTCCTTTTTTATGTTTGCCAAATGCA	Smp_147600	nedd4-binding protein 2, putative	Smp_scaff000121	358956	393551	Q2_P35574,Q2_P15595,Q2_P14568,Q2_P35882,Q2_P39338,Q2_P30153,Q2_P38160,Q2_P17700,Q2_P25665,Q2_P10375	ATGTCCTATAGACATGCAAGCTTAGATTGTCAACATGAACTTGAAGATCTGCGTTCCAACTTAGCAACAGCGAATAGTCTTATAGCTGAATTAGAAACAAAACTTAGTGATTTACGTATGAAATATGATACTGACTGTTGTAAATATGAAGAGAAGATACAAATCTTAACAGAACGGCATGAAAGATTAATCTCAAGTCATCAACGATTAAGTAAACTTAATCATGAATTAGAAGAGAGACTATTAGATACTATTGAGAAATCTAGTACAGAAATTCAACAATTAACTGAAGAATTGGAATCAACTAAACACTCTTTAAGAACAGCACAACAGACATTAAATTCTATCGTAGAGGAAAGGGATCGTTGTAAAGAAGATTGTATTTCTGCTGTCAAATTG…
Q2_P21484	1	1	P	0.672404	0.381107	A	2.27635	0.0895434	P	0.792332	0.424756	P		Q2_P21484			C804920.1	Sm_Orth_inOther_sp	SJCHGC05110 protein [Schistosoma japonicum] ||putative serine/threonine protein kinase HcSTK [Haemonchus contortus] ||putative serine/threonine protein kinase HcSTK [Haemonchus contortus] ||putative serine/threonine protein kinase HcSTK [Haemonchus contortus] ||putative serine/threonine protein kinase HcSTK [Haemonchus contortus] ||	CTTTGCCGATACCTCAATCGATAATAGTGATCATAAAGACAGTGTTTCACAAATAATCGA
Q2_P32858	1	1	P	1.47417	0.262539	P	2.27288	0.0944998	P	0.650436	0.337003	A		Q2_P32858			C909711.1	Sm_Schisto_Orth_only	SJCHGC02149 protein [Schistosoma japonicum] ||	GGATACCAGACTTTTAGAACCGGATATGAAGGTGTATGACTCTCATGATGATGTAAAAAT	Smp_172070	immunoglobulin domain superfamily (sensory guidance protein), putative	Smp_scaff000430	214612	232837	Q2_P01098,Q2_P39515,Q2_P32858,Q2_P22064	ATGATGTTGCTCGTGCTTTGGTTGATTGTATTTGTCTTTGGTACACCATATGGTGCATCCACTAGAGAACAATACTTGCAATTCATCCCTGTTAATGGAGTTAGACATGACACCTATTTCTATGAACATCCTGGTCTGAGAAATCTCATTGAAATAGATGCCACTATTAAACAGCAGGTTCGTATCAGGATTGTCGAACATCTGAACGAGCTTCCTGTGCTAAGAATCCATTGCATTGTTGCTCCACTCGATTCGACTCATGAACTCGTCTCCGCTTACTTATGTCGCAGGAAGTCTACGCACGATTCAGATGAATGCATTGATCCTAAGACAAGAAATGTTATTTTCGGCCGGGTTGAGTTTAGTGCTAATGGCAATAGATCTGCAGGCTACACGTTT…
Q2_P27313	1	1	P	0.921636	0.564354	P	2.27261	0.0769998	P	0.833451	0.319359	P		Q2_P27313			C813361.1	Sm_Schisto_Orth_only	SJCHGC07061 protein [Schistosoma japonicum] ||hypothetical protein [Schistosoma japonicum] ||	CGTATTCCATTGCCTTATCTTGTATGGATGTTACGTTTGGCAAATACAGTTTTATTTCAC	Smp_003670	expressed protein	Smp_scaff000005	2373194	2376562	Q2_P27313,Q2_P34165	ATGTTTCCCGTGTTTCATTCCTTTCACCCCTCCCAAAAGATCATTGATGACCTTTCTCTGTTGTTCCGTCTTCCTTGTGGCTGTAACTTGATCTACCGATTTCCGGATAAAAGTAGTCTCATAAGTTGTCTAACTTCTTACCCAGTAATTGTAAATATAAATCAGGATCCCAGATTGCTGTCGTCACTCGAGTCAGTCCCTGCATGGATTGAAGTTAGACACAGCAGAAACATATCCTTATCGTTTTGGTTCATCATGACAGTACTTTGGATGTTAGTTTGTTGTTCAGTCGGTTTTATTGCAGAGTCGTACTTTGTCCAGTTAACATTGTTTTTCTCTGCCGTTATTTTCATTTATATGCATTTACGTAATACCGTTACTGAAGAATCTCTTCTACTC…
Q2_P30863	1	1	P	0.682559	0.164623	P	2.27034	0.0771283	P	1.53372	0.146074	P		Q2_P30863			C905778.1	Sm_Schisto_Orth_only	SJCHGC04921 protein [Schistosoma japonicum] ||	GACGAAGAAAATGACGATGAAGAAGAGGAGGACGACATCGACGACGAAGAGAATAGAGAT
Q2_P38243	1	1	P	1.1983	0.353313	P	2.26958	0.0788983	P	1.6659	0.127531	P		Q2_P38243			C920782.1	Sm_noMatches_Gb_bothSt	none	CTTCGCTGGAGTCCTTTGGGAGAAAACTTGACGTTTTTGAGGACTCGGCGATATTTCATT
Q2_P08602	1	1	P	0.620427	0.131167	P	2.26807	0.0771652	P	1.33274	0.212791	P		Q2_P08602			C902031.1	Sm_noMatches_Gb_bothSt	none	AATAAAACCACACATTCGCCTCAGTAGCTGTACATAAATCTGTTGACCCGGTTGCTCTTT
Q2_P00293	1	1	P	0.620546	0.131213	P	2.26759	0.077185	P	1.06695	0.633235	P		Q2_P00293			C800909.1	Sm_Schisto_Orth_only	SJCHGC02423 protein [Schistosoma japonicum] ||	CGAATGAAAACGGTGTTTAGTTAGTTGATGTATGCTTCTAGATTATAAACCGGTTCCAAA	Smp_058320	nuclear autoantigenic sperm protein (nasp), putative	Smp_scaff000159	313254	315890	Q2_P10649,Q2_P00293,Q2_P05143,Q2_P30429	ATGGAGCTTGCACCGCAAGATTTAATCACTCAAGGAAGGAGAGATTTAGTATGTGGTGATATTAGCAAGGCAGTAGACAATTTTCAAAAAGCTTGTGAAGCTCTGTCGACAATACATGGTGACTTTCATGAAGCTCTTGCTGTTCCTAACTTACTGTATGGTACTGCACTTCTCGAACTATCACGAATAGAAAGTTCAGTTATCGGGAACGCATTGGATGGGATACCGGATCCAGATAAAGATGATTCAGAATCGGATAATGAGATCATTGAACCTGGGCCTGAGTTGACAACTGAAGAAAAGGAAGATATTTCCAATCAAGTCATAGATGCTATGTGTGAAGAAAACAATCAGGAAAACAGTGAAACCAAAGAGGATGATGCTCCTAGTGAAGACATT…
Q2_P06784	1	1	P	0.640483	0.16772	P	2.26742	0.0780376	P	0.925939	0.596887	P		Q2_P06784			C811889.1	Sm_Orth_inOther_sp	SJCHGC02702 protein [Schistosoma japonicum] ||Hypothetical protein CBG07110 [Caenorhabditis briggsae] ||Aldehyde dehydrogenase protein 6 isoform b [Caenorhabditis elegans] ref|NP_871951.1| ALdehyde deHydrogenase family member (alh-6) [Caenorhabditis elegans] ||Aldehyde dehydrogenase protein 6 isoform a [Caenorhabditis elegans] ref|NP_493946.1| ALdehyde deHydrogenase family member (alh-6) [Caenorh…	TGGTAAAGTAATTTGTGAGCACCCTCAACTTGCTGGTATCAACTTCACTGGAAGCACGAA	Smp_065060	aldehyde dehydrogenase, putative	Smp_scaff000199	320386	339533	Q2_P03520,Q2_P22828,Q2_P38387,Q2_P03522,Q2_P06784,Q2_P22829	ATGATTTCGAACGGGCCTTATCATGTGCCTATATGCATTGATTCAAACGAGTTATCATCCGGACAACCTCGAAGGCAGATTTTGCCATTTGAGCATTCGAAAACATTGGCCAATTTTTATCATGCCTCAGGAGAGCAAATCAAAAGTGCAATTGAGTCTTGTTTAATAGCTCGCAAAACGTGGTCACGTACAAGTTTTGATGAACGCGCTAAGGTATTCTTAAAAGCAGCGGACCTTGTTAGTGATAAATATCGCATGGAATTGTTGGCATCAACTATACTCGGTCAAGCAAAAACAATTTTTCAGGCTGAGATTGACGCGGCTGCAGAATTAGCAGATTTCTTGCGTTTTAATGTGCAATTTGCCTCAGAAGCTCTGCGATATAAACCAATCAATACC…
Q2_P22312	1	1	P	1.62919	0.248654	P	2.26732	0.108469	P	1.57037	0.225787	P		Q2_P22312			C806062.1	Sm_Orth_inOther_sp	SJCHGC04205 protein [Schistosoma japonicum] ||ENSANGP00000006498 [Anopheles gambiae str. PEST] ref|XP_319724.2| ENSANGP00000006498 [Anopheles gambiae str. PEST] ||GA10223-PA [Drosophila pseudoobscura] ||putative RNA-binding protein [Drosophila melanogaster] ||CG10293-PB isoform B [Drosophila melanogaster] ref|NP_732695.1| CG10293-PB isoform B [Drosophila melanogaster] ||	CATTTTCCTTCGGACAATGTGATATCTCATAGTTTTCTGAACAGTTTACCACGATCAAAT	Smp_149420	kh-domain rna binding protein-related	Smp_scaff000129	1406902	1429990	Q2_P00426,Q2_P22312,Q2_P08346,Q2_P28044	ATGTGCTCCGAAAAAGCCTTAGAATTAAAAAATACGAAGCATTTACTTGACTACTTGAAGGAACTGTTCATGGATCGTATGAAACTCCTAGCCACTCCTGGTTTGTACATTCATATTGAAAAACTATTGGGCGAAGAAATACTGCGTGTTCAGAGTGAATTATTTTCGACATTCGGCATCTGTCCAATAAAAGAAAAGGAATTGCCAAGACCCGATGGCCCCAAGGTTAATCTACAAGCTAAAATATATATGCCAATGGACTCTACCAACAATTACAACTTTGTTGGACGAATTCTTGGTCCTCACGGATCCACTGCTAAATGCTTACAACAATTTTTAGGAGTGAAAATTATGATTCGTGGTCGTGGGTCTATGCGAGATCAAACAAAAGTTGGAGCA…
Q2_P35504	1	1	P	0.968107	0.800858	P	2.2651	0.0773293	P	1.0018	0.988579	P		Q2_P35504			C915162.1	Sm_noMatches_Gb_bothSt	none	TACGTTGTCTGTGTGCAAAAGACCACGTCATCGCTTTTTGCTTTTCTTATTTATAATTGT
Q2_P39201	1	1	P	0.256399	0.0901221	P	2.26296	0.0782596	P	0.780172	0.260411	P		Q2_P39201			JAP01573.C	Sm_newGenes_Orth_inOther_sp	SJCHGC03502 protein [Schistosoma japonicum] ||hypothetical protein [Gallus gallus] ref|NP_001012930.1| hypothetical protein LOC423933 [Gallus gallus] sp|Q5ZJV4|CJ119_CHICK Protein C10orf119 homolog ||PREDICTED: similar to CDNA sequence BC025641 [Rattus norvegicus] ||CDNA sequence BC025641 [Mus musculus] gb|AAH38342.1| Hypothetical protein LOC210711 [Mus musculus] ref|NP_666067.1| hypothetical pro…	GAACCAGAAGAGAAATGCAATGAACCTTTACCTAGAGTACATGCTCTTATAATTCATTCA	Smp_170990	vinculin, putative	Smp_scaff000419	344992	430733	Q2_P01625,Q2_P13522,Q2_P20603,Q2_P20511,Q2_P09589,Q2_P39201,Q2_P17712,Q2_P38173,Q2_P29523,Q2_P09787,Q2_P40473	ATGTCGTTTCATACGAAATCAATTGAACGCATTCTCAGCCCAGTAGCTCAACAGGTGTTAAAACTAATATTACTGTTTGAGGATGCGGGATCAGGTACAGAGATTCCTGATCTTGATTTTCGCGTAAATGTTGTAAAACTTGCAGTTGAAAACCTTATAAAGGTTGGTCACCAAACAATCGAGGCTAGTGATGACCAGCTGCTGCAGAGAGATATGCCGCCCTCACTCAAACGTGTTGAAGATGCATCTTTTTATCTCCAGGATGCTGTCGTACTGCTGCAAAACGACCCAAGCTCTTCAGAAGCACGAAGAAAATTGATAGAGGGATCTAGAGGTATACTACAGGGAACATCATCTGTTCTTCTTACCTTTGATATGTCTGAAGTACGGAAAATCATC…
Q2_P19163	1	1	P	0.219948	0.319121	A	2.26219	0.0962018	P	0.76786	0.443461	A		Q2_P19163			C801813.1	Sm_noMatches_Gb_bothSt	none	GATATTGTCGGGGAAGAGGATATTAAACTGAAAAATTGCTTTGCAAACGAAATTGGATCT	Smp_129710	Uveal autoantigen with coiled-coil domains and ankyrin repeats protein, putative	Smp_scaff000023	835910	866277	Q2_P33937,Q2_P33114,Q2_P19163,Q2_P00743,Q2_P13259	ATGAGTGACCATATGGCTGGAAAACCAAACAAAGGCAGTATATTTCAAGTTGAACACTGTTATGGCCCTAATAATTCTAATGGTTTGGGACGAGCTTCAAGTCTTGAAGAGACTTTAGGCGATATGAGACGTGAAAATTTTCGACTTAGACTGTTACTGTATAACTATGAAAGGACCTATCGTCAAGCTAATGTACCACAGGATTTGGAGTCATCGAGAATATTTGCTGCTGAGTCTGAAAACATCCTCCTGAAAGAAGCGCTTAGTGAAAAAGATACACTACTAAATTTCTCGTCGAAAATGAATGATCAACTTCGTGAGCAAATAAATATTTTAAAAGAGAAAAGCGATAATATTGAAAATGACTGGCGGAAGAAATATGATATTCTACATACTGAA…
Q2_P34422	1	1	P	0.178223	0.0381398	P	2.26058	0.077486	P	0.672079	0.156804	P		Q2_P34422			C912613.1	Sm_Orth_inOther_sp	MGC83575 protein [Xenopus laevis] ||LOC398457 protein [Xenopus laevis] ||LOC398457 protein [Xenopus laevis] ||aurora B [Xenopus laevis] ||protein kinase AIRK2 [Xenopus laevis] ||	ACTGTTAAATATACCTTCCCTCCTGTTATAACTCCGATGGCACAAGACATGATATCTAAG	Smp_135360	aurora kinase-related	Smp_scaff000048	1323583	1330450	Q2_P34422	ATGGAAGTTACGCGTAGTGTAAGTGTTCTGTCTGACTTTGAAATTGGAAAACAACTTGGTCGTGGAAAGTTCGGGACTGTTTTCCTCGCAAGAACAAAGAAGTCGCATTTCCCATGTGCAATAAAAGTTATTTTCAAAAAACAGATAGTGAAGAACAAACTGGAACACCAAATAAGACGCGAAATAGAAATCATGTGTCATCTGCAGCATCCTCACATTCTTCAACTGTACACATATTTTCATGATCACAAGAGAATATATCTGGTCCTTGAGTATGCATTTTTAGGTCAGATGTATACTGAGCTGCGAAGACTCGGACGCTTTAGTGAGGCGCGTTCAGCTACATACATATATCAGCTGTGTGACGCGCTTATGTACTGCCACCGGATGAAAGTAATC…
Q2_P06214	1	1	P	0.454314	0.0824042	P	2.25508	0.0777623	P	1.32345	0.218042	P		Q2_P06214			C811013.1	Sm_Orth_inOther_sp	SJCHGC08852 protein [Schistosoma japonicum] ||Rexo4 protein [Mus musculus] ||XPMC2 prevents mitotic catastrophe 2 homolog [Mus musculus] sp|Q6PAQ4|XPMC2_MOUSE Probable exonuclease XPMC2 (Prevents mitotic catastrophe 2 protein homolog) ||PREDICTED: similar to XPMC2 prevents mitotic catastrophe 2 homolog [Danio rerio] ||XPMC2 prevents mitotic catastrophe 2 homolog [Rattus norvegicus] ||	GTGTATGGGAATCAAGTAAAAAGCATCGAACTTCAAAAACCAAAGAAGTCAAGAAGAATG	Smp_151080	rex4-related (xpmc2)	Smp_scaff000142	874546	893281	Q2_P03547,Q2_P22859,Q2_P30185,Q2_P04355,Q2_P26593,Q2_P06214,Q2_P23862,Q2_P10406	ATGAAGCTTGTCGTATCCGGTCTTTCCTGTCGAATAAATAAATCACTGGCTCGTCTCCACTCATATGCACAAATTGAGGGGAAGCCAGAATGCATTATCAATGTAAAATATGCAGGAAATATTTACGCTTTATGTTTCGGGAAGGATTATGTTTTCTGTGGGTCAGTCGGTCTGATTGTTGTATACAAGTGGACTACACCTACCGACGGCTTTCTGAAATATCACGATACAGTTCATCTGACGTCGGGAAATCTTTACGCAACCGTTTCTGAGGTTACCGGGTTGTGTTATCATACAGAAAGTGACACTCTTTTGGCAGCATTGGGTGATGGAACTATCCATACTTTTTTTATTGATTGTGGTTTCAAAGAAAAGCTCAAACTTGCTGGACATAAGTCC…
Q2_P01820	1	1	P	0.183905	0.0476018	P	2.25443	0.0778222	P	0.909034	0.516109	P		Q2_P01820			C803904.1	Sm_Orth_inOther_sp	minichromosome maintenance protein 2 [Homo sapiens] gb|AAT70723.1| MCM2 minichromosome maintenance deficient 2 mitotin (S. cerevisiae) [Homo sapiens] gb|AAH07938.2| Minichromosome maintenance protein 2 [Homo sapiens] gb|AAH07670.2| Minichromosome maintenance protein 2 [Homo sapiens] gb|AAH17490.2| Minichromosome maintenance protein 2 [Homo sapiens] gb|AAH14272.2| Minichromosome maintenance protei…	GCTCTGAATGATCAGTTAGCAGAACGTGGTGTTCCCCGAAGTGGTTCTTATGCAGACATC	Smp_054840	DNA replication licensing factor MCM2, putative	Smp_scaff000145	690625	697539	Q2_P01820	GGCGGCCAATATTTCTACTCATTGGGATATTACAAATATATTATTTCTATTTATGTTGTGTTTTGTTTTCACAGCTTTTTTCTAATTATTCTTATAGGAGGAAAACACAAGGTACGGGGTGACATTAATGTTCTTCTCTGTGGTGATCCGGGCACTGCCAAGTCTCAGTTTCTTAAGTGTGTTGAGCAGCTAGCTCCGAGGAGTGTTTTTACAACTGGTCAGGGAGCAAGCGCAGTTGGTCTAACCGCATATGTTACTCGCAGTCCAATGAGTCGGGAATGGACTTTGGAGGCTGGTGCTCTTGTTCTTGCAGATCGTGGTGTTTGTTTAATTGATGAATTTGATAAGATGAACGACCAGGATCGAACATCTATACACGAAGCCATGGAACAACAGAGC…
Q2_P33452	1	1	P	0.264316	0.0650894	P	2.25133	0.07812	P	0.892212	0.462511	P		Q2_P33452			C910786.1	Sm_Schisto_Orth_only	SJCHGC04049 protein [Schistosoma japonicum] ||	TCAATAGACAACAAAAAGGAACTTAGTAATCCAGGTTTTTTAACTTTGCAGGGTGAATGG	Smp_126910	wd-repeat protein, putative	Smp_scaff000014	1267348	1283586	Q2_P33452,Q2_P11279,Q2_P23737,Q2_P26907,Q2_P31067	ATGAGGCTGAACTTTAAGTTCAAAAATCTTTTTGGGACAGCCTACAAATGTGGATCCGTTGTTTTCACGAACAATGGTTTGGGTCTTTTGAGCCCAGTTGGCAATCAGATAACAGTTTTTGATCTTAAGAAAGATGAAGTAGCGTCTATTGATATTTCCTCCTCTCACGATGTGCACCACTTGGCGTTGTCTCCTTCAATATCTCTGCTAGTCGCCATTAATGAGGTTGGTGATGCGTCTTTATGCTCACTCTCCACAGGAGCTGTAATATCTGTGTATCCTTTCAAGGGAGTGGTTTTGGCCGTTTCTTTCAGCCCAGATGGAAAGTTCTTGGCTGTTGCCAAAGGTAATAATGTGATGCTTTTCTTCTCGCCCTCTCCAAACCGCCAGTTTAATCAT…
Q2_P24121	1	1	P	0.759957	0.229203	P	2.24709	0.0782511	P	0.635926	0.142058	P		Q2_P24121			C808498.1	Sm_Orth_inOther_sp	creatine kinase (EC 2.7.3.2) - fluke (Schistosoma mansoni) sp|P16641|SMC7_SCHMA ATP:guanidino kinase SMC74 (ATP:guanidino phosphotransferase) gb|AAA29927.1| ATP:guanidino kinase (Smc74) ||SJCHGC06211 protein [Schistosoma japonicum] ||arginine kinase [Liolophura japonica] sp|O15990|KARG_LIOJA ARGININE KINASE (AK) ||arginine kinase [Aplysia kurodai] ||arginine kinase (EC 2.7.3.3) - Nordotis madaka …	CTATCCATTAACTGATATGAAAGAAGAAGACAGAAAACAACTAGTCGAAGACCATTTCCT	Smp_194770	ATP:guanidino kinase (Smc74), putative	Smp_scaff019022	337842	362078	Q2_P14960,Q2_P34886,Q2_P24121,Q2_P18321,Q2_P32877	ATGTTCGTCCAAAACTGTTTAGATGCTCAAGATCCTGAAACCCCTTTACCTCATTTAGTGCGTACAGCCGATAGAATAATGGAAGGAAGTTTACAAACCGGATCACGCACGACAAATCACACACAAAAAGAAGAACCATCAGAGGACCCAATCAGAGAAGGACTGGTTGTGAGTGTTAAAAGTTTCACTGAGGCTGTTGCCAAAATGCAAACGGGTTTATCAACATGCCTTATTGAAAGATTAGATTTTGCTTCGGGTACCTCTTCTCGTTCAACCAAACTTATTCATGGTGGTGTTCGATACCTACAAAAGGCTATATTTAATTTAGACATTGAACAGTTTCGTATGGTTAATGAGGCACTGAGTGAACGTTCTAATCTAATCGATATAGCTCCACAT…
Q2_P39851	1	1	P	0.0755041	0.197848	A	2.24684	0.0807794	P	0.735683	0.248568	P		Q2_P39851			JAP08581.C	Sm_newGenes_Orth_inOther_sp	SJCHGC03438 protein [Schistosoma japonicum] ||PREDICTED: similar to microtubule associated serine/threonine kinase-like [Rattus norvegicus] ||ENSANGP00000028628 [Anopheles gambiae str. PEST] ref|XP_551171.1| ENSANGP00000028628 [Anopheles gambiae str. PEST] ||ENSANGP00000026679 [Anopheles gambiae str. PEST] ref|XP_551172.1| ENSANGP00000026679 [Anopheles gambiae str. PEST] ||PREDICTED: similar to M…	CCTGTTGGTGATTGGAATAATTTAGATGATTTAGAAATGCCTTTCATTCCTCATCCTGAT	Smp_174820	serine/threonine kinase, putative	Smp_scaff000589	117660	130360	Q2_P39851,Q2_P36789,Q2_P16539,Q2_P36829	ATGTTTAAAAATAATTCAGCTCCTTCTATAAATGATTTCGTCATGATAAAACCTATTAGCAAAGGTGCTTTTGGAAAAGTGTTTTTAGGAGCTAAGGCAAACAATATTGACTTCATATACGCAATAAAAATAATGTCTAAAGAGGAAATGAGGAAGAAGAATCTTGTGGAGAAAGTTACTTGTGAGCGAAATGCTCTTGCAGTTAGTAAGTGTCCATACATTGTCCATTTGTACTACTGTTTGCAAACCACCAGTCATATATATTTGGTTATGGAATACCTCGTCGGTGGTGACCTTAAGTCACTTTTGCTGGTTATGGGATGTCTTCAAGAATCTCACGCTGCTATCTATACTGTTGAAATTGCAATAGCCTTGGAATATCTTCATAAACATGGAATA…
Q2_P07503	1	1	P	0.524953	0.0979078	P	2.24518	0.0781269	P	1.42465	0.174908	P		Q2_P07503			C812985.1	Sm_noMatches_Gb_bothSt	none	GTATTCCGACTACTGTCAGAATGTAGCTATACATAATGTAAAATAAATAACTCCCAGCAG
Q2_P05524	1	1	P	0.576307	0.115296	P	2.24517	0.0781609	P	1.33357	0.212597	P		Q2_P05524			C810256.1	Sm_Schisto_Orth_only	SJCHGC05905 protein [Schistosoma japonicum] ||	GTGGGTGGGATTTCCTCTCGCCAAATTATTCAAATTTATTGTCATGTACATATTTGACTA	Smp_138100	expressed protein	Smp_scaff000062	692781	773220	Q2_P15953,Q2_P36267,Q2_P32821,Q2_P05524,Q2_P36675,Q2_P16407,Q2_P12983	ATGAGTAATCTAGAGGCTAGCCGAATTTTGGCTTCAGCTCTTAAAGATGTTGATGAAATTTTGAAAGTGAATAACTATGAAACAGATGAAGGTTATGACGCTGAGATCAATAATGACAGGCGGAATATATTACCAGAAATCTCATTTCAGGATGCTGAAGGAAAACATTGTATTGAAAACCTAAACGATTGCAGAAACTTACCTGATGAGACATATCTTTACAGAGCCGGGAAAGACTTTTCCGTTCTAATTAATAGACTTCAAATTTGCATCAACAAACTGAATCAATCAACACCTGCGGCTTCAATCTGCACATCGGAATACCAAGCTCTGGATTTTAGAGTAACCGAGAACAGTTCATTTGATATTGCTCATCCCACAACCACACAACGTACTAAA…
Q2_P09153	1	1	P	0.105635	0.0317032	P	2.24244	0.0782541	P	0.765391	0.227633	P		Q2_P09153			C902836.1	Sm_noMatches_Gb_bothSt	none	TTGCAGCTGCAGCTACAGCTGCTGCTGCTGTTGCTGTATTCATTCCAAAATGATGATGAT
Q2_P21088	1	1	P	0.452426	0.0797818	P	2.24118	0.0782967	P	0.915126	0.537378	P		Q2_P21088			C804366.1	Sm_Schisto_Orth_only	SJCHGC03497 protein [Schistosoma japonicum] ||	GTTCAGAGTTTCCATGTATATGTATTTGCAGACACGTCTCTAGATTTACCTGTATTTTGT	Smp_145600	expressed protein	Smp_scaff000104	192330	211699	Q2_P21088,Q2_P18233,Q2_P19543,Q2_P00974	ATGGAGGGTGTAGCAATTCAGGCCGGATATAATAAAAATAGAGTCACTTCTGTTTTGAAGCCTGATGAATATAAGAACTACGGCTTCCCTCTTGGACAAAGTTTTAAACTAGAAGACATACCGTGGAAGTCAACGGAAAAGGAGTACGATTTCGGTGTCATTGGATTGCATGCAGAAATAAAGGACTTCCTGAACTACATATCACCGAGTCCAGCAGAACAGTTTGCTCGTGAAGTAGTCGTTGCCAAGGTTAAGGACATCGTGTATAGTCTCTGGCCAAATTGCCAAGTTGATGTCTTCGGAAGCTTTAAGACGGGCTTGTATCTCCCCACAAGTGACATTGATATGGTCATATTCGGGAAGTGGGACGCCTTACCTCTACATACTTTAGAACAAGCT…
Q2_P03420	1	1	P	1.13694	0.695742	A	2.24053	0.106557	P	1.34782	0.341091	P		Q2_P03420			C806608.1	Sm_Schisto_Orth_only	Ftz-F1 interacting protein [Schistosoma mansoni] ||	CACGACCAACTATCTTAAACATGATGATTACAAGAAAGATTACTATTCGTCCGATGAAGA	Smp_090140.1	Ftz-F1 interacting protein, putative	Smp_scaff000423	70956	91709	Q2_P03420,Q2_P18374,Q2_P25142,Q2_P21005,Q2_P02030	ATGTCAGATCCAAAGCTAAAGCCTTCCGATACAAGTGACAGCCGTCTAACATTATCTGAACAAAAGCGTAAACGCTCAGGGGCTGAAAACTATATAAACAAAAGGTTTTTGTATGACGTTGTGGAACCTCCTAAGCGTAACCGCCAGAAAAAGTTCTTACACTTCACAGACCGGTCAACAGCTGCTCTCATGGCTGTTTCCTCCGCCAACCTTCTTAAGAAACACAAGTCGAAACATAGTGTTTCCTCACAAATCCCTAGAGACCGTGATTTGTTTCCTCGTGTTAAAAGCCGACATGGTCGACGTCTCAAGCCAAAGCATGAGTACAGTCCTTCTCAATCAGCTGATGAACACCCTTCTTTTGATCAACCCCTCTCCACTGACAGTAGTTGGAAACCT…
Q2_P32295	1	1	P	0.243156	0.0466822	P	2.2387	0.0784241	P	1.13813	0.41844	P		Q2_P32295			C908646.1	Sm_Orth_inOther_sp	SJCHGC04515 protein [Schistosoma japonicum] ||unnamed protein product [Tetraodon nigroviridis] ||unnamed protein product [Mus musculus] dbj|BAB29546.1| unnamed protein product [Mus musculus] gb|AAH82565.1| 4833427B12Rik protein [Mus musculus] sp|Q9D600|PSF2_MOUSE DNA replication complex GINS protein PSF2 ||PREDICTED: DNA replication complex GINS protein PSF2 [Mus musculus] ||PREDICTED: similar to…	TCCTCAATATATTGAAATTAGTACACTTCTTCTTCAACATGCGGCTGAGGATATACCGAA	Smp_100380	expressed protein	Smp_scaff000674	5974	8421	Q2_P38560,Q2_P32295,Q2_P39707	ATGAATCCGGCAGAGCTTGAATTTCTTTCAGAAGAGGAAGGATTGACCATAGTACCTAAGTTTAAACTTGATTCTATTAAGCTGCTCAATACTACCATTGGTCCTTTTTTCCCAAATGTGCCAACTGTTGTCCCTCTTTGGGTTGCTCTTTTTCTCAGAGGGCAGCAAAAGTGTCGTATTATGCCACCAGCGTGGTTAGCGTTGGAGAAGTTAAATGAGTGTAAAGAAGCTGAAGAAAATGACTCCGGTTGTACTTCTCCTCCTCATCCTCAATATATTGAAATTAGTACACTTCTTCTTCAACATGCGGCTGAGGATATACCGAATCCTGAAAGTATTCGCAACATTGTTCGTGATGTATGGGATATTCGTGTTGGAAAGTTATTATCGTCTGTTAAT…
Q2_P25019	1	1	P	1.04837	0.718446	P	2.23409	0.0785993	P	1.67094	0.122173	P		Q2_P25019			C809660.1	Sm_Schisto_Orth_only	similar to GenBank Accession Number Z98600 cofilin in Schizosaccharomyces pombe [Schistosoma japonicum] ||	GTGTATACTGCTTGCTGACTTCACAAATCGTCCTAAAATACAAGTCGGTTTTTTCTATGA
Q2_P02872	1	1	P	1.38614	0.188776	P	2.23391	0.0786094	P	1.34178	0.208254	P		Q2_P02872			C805685.1	Sm_Orth_inOther_sp	SJCHGC04530 protein [Schistosoma japonicum] ||PREDICTED: similar to UPF3 regulator of nonsense transcripts homolog A isoform hUpf3p [Bos taurus] ||hypothetical protein [Gallus gallus] ||unnamed protein product [Macaca fascicularis] ||PREDICTED: similar to UPF3 regulator of nonsense transcripts homolog A isoform hUpf3p [Gallus gallus] ||	ACAAAGAAAACCCTCACCATAACAGCACGGAAGATTTGACGGGGGTTGATCCAAAAATGC	Smp_102240	upf3 regulator of nonsense transcripts-like protein	Smp_scaff001855	815	2527	Q2_P02872	ATGGTCAGGGGATTGTCTGCAAAGGTGGTTGTTAGGGGGCTGCCTCCCAAATTAGGGGCCGATGATTTCATCAGGATTGTTGACCCGCTACCCTCTCACACTTACTTTAGGTTTTGCGGTGCAGATGACTCATTGGGTGGTCTGGGGTTGACGCGGGTTTACATTACATTCAACGACATGGATTCTCTATTCGACTTCAAAGAAAGGTTTGATGGCTACATTTTCTTGGATTGCGAGGGAAATGAGTCCTCTGCACTTGTAGAGTTTGCTGTTTGCCAGGTATTGGCGTGTGCTAAAGGGTCTTCAGATGATAATGGGGGAGGGAAAGTGGATAAAAAACAGGGTTCTTTATTGAAAGACTCAGCGTATGTGAAATTCTTAAGCTCGCAATCTGCTGAA…
Q2_P17556	1	1	P	0.994128	0.962575	P	2.23316	0.0786683	P	1.20967	0.307574	P		Q2_P17556			C919946.1	Sm_noMatches_Gb_bothSt	none	GGACTGTGTTTTACAAGACAGTATTGTACATAGTTTGCATTTACTAAAGACGTAGATCGT	Smp_042420	zinc finger protein, putative	Smp_scaff000102	2140060	2153528	Q2_P11358,Q2_P31138,Q2_P41185,Q2_P38475,Q2_P17556,Q2_P38022,Q2_P39610,Q2_P39070	ATGCAGGAAATAGATCCAAACTCAATGTCAGGTGAAATGGCAGAATCATCTGATTATACTAAAGAGGCACTTGAGTCGTTTAAACGGAAATTATCTACATACATAGAAGCTGTGGATAAAAGTTATGAAGAATTACTACTTCATTGTAGATGGTTTGATTGTCATCAATCTTTCCCCAACTATATTCGATTACATGTACATTTCCTTGAATGTCACCTGAATAATGTACCCGAGCTTGTCTGTCTATGGGATTCTTGCCAGAAAAATAATACATTCCAGGAACACAACCAGTTATTGCGTCATACACTTCTACACACATTTTTTGAAGATTGCATAGTAAATACTAGTAAGCTTCTGAAAGCTCATCATAAGGCTTGGAATTTTGTATGTTGTGGAATA…
Q2_P02294	1	1	P	0.188339	0.0381715	P	2.23271	0.0786608	P	0.753221	0.21549	P		Q2_P02294			C804701.1	Sm_noMatches_Gb_bothSt	none	TTATAATCCAAGTTAACGGCGCCTGCTGCTGCTGCTGTTCCTCCTGTTGCTGCTGGGCGA
Q2_P16774	1	1	P	1.72675	0.121118	P	2.23117	0.0804039	P	0.833077	0.351474	P		Q2_P16774			C917734.1	Sm_noMatches_Gb_bothSt	none	GAGCTACAAATCTTCACCATCTCAGTTAATCTCTAGATAGTTTGTGAATTCATGTACCAA
Q2_P03856	1	1	P	1.11158	0.482118	P	2.22944	0.0788316	P	1.68257	0.12065	P		Q2_P03856			C807278.1	Sm_Orth_inOther_sp	GA18650-PA [Drosophila pseudoobscura] ||NAD-dependent deacetylase sirtuin 2 homolog [Bombyx mori] ||CG5085-PA [Drosophila melanogaster] ref|NP_650880.2| CG5085-PA [Drosophila melanogaster] ||RE26822p [Drosophila melanogaster] ||sirtuin 2 [Danio rerio] gb|AAH45510.1| Sirtuin 2 (silent mating type information regulation 2 homolog) 2 [Danio rerio] sp|Q7ZVK3|SIRT2_BRARE NAD-dependent deacetylase sirt…	GGAAACGGACTCTCGCTTAAATGAAGAGTTTTTAGCAAAGAAATCCCAAGACAAAACTAA	Smp_084140.1	chromatin regulatory protein sir2, putative	Smp_scaff000332	626194	640100	Q2_P12995,Q2_P32837,Q2_P03856,Q2_P13235,Q2_P33894,Q2_P33093	ATGTCTTTCGACTTTTTGGGGATTAAGAAAGCACTGTTTGGAGATAATACGCCCCGACCGGAACTTAAGTCTCTCAATATAGAGGGTGTGGCACAATTAATTCAGGATGGTCAAGTCAACAAAATAATAACCATGGTGGGTGCTGGCGTGTCAACAGCTGCTGGGATACCTGATTTCCGAAGCCCATCTTCTGGCATATATGACAACTTGGAAGATTTTAACTTGCCCACTCCTAACGCAATATTCACGATTGATTACTTCCGACGCGATCCCAGACCTTTCTTTGAGATTGCAAGGCGTTTGTATCGACCAGAAGCAAAGCCTACGTTGGCTCATTGTTTTATCAGGTTACTTCATGACAAAGGCTTACTTCTTAGGCATTATACACAGAATGTTGAT…
Q2_P00964	1	1	P	1.34889	0.270679	P	2.22915	0.0861307	P	1.40759	0.213711	P		Q2_P00964			C802248.1	Sm_Schisto_Orth_only	SJCHGC07136 protein [Schistosoma japonicum] ||	CTTCAAGCCGAAAGACCATCCTCAACGCATCATTTCGCTAATCAGCCTACTTGTTTAACT	Smp_131650	expressed protein	Smp_scaff000032	475479	509445	Q2_P34087,Q2_P30067,Q2_P08263,Q2_P11221,Q2_P31013,Q2_P09094,Q2_P28823,Q2_P09901,Q2_P29644,Q2_P08293,Q2_P27981,Q2_P03815,Q2_P23157,Q2_P40540,Q2_P00964	ATGAAAAGTAAAAGACCAGATAGAGATTTTTATTATCACCCCCGGTACAAAACAACCACTGAAGTTTATGGGAATTCTCGTAGTGTCAGAACTGGTCGAACTGTCCCCGTCGCTTCGACAGAACCACACAGCCACCATAAAGATAGAATTGATTTGTTACATCCACATCATTCCCAACAAAAATCTCTTGTTAGTGAAACCAAAAACATTCGCTATACTCAGGATCGTAAAAATACGAATAGGACAAGATCCGATGAACTCACTTATATATCAGATTTAAATCCGAGTCCCATTGATCCTAATACGAAACCAGTCGTTAGTACGTCACTACACTTCAGCGACTCCAGGTCCGTCAGTACCAATAAACAATTTGCACCCAAACCTCGTCAAGAGTCTTTT…
Q2_P35791	1	1	P	0.235687	0.261106	A	2.22835	0.0905329	P	0.885815	0.595058	P		Q2_P35791			C915517.1	Sm_noMatches_Gb_bothSt	none	CCGTAATGAAAGTGTGAATGAAAACTCATCCGAAGATCAACATATCATTAGTAGTTGTTC	Smp_135390	hypothetical protein	Smp_scaff000048	1517378	1521312	Q2_P16099,Q2_P15720,Q2_P35791,Q2_P36373	ATGATTATTTTATTGCATGTACTGGAAGTTTTTGACATTGAAGAGTCTGCTCAGCCAGCTATTTTGAATAATATTGATTTAGTCGATTCTTCAATGAAAACAGAGAAACACTGGAACCAAATCAGTCTACACTCTAAAAAGGAACCACGAATTACTCTACCGGTGAAACCGACGGGATATAAAAGTTCAATACTTATACAGAGGAAAAAACCATGGAATACTGCCGTGAAAAGTGATGTCAAGGAAGGACACAATCAAGTTTCAAAATGTGAAAAACTGTCAAGTCGGAGGGAAGTGTCCCTTCCAATAAGTACAGACAAAAATAAATCGTCTGATCTTCGGCACATACCTATATGGTTGCGAAAGTCATTGAAGTTTGTACAAAATTGTTTTCTTGAG…
Q2_P17570	1	1	P	0.75749	0.219554	P	2.2282	0.0788569	P	1.93196	0.0957059	P		Q2_P17570			C919972.1	Sm_noMatches_Gb_bothSt	none	CAGTGCTCGATCTACGAATAAACGTCTTTTTAATGAGTGACAATTTTGTAATTTGTGCCT
Q2_P23197	1	1	P	0.30831	0.391029	A	2.22809	0.116219	P	1.00569	0.985421	A		Q2_P23197			C807257.1	Sm_Schisto_Orth_only	SJCHGC08013 protein [Schistosoma japonicum] ||	CTTCAAGAAAAGATGACTATTGACGGATATGTGCCCTTAGAAGTTATATTGGACTTCCCC	Smp_101820	lupus la ribonucleoprotein, putative	Smp_scaff001765	52350	61273	Q2_P02451,Q2_P34300,Q2_P23197,Q2_P29472,Q2_P34131	ATGAATGAGGGACTTCTGAATGGTCTTCACATAGTGGATAACGAGTGGCCAGCTTTGAATGAGTTGAACAAAAATTCGGGAAGTACTAAAAGATTTGTTACTAGACTCAAATCCAAACAAAAGTGGAAAGATCTGCCCGTTAAGCTTACTTTTTCCAAAGTTCAAAGTTCACTTCCTTCAGAAAACGGGTATCATGTTTATAAGGATTTGAAGGAGGTGGACACATTTGAGGCTCCTGAACGCGCCGAACCTGTAAAGAGTGAAAATCTGGACAAAATCAGAAAGTTTCGAAGCAACTGCTCAAAATCTCAATGGTGTCTCTACGTCAACCCAAATTTTGCAGGAGTGGAGCTATGCTGCTTAGTGCCCCGGCCCGGATTTAGTAAGTGGATGGTTGTT…
Q2_P37641	1	1	P	0.537538	0.103494	P	2.22728	0.0789583	P	1.21536	0.301538	P		Q2_P37641			C918743.1	Sm_noMatches_Gb_bothSt	none	CTAACATTTCCCCTACATTTTTAACATGGTTTTTGGATTTCGGGGAATGTGTAACTGATA
Q2_P12650	1	1	P	0.746793	0.413182	A	2.22641	0.0894277	P	1.31861	0.281349	P		Q2_P12650			C908988.1	Sm_noMatches_Gb_bothSt	none	AGACGACCAACTGTAACACGCAGAAACATACCGCAGGTTCTCTGACAACCGAGATTGGGA	Smp_039390	expressed protein	Smp_scaff000096	466212	471902	Q2_P41103,Q2_P12650,Q2_P10059,Q2_P29822,Q2_P09761	ATGTTTCTGCGTGTTACAGTTGGTCGTCTATCAAAGTCAATTATCTCCCGTCACAACTTACTGATCCGTTATGCTTCCAGTGAGCCAGCTGATGAGCAAGGTGGATTCACGCGGTCAGTCTACTCCAAACCTAAGTATAAACATGTTGTACGTGACGGGAAATCTGTAAAAATATATACTGGTTTGGTGGCAGAAGCATTTAATCCTGCTGATAAATATCGTGAACTTCTCCAGAAGGCGTGGAGTAGAGAAACTCTGACAGTGGATAGCCTCAGAACATTATTACTATCGCGAATAAGGGAACGAAACCGACAAAAACAAATAATTTCTGATAAAGAGGTCGAAAACCTAGGACTAGATATTGCTATAGCCCATATGGTGTGCCGTCTGGGCGGTCGC…
Q2_P24172	1	1	P	1.42966	0.331613	P	2.22451	0.107695	P	1.7408	0.169119	P		Q2_P24172			C808564.1	Sm_noMatches_Gb_bothSt	none	TACTATCATCACCACTAGCCACAGTACTACTACAAACAATATTGGCTTATCCAATAATCC	Smp_047190	cyclin G-associated kinase-related	Smp_scaff000120	643815	687854	Q2_P01040,Q2_P10746,Q2_P30534,Q2_P31634,Q2_P25888,Q2_P22910,Q2_P04646,Q2_P24172,Q2_P09001,Q2_P28719,Q2_P06352	ATGGCTGACTATCTGAAGTCTGCATTGAGCTATTTCTCCACCTCAAACACTACTAAAAATGAAAATGAATTTCTTGGCAGTAGTATATCTGTCGGGCAACTAAGTTTAAAAGTTAGAAGAGTTATTGCTGAAGGCGGCTACGGAATAGTTTATGAAGCTCAAGATGTCAATGAAAATATATTATATGCGTTGAAGCGTATGCTCGCTCACGACAAACCTTCAGCAGATTTAATTCTTCATGAAGTTCGTTTGCTGAAACAGTTGAACGGACATCCAAACATCCTTAAGTTTTTTAGTGCAGCATCTGTTGGTAAAGAGAAAATGAAGGTTATTGGTACTGAGTTCCTGATAGTCACAGAGTTTTGTAAAGGGGGTCAGTTGGATAAATATTTACCGGCA…
Q2_P33365	1	1	P	1.05327	0.90985	A	2.22262	0.1295	P	0.721637	0.538866	A		Q2_P33365			C910560.1	Sm_noMatches_Gb_bothSt	none	CAGAAATAAAAATATCTAGTATGCCTATCTCGGGAGAGATTTTCACAAAAGTTCCCGCTA	Smp_133920	ionotropic glutamate receptor-related	Smp_scaff000041	873392	935690	Q2_P18508,Q2_P33365,Q2_P13510,Q2_P21904,Q2_P29951,Q2_P16788,Q2_P09706,Q2_P08645,Q2_P37119,Q2_P16448,Q2_P10184	ATGGAGTTGATGTCACTTGAACAGAATATGTTTCCTAACAATGATGATTGCAACAATGATTCAGTCAATCAAGATAGTGCACCTGCTGTCCACGTAGATGATGTACAACGTATGGAAGCTCGTCTTTTAAAGTTGTTGGATGAATTTAACGTTGGGAAATCATCCTTTGGTCCAAATTGTCCTTATGAAAAACTTGACTCAATACGAAATCAGCAAGAAGAACTTATGCGATTGCATTTTGAGCAAGATAGGAAAATGATGTCGATCCTCGAAACAGGCTCAACTCTCGCGCGGCGTCCTGTTAGAGCACTGTTAACAGACGAAGGTCGAAAGACTACAAAAGCAAATATTGATGCACTAGTCACACGAGTTGCATCTTGTCGTTTTTCCAATATGTCT…
Q2_P24541	1	1	P	0.265403	0.0484967	P	2.22181	0.079147	P	0.739741	0.203648	P		Q2_P24541			C809043.1	Sm_Schisto_Orth_only	SJCHGC08812 protein [Schistosoma japonicum] ||	TACTGGTAATTGTCGTTTTATTAATCCAGGTCGATTTGGTCATGTGGAATTTTCCAATGA	Smp_124120	DNA polymerase epsilon subunit B, putative	Smp_scaff000005	2326974	2344106	Q2_P23192,Q2_P24541	ATGCCAGTTTATTTTTTGATAACACGTTTCCTTCGCCTAAACCTGAAAGAGGTTTCGAAGTCGGATATTGACAAGCCCTTCAAACTAAATGGTCTTTTTCTTGCCCCAGATGCTTCTCAGTACATACTATCAATTGTTCAACGTGTTGACCCCGGGAAACGACAAAAGGTTCTTCGTAAGCTGGTGGAAACAATCCTTAAGCAAAAAATTGATAACAACAGAATTTCGAAGGCACTGTGTGAAGCAGCTGTCAAAGAGTGTCGAGCAGAGCACTCTACAGATAATATTGTCCTATACGTCATCGATGCTTTTTCGGTCCCATACTTTCGTTTCTCCAAACCCCTGAAGAAGTTTGTTCCATTTGTGCCTGCTGATTCGTCAGAGAATCGTTTGATATTT…
Q2_P00698	1	1	P	0.212829	0.314059	A	2.2214	0.0986259	P	0.572307	0.288208	A		Q2_P00698			C801741.1	Sm_Orth_inOther_sp	cleavage and polyadenylation specific factor 1 [Danio rerio] ||PREDICTED: similar to ENSANGP00000018461 [Apis mellifera] ||unnamed protein product [Tetraodon nigroviridis] ||cleavage and polyadenylation specific factor 1 160kDa [Bos taurus] pir||S57335 cleavage and polyadenylation specificity factor 160K chain - bovine emb|CAA58152.1| cleavage and polyadenylation specificity factor 160 kDa subuni…	TCATTGATGTTGTACCAGAACCTGGTCAACCACTTACACGACATAAATTGAAAATTATAC	Smp_148480	cleavage and polyadenylation specificity factor cpsf, putative	Smp_scaff000125	1384254	1434458	Q2_P00698,Q2_P03023,Q2_P22248,Q2_P38750,Q2_P37311,Q2_P39603,Q2_P26396,Q2_P16962,Q2_P39069	ATGAACACTGGGGTTGACACTACTAAGCCAACAACGTTTAGTGCAGTTTTTAAGCATATTTCACCACCAACCGCTGTAGATAATTGCCTTTATTGCCACCTTAAGCATATTTCACCACCAACCGCTGTAGATAATTGCCTTTATTGCCACCTGACTCATCCTAAACTGAAAAACCTTGTCATTACTCGTGGTGGATTCATTGAAATATATAATGTTAAATCTAGTGCTTCTGGAGAAACACGATTTAATTGGGTGTATGGAACATCTGTATACGAAAATATCGCTGACATTGTCACTGTACGCTTCACAGGTGATCTTTTAGATTCACTTCTTCTGAGTTTTCCGGAAGCTAAGGTTGCTGTAATGAATTTCAATCCTGTCACATTTGAACTGAGGACC…
[truncated: 306 more rows]
