# Supplementary material for: Gene Atlasing of Digestive and Reproductive Tissues in Schistosoma mansoni
Source: PLoS Negl Trop Dis. 2011 Apr 26;5(4):e1043. doi: 10.1371/journal.pntd.0001043 (PMC3082511; doi:10.1371/journal.pntd.0001043)
Supplement: Table S9 — Complete list of 152 differentially upregulated genes (2 fold or higher than the whole female control) in the S. mansoni female hind region. (0.31 MB XLS) [file pntd.0001043.s013.xls]

## Sheet: 2 fold Hind ONLY annotati
2 fold Hind ONLY
Macro Dissection of Adult Female Sm
Region ()*	Whole			Head			Middle			Hind
Systematic	Normalized	t-test P-value	Flags	Normalized	t-test P-value	Flags	Normalized	t-test P-value	Flags	Normalized	t-test P-value	Flags	Common	Synonyms	Genbank	Gene Symbol	Contig	Class	Annotation from Blast against GenBank on Jan 2008	Probe Sequence	SOURCE_ID = genome prediction, WARNING! Some of the probes are NOT for the predicted gene, but rather they are for the opposite strand of the prediction	Description	CONTIG_ID	GENE_START	GENE_END	OLIGOS = other oligo probes matching the same prediction ON BOTH STRANDS (WARNING!!!)	SEQUENCE = genome sequence prediction	User Notes
Q2_P03878	1	1	P	0.337078	0.0655392	P	1.43926	0.170997	P	56.9583	0.0261144	M		Q2_P03878			C807309.1	Sm_noMatches_Gb_bothSt	none	AAGTTCTTTTATTTACGTATCTAGCACTGAGGAAATTCGCGAAGTTAGTTGAGCCGTGAA	Smp_132300	kif-3, putative	Smp_scaff000035	749757	782377	Q2_P32063,Q2_P07006,Q2_P23232,Q2_P03878,Q2_P16807	ATGCAACCATTGGAAGAAACGGACAACGTAAAAGTCGCCGTGCGGTGCCGGCCAATGGATAAAAAAGAAATTGCAATGAACTGCAAGTCCGTGATTTCGGTATTTGAACTAGATGGGTGTGTGACATTAAAACGCACAAGTTCATGTGATGACCCTCCAAAGCAGTTTGCTTTCGATATTGTTTTTGGTTGTGGCAGTAAACAAACTGATATCTACAACATGGTGGCCAGACCAATTGTTGATAAAGTTTTAGAAGGATATAATGGAACTATATTTGCTTATGGACAAACAGGTACCGGAAAAACATTTACGATGGAAGGGATCAGATCCGAACCAGAACTGAGAGGTATTATCCCGAATTCATTTGCCCATATATTCGGGGCAATCGCGAAAGCAGAT…
Q2_P21124	1	1	P	0.968621	0.805801	P	1.08103	0.580278	P	8.67502	0.029376	M		Q2_P21124			C804413.1	Sm_Orth_inOther_sp	hypothetical protein [Drosophila melanogaster] ||PREDICTED: similar to ENSANGP00000003468 [Apis mellifera] ||PREDICTED: similar to eIF4G-related protein NAT1B isoform 3 [Danio rerio] ||PREDICTED: similar to eIF4G-related protein NAT1B isoform 2 [Danio rerio] ||PREDICTED: similar to eIF4G-related protein NAT1B isoform 1 [Danio rerio] ||	GTTTGTGATGACCAGATTTCACGTCAGAAGTGTTTGGGGAATCTACGCTTCATCGCTGAA
Q2_P38830	1	1	P	0.432161	0.496834	A	1.54452	0.306295	A	7.91431	0.0324257	P		Q2_P38830			JAP03826.S	Sm_newGenes_Orth_onlyJapon	none	CAGTGTTAGAGTAACCACTTTGACCTAACGATGATAAATGATCTGGTATGTAATCATTTG	Smp_134210	expressed protein	Smp_scaff000043	1067309	1086141	Q2_P40309,Q2_P38830,Q2_P38529,Q2_P39669,Q2_P05872	ATGTCTAATACATGTATTACATATAAAGATGTAAATATGACTGAATTGAAAAAACGTATTCACTTAGATATTATTTTAGATTCATCTATTCTACCGGTATGTTTTAGTGGACAATTAATTCATGGTTACGTTTATCTAGAAACTAAAGAAGCTTTAAGTATTCAAATTTTGCAAGCGGAACTGCTTGGAAGAGGAGTTGTTGTCACACCATACAAGAAGATATTCTCTTCTAAACATTTTATAAAAGGTTGGACAAAAGAAAGAAAATCTTTACAACAAAAATTTCCGTTTTATCAAGGTGTAGGTTGTATTATATCGGGTATAAATGGACCAGTAGATCCTGAAATATTACAAACACGTTTAAAATGTAAATCTATGAAAGGATTTAATAAACTTATA…
Q2_P22971	1	1	P	0.597199	0.358358	A	0.89759	0.675252	P	6.56638	0.0344652	P		Q2_P22971			C806939.1	Sm_Schisto_Orth_only	SJCHGC09844 protein [Schistosoma japonicum] ||	TAGCATAAAGGCGACAGTTTCTTCCACTGAGGAAGGGTGGGGTTAGGAAAGATCGGCACT
Q2_P28228	1	1	P	0.671796	0.536594	A	0.821657	0.638456	A	5.79731	0.038821	P		Q2_P28228			C901917.1	Sm_noMatches_Gb_bothSt	none	AAGCAGACGGAGTGGCGTTCGAGCCTTCTTTTTAGTGGATAAAAGTTAGACTCCTCGGCC
Q2_P18020	1	1	P	0.318749	0.399719	A	0.863084	0.697213	A	4.98957	0.0425359	P		Q2_P18020			C800154.1	Sm_noMatches_Gb_bothSt	none	GTGCACTACAGTAGATGAATGACCTACCAATTTTAAAACTATGATTCGGATGCTAAGTAT
Q2_P01437	1	1	P	0.801746	0.679049	A	0.736053	0.528033	A	4.94924	0.0429559	P		Q2_P01437			C803237.1	Sm_Schisto_Orth_only	SJCHGC03922 protein [Schistosoma japonicum] ||	CTGGTACTGGAATAATAAGTAAACCAACCATTACTTCAGAAGATGCTTCAACAAGATTTC	Smp_077330	expressed protein	Smp_scaff000264	1141832	1152396	Q2_P01437	ATGGAAGATGAATTACATAAACGTTTAACTGATTTAGCAACAAATGTTAATGATTTACATGATCAATCTAGAAAAGAATTATTAGCTGCACAATATTTACATAATCAAACTAATCAAATTGAAAATATTCTTGGTGGAATTGAAAAAAGAATTGCGAACGATAAGATTCTTCTTGATAAATTCTATGAAAAATTAACTGATTTAAAAACAAAACATGAATTAGATATTTTACCTGAAATACAAAAAATATCCCATATAGTTAATGGAATTAATGATGAAACTATACGTATAATAGAAACTGCTGATCTATCACATCGTAGTGGAAGTAAATTAATTGAAGATATTAATGATTTATTAAAACGTATGAAAAAACTTAAAGAACAATTAACAGAAACAACT…
Q2_P39896	1	1	P	0.48595	0.105986	P	1.80078	0.108134	P	4.78573	0.0405619	P		Q2_P39896			JAP08990.C	Sm_newGenes_Orth_onlyJapon	none	GCCTTCAGGTACATTTCAAGCAGAAGTTATTCCAGGGATTTTAAATGTTATTTCAGGTAC
Q2_P11057	1	1	P	0.371333	0.369679	A	0.623834	0.40244	A	4.49566	0.04614	P		Q2_P11057			C905736.1	Sm_noMatches_Gb_bothSt	none	GGTTTAGAGGTTAGGTGTTTGCGCGTGACACGAGGTTTGAATTCGATTTCCAGATGCAGA	Smp_018290	death associated protein kinase, putative	Smp_scaff000035	137021	153100	Q2_P14500,Q2_P34401,Q2_P11057,Q2_P33579,Q2_P30845,Q2_P13704	ATGTCACCAGACTGGCAGACGAAATTCAAACAAGCAAAAAAAATGATTTGCCAAATGTTTGTTTATGATGTTCTAACCGATTGGCGGATATCCGAATTTGTTTTTAATCATCGTCCTGATTGGCGTTTCAACTATCGTGTATGTCTTGCATCGTACAAACGGCGTACACAAATGGCCAAACATTTGAAAGTGTCCATAAAACTGAGAAATTTATTTCTGAATACAGAATTGAAACGGAGATCGGAAGGTGGAGGAAGGTTCGCCAAAGTCTCTTTAGTTAGACATTGTGAAAGTGGAGAGGTATCTGCAGCTAAAATAATAAGGAGATGGCGCTGTGGGAAAGATACATTGGCAAGCATAATGCAAGAGATAGATATGGTGAAAATTGGTCATCAGAAC…
Q2_P18735	1	1	P	1.53613	0.155489	P	1.8359	0.106888	P	4.47254	0.0425126	P		Q2_P18735			C801155.1	Sm_Schisto_Orth_only	TPA: endonuclease-reverse transcriptase [Schistosoma mansoni] ||	GTTGCATGATACCGCTACACTATCGGCGCAAAGAAGAAGGGAATCACAATGAATGTTATC	Smp_167410	expressed protein	Smp_scaff000329	71530	87474	Q2_P18735,Q2_P13412,Q2_P25162,Q2_P16149,Q2_P33261	ATGACTCTTAATACTGGCGAAGGTTTTCTGATGAAAATAGCAGATGTTGAACAGTGCGCCTTTAATTCATGGTATCACATTTTTGAATCGTACACTCAAGAAAGTATATTTATAAATCTCCCAGATGACCTTATAGTTTCATTGACAAATGACGAATTCATTCTCCCGAAAAGTGCAAAACCAACAAACGGGCATCTGTCGGAACTAGACAATGATGGTATTTGGTTAGACCATCCCGATACTGATGAAAAAAACGGAAAGAGACCGGAATTTCCTCAGTTCGAGTCTCAGTTGAAAAGTATCATCCGTAAGTTAGGCGGTGTTGTATTCCCCAAGTTAAATTGGAGTGCCCCATCTGATGCATCTTGGATGTCTTTCGATGGGTCACTAAAGTGCAAA…
Q2_P04048	1	1	P	0.834148	0.371705	P	0.981793	0.89446	P	4.45241	0.0426293	P		Q2_P04048			C807589.1	Sm_noMatches_Gb_bothSt	none	TTTAGGGTTGGAGTTAAGGTTTAGGGTTAAGGATGAGACTATAAATTAAGGACGACGTTT
Q2_P28755	1	1	P	0.379021	0.109146	P	0.726241	0.219242	P	4.31369	0.0435522	P		Q2_P28755			C902643.1	Sm_noMatches_Gb_bothSt	none	AGGTTAGTAACTAGGGTTGAGGGGTTTTAGTGTTAGGAGTTAGGTTTTGAAAGATCTAGA	Smp_163570	ryanodine receptor related	Smp_scaff000263	635136	797467	Q2_P14961,Q2_P36548,Q2_P34849,Q2_P19491,Q2_P00955,Q2_P35170,Q2_P15246,Q2_P03022,Q2_P13452,Q2_P33302,Q2_P21574,Q2_P28755,Q2_P09030,Q2_P30547,Q2_P10757,Q2_P10758,Q2_P30548,Q2_P36857,Q2_P16561,Q2_P04492,Q2_P36742,Q2_P16467,Q2_P25869,Q2_P06337,Q2_P37637,Q2_P3GTTGGTAAAAACGAGCTTTATGGGTACGGTTTCTGTCACATCCC	ATGTTGCAGTCACCTCCTCCAAATATGCCCCCGTGTGTTTTTGTTCTGGACCAAGCTCTTTCTGTACGAGCCCTTCAAGAAATGCTTTCTATTCAACACCAAAGCTCAGATGGAAGCGGTCAGTCTGGTCATAGAACTTTGCTCTATGGACATGCTATTCGACTAAAACATAGAGAAAGTAACATGTACCTATCGTGTCTTTCGACAAGTACATCACAGGACAAACTAGCTTTTGATGTTGGTCTTCAACAGAATGCTGAGACTGAAGCTTGCTGGTGGACAATACATCCAGCGTCAAAACAACGTTCAGTTGGAGAAAAGGTCCGAATAGGAGATGATCTTATTTTGGTCAGTGTTTCATCAGAACGCTATTTACATGTTTATGGAGAAGTCATTTCA…
Q2_P02482	1	1	P	0.278679	0.339524	A	0.355976	0.295643	A	4.05931	0.0496002	P		Q2_P02482			C805026.1	Sm_noMatches_Gb_bothSt	none	GGCTAACACATTCTGCACATTCATTACATTTTCGAACACAATTCAAAACTTCATCTATGG
Q2_P39881	1	1	P	0.31552	0.397015	A	0.338206	0.33686	A	4.02177	0.0508799	P		Q2_P39881			JAP08816.C	Sm_newGenes_Orth_inOther_sp	SJCHGC04575 protein [Schistosoma japonicum] ||dynein light chain 1 [Schistosoma japonicum] gb|AAD41626.1| dynein light chain 1 [Schistosoma japonicum] ||T-cell-stimulating antigen [Schistosoma mansoni] sp|Q94748|DYL2_SCHMA Probable dynein light chain (T-cell-stimulating antigen SM10) ||PREDICTED: similar to dynein light chain (10.3 kD) (dlc-1) [Strongylocentrotus purpuratus] ||dynein 8 kDa light …	CAAAGTAAGATTTAATGAAAGATGCAACCTCTCGTTCCTCTGTAAAACGATTCATTGCTT	Smp_095480	dynein light chain, putative	Smp_scaff000582	46210	46544	Q2_P39881	ATGTCCAGTGTCAAACTATCAGAGATATCTGTTGTTAGATGTTATATGCGCGATGAAATGAAGAGAGATGCAATGAAGATATTACAAAAAGCAATGAATCGTTTTACAGAGGAACGAGAGGTTGCATCTTTCATTAAATCTTACTTTGACTCTCATCACCATACACATTGGCATTGTATTGTTGGAAAACATTTTGATTGTTCCGTGGCATTTGAAGCATCGCATTGTATTTTGTTGCGTGTAGAAGATTTTTTAGTTTTATTATTTAAATATGGTTAA
Q2_P21552	1	1	P	0.327967	0.276296	A	0.250801	0.234873	A	3.92708	0.0489738	P		Q2_P21552			C805026.1	Sm_noMatches_Gb_bothSt	none	GATCCTTCGGTGCTCCCAGATGATCCACAATGACATGATTGAATTAAGAGTAATGTCATC
Q2_P09547	1	1	P	0.28674	0.374206	A	0.451918	0.333709	A	3.81954	0.0524029	P		Q2_P09547			C903401.1	Sm_noMatches_Gb_bothSt	none	GACTCTAAACGAATATGAAAAAGCTGTGATCAATCTCAAGCGAACGGGGGTCAATAACAC	Smp_126840	expressed protein	Smp_scaff000014	460031	501932	Q2_P02424,Q2_P21486,Q2_P22508,Q2_P25463,Q2_P11886,Q2_P09547,Q2_P29283,Q2_P31699	ATGAGTATCTCTCATTCGACATCACCCAATTTTGGGGAAAAGTCTCACTTCAAAATTACCGATCGACAGCAATCATTACCTGGTGTAGAATACCTACAGGGAAATAATTGTTTTGAAGAAGAAGAAGAATGGCAGTCGAAGTTGGATGTTTGGCGTGAAAAACGTCGTCAGGCCTTACGCACTGAGGCAACAAAATTTGCCCTACTTCAAGAACGTGAGAATAGGGAAAACGAAAGACGTAAGGAAGAAATAAAAGATCGCCTTCGTAAAGCCAAGAGCCAACGTAATCTAATTTCCAGTGGACATATTTCTTCCTTAGATTTAGCTCCACCACCAAAAATAAATAGTCCTGGCGTCGCATTACTAACAGGTAGCGACTTTGATTCGCTCACTTTCGGT…
Q2_P02893	1	1	P	0.709177	0.368833	A	1.18522	0.437758	P	3.81292	0.0492451	P		Q2_P02893			C805735.1	Sm_Orth_inOther_sp	SJCHGC03002 protein [Schistosoma japonicum] ||yippee-like 3 [Danio rerio] gb|AAH67578.1| Yippee-like 3 [Danio rerio] ||yippee-like a [Oryzias latipes] ||ENSANGP00000019801 [Anopheles gambiae str. PEST] ref|XP_309944.2| ENSANGP00000019801 [Anopheles gambiae str. PEST] ||PREDICTED: similar to Yippee-like protein 1 [Bos taurus] ref|XP_850836.1| PREDICTED: similar to Yippee-like protein 1 [Canis fami…	GCAGGAATTGGAAGTAGAATGCTTACCAGCAGAACAGTGAAATAAAGAAAAGAGAAAAAA
Q2_P35750	1	1	P	0.248913	0.342805	A	0.371823	0.287283	A	3.7788	0.051855	P		Q2_P35750			C915461.1	Sm_noMatches_Gb_bothSt	none	GTCGGAAAGTGGTAGTAATAGCAGTAGTACTTTACCATTTCCAATATTGCTTAAAGAAGA	Smp_033140	expressed protein	Smp_scaff000074	525040	538877	Q2_P14457,Q2_P34354,Q2_P15700,Q2_P35750,Q2_P04982,Q2_P31614,Q2_P31416,Q2_P11620,Q2_P11815	ATGGAGGTATTTCTAGGTCGTCCGAAACTGAAAAAACCCATGCAAATACGACAGTCATCATTATCGACAACATCATCATGTTTTCTGTCGGAAAGTGGTAGTAATAGCAGTAGTACTTTACCATTTCCAATATTGCTTAAAGAAGATTTCACAGGATTCAATTCTGATCATGATGATAACAATAATGATGGTATAAATAGTTGTGAACAGTTTACATTTCAAGCGGTTTTATTAAATGGTGCAAAGACATTAATAACTGATTTAGAACAAATCAAGATACTTCGAAAAAGAACGTTATTCTTACTCCATGGACTTGGTTGTTTAGACGTTTACTTGCCAGTTAATGGAAGTTCACAGTTTCATTCAACCATTGAATGTCAACAACCGGACCCATTATCT…
Q2_P31698	1	1	P	1.81223	0.158959	P	0.737984	0.431627	A	3.62988	0.0535957	P		Q2_P31698			C907395.1	Sm_Orth_inOther_sp	PREDICTED: similar to Cat eye syndrome critical region protein 5 homolog precursor [Strongylocentrotus purpuratus] ||PREDICTED: similar to Cat eye syndrome critical region protein 5 homolog precursor [Strongylocentrotus purpuratus] ||unnamed protein product [Tetraodon nigroviridis] ||PREDICTED: similar to Cat eye syndrome chromosome region candidate 5 homolog [Rattus norvegicus] ||PREDICTED: simi…	GTAATATGGATTTAGTTTATATGGATAAAGCTGCATTGCCTAGATTTGGTCATGGTGCAT	Smp_149860	conserved hypothetical protein	Smp_scaff000131	491374	506701	Q2_P31698	ATGGATTTAGTTTATATGGATAAAGCTGCATTGCCTAGATTTGGTCATGGTGCATTTTTAATTTGTTTACAAACATTATATAATCAATTAACTGGTTATAAATTACGTTATACATCATTATTGGGTAAACCAAGTGAAATAACTTTTCGATTTGCTGAACATATACTTACTTTAACTTCAAAACGTATGGGTTATAAAAGACCGATAGATCGTTTATTCTTTTTTGGTGATAATCCAGATGTAGATGTTTTGGGTTCAAATTTGTACAATAATTTTTTACGTCGATTTCGTCATGTTTCCGGTGGTGATAAGTCTCCAACGGAGGGACATAGTCAATATAAAAAGGTGTCAGTAGCACAATCACGTACTGTACCACCGAATGCAGCGTTTCTTCCTCAA…
Q2_P31317	1	1	P	0.377186	0.448891	A	1.20079	0.611325	A	3.52742	0.0632568	P		Q2_P31317			C906786.1	Sm_noMatches_Gb_bothSt	none	AGAAGCTTCTGAATGCATGAAAGCAATGGAATTTTTCGTCGAAAATGCCCACTTAAGCGA	Smp_157100	sphingosine kinase A, B, putative	Smp_scaff000198	387755	404765	Q2_P11520,Q2_P31317	ATGCGCTGTACACTTTATCTAAACGAACTTGGAATATGTGTCGTGCCAAATCACTATTCTTTACCCAACAAAATGTATATTCACAAGAACCTAATAATTGGGTGCAAGAAAGAAATTATATTAAAAAATAAGAAAAAGCAAAATGTTTGCCTAAAAATGAGTTATTTTAAAACAAGAAAAGTGAATGGAAAGAAAGAAAATTTGAAAATTCTTGAAGAAACAAATCTTGATATACTTTTTTCATCTGATCAAGAAGCTTCTGAATGCATGAAAGCAATGGAATTTTTCGTCGAAAATGCCCACTTAAGCGATGCCAAACCATATTTAGTCTTAATAAACCCTAAAAGTGGATCAGGAAATGCTCTAAATGGTTTTAACTATAAAGTTTCTCCCATTTGG…
Q2_P05364	1	1	P	0.431573	0.111689	P	1.69673	0.121585	P	3.19229	0.0549202	P		Q2_P05364			C809903.1	Sm_noMatches_Gb_bothSt	none	CCCGAAAAAGAATGTCCTTTTTGCTTCGATTGAACATTGTTCTGTACAATCATGTTGATT
Q2_P00377	1	1	P	1.77333	0.110155	P	1.39561	0.185787	P	3.12283	0.0556634	P		Q2_P00377			C801133.1	Sm_Orth_inOther_sp	TPA: gag-pol polyprotein [Schistosoma mansoni] ||SJCHGC02198 protein [Schistosoma japonicum] ||PREDICTED: similar to reverse transcriptase [Danio rerio] ||PREDICTED: similar to reverse transcriptase [Danio rerio] ||PREDICTED: similar to reverse transcriptase partial [Danio rerio] ||	AGTTATGTCTATTGGCCATTCATGGATAAGGCTGTGGAAGAATACGTAGTGAGATGTCGG
Q2_P31735	1	1	P	0.376884	0.448632	A	1.68117	0.226776	P	3.09474	0.0714351	P		Q2_P31735			C907459.1	Sm_noMatches_Gb_bothSt	none	CTGTCCATTGTTTTAGGTATTACGAAGCAGGTCTTTCTGTTTGAGGTTTTCATGATAATA	Smp_135240	expressed protein	Smp_scaff000048	564591	590137	Q2_P20098,Q2_P25624,Q2_P11917,Q2_P31735	ATGGACGGTGACATTTTGAATGTTGTGCATTCTATCAAAACTGGGGAAAAAGATAATGCTGCAGTCTGTATTCCCTTTGAGAGACTTGCTCAATATTTACTACTTGATAAAGATAGTCTTCCGATTAACCTTCATTTGTCACTCATTGAATGTATCGCGAACATGGCGTTCAATCCATCAATCATCGGATTGAAAGGTTTCGAGTTATTATTTCCTGGCTTGTGGAATTTGGTATATCTTTCCCCTTCAACAGACAGAACTATACCATCACTTGTATTCCCTGTATTAAATCAGATTATACAGTTTAATACCTTTGTCGATTTCAATGGTAGCCTTCCATCTGTTTTGACTATTTCAGTCGAAAAGACATGTGAATTATATATGTCTGAAACAGATTGT…
Q2_P14469	1	1	P	1.17296	0.71424	A	1.87523	0.185816	P	3.05002	0.076048	P		Q2_P14469			C912523.1	Sm_noMatches_Gb_bothSt	none	GCCGCCTTCTAGAAGTGTGATTTGAACCCACGCAGGGACACCCCAGGGGATCTTAAGTTA	Smp_158560.2	myotonic dystrophy kinase-related cdc42-binding kinase	Smp_scaff000216	248028	309114	Q2_P33532,Q2_P19212,Q2_P21458,Q2_P35158,Q2_P15237,Q2_P34367,Q2_P14469,Q2_P01564,Q2_P22301,Q2_P13670,Q2_P33543,Q2_P10214,Q2_P29984,Q2_P16318,Q2_P36567,Q2_P16743,Q2_P37066,Q2_P23721,Q2_P25810,Q2_P13660	ATGAGGACGCTTCACGACAGGATTAATGAACTTGTCTCTCTTTATACTAAAAGTTCACCCCTGCTAGAGGACAACTCTCTTAGCGTAGAATACTTGTTAGACACAATCGTTTGCCTGTCTTATGAATGCAAACTTCCTCAACACAAAAATGAGAGGAACTGCATTAAGTTCTATAATGCTGTTAAAAAATACGTCGATAAGATTGAGAGTTGTTGGATATCTAAGTCAGAATTTGAAACCATAAGACTGATTGGATCGGGAGCCTTTGGAGACGTATCAGTTGTTAAATGGAAGAATGATGGAAAAATATATGCTTTGAAATCTCTCCATAAGTACGATATGCTTAAACGTTCAGATAGAGCATGCTTTCAAGAAGAGCGTGATGTAATGGTGAAGGCA…
Q2_P02756	1	1	P	0.978104	0.864821	P	1.398	0.185787	P	3.04781	0.0569215	P		Q2_P02756			C805478.1	Sm_Orth_inOther_sp	IB1 protein [Schistosoma japonicum] ||SJCHGC04453 protein [Schistosoma japonicum] ||hypothetical protein [Taenia solium] ||SJCHGC03707 protein [Schistosoma japonicum] ||SJCHGC03072 protein [Schistosoma japonicum] ||	ATTCAAGGTGAAAGTTCAGGATGTTTTCCATGGGGTGGAGATGAGCATAAATGTGAATAT	Smp_035550	expressed protein	Smp_scaff000078	1904541	1908078	Q2_P02756	ATGGCAAGAGTTGGAAACGGTTTACAAATTCCCTTATCATGGATTCCAGTCAAAGATGGTTTGCTTCCAAAGAATGCTGTTAAAGCAGATGAATCAATTTATGTGGCTCGTTGTCGAATAAATGATGATTTAATTTGTGGCAAATTTTCAGAGAAATATGGAAAAGCATATTTTCCAGTTGACGGTAAAGAGTTGGAAGTCATAGATTATGAAATATTATGCAATACTGGTATTCCTGGTTGTCGTGAAGGATGTGAATGGATAATGATGAATGGAGGTGATGTACCAGAAAATGCATTAGTTGCTGGAATAAATAAAGTCGGTACACCATTGTACATTGTAAAAGGACGAATTCAAGGTGAAGTATGCGTTGGAAAATTAATTCAAGGTGAAAGTTCA…
Q2_P15980	1	1	P	0.169503	0.121369	A	0.776126	0.27313	P	3.01995	0.0578625	P		Q2_P15980			C916158.1	Sm_noMatches_Gb_bothSt	none	CTGCACCTTTCATTTGCTTGTCTGGCGTTTAACATTAGTACTTGTAATATTTGTATCCAA
Q2_P22164	1	1	P	0.508069	0.251999	A	1.33397	0.261768	P	2.99237	0.0603003	P		Q2_P22164			C805868.1	Sm_Orth_inOther_sp	unnamed protein product [Tetraodon nigroviridis] ||unnamed protein product [Tetraodon nigroviridis] ||PREDICTED: similar to sphingosine kinase type 2 isoform [Danio rerio] ||PREDICTED: similar to sphingosine kinase 1 isoform 2 [Bos taurus] ||CG1747-PB isoform B [Drosophila melanogaster] gb|AAF48045.1| CG1747-PA isoform A [Drosophila melanogaster] ref|NP_727528.1| CG1747-PB isoform B [Drosophila m…	GCTTCATTGCTGATTTAGACTACAAAAGTGAACGATTTCGTTGGATGGGTGAAAAAAGAT
Q2_P00494	1	1	P	1.72667	0.281713	A	0.982158	0.966583	A	2.9502	0.0818138	P		Q2_P00494			C801410.1	Sm_noMatches_Gb_bothSt	none	ACTGTTTTCGCCTGCCCATGTCAACTGAATCGTTTCTTTTGTATCGTTGACGAAGTAGAA	Smp_179360	sortilin, putative	Smp_scaff001901	1177	30984	Q2_P31928,Q2_P05657,Q2_P00494,Q2_P12116	ATGCTATTCAAATCCAATATGATTATACTTCTTGCTGTATTCGTGCTTACATTTACTAGTACCTCTCTATTTGGTGCAAGCTCTAGCAGCAATGTTTGTGATTCGCAACAGAAACTGTTCGATCCCATTATCAAGGGCGGAAAAGCCTTAGAAGTATTCTACTTCGTCAACGATACAAAAGAAACGATTCAGTTGACATGGGCAGGCGAAAACAGTGGGGTTTTGATACTAGTGACGATGACTGAGGGGGAGTCTGGCCCTGGACTAACATCCGACATATATCGTAGGTCTGTTTACGAAATGGATCCAGGAGAAACAGTGTACATACTTTATCATCCACAATCCAGTAAAAATGCAAGTGAAAGGCATATACTGGCAAAATCTTCTGATTTTGGACTA…
Q2_P07191	1	1	P	1.25629	0.564186	A	1.65146	0.219634	P	2.86455	0.0755718	P		Q2_P07191			C812558.1	Sm_Orth_inOther_sp	similar to crooked neck protein [Danio rerio] gb|AAH44369.1| Similar to crooked neck protein [Danio rerio] ||hypothetical protein LOC549649 [Xenopus tropicalis] ||Crooked neck-like 1 protein [Mus musculus] ref|NP_446249.1| crooked neck protein [Rattus norvegicus] gb|AAH85718.1| Crooked neck protein [Rattus norvegicus] dbj|BAC40630.1| unnamed protein product [Mus musculus] dbj|BAB28572.1| unnamed …	CATTGGGATTGTAAATATGGTAGTGTAAATGGTGCTTCGTCGATAGAGCATTGGTTTAAA	Smp_148240.1	sumo-1-activating enzyme E1a, putative	Smp_scaff000125	214375	222587	Q2_P07191,Q2_P01187,Q2_P19913,Q2_P26637	ATGGTTAAAGTACAGTCTTCTGAGTTGGGAGATAATCTAAAAGATAAATTTCAAGAATATAATTTGATCATCCTTGTTACCGAATGTTCAAGCGTTTATTTTAAACGGTGGTCAACTATATGTAGTATTGTGAGTGACATGGACATAGATACAAGACCATATATAATATGTGCGTCAGTAACCGGATTGTTCGGACTCGCGTTCATAGATCTTGGCGCACATGAATGTTTGTCTGAAGATGTGGTAGTAAAGAAAAGATCAATGGCAGGATTACCATCTGGTTCAATTCAAAAGATAAATAAAACTAGTGAACCATCAAATACAGAGACGGTATTTGTAAAAAAGACATTCAACTATTGTCGCTTGTTAGACAGCCTATGCCTGATTTCTAACACGTTA…
Q2_P05821	1	1	P	0.57873	0.114904	P	1.68088	0.120815	P	2.85748	0.0603028	P		Q2_P05821			C810580.1	Sm_noMatches_Gb_bothSt	none	TTGGTTATATATAACACGACTTCACTACCGCGCTTCTTAAAATATAAACGTGGTATCCGC
Q2_P09816	1	1	P	0.60806	0.143765	P	1.21776	0.304935	P	2.85107	0.0606621	P		Q2_P09816			C903770.1	Sm_Schisto_Orth_only	SJCHGC04025 protein [Schistosoma japonicum] ||SJCHGC04677 protein [Schistosoma japonicum] ||	GGTAGTGAAGAAGTTAAACGATATCATAGATGTCGATGCTTTCCTGAATATAATATGTGC	Smp_151640	expressed protein	Smp_scaff000147	329413	334794	Q2_P30264,Q2_P29559,Q2_P09816,Q2_P10485	ATGAGATATAAATATTCATTATTTATTAATCATGACTTTTCAATCTTATCAACAGTTCATTGGTTATTTTCATCTTTGATATTACTTTTAATGTTAACGATACAAACAAAAGGATATGCAGTATACAATAATGGAGTTCTGATACAAGGTTTGAAGTTTACTGAACCATGTCCAGAACGTGGCTACGACTTTAATGATCCTACTGGGAATTTTATGTGTGTAGTACCAACACCAAAAGAATGTTTTAGTTTATGTCAAAATATGGGATGTACAGAATGGAATCATATGAATTTAATTCCATCAGGTAGTGAAGAAGTTAAACGATATCATAGATGTCGATGCTTTCCTGAATATAATATGTGCTTTTATAATTATGTACCTAAAATACATCGTAATTTT…
Q2_P21225	1	1	P	0.109994	0.229577	A	0.359178	0.153741	A	2.84921	0.0625646	P		Q2_P21225			C804545.1	Sm_Orth_inOther_sp	SJCHGC05186 protein [Schistosoma japonicum] ||unnamed protein product [Tetraodon nigroviridis] ||Hypothetical protein LOC554111 [Danio rerio] ref|NP_001019581.1| hypothetical protein LOC554111 [Danio rerio] ||ubiquitin specific protease 48 [Rattus norvegicus] dbj|BAD00009.1| synaptic ubiquitin-specific protease [Rattus norvegicus] ||Usp48 protein [Mus musculus] ||	AGCTTATTGACATTCTCTTCTCAAAATCATTTGATGCCATTCAATCCGAAGATGCTAGGT	Smp_125860	ubiquitin specific protease 31 (usp48), putative	Smp_scaff000010	761812	786432	Q2_P03015,Q2_P22237,Q2_P19672,Q2_P07046,Q2_P17168,Q2_P37522,Q2_P21225	ATGGAATACTGTCTGAAATGCGGTTTCACATCCCGGTTACCTTCAAAGTTTTTAGAACTATCCTTGAAAGTTTCTTCGAAGTCACTTCCAGATTGTATACGGGATTATTTAAAGGAAGAACAATTAGTTGGTGATAATCGATATGCTTGTTCACAGTGTGGTTGCAAACGAGATGGTATTAGAAGAGCCTATATAACACGTGCTCCGCCATTGTTATGCATCCAGTTGCTTAGATTCACTTACGATTCAAACACTGGTCAACGTAAAAAGTATAAAGCTTCTATTCGTCTACCTGATCTTCTTGAGTTAACAAGAGTTGTTGAAAATCCAAAAAGTGATAAACATCTGAATTGTGAGCATTCTGTGGAATGTTTGAGTGTAGATTCAGATCCATGTTAT…
Q2_P01805	1	1	P	0.445555	0.508334	A	0.330358	0.409594	A	2.81179	0.0868362	P		Q2_P01805			C803874.1	Sm_noMatches_Gb_bothSt	none	AGTCTCTGAAATCTGAAGTTAAAAGCCTAAGAGAAACAATAAGAGGGATGCTTGAAAAGG	Smp_173280	peptidyl-prolyl cis-trans isomerase h, ppih, putative	Smp_scaff000527	59511	99464	Q2_P18520,Q2_P01805,Q2_P22385,Q2_P03140,Q2_P15512,Q2_P11670,Q2_P01128,Q2_P19831,Q2_P31345,Q2_P11549,Q2_P35462	ATGTTAGATACATTCAACAAAGGCACTTTAAGTCCATCATTTTCACTTCTTCAAAATGCAGTCATTCGTACTATAATTACCAAACATTTTACTACACTTTGCGTAAATACAGCGTGTCTGTATAGGTATGTTCTAAGCATTCCACAGGATACAATAACTCACTATCAGAATATCATCAATGAGGGTAGTCGGCTTCGCGATGATTTGAGAGAAGAACTACTTCGTGTTCGAAAGGAAGCTGCTATTGCTCGATCACGGTTAGCTTCAGCGACAACTCAACGTCCTGTCAACAGTCCAGTTACCAGTACTCCGCATGCTCCTAATCATCACCATCCCTTCGATGAAGCCGATAAAATGGCTACAACAATGATGGTCATGACCGATCATGCAGAGCTTAGT…
Q2_P27227	1	1	P	1.2286	0.291985	P	1.82571	0.105049	P	2.80037	0.0615746	P		Q2_P27227			C813248.1	Sm_noMatches_Gb_singleSt	none	TCAGGGCTTTGTCTACGGAACCTTGTTTTTCTTTGACATCTGATACTGTCACAGTTTCAT
Q2_P17372	1	1	P	1.7487	0.260925	A	1.10011	0.803003	A	2.79495	0.0900458	P		Q2_P17372			C919221.1	Sm_noMatches_Gb_bothSt	none	GGTAGTAGGCGCTAAGATAGTTGAAAGATGGAGAAAACTTTGATGAATTCTAGCAATATA
Q2_P26713	1	1	P	0.487209	0.141597	P	1.68779	0.125045	P	2.79356	0.0625264	P		Q2_P26713			C812364.1	Sm_Schisto_Orth_only	SJCHGC04463 protein [Schistosoma japonicum] ||	CAGAGAAAGCGGAAGCACTTGTTCATAGTTCAGCTAAAACATTGAAACATACAAAATTAC	Smp_163730	rhoptry protein , putative	Smp_scaff000264	464276	545334	Q2_P16338,Q2_P26713,Q2_P03583,Q2_P22898,Q2_P30464,Q2_P10170,Q2_P29932,Q2_P09395,Q2_P29141,Q2_P37433,Q2_P17075,Q2_P22992,Q2_P03657,Q2_P06589,Q2_P26436,Q2_P06831,Q2_P36592	ATGTCACAAAAATCTGAATTAACTCAATTAAATAGTTTATGTGAATCAATTCAACAAACAACTAATGATTCTGGTGCTAGAAATTCTTTAAATCAATTATTAATGCAATATCATAATTTAATTAAAAGTTGTGAAGATGTTTTATCTAAACTTCAACTTGTATTTATGGAAAATAGAGAATTTCAAGTATTATGTAATAGTATTAGAAATCTTCTGAATACTTTAACAACAGAACTAAAAAGTATCAATACAAATGATCAGAATCCAAATTTATCTGAGAACCATTTGAATACAATTACGTATCAAGAAAAATTAAATCATTTGGTCAATGAACAAAAAAACTTATCCGAATTATACAATGATTTACGTAGTTGGATGGATAAAACAGAGAAAAAGTTA…
Q2_P02293	1	1	P	0.550639	0.361813	A	1.42611	0.260959	P	2.77484	0.0712946	P		Q2_P02293			C804697.1	Sm_Orth_inOther_sp	PREDICTED: similar to hypothetical protein [Apis mellifera] ||PREDICTED: similar to SI:zC191D15.4 (novel protein) partial [Gallus gallus] ||novel protein [Danio rerio] ref|NP_001025289.1| hypothetical protein LOC558581 [Danio rerio] ||KIAA0156 isoform [Homo sapiens] ||SART3 protein [Homo sapiens] ||	CGGAATATGAGAAAGCTTTAGAGCGTTTAGCTGTTATTTTACCATTTGAAGAATCCATAG	Smp_078240	expressed protein	Smp_scaff000276	55614	91389	Q2_P13653,Q2_P35034,Q2_P20479,Q2_P29564,Q2_P03251,Q2_P09829,Q2_P02293	ATGAACAATCAAACCGAACCGTGCGAATCCGTTGAAATTAATGACACAACAGCCTTGAAAAATACTGTCAAGGATTTATGTCACAGGCTAGAGAAAAACCCCTTCGATTATAATGCACATGTACAACTCATCGAGTGTCTACGGAAAATAGGCGATTTTAAGACACTCAAAATTGCTCGCGAGCGTATGCACGAGACCTACCCACTCACTCCAACACTATGGCTTCAATGGATCGAGGATGAGCTCAAGAATGCTTCTACACTTGAAGAAAAGCGACAAGTAGAAGTTCTTTTTAAACGTGCGATTGATGATTATGAAGATATCAACGTATGGTTAGAATACTGTCACTTCGCAATCTCTACTTCGGATTTCAGTTCTGCGGATAGTATACAGCAAGCG…
Q2_P24166	1	1	P	1.82124	0.121187	P	1.31993	0.256615	P	2.77018	0.0646479	P		Q2_P24166			C808557.1	Sm_noMatches_Gb_bothSt	none	TATCCATACTTCGGTGATCGGACGAAAACTGGTGTTTTCAGTTTGATATGGTAGCCGACA	Smp_157600	hypothetical protein	Smp_scaff000200	984161	1013604	Q2_P24166,Q2_P04640	ATGACTTTTTTATTGTTTCATGTTAAAGATAATTTATTACAAAACCATTGGTTAAACAATATTCAAGATGATGATCTTAGACAAGCAATGGAAGAAGAAAATATCACAGAAGAACAATTAAGAGATCCACATCAATTTGATCGTTTATTAAAACGTTTAATATTTTTATCACCTAAACATTTACGAAGATTTATGAAAGTACTAAGAGAATGGAATAATCTTAGTCAGCGTATAAGAAGACCTTCTGCTGTTGCAAACACTTCATCGTCGTCCACAACAACTAATACACGATTATCCTCAAATGATCCCATAACTGCTAATAGTTTTATAGATAGTGTTGCAGTGGTTCTTGGGCAGCGACAAGACTTCTTGGCCTATTTATTTTCTATAATGCGTACC…
Q2_P10659	1	1	P	1.14452	0.406591	P	1.50384	0.152904	P	2.75491	0.0624927	P		Q2_P10659			C905010.1	Sm_noMatches_Gb_bothSt	none	ACGGCTCATTGGTAAACTCTAGGGAGCCCAGAAAGAGCCGCAAACATTCCATCCAACCAC
Q2_P32074	1	1	P	0.609278	0.528581	A	1.84288	0.181334	P	2.71432	0.0860933	P		Q2_P32074			C908167.1	Sm_Schisto_Orth_only	SJCHGC08315 protein [Schistosoma japonicum] ||	GGTTGCGATAAAGAAAAATTGAAGACTATTCAACCAGAAAATAACAATGACCAGTGGTGT
Q2_P31991	1	1	P	1.48799	0.156558	P	1.92446	0.096265	P	2.70308	0.0636491	P		Q2_P31991			C907998.1	Sm_noMatches_Gb_bothSt	none	TCTGTCTATCTACCTGGCTGTACGTCTGTGCGTGTGCGCACCCTTTCACAGAGGCAGACA
Q2_P23889	1	1	P	0.159545	0.270332	A	0.213496	0.221356	A	2.70235	0.0695618	P		Q2_P23889			C808185.1	Sm_noMatches_Gb_bothSt	none	TGTCAACCTACTGACCAGCTGGCAAGTACTGATCGGATTAATTGCTTGGTCTACTTTTGG
Q2_P30908	1	1	P	0.823102	0.551919	A	0.614092	0.290688	A	2.70177	0.0820245	P		Q2_P30908			C905944.1	Sm_noMatches_Gb_bothSt	none	GTAGAAAAACGTCCCATCCGAAACGACAGTATAAGTACAATTTGCATACCAAAAAGAAAA	Smp_159100	expressed protein	Smp_scaff000222	79672	95845	Q2_P20264,Q2_P20553,Q2_P01668,Q2_P20936,Q2_P01971,Q2_P11123,Q2_P12605,Q2_P30690,Q2_P10893,Q2_P30908,Q2_P32427	ATGTATCGCCGAGTGCAATCTCAGCCTGGTATGGTAGCCAGATATAGACCACTTGTAGCCAATGTGAACAGCAGTAAAAAACGCTTTTCTGATACATCTTGTGATACTCGATTAAACTCAGTGCCACTAAAAGGCAAAGTTTTTTCACGTCAAGTTAGTCAACGTGGCACAGACCAGACATCTCAAAATTTGTCTGTGCCTGTTGATGCATCTCCACCGCATATGTTTGCTGTTGGACTTAAACTTGAGGCTATAGATAAACGGAATCCCTCTTTAGCCTGCGTTGCCACCATAAAAGACTGTATCGGCGATCATATATTGATTCATTTCGATGGTTGGGACTCGGGTTTTGATCAATGGGCTCACATATCTTCTGAGCTTTTACATCCTGTTGGGTAT…
Q2_P03608	1	1	P	1.50392	0.233268	P	0.58535	0.277356	A	2.69559	0.0696837	P		Q2_P03608			C806886.1	Sm_noMatches_Gb_singleSt	none	CACTTTCAGTGTGAGGACTAATGACAGCCATTCAGTCAGCTACAATGTAGGACCAGGCAC	Smp_164540	cation-transporting atpase 13a1 (G-box binding protein), putative	Smp_scaff000282	121747	147218	Q2_P14631,Q2_P34527,Q2_P03315,Q2_P22928,Q2_P31315,Q2_P39815,Q2_P03608,Q2_P22589	CGGCTTTTTGAGGGTGTACTAATGGTTCAGTCAGATGCAGATATTGCAAGTGTTGAACTTTTTACGCTACGCCCGACACTGCTTCATGGATATGTTTTACCATTCGTAATTTTGTATTCTGTTTGGATTGGATACTGGACTAACGTTCTTGGTTTTCAAGAGTATATGGAATTCGGCCTTATAGTTGTCGCAGCTATTGGATTTGTACAAATAATTGTCTGTCTCTGCTGTCACTGGTTTGTTGAATTTAAGTGTCTTATGACATGCAAAAAACAATCCAGTGTTGCTGCGTCTGAGTATGTCAAAGTAGTTCCGACTCCTAATACAGGTTATTCAATGATCGTTAAGATTGAAAAACAAGAGTGTCACTCCGAAGTTATATACACCTTTCATTTCCAA…
Q2_P16350	1	1	P	0.385698	0.45618	A	1.50789	0.316668	A	2.67769	0.0934604	P		Q2_P16350			C916910.1	Sm_noMatches_Gb_bothSt	none	CATCAGCATGTTATTATAATTTAACACCGCTTGACTCAATATCCCCGACTAATAGTCGAA	Smp_142610	dyrk, putative	Smp_scaff000090	353526	384091	Q2_P34609,Q2_P14695,Q2_P03150,Q2_P22395,Q2_P26442,Q2_P36601,Q2_P09049,Q2_P28777,Q2_P04010,Q2_P16350	ATGGCTCTCAGGGATAATGGTTTTTTGAATCCTTCTACAAAAGACTCCTCCAGTAATTCTAATATTAATGACTCCATGAATGAGGTTCAAAGTCAACTTTCCATCCTAGGGTCAAATGATCAAATCCGGTCACTTCCACAGGAAGAAAAAGAGCAACGTGATGTCATTAAGAAACTGGTTGATTCTGGAAGTCACATGAGCGATTTGACTTTACAATGTATGGATAATTATTACGATGATGATGACGATGCCTTGTTAGCAAGAGAGTTCAATCAAGAACCTGTGAGATTCGAGGGTAGTCCAGGTGATTGTGAATCGGGAGATTACGATATTGGAACATTTTCCCTTACTTCAGTCGATGGTAGAGCTGTCAAAGAAGAGTTCATTCCTCTTTTTGCA…
Q2_P06783	1	1	P	1.5237	0.148103	P	1.79205	0.10783	P	2.66913	0.0644663	P		Q2_P06783			C811888.1	Sm_noMatches_Gb_bothSt	none	GTTGTTGTGTCTGCCTCTGTGAAAGGGTGCGCACACGCACAGACGTACATCCAGGTAGAT
Q2_P29559	1	1	P	0.469038	0.0958588	P	1.17262	0.360973	P	2.64794	0.0651773	P		Q2_P29559			C903781.1	Sm_Schisto_Orth_only	SJCHGC04025 protein [Schistosoma japonicum] ||SJCHGC04677 protein [Schistosoma japonicum] ||	GGTAGTGAAGAAGTTAAACGATATCATAGATGTCGATGCTTTCCTGAATATAATATGTGC	Smp_151640	expressed protein	Smp_scaff000147	329413	334794	Q2_P30264,Q2_P29559,Q2_P09816,Q2_P10485	ATGAGATATAAATATTCATTATTTATTAATCATGACTTTTCAATCTTATCAACAGTTCATTGGTTATTTTCATCTTTGATATTACTTTTAATGTTAACGATACAAACAAAAGGATATGCAGTATACAATAATGGAGTTCTGATACAAGGTTTGAAGTTTACTGAACCATGTCCAGAACGTGGCTACGACTTTAATGATCCTACTGGGAATTTTATGTGTGTAGTACCAACACCAAAAGAATGTTTTAGTTTATGTCAAAATATGGGATGTACAGAATGGAATCATATGAATTTAATTCCATCAGGTAGTGAAGAAGTTAAACGATATCATAGATGTCGATGCTTTCCTGAATATAATATGTGCTTTTATAATTATGTACCTAAAATACATCGTAATTTT…
Q2_P35854	1	1	P	0.0232298	0.138199	A	0.71837	0.192186	P	2.62488	0.0657136	P		Q2_P35854			C915590.1	Sm_Schisto_Orth_only	SJCHGC04670 protein [Schistosoma japonicum] ||	CCTTGCAATTGTTTTGATTTGCAGAGATTATTCCAGAAGAATAGTGATCGCAATACTTGT	Smp_093790.2	CAI-2 protein , putative	Smp_scaff000544	99943	102122	Q2_P26931,Q2_P35854	ATGGCTTCCGTTTCTAAGATTATCTATTTAATTTCTATACTTGTTGCAATCGCATGTATTATTGTATCGATTGCCACTAATCCAACATGGAATGATAGTACAAATAATTCCTTGTGGAGAGCAAATGGAGGACTTAGTATAGCCGGACTGATTTTGTTAGTAATAGCAGCTATCCTTGCAATTGTTTTGATTTGCAGAGATTATTCCAGAAGAATAGTGATCGCAATACTTGTTTTATTAATTTTAGCCTTGATATGCTTCATAGTTGCTTTGGCTATTTATGGTCAACAAATTAATTGGCAAGCATGGTTATTATCAGCTATGTGGGTAACGTTTATTTGTATTCTTATCGCAATAATATTCTTATTGGTTGATGATTATTAG
Q2_P36290	1	1	P	0.462675	0.48923	A	1.08867	0.824044	A	2.6194	0.0983106	P		Q2_P36290			C916171.1	Sm_noMatches_Gb_bothSt	none	GAAGCGAAGAAATTCCCTTTCAATGAGCTTCTCACCATGAACCTACCTTTATATATATAT
Q2_P36325	1	1	P	0.815521	0.58558	A	1.07545	0.758382	P	2.60789	0.0766751	P		Q2_P36325			C916252.1	Sm_noMatches_Gb_bothSt	none	CTTCCTCAATTTCTCCGGATTAGTATGAAGTAATCGGTCTGGATGTAAACATTTCGACAA
Q2_P18349	1	1	P	0.398243	0.431048	A	0.268019	0.358692	A	2.60418	0.091137	P		Q2_P18349			C800528.1	Sm_Orth_inOther_sp	hypothetical protein UM03742.1 [Ustilago maydis 521] gb|EAK84777.1| hypothetical protein UM03742.1 [Ustilago maydis 521] ||	GCAACATTAAGACTGAAACATTTGTCATCTGAAGGGAAAAGATGCTTTTTTGAACGTGAA
Q2_P35322	1	1	P	0.947398	0.684889	P	0.73387	0.199213	P	2.59769	0.066299	P		Q2_P35322			C914635.1	Sm_Schisto_Orth_only	SJCHGC04667 protein [Schistosoma japonicum] ||	CCCAAAAGGGAGGGTTAGGGTTTGAAAAGGTTGGCCTTAAAAATGCACACCTTGCCTTAT	Smp_175520	ubiquitin specific protease 2,, putative	Smp_scaff000603	932	105540	Q2_P35322,Q2_P39922,Q2_P13871,Q2_P33741,Q2_P14798,Q2_P34713,Q2_P35255,Q2_P15332,Q2_P19252,Q2_P12015,Q2_P31838,Q2_P34802,Q2_P14875,Q2_P14881,Q2_P12108,Q2_P00811,Q2_P35399,Q2_P15456,Q2_P20592,Q2_P11173,Q2_P30963,Q2_P09611,Q2_P29354,Q2_P04549,Q2_P04796,Q2_P2GAGGAATTGAACGT	ATGGATGACTTGACCAAACAACCTGATTTCAAGCTATCGGGTAGAAGTATCAGAAATTATGGCTCTCATCCCAGGTATATGTTGTCTGTTAATCGCCTTCCCAAACACACTGACTCCCCCCCTCCTTACTATAGATCAGCTATCAGCTTAGGACCTAAATCAGGTTCCACATTATGGAACAGCAGCACATCAAGTCTCGGTGGCAATGTAAGCGACAGATTAAATGACTTGAATGGTCGTATTTCAAAACTTGAACTAAGTGAAAGCACTAGTTCAAGTAAAAAACTGTGCAATGGTTACCATACCGATTATTTCCCGGTCAAAAATCTCCAGTCAATAGATCGACGGGAATTTTCGGAAATCAATAACACAAATAGCAGCAAGAATTCTGTACGTTGT…
Q2_P31630	1	1	P	1.02496	0.95883	A	1.62508	0.262055	P	2.56529	0.100167	P		Q2_P31630			C907300.1	Sm_Orth_inOther_sp	ENSANGP00000011188 [Anopheles gambiae str. PEST] ref|XP_308649.2| ENSANGP00000011188 [Anopheles gambiae str. PEST] ||PREDICTED: similar to GA11344-PA partial [Apis mellifera] ||CG12021-PC isoform C [Drosophila melanogaster] gb|AAG22224.1| CG12021-PB isoform B [Drosophila melanogaster] gb|AAN11498.1| CG12021-PA isoform A [Drosophila melanogaster] ref|NP_728674.1| CG12021-PB isoform B [Drosophila m…	TTGATGAAAGTCAATATCCAGTGAGACTTTTGACGGTTACTGAGTCTGTTCTGCAGAATC	Smp_168970	discs lost-related,	Smp_scaff000387	170331	193919	Q2_P31630,Q2_P38984,Q2_P40567	ATGGTAGAGATAGTAAGATCTTCTGTACTGAAGTTGGTCCAAGAATCAAAAAGCAAAGGAAACTTTTCCCTGAACCGTTTGGCAGAACATGTATATTCTATGTTACAATCCGAATTATTGGTCAGATGTTATGATATCGCCAACATTGTTAATCGTCCTTCTATTTTGGACGAGTTGGACAGTTTTATACCTTATGCAAACATTAGTGAAGTTCAAACAGGCTTACCTCCATTTTCAATGGATCAACTTAAAAAAAGAATCTCTGGTTTAAATTTACCGTACGGTACAGGTATATTTACTATCCAGTTACCTGATTATCAACCTCGATTTGGATATCGAAGGTCAGGTATTGTTCTTCGACAAGCAGTTATTAAAGGGGAAGTAGAAAATTTATTTGTT…
Q2_P05502	1	1	P	0.78281	0.247578	P	0.173704	0.0460855	P	2.54656	0.0677016	P		Q2_P05502			C810231.1	Sm_Schisto_Orth_only	SJCHGC05878 protein [Schistosoma japonicum] ||	CGCTGTTCTCCATGTCTCATAAATAGGATTCTTTTTTATACCCACTCCAAGTAATTTCTT	Smp_071540	expressed protein	Smp_scaff000244	842339	850662	Q2_P41000,Q2_P39401,Q2_P08561,Q2_P05502,Q2_P31297,Q2_P11502,Q2_P28267	ATGAAGCACAGCAGATCTTCAAATAATCATTCCCTTCATGCAGGTGGGAAATACAGAATGCTTTCAGCCCTCGAGTCACCAAGTATATCTGTCTATCCTGTAGCTGATTTAATGAGAGCACGTGCTGAGTTTATTCACCAGTGGAATGTATCAATGTCAAGCCATTCTGTAGCCAAGTCAATCAAAAGTGATCATTACAAATATCCACCAAATGTAACTATGAGAAATTTTCTAGAATATCCATTTCATGATAATGCATCGGAAGTATTTCCGTTTCTTCGTACTACAAAAAATATAAACACAACCCAAGTGAAGTCTCAAGTTGTAGAACAGTCACTTAAACGCCAAAAGATTGAAATTGAAGTCGATAATATATCTGATAAAGAATTCAGGCGTGTT…
Q2_P26931	1	1	P	0.01	0.0849611	A	0.622843	0.132685	P	2.51386	0.0686367	P		Q2_P26931			C812686.1	Sm_Schisto_Orth_only	SJCHGC04670 protein [Schistosoma japonicum] ||	GGCAAGCATGGTTATTATCAGCTATGTGGGTAACGTTTATTTGTATTCTTATCGCAATAA	Smp_093790.2	CAI-2 protein , putative	Smp_scaff000544	99943	102122	Q2_P26931,Q2_P35854	ATGGCTTCCGTTTCTAAGATTATCTATTTAATTTCTATACTTGTTGCAATCGCATGTATTATTGTATCGATTGCCACTAATCCAACATGGAATGATAGTACAAATAATTCCTTGTGGAGAGCAAATGGAGGACTTAGTATAGCCGGACTGATTTTGTTAGTAATAGCAGCTATCCTTGCAATTGTTTTGATTTGCAGAGATTATTCCAGAAGAATAGTGATCGCAATACTTGTTTTATTAATTTTAGCCTTGATATGCTTCATAGTTGCTTTGGCTATTTATGGTCAACAAATTAATTGGCAAGCATGGTTATTATCAGCTATGTGGGTAACGTTTATTTGTATTCTTATCGCAATAATATTCTTATTGGTTGATGATTATTAG
Q2_P02153	1	1	P	0.775203	0.246241	P	1.78752	0.108794	P	2.50904	0.0689162	P		Q2_P02153			C804472.1	Sm_noMatches_Gb_singleSt	none	GCGAATCAGCACAACTGCATATTTCTCAGTTCGCCCGTCGCCTTCTCATTCATCATCTAT
Q2_P16021	1	1	P	0.0198614	0.0624456	A	0.414945	0.0726372	P	2.50582	0.0688773	P		Q2_P16021			C916244.1	Sm_noMatches_Gb_bothSt	none	TTCGGTCAGTGGGTCGGTGACACTGATTGGAGATCGTATCGCGTGATATATTAACAGGGC
Q2_P38537	1	1	P	0.513144	0.122161	P	1.19559	0.334565	P	2.50022	0.0695582	P		Q2_P38537			JAP06319.C	Sm_newGenes_Orth_onlyJapon	none	GACATTATATGATGCTGGAGCTGTTTGTGTTAAGTTGCTTTGTCAAGATGAATCAAATTC	Smp_134160	hypothetical protein	Smp_scaff000043	511299	519801	Q2_P40224,Q2_P38761,Q2_P39323,Q2_P38537,Q2_P39675	ATGCTGCATACATATGACTTCGAAGAGGATTGTTTCAGGAATCTTCATGGTCTTGATAAGCTATTAACCAAAACACAAATAGATCAAACTCAATCTGATTATCTACTGTCATCGATCAAAGCAATACGTGTTCTAGGTTCATTGAATTTTTCATCAGCTGAAAACTTCACAGAACGTATTTACAAAACAATTAATAATATGATGTTAGATGAAGATTTCAATTATGTTAATAATAATGTATCAAATCATCACAATACAATGAATGGTACCATACAAGATGAATATCGTAATCATTGTCAATTAAGTGAAGTATCTATGAATACAAAAGATAATAAGAATAATATTTATGAACTTGCGAAAAATTTAGATGAGAGAAATGGAACAAAATCCGATGTTAAT…
Q2_P13172	1	1	P	0.413506	0.48127	A	0.702378	0.583289	A	2.49768	0.104361	P		Q2_P13172			C909992.1	Sm_noMatches_Gb_bothSt	none	ATACGTTTACCAGTTTCATCACGAACTTGACCAGTTCCATTTCCCATTAACCGAGATACT	Smp_160740	ctl2, putative	Smp_scaff000243	189398	236693	Q2_P13462,Q2_P33310,Q2_P36444,Q2_P33022,Q2_P20340,Q2_P13172	ATGGGATGCTGTGGACAATCGCAGGATACAGGTACGAAAACACTACGTACCACTGGCCCTGTACGAAATAGAACATGCACAGATATTCCTTGTTGTATAGTGTTCTCAATATTCGTCATTGGTTTCCTTATTGTTACTTTGTGGAGTTTTGCCATGGGAGACTTTAAACGTGTCATACATCCAACTAATTCGCAAGGACAAGTTTGCGGTCGTGATGTTTCTGGTAAACCATATCTGTTCTTCTTTGATTTGGAAAGTTGTCTCAGACTGGGGCCAGCTTTAGTTGTTACAGGGTGCCCGACACCTCAGGTCTGTGTGGCATCGTGTCCAGAATATTACTGGTCTTGGAAAACTCCTTTTGAGAAAAAATCTGAGGAGTTTAATGTCAGAAGTTTAATG…
Q2_P33826	1	1	P	0.492104	0.0909692	P	1.21976	0.296872	P	2.48755	0.0694444	P		Q2_P33826			C911515.1	Sm_noMatches_Gb_bothSt	none	CGGGAATACGTACCGACGATTATACCCAATAAGAAGTTCCGAGACTGTTGCAGACCCAAT	Smp_152010	expressed protein	Smp_scaff000150	89618	119488	Q2_P33545,Q2_P13672,Q2_P13954,Q2_P02597,Q2_P36507,Q2_P16270,Q2_P24372,Q2_P33826	ATGGTTTACTATCGACTGTTTCATGAACTGTTGTTTTCGCTTACCATAGTCGATGACGTACATAAACTTGCTAGGCAAAAACCTCCATTCTGTTCACTAGTGTTTGGTTTTGTTATAGTGTTGCATTCGTATAACAACACTCCAAATTCTATCGCTCAACATTTTGAAATTCAAGGTCTTGATATGAGCAATCCATGGAAAGAGAATAATCGAAACACTGAGAGTGATTTAGACGTAATGGTCAGGGAAAAAGAAGAAAACAACAAGAATCTTCTACCGAAAAGTGAAAACTCTATCAAAGAACAGGAAAAATTGAAAATTCTACCACAGCATCCACCATTGGCGATATTGGAAGATTCCATGAACATATCCAATCTTGTGTCAGCATCCCCACTCAGT…
Q2_P38370	1	1	P	1.15274	0.539087	P	1.8096	0.125878	P	2.47993	0.0762478	P		Q2_P38370			C921483.1	Sm_noMatches_Gb_bothSt	none	ACAAGAAATGTCTAATGCTGTGGCGGCAAAATAAGCGGTCTGTAAAACAAAAGGTATACC
Q2_P38761	1	1	P	0.376521	0.0949537	P	1.21523	0.309656	P	2.46846	0.0704845	P		Q2_P38761			JAP01889.S	Sm_newGenes_Orth_onlyJapon	none	GACATTATATGATGCTGGAGCTGTTTGTGTTAAGTTGCTTTGTCAAGATGAATCAAATTC	Smp_134160	hypothetical protein	Smp_scaff000043	511299	519801	Q2_P40224,Q2_P38761,Q2_P39323,Q2_P38537,Q2_P39675	ATGCTGCATACATATGACTTCGAAGAGGATTGTTTCAGGAATCTTCATGGTCTTGATAAGCTATTAACCAAAACACAAATAGATCAAACTCAATCTGATTATCTACTGTCATCGATCAAAGCAATACGTGTTCTAGGTTCATTGAATTTTTCATCAGCTGAAAACTTCACAGAACGTATTTACAAAACAATTAATAATATGATGTTAGATGAAGATTTCAATTATGTTAATAATAATGTATCAAATCATCACAATACAATGAATGGTACCATACAAGATGAATATCGTAATCATTGTCAATTAAGTGAAGTATCTATGAATACAAAAGATAATAAGAATAATATTTATGAACTTGCGAAAAATTTAGATGAGAGAAATGGAACAAAATCCGATGTTAAT…
Q2_P01306	1	1	P	1.78643	0.236479	A	0.620823	0.481158	A	2.44608	0.103832	P		Q2_P01306			C803006.1	Sm_Orth_inOther_sp	SJCHGC05441 protein [Schistosoma japonicum] ||Hook homolog 3 [Mus musculus] ||hook homolog 3 [Mus musculus] gb|AAO43109.1| microtubule binding protein hook3 [Mus musculus] dbj|BAE26261.1| unnamed protein product [Mus musculus] sp|Q8BUK6|HOOK3_MOUSE Hook homolog 3 ||golgi-associated microtubule-binding protein HOOK3 [Homo sapiens] gb|AAH56146.1| Golgi-associated microtubule-binding protein HOOK3 […	TCCTCAATCCTCTCCAACATCTTCAATAGTTACAACTACAACAGGAATTGAATCCATGGA	Smp_152620	hook homolog, putative	Smp_scaff000154	468564	491498	Q2_P00913,Q2_P19408,Q2_P11808,Q2_P31605,Q2_P01306	ATGTTTCATTTCAGTGCTCCAAATCATTTCACCGATGAATGGTTGCAAACACTAAATTATGATGCTGAGATCAACTGGAGACTGAAGGTCAGTAATCTTAAGAAGATATTGAAAGCTGTTATTGAATTTTTAAATGAGGGAATTGAAGATAGGATATCTATTCAATTCTTACCAAATCTACAAGAAATTGCCGAACATGAAAATGAAGAGTCAACGTTTCGTTTATTACAATTAATACTTGCGTGCGCTGTAAATTGTGATAATAAACAAACTTATATTCAAACAATTATGGGGATGGAAGAAACCGTGCAACAAGCAATAATGGAAGCGATTCAACAATTAATGTCGACTCGTTTAAGCATCAGTGATACTATAGATTATGAAGATCGTTTATGTAAG…
Q2_P23008	1	1	P	0.4468	0.321201	A	1.67645	0.164978	P	2.43897	0.0823802	P		Q2_P23008			C806989.1	Sm_Orth_inOther_sp	hypothetical protein PPA1263 [Propionibacterium acnes KPA171202] gb|AAT83010.1| hypothetical protein PPA1263 [Propionibacterium acnes KPA171202] ||probable transcription factor WhiB3 [Propionibacterium acnes KPA171202] gb|AAT83011.1| probable transcription factor WhiB3 [Propionibacterium acnes KPA171202] ||	TGACATCTTCGGTGCTGGGGTCGGGGCGATGCTCATAATTTATGCGAGTCTCGTAGCCCT
Q2_P02434	1	1	P	0.968354	0.801697	P	1.49213	0.155557	P	2.43372	0.0711087	P		Q2_P02434			C804938.1	Sm_noMatches_Gb_bothSt	none	GGACACAGCCTCATGTATGTCGGTTGTGATGACAGGGTTTGGAAATAAGGAACCTGCATG
Q2_P09563	1	1	P	0.608239	0.131442	P	1.60502	0.132817	P	2.43136	0.0954238	M		Q2_P09563			C903423.1	Sm_noMatches_Gb_bothSt	none	AACAGTGGTTTCAGCCAGCCACCAGGTTATATCCCGCCACATATCTGGATGAAATTGAGG	Smp_154320	dead box ATP-dependent rna helicase, putative	Smp_scaff000169	352097	364932	Q2_P05592,Q2_P09563	ATGAATAGAGTAATTCTGAGTCAGCATAAAATTACTTTACATTCATCACGTCATACCCTCACTAAAATATCAAGAAGTTATCAGTTTGGTGGAAACTCGAAAAACAGTGGTTTCAGCCAGCCACCAGGTTATATCCCGCCACATATCTGGATGAAATTGAGGCCAGGAAGGGAAGAATTGAAAACATCCATATTCGGTGTTGATGAAAAAAAACCCACAGTGGATGAAAAGAGTTACTTATCATATGCTTCTCATGCCTCCTTATCTGGTTTTCCTGTGAAAGAGAACTTTTCTTATGAAATTGTTAATAATATCAATGAAATTCCTAAAGTCGATCAAAAACTACTAAATAATCTCCAAGCTATGGGTTTGTTTGAGTTGACACCCGTTCAAAAACAT…
Q2_P38088	1	1	P	0.0484812	0.0858052	A	1.31168	0.225871	P	2.42741	0.0714507	P		Q2_P38088			C920160.1	Sm_noMatches_Gb_bothSt	none	CTAGTACTTTGAATGTTGGCTTGTAGTGATTCGTAGTAACTTTTACTGGATACACGTATT	Smp_174530	aminopeptidase n-related	Smp_scaff000582	107752	152388	Q2_P38088,Q2_P17641	ATGGTTCCTCTTCATGAACGAAATCAAACAAGTTCTATTATTGAAATAGAAGACATAAATTATTTTCAAGATGCTGAGTGTTATCGAATAAAACTCAAAATGCCTTTGCGACCAAACACTTATTACAACCTGACATTTGGACAGTTTTGTTCTGATCTAAACTATGTTTCTGAAGGACTATATCTTAGCAGATATTTGGAAAATGGAGTTTACGAATATTTGGCAAGTACTCAATTGGAAGCAAACTATGCTAGGCGTGTATTTCCATGTTGGGATGAGCCGGAATTTAAAGCGAAATTCAAGGTCAATATTATACGTCACAAAAGTTTCCATTCGCTTTCGAACATGAATTTGGAAAGTACGAAAGTGTTGTACGATAATTGGCGTCTCGACACATAT…
Q2_P13225	1	1	P	1.61609	0.186854	P	1.19752	0.445265	P	2.40651	0.081776	P		Q2_P13225			C910100.1	Sm_noMatches_Gb_bothSt	none	GCTTTCAACGTTGTATGGTCGCTTTATGACAAATATTTAGAGAAACCTTGAACAGTTTGT	Smp_161360	syndecan, putative	Smp_scaff000247	294520	307597	Q2_P33081,Q2_P13225,Q2_P00052,Q2_P37841,Q2_P09870,Q2_P29607,Q2_P18027	ATGGGCACTCTTATTTTGCGTTGTTTCCTCCTAAATCTGGTAAACTGTTTATTTGAAAACCTAGCCCTATATAATCTATGCGCTCTTGCTCAAAATGGACTAGTCGTACCTGTTCTTGATAGCTATCCAACCTCAAACGCTAACTGCGAGCATACTGTACGGGAAATTCAATACCAAATAGTGCAAAATGGGAAATCAGAGAGAGAAAAATCACCAGGCAACTCTTTATTTCTAAGCAATAAAACATCCGCAAACCACCAGTTTTTTGGGACTGATGAAGACGGGAGAATTGTGTCTGCATACATTCCACAATGTCGTGTAGACCGACCAGATTTATATGTTGCTCGACAATGTAATGAATATGACTGCTTTTGCGTCAATGTAACCACTGGAGAAACA…
Q2_P03160	1	1	P	0.725997	0.192329	P	1.00868	0.94501	P	2.39552	0.0723799	P		Q2_P03160			C806200.1	Sm_Schisto_Orth_only	SJCHGC02877 protein [Schistosoma japonicum] ||	GGTGGAACAGGTTTTGAAGTTTGTGTTGATGACAAAGATTCAGGAAAATAAATCACACTT	Smp_033550	transmemberane protein, putative	Smp_scaff000075	319096	330168	Q2_P03160,Q2_P08443,Q2_P28154	ATGAAGAAAGCTGTTCAACAGAGTCGTTTCACCAGATTTAAGAGAACTCTCTATAATCCAGAAAAACATGAAATTTTGGGAAGGACTTGCAGAGACTGGGTTTTGATTTTCATATTTTACGTCGTGGCATATACGTTCTTGGCTTTATTCTTCATCGGAATGCTATCAGTTTTTCTGTATGGCTACGTCAGTAAAACAGTTCCAACACTGACTGGGGAACAAAGCATCTTAAGGTTTCAGCCAGGAATAGAACTTGCTGCGAGACCAAACTCTTTTAATACGTTTATCCATGTTGCAACTTTCCAATCCACGATCAACCAACCGTATATTAATAAAGTGGATGAACTGTTTAGTAAATATGGCTCGAAAGGTGTAAATGAAGAGTGCAGTGGACCAGGT…
Q2_P34286	1	1	P	0.397352	0.466739	A	0.586724	0.474801	A	2.37046	0.109869	P		Q2_P34286			C912373.1	Sm_noMatches_Gb_bothSt	none	GGGGTGTGGTGTTGACGATGGTGATCATAATTGATTTTTATGATCAATTAAACTTGATGA	Smp_133420	tau-tubulin kinase-related	Smp_scaff000039	1097448	1121176	Q2_P14394,Q2_P34286,Q2_P18854,Q2_P20243,Q2_P09089,Q2_P28317,Q2_P01408,Q2_P00501	ATGACGTCAGCTACATCAGATAGTGATTTAGTCTTACCCGGACACGTAATTAAAGAGAAATGGCGTATTATCAAAAAGATTGGAGGTGGCGGTTTTGGAGAGATATACGAGGCTCAAGAAGTCAGCTCACAAGAAAAAGTAGCTTTAAAATTGGAGTCAGCACGGCAACCCAAGCAAGTTCTAAAAATGGAGGTCGCAGTCTTAAGGAAACTACAGGGCAAAGAACATGTGTGCAAGTTTTTGGGTTGTGGAAGAAATGACCGTTATAGTTATGTCGTAATGTCACTTCAAGGCCGAAATCTCGCAGACTTACGACGTAGTATGCCACGTGGAATATTCTCTACATCTACAATAATGCGTTTAAGTTTACAAATTCTAAGCGCTATTGAGGCTATTCAT…
Q2_P37350	1	1	P	0.874575	0.70196	A	1.48655	0.236052	P	2.36913	0.0892486	P		Q2_P37350			C918128.1	Sm_Orth_inOther_sp	PREDICTED: similar to DNA polymerase epsilon catalytic subunit A (DNA polymerase II subunit A) partial [Strongylocentrotus purpuratus] ||hypothetical protein [Gallus gallus] ||DNA polymerase epsilon catalytic subunit [Homo sapiens] ||DNA polymerase epsilon catalytic subunit protein isoform c [Homo sapiens] ||DNA polymerase epsilon catalytic subunit protein isoform b [Homo sapiens] ||	GTCACAACATGTAAGCCTGGATGCCCTCCTGAATTTAAACATCATGAAGATACTGTGGCT	Smp_146170	DNA polymerase epsilon, catalytic subunit, putative	Smp_scaff000110	196069	272302	Q2_P21093,Q2_P23147,Q2_P34919,Q2_P14996,Q2_P14602,Q2_P34503,Q2_P12828,Q2_P32644,Q2_P13028,Q2_P32870,Q2_P13918,Q2_P12142,Q2_P31954,Q2_P12417,Q2_P36056,Q2_P15823,Q2_P31909,Q2_P12095,Q2_P27392,Q2_P03968,Q2_P37350,Q2_P07558,Q2_P21168	ATGTCTAGAAGCTTTAATTACACACGAAAAGGATTTCCATTGAAATCCTTCAAAAAAGAATTCGATTATGCCAAGAATGAAAGTGACGCTCAGATTTCCGGTGTTAAAAATGACATAGAACAACCACTAGATGCTGAAAGCGCTCTAAATGAATCAAATGAACACCGATATTTGAGAGCGAAAGCTAACGAAATAACTGATCGGCGGTACGGCTTCGAAGCATTTGTTGGTCCTGGCGAGCGCATCGGTTGGCTCGTAAACATGCATCCCACTGATTTACTAGATGACTCGAAGAGACTTGTTAGTGGTATCGACCTATATTTTCTTCAAACAGATGGGAACCGTTTCAAAGTCTCGAGACCTTATCTCCCATATTTCTATGTGCTGGTTCGTGGAGGT…
Q2_P05478	1	1	P	0.861127	0.527618	P	1.18044	0.411515	P	2.36675	0.0779661	P		Q2_P05478			C810191.1	Sm_noMatches_Gb_bothSt	none	CGTCAAACCAAGTGTTATTCCAATTGATAGGACGATTTGTATTCCAAGAAGAACCAGTAC	Smp_004420.1	expressed protein	Smp_scaff000006	776884	780683	Q2_P05478	ATGCTCAACACAGAGAATAAAATAAGTCGTAAGCTATTGGAAAAGGAAATTTTTCCATTCGATCCAAGATATTGGAAACAAGTACTGGTTCTTCTTGGAATACAAATCGTCCTATCAATTGGAATAACACTTGGTTTGACGGTAATCCAATACATGAAGTTCCATTCACCATCTATTGACAGAATAAATGGTAAACTGGACATAAGTTTAGTTCTTATACCTGTTGAGACGGTGCTGGCAATAATAAATGATGGGATATTAGTGTTTCTTTTGGTTTCAACAACAGTGCGAAGAAAGTGTCCAGTAAATATTGTCCTTTTGATGTTATATACGATGCTTACTTCACTGACAGTTGCTCTTCCATTTACAAGTTTGCGAATTGAATGGAAAATTATGGCA…
Q2_P22390	1	1	P	0.734322	0.218192	P	1.12371	0.459696	P	2.36478	0.0738959	P		Q2_P22390			C806165.1	Sm_noMatches_Gb_bothSt	none	AGTTAAGCTGTCCCTCCGAATGTTTCACCCATCGCTCCGAACATCTGTGTTGAGAGTGGG
Q2_P25804	1	1	P	0.253511	0.346575	A	0.736378	0.477701	A	2.35872	0.0940935	P		Q2_P25804			C811085.1	Sm_noMatches_Gb_bothSt	none	TGTGTGCGTAGGGTAGATTGAGAAAGCATTGGATAATTCAAGGGTATACGTAATCATGCT	Smp_154730	rna-binding protein musashi-related	Smp_scaff000177	77998	117229	Q2_P22394,Q2_P38068,Q2_P06277,Q2_P25804,Q2_P17613	ATGATTATGCGTGATCCTCTCACAAAAAGATCAAGAGGTTTTGGATTTATTACCTTTTCTGATCCAGTGTGTGTGGAAAAAGTCCTTGAAACAGCTCCACATATTTTGGACTATAAAAAGATTGATCCAAAACTTGCTGTTCCTCGTAAATCTGGTCAAAATACAAAAGTATCTACAAAAACCAAACGTGTATTTATCGGTGGAGTTGCAACACAAACAACAAATGAAGAATTAAGTGAATACTTTAGTCAATTTGGAAAGCTAGAATCATGTGAATTAATGATGGACAAGTCAACTAATCGACATAGAGGTTTTGGATTTGTTACTTTTGAATCAGAAGAATCAGCTGAAAAAGTTTGTGAAATTCATTTTCACGATTTGCATAATAAAATGGTTGAA…
Q2_P35457	1	1	P	1.32577	0.377212	P	1.45523	0.247522	P	2.34823	0.0889606	P		Q2_P35457			C915069.1	Sm_noMatches_Gb_bothSt	none	GAAGAATTGTGTATATTTTGGCTCTATGTTGATGTTATTGAGCATATTCGATGTGGAGCA	Smp_184560.1	expressed protein	Smp_scaff007052	647	1470	Q2_P15508,Q2_P35457	GTTTCAGTGTCCTTATTTTCCGGAATTGTGAATCGGACATTGCGACGTGGTGTGATGGTGTCGTTTGAGACGATAGGGGGAGTTGTTTGGACAGGTTATAGTGTCCTTATTTTCCGGAATTGTGAATCGGACATTGCGACGTGGTGTGATGGTGTCGTTTGA
Q2_P10642	1	1	P	0.738842	0.432389	A	1.89328	0.120091	P	2.3418	0.083137	P		Q2_P10642			C904983.1	Sm_noMatches_Gb_bothSt	none	CCCTGCCCAACTCATTAAAACGAATATCTTACATTGACCAATAATAAACAACAAAAGCAG
Q2_P25434	1	1	P	0.774952	0.237469	P	1.32717	0.215712	P	2.33636	0.074493	P		Q2_P25434			C810191.1	Sm_noMatches_Gb_bothSt	none	GGTAGGCACACTAATAGCTGTACATGTAAACGTAATTAGTTATCTCGTTTAATTACCAGA
Q2_P37527	1	1	P	0.0439348	0.119501	A	0.304688	0.0657915	P	2.33379	0.0748746	P		Q2_P37527			C918508.1	Sm_noMatches_Gb_singleSt	none	GGGCAGCTGGGTGGTGGCATTCGCCCTCATACCTCTATAATCACCCGAGATCATCTTACT	Smp_028170.1	expressed protein	Smp_scaff000058	979995	994544	Q2_P36002,Q2_P28640,Q2_P37527,Q2_P17173,Q2_P16291,Q2_P28939,Q2_P16146,Q2_P27345,Q2_P36530,Q2_P09199	ATGGATTCGAACGAGGAATTCGTTGTTGTTAACGAAGAAAATGATAGTCGCCGTGATGCTGTAGCCCGCCTCGATGTTCTGGTTGATTTATTTAAGCAGACAATACGCACTCTCAATCAATCGAGTATCCTGCTGAAGGATGAATTACAAACTGCCATCACTGTAACCTTACAAAGTAGTACACCAGATCATTCGTCAACTGTTGAACACCTAGTAAAGCAACTGGATGACATTTCGGTTAGCCCTGATGAAGTGCGGAAGGCCTATGTTAGACAACTGTGTTCACGACTAGTCGCTGTCAATGAAGAGAAACAAGTTGTTATGACAGAGCTAGTAGAGTTAAATAATCAGCTTCGTAAAGCAGAAGCAGAGAATCGCAAATGGAAAAAACTTATTGAG…
Q2_P31451	1	1	P	0.676348	0.516319	A	0.230663	0.313791	A	2.32467	0.0960055	P		Q2_P31451			C907021.1	Sm_noMatches_Gb_bothSt	none	TATCTTACACACTCTTAACTCATGCCACCCTTTTATAGACTTCAATTTAGAAAGGGAGCG	Smp_071950	tetratricopeptide repeat protein, tpr, putative	Smp_scaff000246	442883	469647	Q2_P01420,Q2_P11652,Q2_P31451,Q2_P38534	ATGGCTACAGTGAAGGCCGTTCGAACTAAAAAGGGTAAAATAGAGCTAGATGTTGAGAGATACCGGTCTGAGGGTTCTTGGAATAAGGCCTTAGAAGTAATACTGGCTCATGGCTCCGATCGCTCCACGTCTCTCCATATGTTAAATCAACTAATACTTTGTGAGAATGAGCTAGAATTTAACGATCAAGGTGAATTACCATTAGAAAGTTTGTCAAAAGCAAAGAGGTATGCGGAAGAAGTTATGAATGGAAATGACGAGCAATATAAATTTGAGGCATCTGTCCTTCTTGGGAAAATATACTATCTACAGGGAAATAATGAAAAAGCTCTAAAACTTTTAAGTTCTCTAAACTTGTTATCCGCCAAAATGGATCCTATTACACTGCGTTTCAATCAC…
Q2_P16183	1	1	P	1.17153	0.357955	P	1.60617	0.132089	P	2.32134	0.0750579	P		Q2_P16183			C916550.1	Sm_noMatches_Gb_bothSt	none	GGTTGGGGTTTTTTGTATTTGGAATATCACAGATTTGACGTTTACAAGATGATCGTTCAT
Q2_P41494	1	1	P	0.836608	0.732719	A	1.03786	0.914436	A	2.31895	0.110644	P		Q2_P41494			JAP04847.S	Sm_newGenes_Orth_onlyJapon	SJCHGC08988 protein [Schistosoma japonicum] ||	TGAACTAGGACCATCCTCAAATTTGTCTGAATTAATGACGGTTAAACGCCGGATTCCCAA	Smp_035080	n-acetylglucosaminyl-phosphatidylinositol de-n- acetylase, putative	Smp_scaff000078	782855	788677	Q2_P40359,Q2_P39422,Q2_P41494	ATGCTGTGGATAATCTTACTTATTGGGGTGAACATCTTCACATTCATTTTATGGCTGTGTCTTTTACTTCTTGCTCAAAGTAAAAGAAAAAATATAGAACAACCAGTCCTCATCGTTACTGCACATCCAGATGATGAGTGTATGTTCTTCGCTCCGACTATACTCAACTTAGTTAATAGCGGATACGACGTCGACCTGCTTTGCTTCACCACTGGGAATTATGGTGGACTTGGCCATGAAAGGGAGCGTGAATTGGACGTTGCAACGAAGAAATTGGGAATCCGGCGTTTAACCGTCATTAATTCAGACAAATTTGAGGATGGTCCTAGTTCATTTTGGCCAACGGAAGAATTAGTTGATATCGTCTGCCAAACATGTCATAAGTTCCGTTCTCGTTCT…
Q2_P13786	1	1	P	0.283774	0.370854	A	0.375652	0.33235	A	2.31389	0.102222	P		Q2_P13786			C911208.1	Sm_noMatches_Gb_bothSt	none	TTCAAAACACCTAATCATAAACACCAGATACTTACAGGATTAGGTTGCACTATCCTCCTT
Q2_P25762	1	1	P	1.17279	0.526845	P	1.82458	0.129101	P	2.31036	0.0860464	P		Q2_P25762			C810992.1	Sm_noMatches_Gb_bothSt	none	TTACGCTCTGAGAACGGAGAATTGTCATCACTATATTAATACGCAACCAACACTCACATA
Q2_P12632	1	1	P	0.365387	0.43884	A	1.61352	0.202516	P	2.30234	0.106171	P		Q2_P12632			C908961.1	Sm_noMatches_Gb_bothSt	none	TAAGTTATTGTTATCGAAAGATTTTAGTGGTCACGATTGGCAACTGCATGGAGTGAGCAG	Smp_060190.3	ctg4a-related	Smp_scaff000173	81240	84528	Q2_P01416,Q2_P12632,Q2_P19572,Q2_P12883,Q2_P32457	ATGATTTTACATCTCTTCTCCTTGCTGGTCTTTCTTACGTTTGTTAGAGGGGAAATTGTGAATGATGTCATCTTACCATCTAAATGTGAAGTTTGCAAGTTACTTGTAACAGAAATTCTGTCTCGTCTTCAAGAAACCAAGTCAAGTGATGCTCTGAACGTGAGATCTGTCCAAGGGGATTCAAAGAAGGTTAAATATGAAACATCAGAACTTAGACTTTATGAAGTTCTGGAAGATCCTCCTATTTGCAGCAGGTTACTTCAATACAAAGTTCATAAAGAGCGTCAAGACAGTAGCAGATTTGATAAAGGTACACCCCAGACGATGAAATCCCTTACGGAACTGGTAAACCGTGGCGTTGATGTGAAGCTGGATGTCCCTTTTGAGCTGTGGGATAAA…
Q2_P16072	1	1	P	1.1564	0.382987	P	1.67523	0.121582	P	2.29539	0.0760637	P		Q2_P16072			C916345.1	Sm_noMatches_Gb_singleSt	none	GGTTGGGGTTTTTTGTATTTGGAATATCACAGATTTGACGTTTACAAGATGATCGTTCAT
Q2_P01524	1	1	P	0.88017	0.825272	A	1.00764	0.984726	A	2.28712	0.116641	P		Q2_P01524			C803385.1	Sm_noMatches_Gb_bothSt	none	AGTAAAGTTATCCAGAGTCATCACAGAATGCGATCAGTAAAGTTATCCAGAGTCATCACA
Q2_P19851	1	1	P	1.78829	0.224456	P	0.998789	0.997174	A	2.27912	0.106638	P		Q2_P19851			C802670.1	Sm_Orth_inOther_sp	PREDICTED: similar to talin 1 [Strongylocentrotus purpuratus] ||PREDICTED: similar to ENSANGP00000019107 [Apis mellifera] ||unnamed protein product [Mus musculus] ||PREDICTED: similar to ENSANGP00000019107 partial [Apis mellifera] ||PREDICTED: talin 2 [Mus musculus] ||	AATCTGGTGCTTTAAAAGCTGATCAAACTGGTCAACCAATTATTGCTGAGAAAACTGAAG	Smp_142630	talin 2 , putative	Smp_scaff000090	668411	769680	Q2_P03526,Q2_P22987,Q2_P21061,Q2_P34285,Q2_P14393,Q2_P01233,Q2_P19992,Q2_P19851,Q2_P01017,Q2_P19635,Q2_P19985,Q2_P09184,Q2_P28920,Q2_P10092,Q2_P10227,Q2_P29998,Q2_P06674,Q2_P26334,Q2_P03651,Q2_P22832	ATGTTGTTATGTTTTTGTAATAGGAATACTTATCGATTTATTTTAATTGTTGTCAGGTCTATGTTAGGTGATAGTCGTTCACTAGTATTAAGAGTTCATTTACCTAAAGCTGGCATTACTAAAACAACTGCTTTTGATGCTCAAATGACTGTAGGTCAAGCATGTGAACGTATTCGAGCACAAGTACGTGAATCAGATCAAACAGATGGTGCTAAAGACTATGGTTTATTTCTACCACATGAAGATAATAAGAAAGGTTTATGGTTAGATAATTCACGTACTTTGGAGCATTATATTTTAAGAAATGGGGATACAATAGAATATAGATATCGATATCGATGGCTTTATATTCGTACAATGGATGGAACTCGAAAAACTTTGAAAGTGGATGATAGTAAA…
Q2_P21604	1	1	P	0.0440317	0.165343	A	0.487662	0.108832	P	2.27784	0.0775028	P		Q2_P21604			C805107.1	Sm_noMatches_Gb_singleSt	none	ACATACTACTACTTATATCTATCACCATCAGTAACACATATCACAAAACTACCACCCCCC
Q2_P15937	1	1	P	0.590048	0.363397	A	0.81346	0.491117	P	2.25094	0.0883634	P		Q2_P15937			C916086.1	Sm_noMatches_Gb_bothSt	none	GCGAGGATAGATTTCCGTCTTCATTTTCTACTTCTTTTCAGAAATCGGCGAGACTATAAT
Q2_P09082	1	1	P	0.447305	0.509923	A	0.862359	0.760942	A	2.25045	0.121856	P		Q2_P09082			C902724.1	Sm_noMatches_Gb_bothSt	none	GGGGTCATATACGTTTATCACATTATAAATGGTCTCGGATTGTGAAAATCTGCTTCTATT	Smp_149640	expressed protein	Smp_scaff000130	850305	882140	Q2_P34808,Q2_P14883,Q2_P24700,Q2_P28810,Q2_P09082	ATGAAGAACAATCGTTCTCCTGAATGCCTTGATTGTTCCGATGAGGTTTGGCAACCACGTAACCAAACTACCTCAGAATGTTCTGAACTTCCTGTAACTACTCGATATACAGAAGTCGTAAATAGGACTTCAAGTTTACCCCTTCCTTCAAATGGTTTGTTGATTGGTGAAGATTCTTCCCTGCCTGTTGTTGAAGATAATGTATCTATAAATCAAGATAGAACTACTGATAATTTACAGAGGGCCAAAAATGTACGACAGAGTTTACGATCATTCCTACGCAAAGCCACTAGTTTGAAAGATTCTCGTTCGAATCTAAACATTGAGTGTTCTGTTATAGGTCTTGATGGAAAATGTTTCAGGTTTAATTTGTGTAAATTCGCTTTAGGGCGTGAGCTT…
Q2_P01706	1	1	P	0.990993	0.97799	A	1.85491	0.142572	P	2.24754	0.0965871	P		Q2_P01706			C803708.1	Sm_noMatches_Gb_bothSt	none	AGTCATTTCAAGTACGGGAAATGTAAGCAACACACCTGCCCCTAGTGAAACTGTTGTTAC	Smp_150360	ubiquitin--protein ligase edd, putative	Smp_scaff000135	18728	51968	Q2_P01414,Q2_P06373,Q2_P01979,Q2_P20323,Q2_P01477,Q2_P01706,Q2_P01158,Q2_P20601,Q2_P10896,Q2_P30692,Q2_P29905,Q2_P10141,Q2_P03851,Q2_P36476,Q2_P16231,Q2_P06681,Q2_P26388,Q2_P06782,Q2_P05611,Q2_P20945	ATGTCGAGTATCTTCTTGTTCGCTCAGGATCATGGGAAAGGTGAAAGTTCTCATTGCCAATTGCAGAATGACCTGCATGAAAAGTTAAAGGAAATTTCAGAACAAATCAAGCGAGATGGGGTATCCATACCTGATGTTTTGCGTCCATTAACCCGGGAGTCAATAGCACAATGTGTAATTAGTCCTTCACACATAGCCTTCCGTTTAGAGGATGGTCAAGTATGTCGCGTGGCTTACACCATAAATTCTGATCGTTTATCGCAGAAGCCTGATAGGAAACGAAAGCAAGGGATGTCGTGCAGCGACTCATCCAGTACTGTTAGAGAGGGAGTTGTAGCTCGTACTGGAAGTACGCAGCATGGAAGTCGTTCGTATAGGTCGCCTTTAAATGTTCTTGGT…
Q2_P25731	1	1	P	0.296442	0.0521453	P	1.23503	0.281038	P	2.2467	0.0780587	P		Q2_P25731			C810926.1	Sm_Orth_inOther_sp	SJCHGC08499 protein [Schistosoma japonicum] ||O-methyltransferase [Fenneropenaeus chinensis] ||unnamed protein product [Tetraodon nigroviridis] ||PREDICTED: similar to catechol-O-methyltransferase domain containing 1 [Gallus gallus] ||COG4122: Predicted O-methyltransferase [Nostoc punctiforme PCC 73102] ||	GGGTTTCTCTCTTAAGAACTGGAGATGGACTTACTATTGTTGTAAAGAAATGATCGTTAT	Smp_052470	o-methyltransferase, putative	Smp_scaff000133	171081	175528	Q2_P25731	ATGAACAAATTTGCCAGAGACAAGAAAGTAACTGAATATGGTTGTACAGTGAGTGCAGACAAAGTTCATCAGTATATATGTGATCATTCACTACGTCTGTCTAAAGCACAAAAATGGTTATTACAAGAGACTAGTAAACATCCAATGTCATTAATGCTTATCTCCAGCATCGAAATGCAACTTCTATCGAATTTGTGTTATGGGATTAATGCTAGAAAGACACTTGATGTTGATGAATATTTAAAAGATTATTGTTTGCCAGCATGGAAGATGGCAGGTGTAGAATCGAAAATTGACTTTCGACACGGTCCAGCTGTTGAAACACTACAAAATTTGATCGATAATGGGGAGAGTGAAACATTCGATTTTGCCATGATTGATGCTGATAAAGAAAACTAT…
Q2_P39696	1	1	P	0.402549	0.125237	P	0.888943	0.488805	P	2.24252	0.0797071	P		Q2_P39696			JAP06620.C	Sm_newGenes_Orth_inOther_sp	PREDICTED: hypothetical protein LOC213582 isoform 4 [Mus musculus] ref|XP_903980.1| PREDICTED: hypothetical protein LOC213582 isoform 3 [Mus musculus] ref|XP_903975.1| PREDICTED: hypothetical protein LOC213582 isoform 2 [Mus musculus] ref|XP_485258.1| PREDICTED: hypothetical protein LOC213582 isoform 1 [Mus musculus] ||PREDICTED: hypothetical protein LOC213582 isoform 8 [Mus musculus] ref|XP_9248…	TAAAGCAGAAGAATTGGCACAGAAAAAGAAGCTTGAAGAAGAACAGGAACGTAAACTGAA	Smp_151820	Microtubule-associated protein 9 (Aster- associated protein), putative	Smp_scaff000149	115349	134982	Q2_P38552,Q2_P39696	ATGCCTTTCTCGCCACTTGAACTGCTTGACGAAGACTATTCAGAGCTTTTCCCAGCAACAGCTGAGAAGAAAAATGAGAAAATCAACAGAAGAGAAGCAAAAAATCATCAACATGAAGATAATGTTCCCCAAAAATCTGAAGCTCCTAAGATACAACTCGAATCTCCACATACGGATTGGGAACGCAACTCGACTGAGCGTATTATGGAAAACATATATACGCACAAAAATGAGTCAAAGACGTGTGAAAATAATCAAATAACCGACGATGAACATCTGAACGCGGAATGTTCTGGAACTGAAAATAATGGCAAGAAATTAAGTGAAGAGAATAGAAAACTAAACAGTAATACACAAGGCAAATTATTTCATCAAACAAATGAAACAAGTGTTGCACCG…
Q2_P27853	1	1	P	1.88268	0.101836	P	1.39757	0.189167	P	2.24186	0.0790137	P		Q2_P27853			C901173.1	Sm_Schisto_Orth_only	SJCHGC04023 protein [Schistosoma japonicum] ||	ACAACGACTAGAGAAGCAGTCAGTCAATTTTCAAAGTTATTTTCACCCCAATGACAATTT
Q2_P38749	1	1	P	0.589375	0.132194	P	1.95842	0.0944604	P	2.23974	0.0787367	P		Q2_P38749			JAP01719.S	Sm_newGenes_Orth_inOther_sp	unnamed protein product [Mus musculus] ||unnamed protein product [Mus musculus] ref|NP_001028613.1| expressed sequence AU045404 [Mus musculus] ||KCR1 [Homo sapiens] ref|NP_001013642.1| modifier of the HERG potassium channel [Homo sapiens] sp|Q5I7T1|AG10B_HUMAN Putative alpha-1 2-glucosyltransferase ALG10-B (Alpha-2-glucosyltransferase ALG10-B) (Asparagine-linked glycosylation protein 10 homolog B…	GAAGCACATACTGCAGTTTTGAACATCCCTCAATTTTTCTACTTTGCTACTTTTTGTGCA
Q2_P02851	1	1	P	0.290779	0.374799	A	1.88446	0.154405	P	2.23735	0.10887	P		Q2_P02851			C805650.1	Sm_noMatches_Gb_bothSt	none	TGTGGCTGTTTTGCGTCTAGCCTGGAAGTATGTTATGTGATAAGCGAGTGTGAAAATCTA
Q2_P06817	1	1	P	1.1414	0.712808	A	1.16968	0.591958	P	2.2265	0.10285	P		Q2_P06817			C811937.1	Sm_noMatches_Gb_bothSt	none	AAGATGCAGTTGCTTTATGATTACGATTAGTGGAAGCTGGTTCCCATGTATACGTGATGG
Q2_P40769	1	1	P	0.73664	0.586113	A	1.52084	0.265621	P	2.22329	0.11257	P		Q2_P40769			JAP06123.S	Sm_newGenes_Orth_inOther_sp	unnamed protein product [Arabidopsis thaliana] ||	GTCATATCTTCCATACACAAGCGCATCATTATTTTGATGGGTTTAGATGGATCGGCGAAC	Smp_060170	mRNA export protein rae1-related	Smp_scaff000173	18354	25592	Q2_P39227,Q2_P40019,Q2_P20523,Q2_P01636,Q2_P40769	ATGACACTCTTTACTAGTGGGACACAAAATGTCTTTAATTCAGTTAATATCGGCGCAAATAAAACCATGAGTGCTGCACAAAAAACGGCCGAAGTTCAGTCTCCTCCAGGGGATACAGTATCGTGTCTTCGCTTCAGTCCTGAGTCTATGCAAACGACCTTCTTGGCTGCTACTAGTTGGGATAATCGTATTAGAATTTGGGAAGTACAAGCCAATGGTTCTACCATTCCAAAAGCTGAACAGATGCATCAAGGGCCTGTTTTTGGGGCTTGCTGGAGCACCGATGGTTCAAAACTTTTCAGTGTATCAGCAGACAAAACTGCGCAAATGTGGGATCTTGGTTCAAACACTTTCACGCAAGTTGGTGTGCATGATGCTCCCGTCAAAACTGCCCATTTT…
Q2_P24990	1	1	P	0.767744	0.229761	P	1.62081	0.129675	P	2.21223	0.0795627	P		Q2_P24990			C809617.1	Sm_Schisto_Orth_only	SJCHGC09323 protein [Schistosoma japonicum] ||	CGCTATTGGGATTTTTTGTTACTAGCAGTGTAGAAGTTCATTTCATTGAGGGATTAATCA	Smp_121930.2	expressed protein	Smp_scaff019021	709354	714626	Q2_P15965,Q2_P24990,Q2_P36275	ATGGGCTTCAGAATAAAGCATATATTTCAGTGGAATGTCCGACAACCCAAACCATCATATACTGCGATGGTATTGATACTTACTAGCGCGCTATCAGTTGTATCAATCACTGTTACACTAATCCTATCCGTACTAAGTAAAAATTTTAAAACGAATGAATGTGTAACAATTTTCACAGTCGCATTCACCATCATTGGTACTTTTCTAGGAATGATGTTGGTTATTTTACGAAAGATGAGAGAAACATATCCCCTGAATATAATAATGTTAATTTTATACGGAGCGTGTATTTCTGTAGCTCAAGGATACTCTGTCATCAATGCGTGTGTTCTAGTAAAAGTCGGAGCATGGGCTATTGCATTCGTGTTGCTTTCGATTTTGGTTCCGATAGGTATGGTT…
Q2_P40084	1	1	P	0.575669	0.545079	A	1.23042	0.590521	A	2.20922	0.133088	P		Q2_P40084			JAP10905.C	Sm_newGenes_Orth_inOther_sp	SJCHGC07519 protein [Schistosoma japonicum] ||hypothetical protein DDB0168484 [Dictyostelium discoideum] gb|AAS38911.1| similar to Leishmania major. Ppg3 [Dictyostelium discoideum] gb|EAL71525.1| hypothetical protein DDB0168484 [Dictyostelium discoideum] ||vitellogenin C2 [Culex pipiens quinquefasciatus] ||cement precursor protein 3B variant 1 [Phragmatopoma californica] ||	GAGTATGTCTAACTCTGTCTTGTGATTGAGATGTTGACGAATGACGTGAAGAACCAGATG	Smp_134560	clk2, putative	Smp_scaff000045	559691	591717	Q2_P40084,Q2_P13308,Q2_P33151,Q2_P14310,Q2_P34194,Q2_P31655,Q2_P06816,Q2_P28177,Q2_P04011,Q2_P23382,Q2_P27139,Q2_P26424,Q2_P11850	ATGCCTTACTCATCAAGTTCACACGTTCCTCTACTCCCTTCAGATGCACGCCATAAATTGCAGCTCAGAAAATGCTACAATGACTCGGCAGGTATGGGGAAAACAGATATAAGACGGCATGTGCGGGATACTGAGCATGATACTTCTTTACGACTTGGTATCAAACGGAGATACAACTCGCGTGGCAACAGTAATGTGGTCAACTATCATTCGGGAGAACAAAAGCGAATAAGAAAGTCAAGTCCCGGTTATGGCTACCCTAGTGCGGAAAGTCATAATTCTGATGAAGAATGGAATCTGGGAATTAACAAAACTGTTCCTCGGAAAGTAACTAGTTTATCCAGGAATCCCTTGTTAAGTACACGACCACACGGTTATGGGAATCGATTTCACGGTTAT…
Q2_P21680	1	1	P	0.0836319	0.0327629	P	0.519213	0.0966477	P	2.20187	0.0800513	P		Q2_P21680			C805216.1	Sm_Orth_inOther_sp	elastase prf||2208426A elastase ||pancreatic elastase (EC 3.4.21.36) precursor - fluke (Schistosoma mansoni) sp|P12546|CERC_SCHMA Cercarial protease precursor (Cercarial elastase) gb|AAA29864.1| cercarial protease precursor ||elastase 1a [Schistosoma haematobium] ||elastase 2a [Schistosoma mansoni] ||cercarial elastase HP1 [Schistosoma mansoni] ||	CATGTGTGTACATAATCTATCGACAAATCCACACGCAATTGTGTTAACACATTTCCATAA
Q2_P26981	1	1	P	0.840265	0.333409	P	0.707449	0.179815	P	2.19532	0.0803824	P		Q2_P26981			C812755.1	Sm_noMatches_Gb_bothSt	none	CTGGGGTTAGGGTTCAATTTACTCCCACTAATAATGGAGATAATAATATGTTGTCTTGTT
Q2_P10112	1	1	P	0.35852	0.433017	A	0.30269	0.376514	A	2.1927	0.12561	P		Q2_P10112			C904205.1	Sm_noMatches_Gb_bothSt	none	ACTGTCCAATTGAACTGCTTGGTATGGTGGGACATGAAAAACCAAGCATCCCAGCCAACA	Smp_041730.1	Pre-mRNA-splicing factor cwc-21, putative	Smp_scaff000102	25680	34359	Q2_P21110,Q2_P32357,Q2_P12549,Q2_P17746,Q2_P10112,Q2_P38212,Q2_P29876	ATGTATAATGGGATAGGCTTACCAACTCCTCGAGGCAGTGGGACGAATGGATATGTTCAGAAAAATCTGGCTTTCATTAGTAATTTCAAAGAGCAAAACCCCTACAAAACAGAGGAGGACTTAAAGAGAGCAGATGCTCTGCTGTTTAAGGAACCAAATAAAGAAATACTAGAGCATGAACGGAAACGAAAAATTGAAGTGAAATGTTTTGAAATGGAACAGGAAATGGAGGAACAAGGCGAAATCGAATTTAGGGTCAGTGGATTTCGGAAAAAGTTGCTGGATGAGTTAAAGGCCTCCGAAATAAAAAAAACTCCCAATGTGGAGCCATTCGAAATCTCTCAGTCTGAACACGGCAAATTGCTACCGAAAGGGACCCATGAAAATGCCGCTGTAAAT…
Q2_P41372	1	1	P	1.9638	0.0998026	P	1.23654	0.305944	P	2.19263	0.0830106	P		Q2_P41372			JAP00278.S	Sm_newGenes_Orth_inOther_sp	NADH dehydrogenase subunit 4 [Schistosoma japonicum] gb|AAG13138.2| NADH dehydrogenase subunit 4 [Schistosoma japonicum] ||NADH dehydrogenase subunit 4 [Schistosoma japonicum] ||NADH dehydrogenase subunit 4 [Schistosoma japonicum] ||NADH dehydrogenase subunit 4 [Schistosoma japonicum] ||NADH dehydrogenase subunit 4 [Schistosoma japonicum] ||	CAAAACAGCCAATCAACGCTTAGAATCAACTTCAGCATAAGCTCAACACATAAATACTAG
Q2_P15965	1	1	P	0.679261	0.160709	P	1.60977	0.131485	P	2.19099	0.080531	P		Q2_P15965			C916130.1	Sm_noMatches_Gb_bothSt	none	CGCTATTGGGATTTTTTGTTACTAGCAGTGTAGAAGTTCATTTCATTGAGGGATTAATCA	Smp_121930.2	expressed protein	Smp_scaff019021	709354	714626	Q2_P15965,Q2_P24990,Q2_P36275	ATGGGCTTCAGAATAAAGCATATATTTCAGTGGAATGTCCGACAACCCAAACCATCATATACTGCGATGGTATTGATACTTACTAGCGCGCTATCAGTTGTATCAATCACTGTTACACTAATCCTATCCGTACTAAGTAAAAATTTTAAAACGAATGAATGTGTAACAATTTTCACAGTCGCATTCACCATCATTGGTACTTTTCTAGGAATGATGTTGGTTATTTTACGAAAGATGAGAGAAACATATCCCCTGAATATAATAATGTTAATTTTATACGGAGCGTGTATTTCTGTAGCTCAAGGATACTCTGTCATCAATGCGTGTGTTCTAGTAAAAGTCGGAGCATGGGCTATTGCATTCGTGTTGCTTTCGATTTTGGTTCCGATAGGTATGGTT…
Q2_P35945	1	1	P	0.961289	0.808304	P	1.11724	0.506371	P	2.18978	0.083111	P		Q2_P35945			C915701.1	Sm_noMatches_Gb_bothSt	none	CCAAATTGAATGAAACGAACATACTGGATTCTACTGCTGACTTTTATTCAACTGTGTGTT
Q2_P38670	1	1	P	1.42889	0.404178	A	1.59256	0.260423	P	2.17696	0.12666	P		Q2_P38670			JAP10727.C	Sm_newGenes_Orth_onlyJapon	none	CACCTGAAACAAGTTGTCTTGGCTTAGCTATAATTCCACTGATTGGTTTGATCAATAAAA	Smp_162250	rpgr-interacting protein 1 related	Smp_scaff000255	474057	527468	Q2_P40061,Q2_P11861,Q2_P31668,Q2_P38670	ATGGAAAGTAAAAATGCCATTAGTTCATGGTCTAAAGAAAAATTGGAAGATCAATACTTACGATTATATGATGATTATTTAACATTAAAAAAACATGCATGTAAACAAGAGGAACGTATCAAAAAAATGGCAACTAAAATTCTACGTTTAGCTAGTGATAAGAAAGATTCTGATCCTGGATCTGTATTGAAAGAAGACTATCAAGAACAGATTGAAGTGTTGGAAAGAAAAAATGCTACGTTGACACGAAAACCACTTTCAGCTCGTAAAGCGAGTTCCGCAACTATTCAAACAACAGGTCGTAATTCTTGTGTTGGAGAAAAACCAATGAATAATTCTAATGTTATACAAACATTACGTTTTCAAAATTCTGCATTTGAAAAAACGATACAAAAATTA…
Q2_P06101	1	1	P	0.92445	0.583849	P	1.30023	0.233101	P	2.169	0.0818094	P		Q2_P06101			C810886.1	Sm_Schisto_Orth_only	SJCHGC06251 protein [Schistosoma japonicum] ||	ACCTCCAGACATATCACTTTTGATTGTGGATACCATACTACTTATATCTGTCGATATCAG
Q2_P25862	1	1	P	0.888994	0.753636	A	1.22383	0.472621	P	2.16815	0.105716	P		Q2_P25862			C811172.1	Sm_noMatches_Gb_bothSt	none	ATGGGGATGACAAAGATGATGATGATGACGATGTGAAATTTTTCGGTGATTTATCCAATG	Smp_166960	Ubiquitin-protein ligase BRE1, putative	Smp_scaff000325	100435	108490	Q2_P37751,Q2_P41663,Q2_P40751,Q2_P17346,Q2_P06329,Q2_P40838,Q2_P25862	ATGCCAATATCTATCAATATATTACATAAAGGTTCAGCAGTTTTGAACTTATCTAATATTGAAAAAAATGGTAAAGCTTTTGATCCGACTATACTCAGTGAACAAGATAGAACTGATGAATGTGAACTGCCAATTGTTGAAACACAACCATTGCAAATATTAATAGAAACAACCGGTAGCTGGGATATTAATGCTAATTCACCAGAGACTAGTACATCATCACATGGTAGTTCAGCGAAACGATTTGGTTTTCGTGCTAATGAAAATTTTGTGTGCAGAGTTGTCATTAAAACTGAATATTATGTTGTTTATTTAAACGATATGATGTTGTCGAACTCTGAACACTTAGTTCCTGTAGGCTCTATTAATGGTTTTGCAATCGATGGTGACTCTGACATT…
Q2_P40051	1	1	P	0.372978	0.446146	A	1.26962	0.514386	A	2.16792	0.131477	P		Q2_P40051			JAP10669.C	Sm_newGenes_Orth_inOther_sp	similar to XM_059478 RIKEN cDNA 1110020F21 in Homo sapiens [Schistosoma japonicum] ||MGC69236 protein [Xenopus tropicalis] ref|NP_001004838.1| MGC69236 protein [Xenopus tropicalis] ||PREDICTED: similar to F-box only protein 36 [Rattus norvegicus] ||F-box only protein 36 [Mus musculus] dbj|BAB23040.1| unnamed protein product [Mus musculus] dbj|BAB25602.1| unnamed protein product [Mus musculus] ref…	CCAGCACATATGTTCAGACAGTAGTCCAGTGTTTTATGGCCCATAACCCTGAGTATTTCA	Smp_156430	guanine nucleotide-binding protein beta 1, 4 (G protein beta1, 4), putative	Smp_scaff000193	260943	279155	Q2_P18120,Q2_P40051,Q2_P41328,Q2_P09389,Q2_P36653,Q2_P30605,Q2_P10812,Q2_P16389,Q2_P36650,Q2_P29136	ATGGGTGAACTAGATCAGCTGCGTCAGGAAACAGAACAGCTTAAAAGTCAAATTAGAGAGGCACGGAGAGTTGCAGCTGATACTACATTACAACAGGCAACGGTTAATGTGGAGTATATCAGTCGTACTCAGTTGCGCAGCAGACGGACATTACGTGGACACTTGGCAAAAATTTATGCTATGCACTGGTGCTCAGATTCCCGAAACTTAGTTTCAGCTTCTCAGGACGGGAAGTTAATAGTATGGGATGGATATACTACCAACAAAGTTCATGCCATTCCTTTGAGGAGCAGTTGGGTCATGACATGCGCCTACTCTCCATCCGGAAATTATGTAGCCTGTGGTGGTTTAGACAATATATGTTCAATCTATAGCCTCAAGACTAGAGAAGGTAACGTT…
Q2_P20619	1	1	P	0.994859	0.970834	P	0.974312	0.850124	P	2.16412	0.0831461	P		Q2_P20619			C803737.1	Sm_noMatches_Gb_bothSt	none	TACGTTCAGGGTTACGGTCGCTGTGGTGCTCAGTTTGCCGTCACTGACGGTGTAGGTGAA
Q2_P12162	1	1	P	0.39493	0.464339	A	0.627549	0.51215	A	2.16238	0.137085	P		Q2_P12162			C907963.1	Sm_noMatches_Gb_singleSt	none	CACTTGGAGATCACTTAGCTCAGCTGTCTCATACACACCAATAACAATACATTCATTTTT	Smp_007640	expressed protein	Smp_scaff000012	120863	159253	Q2_P12162,Q2_P08164,Q2_P12510,Q2_P21916,Q2_P14882,Q2_P34807,Q2_P13554,Q2_P33407,Q2_P36124,Q2_P31356,Q2_P11560,Q2_P30523,Q2_P10735,Q2_P06979,Q2_P32307	ATGCTTGAATCCCTATCAGCTTGTGACTGTCACGATTTAGGTCGACAAGTTCATCGATATGGTGCATCTCGACCTGCTGGAGCATTTTTTGAACGAAATAGTGCACGTCGTCTATATCCGAGTGTATCACATGCTGTCTTCTATGACCAAACTCATGATAATCCAAGTGTATTGGAGAAACATTCTGTTTTTAATTATCTACCTTTATCTGCAGTTGGATCGTTTGCTTGTTGTGCAATCGGTAGTACACGTGGTTATGATGAATTAGTTCCACATTATATTGATGTAGTTAAAGAGGAACGTTTCTATTCGCGATGGCCTGATCAAGTCAATTATAATATTGGTATAATTAAACCAAAATCTATTTTAAATGAACTGCATAGTTGGCTATCATCTGAA…
Q2_P14548	1	1	P	0.689686	0.518494	A	1.82236	0.158154	P	2.15431	0.107721	P		Q2_P14548			C912669.1	Sm_noMatches_Gb_bothSt	none	ACAAATCACCGAAAGAAAGTTGGATAATAATCCGCCCAAATGTCGAGTACTGGCCACAGC
Q2_P17889	1	1	P	0.730658	0.195938	P	0.785824	0.249815	P	2.15365	0.0823154	P		Q2_P17889			C800009.1	Sm_Orth_inOther_sp	SJCHGC02838 protein [Schistosoma japonicum] ||hypothetical protein DDB0190788 [Dictyostelium discoideum] gb|EAL72387.1| hypothetical protein DDB0190788 [Dictyostelium discoideum] ||endoglycoceramidase [Hydra magnipapillata] ||endoglycoceramidase [Cyanea nozakii] ||endoglycoceramidase [Cyanea nozakii] ||	GAACATGTGCTTGTTGAAATGGAACTTGTTAGAAAATAACTCAACTTGAATGTGACTGGA
Q2_P15322	1	1	P	0.680539	0.204303	P	1.40326	0.19028	P	2.15068	0.0839345	P		Q2_P15322			C914350.1	Sm_noMatches_Gb_singleSt	none	CGACGTTCTGATTTAACAGGCAGGCCTAGACGGTAGAAGGACCAATAAGAACTCCAGGCT	Smp_105450	expressed protein	Smp_scaff002004	108620	112911	Q2_P15322,Q2_P35245	ATGAAATACTTCATCTGTGTTATAATTACGGTGATAATTGGAGTCGCTTTGTCCTACTCTGTCAAGAATGTGGATATGTCAAACACAAAAGAAACAGTTGATTACCAATTAGACAATAATTCCACTTGTTCTATGTGTATACAATTTATTACTAAATGGCAAACATATCTGAACTCAACTTCAGTGGATGAAAAGATTGAACAATTTATTCGATCAACTTGTTCATTTTATTTCTTTTTCAGATATCGGTGTGAGGAGTTTATGGAAAGATATGTGAATAAAACGGTCTATATTATACAACATAACAATGCTACAACATTATGCAAATTGACTCCTTTATGTTAA
Q2_P06591	1	1	P	0.882489	0.700837	A	1.70321	0.161131	P	2.13962	0.101932	P		Q2_P06591			C811573.1	Sm_noMatches_Gb_bothSt	none	CACAAGGATTATTATTTATTCCTAAAACAGAAGTGAAATCACGTATACCAGGTCATGGAG	Smp_164280	expressed protein	Smp_scaff000272	128707	186882	Q2_P17956,Q2_P14153,Q2_P34026,Q2_P02738,Q2_P21851,Q2_P06591,Q2_P27683,Q2_P08016,Q2_P09919,Q2_P29664,Q2_P26171,Q2_P30996	ATGTCAGAAGGGCGATGTCTCGGTAGTGTTAGTCAGAAAACGAAGTGTTGGAATGTCTCCTCATGGATTAAGAATAAAATTGAAGATGAAGGTGTGCAAGCTCGAAATATAATCAAGTATAGTGTGCCCATCGATAATCCCAGTTCTCCTAGACGTTATGTTGCAAAATGCGACTTCACTTTGCCTTCCTCGGGACTTGAGCAAGATATAACGAGCTCCGGAAAAAACAAAATCAAAATTGCAAATGGTGACAGCGCTATCAAGAACTCTCTATATTCTGAAGTTAAGAGTTGTGATAATTCTCACGAAAGTAATAGTTTGAGCACAAACAACTCTCGCAAAGAACGAACTGCTTCTAATACACGTTCCGGTAGTCTGATATCGACAAATTCAAGAACT…
Q2_P17240	1	1	P	0.80516	0.274784	P	0.984224	0.899389	P	2.13833	0.0830841	P		Q2_P17240			C918651.1	Sm_noMatches_Gb_bothSt	none	GAATACTGGAGACGTTGAAATGTTGGAAAGTTGAGAAAGAACTCTGTTTTACTTCAATGT
Q2_P17823	1	1	P	0.0723439	0.0534942	A	0.484508	0.0894029	P	2.13609	0.0832911	P		Q2_P17823			C921041.1	Sm_noMatches_Gb_bothSt	none	TATATGCCTCAATAATGGTGATGATGATGATATGGAGCTGGTCGTTTGGACAATCGACAG
Q2_P20902	1	1	P	0.472733	0.0852235	P	1.04665	0.727405	P	2.12321	0.0838783	P		Q2_P20902			C804113.1	Sm_Orth_inOther_sp	SJCHGC04453 protein [Schistosoma japonicum] ||SJCHGC03760 protein [Schistosoma japonicum] ||IB1 protein [Schistosoma japonicum] ||hypothetical protein [Taenia solium] ||SJCHGC09059 protein [Schistosoma japonicum] ||	GATTCTCTTGTCCTGATCTCCAAGATCATCGGATAATTACCTCTTGTATAATTGTTTTCA	Smp_167270	expressed protein	Smp_scaff000328	36252	37678	Q2_P20902	ATAAATGAAAAAATAAATATTTTGTTGATTATTCTCATTCTGTACAGATATGAATGGGTACAAGCATCATGTGGTAATGTGCCAAAAAATGCAATCATTGGTGGCATGTCAGGTAATGATCCACTATACATAGCCAAATCTAAAATTAATGGAGAAACATGTGTTGGAAAGGTACATCATGGCCATGAATGTGCATATATACCATGGGGTGGTCAAGAGCACTCAGTGAAAGACTATGAAGTTTTAGTTTGGAAAAAACGAAATTGA
Q2_P00404	1	1	P	1.31274	0.233156	P	1.18571	0.346871	P	2.12189	0.0846599	P		Q2_P00404			C801197.1	Sm_Orth_inOther_sp	TPA: pol polyprotein [Schistosoma mansoni] ||gag-pol polyprotein [Clonorchis sinensis] ||gag-pol polyprotein [Clonorchis sinensis] ||gag-pol polyprotein [Clonorchis sinensis] ||PREDICTED: similar to zn-finger CCHC type and RNA-directed DNA polymerase and Integrase catalytic domain containing protein family member (1E419) [Strongylocentrotus purpuratus] ||	CATGAATAGCATTAAGCCTGTTGCACCTCGACCAGTTTTCTTAAAAGAGCAAATTAGCAA
Q2_P22400	1	1	P	0.703601	0.176025	P	1.36538	0.197337	P	2.12138	0.0839493	P		Q2_P22400			C806181.1	Sm_Schisto_Orth_only	unknown [Schistosoma mansoni] ||hypothetical protein [Schistosoma japonicum] ||unknown [Schistosoma japonicum] ||unknown [Schistosoma japonicum] ||	CCTACTCTGTCAAGAATGTGGATATGTCAAACACAAAAGAAACAGTTGATTACCAATTAG
Q2_P31949	1	1	P	1.86037	0.21116	P	0.420347	0.38808	A	2.11712	0.127374	P		Q2_P31949			C907927.1	Sm_noMatches_Gb_bothSt	none	GTTGTAGGTGTTGGCACCTTTAGATGCCGCCATTTCGAAACACGGTCGAAATTCCGCTCG	Smp_025130	rna binding motif protein, putative	Smp_scaff000050	360191	363414	Q2_P21198,Q2_P12135,Q2_P37509,Q2_P17155,Q2_P31949	ATGGCGGCATCTAAAGGTGCCAACACCTACAACCGTCAGAACTGGGAAGACTCGTCATTTCCCATTCTATGTGAGACATGCTTAGGACCAAGTCCCTTCGTTCGAATGATGAAAGAGAAATATGGCAAGGAGTGTAAAATTTGTGATCGCCCCTTTACTGTATTTCGTTGGTGTCCTGGTCCCAAAGCCAGATTCAAAAAGACTGAAGTCTGTCAGAGCTGCGCAAAGATCAAAAATGTTTGCCAGACATGTTTGTTCGACCTCGAATATGGTCTTCCTGTTGAAGTCCGTGATAAAGCACTTCGTTTATCACAACAATTGCCGAAAAATGATGTTAATCGAGAATATTTCCACCAACAAATTGAACAGAACCTTGAAGTGGAAGGTGACATAACAGCT…
Q2_P15377	1	1	P	0.814225	0.371442	P	1.9829	0.0961579	P	2.11452	0.0872558	P		Q2_P15377			C914595.1	Sm_noMatches_Gb_bothSt	none	CAAGGTAGCCACAACACCTGATATGCGTGGTCCGGTAACGCTTTATTAGCATCGTCCGTC
Q2_P17643	1	1	P	0.808445	0.662671	A	0.938659	0.849953	A	2.10435	0.119645	P		Q2_P17643			C920185.1	Sm_noMatches_Gb_bothSt	none	GTTTGTAGGATAATCTTTTACTTCAGTAACTCTCACTATACCAGATTCACGTTTGCGTTT	Smp_194760	hypothetical protein	Smp_scaff019022	277605	285616	Q2_P18593,Q2_P17643,Q2_P38090,Q2_P25719	ATGGCTTCCCTTTTGTGTTTAGGATTAATAATTTTATTCGCGTTACTGTCCACAGACTCATTTGTTGAGGAGATTTCTAAAGATTTGTCAGATACACTCGTCGTACGAAATTCTTGTCCATCAACTTCGGAAAAGCATTTATCATTAGAAATCATTATTTCTCCTACGATATCCCATCTTTCATGTATTTACAATTTCTTGACGCCTATGCATGATGTTTTGAATACTACTGACAGTATCCTCAATCTAAATTCAAATATCGATCTTCATTTTTCTTATGAGCTACTCCCGTATAACAATTCCACAAATTTTTCAATAACAGATTACACGAACCTAAACTTCTTACCTGATCTTTCTGTTTGGAACGACAGATCCATCCTTATTTTCGCAACACATCGC…
Q2_P38444	1	1	P	0.341576	0.419704	A	0.995774	0.990602	A	2.10291	0.13318	P		Q2_P38444			JAP03855.C	Sm_newGenes_Orth_inOther_sp	SJCHGC08420 protein [Schistosoma japonicum] ||PREDICTED: similar to RNA processing factor 1 [Gallus gallus] ||hypothetical protein LOC415250 [Danio rerio] gb|AAH71307.1| Zgc:86604 [Danio rerio] sp|Q6IQU6|RPF1_BRARE Ribosome production factor 1 (Ribosome biogenesis protein RPF1) (Brix domain-containing protein 5) ||RNA processing factor 1 (RPF1) [Homo sapiens] emb|CAH70204.1| RNA processing factor…	ACGACGAAGTAATACATTAGTTAAACGAAATGTAGCTGTTGGTCCATTTGGTAAATGACT	Smp_145800	U3 small nucleolar ribonucleoprotein protein imp4, putative	Smp_scaff000107	35077	38415	Q2_P15924,Q2_P38444,Q2_P36225	ATGCCAATTCGTAAAGAAACTACACGTCATCATCTTAGAGATATAATACACAAGGAAAGGATCCAAAAAGCGAAAGAACGTAGAATCAAGCGTAAACAACGAAAAGAAAGTGGTGCGCCGGCAGGAATTCCTCAAACTCTCGAATCACTTAGAACAGTTGATGAAACGATCGTTCCTAAAGATGATGAAGAAGTTGTCATTGAACATGAAACAGATGAGTTTTCATCTATTTTTAATGGAGAAATTACACCTAAAATTTTGTTGACTCATTCTGATCGTGTTTGTCCTAGGACAATCGGGTTCTGTAAAGAATTAAGTATGGTTATTCCAAATGTTCAACTTGTTGCACGTTGGCATTTACCTCTTAAAAAAATTATTCCCATGGCTATTGAACGTCAA…
Q2_P38168	1	1	P	0.529177	0.263839	A	0.812796	0.439145	P	2.09828	0.0956171	P		Q2_P38168			C920387.1	Sm_noMatches_Gb_bothSt	none	GTTGCTGATGATGGTGGTGATGATGATGATCAAGGTGATCAAGTCGATTATCTACAAGAG	Smp_141510	carboxylesterase, putative	Smp_scaff000080	97449	139254	Q2_P38168,Q2_P17707	ATGATCATAATGAGTAGTATATTAAAGACATTGATTATGATTTCAATATGGACCCGGTTAACATGGAGTCAATTAAATTATTGTTTAAAACCTATTGGATGTTATCATAATGAATGTTGTTTTAATATTATATCAAAAACTGGACCAATATGTGATCCGATTCCTGGATGTGTTAATGATTTCCAACCAGATTGTTGTAAAAATAGTCGATCTATACATACAGATTATGGGATTATGTATGGTTATGCTATTTCATTAGATAATGAATATGGATATCAAGAGAATGGTAAACGTTACCTTCAGATTTGGAAAGGTATACCCTATGCACAACCACCAACACAAAAGAATAATTTAAGATTTCGTCGACCTATTCCACCAATTTTATCCAATCAAAAATAT…
Q2_P13011	1	1	P	0.288213	0.374887	A	0.470991	0.356416	A	2.09683	0.122074	P		Q2_P13011			C909705.1	Sm_Orth_inOther_sp	SJCHGC03296 protein [Schistosoma japonicum] ||PREDICTED: similar to Retinol dehydrogenase 11 (Retinal reductase 1) (RalR1) (Prostate short-chain dehydrogenase/reductase 1) (Androgen-regulated short-chain dehydrogenase/reductase 1) (HCV core-binding protein HCBP12) [Canis familiaris] ||GA15878-PA [Drosophila pseudoobscura] ||CG2070-PA [Drosophila melanogaster] gb|AAM27524.1| LP06328p [Drosophila m…	AGTGTACATCCTGGAGCCGTTAAAACAGAGATTTTTCGAGATGTGAAAGACTTTTCATTG	Smp_120070	short-chain dehydrogenase, putative	Smp_scaff018678	563	7967	Q2_P13011	ATGTCTGAGACCATTGGGATTTGGCACAAAGCATGTTGTATTTCAAAACGATTAGATGGGAAGTTAGCCATTGTCACTGGATCAAACACTGGTATCGGGTTAGTGACAGCTAGTGAATTAGCTCGTCGTGGTGCTCGAGTCATCATGGCATGTCGAAATCTACGAAAGGCTGAAGATGCCAAAAGACGTCTATTGGAGAAATATGGTGCCAATAATCCACAGAGTGTGAACATTGATGTAGCGTGTGAACAAGTGATTTCATCGTTGAGTCCAATCAACAGTGATCAACTAATCATTGAACAACTTGATCTGGCTTCTCTACAATCAATCAGAGAATTTGCCAGACGTATAATAGTCACATATCCAGAACTTCATTTTCTCATTAACAATGCTGGTCTT…
Q2_P23731	1	1	P	0.75749	0.219559	P	0.917507	0.546731	P	2.09497	0.0853557	P		Q2_P23731			C807982.1	Sm_Orth_inOther_sp	SJCHGC02877 protein [Schistosoma japonicum] ||SJCHGC06734 protein [Schistosoma japonicum] ||Hypothetical protein CBG07375 [Caenorhabditis briggsae] ||Hypothetical protein F55F3.3 [Caenorhabditis elegans] ref|NP_510300.1| F55F3.3 [Caenorhabditis elegans] ||Hypothetical protein CBG03745 [Caenorhabditis briggsae] ||	CTTTCCGGAACACATAGCACCCAATGGGAAGAAGTATGGTATCATATCAAACAATTATTT
Q2_P19026	1	1	P	0.965279	0.938394	A	0.657662	0.494333	A	2.09142	0.132987	P		Q2_P19026			C801641.1	Sm_noMatches_Gb_bothSt	none	GGTATCACGATCAAAGTATCAAGAAAATGGAAAAGACCACACATTACCATTGAAAGTTTC	Smp_168650	expressed protein	Smp_scaff000378	44	80765	Q2_P19026,Q2_P03338,Q2_P19024,Q2_P00628,Q2_P13279,Q2_P09291,Q2_P29044,Q2_P09341,Q2_P28072,Q2_P08373,Q2_P08689,Q2_P28399,Q2_P38273,Q2_P17798,Q2_P04498,Q2_P24008,Q2_P06698,Q2_P00972,Q2_P19537,Q2_P22621,Q2_P00630	ATGTCAGACAAGATTGATAATCTGCGCTGCTTATCCCAACCGCTTATTCATTTAAATGGAAAAATAAACTCGACACCAGTATCACTGCCAACTCTCAGTTTACTAAACGACAATTCCCGAAACAGAGTTGACTTCGATAAAGTTCACCTTTCTCTTAGTGTACTAAGATTGGACCCGGCAGATCGCGCGGTAATAAAAATCGCAGATGAACGTGATGCCATACAAAAGAAAGCCTTCACCAATTGGGTTAATCAACATTTGGTTAAGCGTAATTGTTGGGTTCAAGATTTATTTTTGGATTTACGTAATGGATACTTACTAGTACGTTTATTGGAGTGTTTAACAAATGAAGTATTGGGACTTGAATACATTGAAAGTCGTGTCCATTGGATACAAAAT…
Q2_P30030	1	1	P	0.69596	0.630626	A	0.861136	0.751947	A	2.08739	0.139385	P		Q2_P30030			C904403.1	Sm_noMatches_Gb_bothSt	none	GAGGATTACTTGGTGCAGAATAAATTGGAGCTGCTACAAAACGCCGAATTCCAGCCTGAA	Smp_038930	ribosome biogenesis protein tsr1 (20S rRNA accumulation protein 1), putative	Smp_scaff000094	674650	689141	Q2_P36197,Q2_P15911,Q2_P12183,Q2_P24908,Q2_P37967,Q2_P39926,Q2_P10253,Q2_P30030,Q2_P17503,Q2_P05171	ATGGCTCGTGCGCCGCACCGAAGTGGGCCTCTGAAACAGCAGAATAAAAAGCATAAAGGGGTTAAGAGATCTACAGATAGAAACCCAAATTCACACCGCGTTACAAAAAACAAGATACTGAATAAGGACCAACGGCGCTTGCTCTCCAAACAACTCCGCATACAAAAAAGATTAGAGGTGAAAAAGCTTGAAGCGTCTCGTGGGACTAAGGAAAATCCTATAGCTTGCGTTTTGATCCCTTTATCGTCCTCAGTACCTACACACTTAGCTCAACTTTTATTTCAAACATGTGAACCAAATACTGAGGTTATAAAAAAGCCAAAATCTTGTTTGCAAAATGTAGTCACTATTCACTCTCGAATCCTAAATAAATACTTTGATCTTATTTGTGCTTACAGT…
Q2_P11906	1	1	P	0.804827	0.601823	A	0.549176	0.331542	A	2.08531	0.109219	P		Q2_P11906			C907439.1	Sm_noMatches_Gb_bothSt	none	GTCAAAGGTGTTGGTGCTGTCTGAATGCGTGACAAACACTCAGGATCGTCGTTCCTTTCT
Q2_P13954	1	1	P	0.242873	0.338461	A	0.776787	0.508506	A	2.08351	0.109732	P		Q2_P13954			C911515.1	Sm_noMatches_Gb_bothSt	none	GGATGCTGTGGTAGAATTTTCAATTTTTCCTGTTCTTTGATAGAGTTTTCACTTTTCGGT	Smp_152010	expressed protein	Smp_scaff000150	89618	119488	Q2_P33545,Q2_P13672,Q2_P13954,Q2_P02597,Q2_P36507,Q2_P16270,Q2_P24372,Q2_P33826	ATGGTTTACTATCGACTGTTTCATGAACTGTTGTTTTCGCTTACCATAGTCGATGACGTACATAAACTTGCTAGGCAAAAACCTCCATTCTGTTCACTAGTGTTTGGTTTTGTTATAGTGTTGCATTCGTATAACAACACTCCAAATTCTATCGCTCAACATTTTGAAATTCAAGGTCTTGATATGAGCAATCCATGGAAAGAGAATAATCGAAACACTGAGAGTGATTTAGACGTAATGGTCAGGGAAAAAGAAGAAAACAACAAGAATCTTCTACCGAAAAGTGAAAACTCTATCAAAGAACAGGAAAAATTGAAAATTCTACCACAGCATCCACCATTGGCGATATTGGAAGATTCCATGAACATATCCAATCTTGTGTCAGCATCCCCACTCAGT…
Q2_P33367	1	1	P	1.10826	0.703107	P	0.931964	0.77788	P	2.0642	0.106228	P		Q2_P33367			C910562.1	Sm_noMatches_Gb_bothSt	none	GGTGTTGGTGCTGTTTCTCTTTCCCCACCTAATCTTACTTCTGACGCATTGACACCAAAC	Smp_150080	transducin-like enhancer protein 1	Smp_scaff000131	1574611	1606193	Q2_P22089,Q2_P02912,Q2_P02164,Q2_P21185,Q2_P14748,Q2_P34669,Q2_P02390,Q2_P13512,Q2_P33367,Q2_P31679,Q2_P28136,Q2_P08427,Q2_P21241	ATGTATCCTTCGCGAATTTCTTCTTCTTCTCAAAGCAACCAACATACAAAATTTTCTGTTCCGGAAGCTTGTGACAAAATAAAAGATGAGCTTCTGGGCCTACAAACTCAGTACCACAGTTTAAAATGTGAGTTTGAAAAGGCAGTTCAGGAAAAGTCCGAGTTACAGCGCCACTACCTGCTGTATTATGAGATAACTTATGGACTTAATGTCGAAATGCACAAACAGATGGAGATCGCAAAACGACTTAATGCTATCTTAGTACAAGTTATCCCATTTTTATCTCAAGAGGTTGCTGCAGCAGTGGACCGCGCAAAGCAAGTTACTCTATCGGAACTTAGTAGTATCATAGGGCCACAGATGGATGAGTCTAAAGGCCCGAAATTCCTGAACGGTTCT…
Q2_P36374	1	1	P	1.42173	0.18717	P	1.30538	0.238907	P	2.05451	0.0893099	P		Q2_P36374			C916400.1	Sm_noMatches_Gb_singleSt	none	ACATTGTCCATTTCAAACCTAAGGCAAAGGGTTGGGGGTGGGGGTTAACAATTGTATCCG
Q2_P23280	1	1	P	1.17715	0.358508	P	1.69008	0.120717	P	2.05136	0.0882915	P		Q2_P23280			C807379.1	Sm_noMatches_Gb_bothSt	none	ATAAGTTTTATATCTTCACGGCTTCTTTCGGTACATGAACAAATTACACATTGTGGAGCT	Smp_168080	expressed protein	Smp_scaff000357	70664	73057	Q2_P03148,Q2_P23280,Q2_P00497	ATGGAGCAGCATTATGCAACTTGTCATCATCACTCATGTTCACTCTGTGGTATAAGTTTTATATCTTCACGGCTTCTTTCGGTACATGAACAAATTACACATTGTGGAGCTTTCAAACCAAAGATGTACGATTTTATTGTCCATCATTGGAATGAATCCGTTGATGGCCAACTCACCTTGGAAAATATGCTAAAAAAGCTCAAATCAGAGGGTTGCAGTTGCATAAAGTACAAGTTCACTCCTGGGACCAATTTTCCGGAACATACGCACGACGAAGATAAACTGGACTGTATTGTTAGCGGTCAGCTTTCATTCAGTATGTATGGAAAGGAAATTATATTAGGTCCTGGTGATCGTCTAGAAGTTCCTCGCAATATACCACATTCTGCTCGTGTTGTA…
Q2_P32236	1	1	P	0.590733	0.225199	P	0.589522	0.194955	P	2.05023	0.0931136	P		Q2_P32236			C908534.1	Sm_noMatches_Gb_bothSt	none	CTGATGGTCATCCATCCATATGGAGACGTTTCACACATCCAACAGAAGAAATACCTAAAC	Smp_023290	ionotropic glutamate receptor-related	Smp_scaff000046	1641	18487	Q2_P32236,Q2_P12439	ATGGACATAGATCAATGCGGAGTTAATGATACTGGTATCGAATCAATTCAAATATATCAAAATAGATATGTTTTTCGTAATTTCTATTGGATATTACCAACTATATTAACCATTACACCAAATGAATTAATACGTGTAGCTACAACTAATCAATTTGAACAAGTGGCAACAGGATTTTTTAGACAATTTCCAATTTTAAATGAAGAAGATTGTTTAAATTTAAATATTGGAGAAAATATGAGATTATTAATGAGTGAAATATTTCAATGTAATACAAATAATATAACTGAACGTGAATTGGAAGCTGTTTACATGATTTTATTATCGAGTCAAGCTACAATTTTAATGAAAAGTCTTACAATAGACTTTATGGATATTCCATCTATTCCAGATTGTGAT…
Q2_P16051	1	1	P	1.27735	0.246383	P	1.09998	0.514598	P	2.03644	0.0887146	P		Q2_P16051			C916307.1	Sm_noMatches_Gb_bothSt	none	CACCTACTTTTACAAGCATACCTTCAGCACTTGGATCTATTTATCATGCGTAAACTTTTT	Smp_050760	expressed protein	Smp_scaff000129	538795	539106	Q2_P36339,Q2_P25428,Q2_P16051	ATGTGTGAAATAGAGTTATACAGAAAAACGAAAATAGATATTCCATTGCTGGCTGCTGGAATGATTTTGTGCATTTTAAGTTGTTTGATGATTTCTGTTGGAATAGCTAGAGTACGGGAAGATGTTTGGATAGCGGGAATTCTTGTAGCTATTGTGGGTTTACCGCTGTTCTTGTTTTCCTTAATAGTCTTTTGTGTCATCAGAACAAACAATTACACGGAAGTGTTACCAAAACAGTATGTGCTCGGTAAAATACCACCACCTACTTTTACAAGCATACCTTCAGCACTTGGATCTATTTATCATGCGTAA
Q2_P28152	1	1	P	0.352518	0.427944	A	0.860257	0.712172	A	2.0333	0.13109	P		Q2_P28152			C901771.1	Sm_noMatches_Gb_bothSt	none	ATGCATCACTAATCGTTGAGTTTGTGTTTTGAGAGAAAGAAAAACCTTTAGCTGCGTTTT	Smp_140450.2	cleavage and polyadenylation specificity factor, putative	Smp_scaff000075	1041465	1054745	Q2_P01290,Q2_P22431,Q2_P19832,Q2_P11332,Q2_P09117,Q2_P08441,Q2_P10361,Q2_P30138,Q2_P30180,Q2_P28152,Q2_P28847	ATGGCAACTTCTATAATCAAGTTGCACACGCTTTCGGGGGCTGGTGATAATGGTTCACCTTGTTACTTACTTCAGGTAGATGAGTTTCACTGTCTTCTTGACTGTGGTTGGTGTGAGAAACTGGATAGTGACTATGTGAAAGAGGTGTCAAAGTGGGCTAAGCATGTTGATGCCGTGCTTCTTAGTCATCAAAGTCTAAGACACCTCGGGTTGCTTCCATATCTTGTTGGGACGTGTGGACTTAACTGTCCGGTGTATGCCACGACTCCTGTTTACAAAATGGGACAAATGTTTATGTATGATTTTTTCCAGTCAAGACATGCTTCTGAGGACTTTAGCCACTACACGTTAGATGATGTTGATCTAGCCTTCGATCATGTGCATCAAGTTAAGTATCAG…
Q2_P06957	1	1	P	0.568028	0.11114	P	1.94308	0.0948896	P	2.0316	0.089006	P		Q2_P06957			C812163.1	Sm_Orth_inOther_sp	SJCHGC06667 protein [Schistosoma japonicum] ||hypothetical protein [Gallus gallus] ref|NP_001007480.1| ribosomal protein L4 [Gallus gallus] ||Ribosomal protein L4 [Rattus norvegicus] gb|AAH63811.1| Ribosomal protein L4 [Rattus norvegicus] ||ribosomal protein L4 cytosolic [validated] - rat ||PREDICTED: similar to ribosomal protein L4 isoform 2 [Canis familiaris] ref|XP_535522.1| PREDICTED: similar…	GCTCCTCCAAAGGAAGCTAAATGTGTAAAAGTAAAATAATGTCCTGAAATACAGTTGTGA	Smp_153790	60S ribosomal protein L4, putative	Smp_scaff000160	12242	14176	Q2_P06957,Q2_P26764	TTACACAGATCGCTTGCTGTTCACGCTAACATGGCTGTTACAAGGCCCATTGTCAACGTTTATGGAGTAAATGGAGCATCTACAGGCTCCACCATTAAGATGCCGGCAGTCTTCACTACCCCGCTACGTTTGGACCTTCTAAATTTTGTCCACGACCAAATGCGTAAAAATTCAAGGCAACCATATGCAGTCAGTTCAAAGGCTGGTCATCAGACGTCTGCCGAATCCTGGGGTACCGGAAGAGCAGTTGCCCGTATTCCTAGAGTGAGAGGTGGTGGTACACACAGGTCAGGTCAAGGTGCTTACGGAAATATGTGTCGTGGTGGGCATATGTACGCTCCTACAAAGACAATGAGACGTTGGCACAGAAAGATAAATATTCAGCAGCGACGATATGCC…
Q2_P19239	1	1	P	0.425053	0.416814	A	1.40809	0.33772	P	2.03097	0.135077	P		Q2_P19239			C801916.1	Sm_noMatches_Gb_bothSt	none	ATAAACGAACAGAAAATCATCTGTCCCATGCCCTCTAGATTCAAATCGTGAAGGAAAGAA	Smp_150660	phosphatidylinositol 4-kinase, putative	Smp_scaff000138	291004	323897	Q2_P21021,Q2_P20440,Q2_P01576,Q2_P22577,Q2_P19239,Q2_P40463,Q2_P04816,Q2_P24366,Q2_P16415,Q2_P36682,Q2_P00801	ATGTTACGTTATTCTGATGATCCAATGAAACTTGTGAATAAAATGAGTAAAGATTTAGAAGTTGCATGTCATAATGCATCACGTCTATCTAAAACTCTCGCTAATCTAGAAGAATCACAGCCAAAGTCTAAACAACAACAGCTGTTGAAATCATCTTTGAATAGTAGTAATAATCAGTTAGTCAATGAAACTAATGAACAGATTAAACGATTACAAAATCAAAAATCCATTGCATTGGATGTTGTACAAGCATGTTTATTCCTCACTACAACAACAGTAACAGTATCAACTACCAGTAATCCTAATCCTTCATGTCAGTTAATCAATGATACCAAAAGTCCTACAACTAATGATCTGACAAGTACAACAACGACATCATCAAGAAAGAAATTATATGTT…
Q2_P05990	1	1	P	0.519216	0.0962481	P	1.88387	0.0994572	P	2.02922	0.0891545	P		Q2_P05990			C810766.1	Sm_noMatches_Gb_singleSt	none	TCCCAGAAGATATGCTTCCATCATCCTCTGATAGTTCTGATACAGAAAGTGAATGTATAT	Smp_004000	expressed protein	Smp_scaff000005	3527055	3530705	Q2_P05990,Q2_P32206	ATGATTCTTCCCTCCTCTGTGCCTAAGCGTAAAAAGGCAGAAAAGGAACTTTTTAAAGATACTCATACCATAGAATCAAATGAAATCATTTGTAAGTTAGTCAAATCATGCGGCAACTATTTGTTCACTGCGATGACAGAACATGGAGAGGAAGTTTTCGTATCTATTCCAGAAAGATTTCGCAATACATTCTACTTTGCTCAGGGTGGTTTCGTTGTCTGTTCACCGTTGGATAGCAAAAAGGTGAAGGGAGAAATTCGAACTGTGTTACAGAAGGATAATATTAAGGCGCTGATTAATGAAGGACGTTGGCCGGAAACTTTTACTGTAAACATATCAAAAGAATCCTCAATAAAGAATGACAATTATATCCCAGAAGATATGCTTCCATCATCCTCT…
Q2_P22293	1	1	P	0.531748	0.352162	A	1.83904	0.135015	P	2.02865	0.107658	P		Q2_P22293			C806038.1	Sm_noMatches_Gb_bothSt	none	CTTGATAAATTGGCACTTGATAAGCTCTTTATTGTTGTATCCGGTGATTTGGTGGTGACA
Q2_P41335	1	1	P	1.50777	0.25814	P	1.5329	0.2171	P	2.02781	0.114584	P		Q2_P41335			JAP10879.C	Sm_newGenes_Orth_inOther_sp	SJCHGC04722 protein [Schistosoma japonicum] ||hypothetical protein [Homo sapiens] ||RP3-522B19.2 [Homo sapiens] emb|CAI42896.1| RP3-522B19.2 [Homo sapiens] dbj|BAC92688.1| muscle-derived protein 77 [Homo sapiens] sp|Q8N3L3|TXLNB_HUMAN Beta-taxilin (Muscle-derived protein 77) (hMDP77) ||hypothetical protein [Homo sapiens] ||hypothetical protein [Homo sapiens] ||	ATATTCGAACTTGACATCACTCGAAGCACTTTGGGGAAGTTCCTTAAGTGTCAAATCTAA
Q2_P39748	1	1	P	0.295289	0.381344	A	1.5932	0.230909	P	2.0264	0.130807	P		Q2_P39748			JAP07418.C	Sm_newGenes_Orth_onlyJapon	SJCHGC08029 protein [Schistosoma japonicum] ||	GAAACTTGCATCCGATATCCATTGGGATCGTAGTGAAAACCAGTGAATCCATGGATGAAC	Smp_151850	inositol 1,4,5-trisphosphate receptor, putative	Smp_scaff000149	270471	333706	Q2_P13194,Q2_P13248,Q2_P13373,Q2_P40622,Q2_P39748,Q2_P40880,Q2_P33220	ATGAAATTACTTTCAGCAAGGCAAGAAGCTTCATTGAACTCAGGATTGGTTCAACATGCATATGATTTGATTGAACTAGGTTTCGAAAGTCAATTTGTCAAGCTTTTACAAGTTTTCACTTCTTTATCTAAAGCGCCTATGATGGAGTCTGTACCATTGGAAATGAAATGGAGTTTGGATGGATTATCCAATACTGGTCAAAATTCAATACATTATTTTCTGTGTTCAAATGGAATTTGTGATCTAATTATTCGATGCATAGAAAATCCTAATACTTCTGAAACAATTTTTGTCATGGCAAATGAGTTGGCGATTAACCTTTTAAAACACAGTAATAAATATGTACAGGAATGTTTCTACATTATTCTGTCGAAACCTAAACAACATGAAGATTTCTTC…
Q2_P04678	1	1	P	1.4927	0.313033	P	1.63055	0.215841	P	2.02467	0.130743	P		Q2_P04678			C808607.1	Sm_noMatches_Gb_bothSt	none	CTCATATCAGTCATTCAGTCGGATAGTCATTCACTTATTCACTCACTTAATTACCAATTC
Q2_P37911	1	1	P	1.59841	0.13619	P	1.92667	0.0970059	P	2.02167	0.0903091	P		Q2_P37911			C919426.1	Sm_noMatches_Gb_singleSt	none	CTGAGACTGGAACCCAGTACGCTTCGCTTCAAACACTCAGCTACTGAATCCTGATAGCCA	Smp_170080	sodium/dicarboxylate cotransporter-related	Smp_scaff000407	263877	349525	Q2_P13997,Q2_P33868,Q2_P33969,Q2_P14092,Q2_P33330,Q2_P29917,Q2_P26050,Q2_P24444,Q2_P37911,Q2_P17555,Q2_P38021,Q2_P08151,Q2_P36810,Q2_P04888	ATGGTACCTGGTAAGCCAGCTAAAGGAGGCTATGTTTTACTTCTTATGACTGGTTTATGGGTGACTGAAATCATACCGATTTATGTGACTGCTCTAATTCCATTGGTGTTTGGACCACTACTTGGGATAGCACCAGCATCAACTATTTCTCCCTCCTATACAAGAGATACAAACATGCTGTTTTTCGGGGGTTTAATGATGGCGTGTGCAATAGAAAACAACTATGTTCACAGGAGAGTTGCAATTTCATTTTTAAAACTTGTAGGAAGTGATCCAAAAATGCTTATGCTCGGCTTTATGTTACCTAGCTGGTTTCTGTCTATGTGGATGAGCAATACAGCTACTACAGCTATGATGATAACAATTGTGGATCCACTATTGAATGATTTAGTGAAAGTT…
Q2_P03911	1	1	P	1.40792	0.384472	A	0.906204	0.787517	A	2.01848	0.135908	P		Q2_P03911			C807364.1	Sm_Schisto_Orth_only	SJCHGC02447 protein [Schistosoma japonicum] ||	ATTTGTTCCCTCCTAAGACTGTTGCTGCTGCAGCACTGTATGTTGCTAACAAGAAGCAGG	Smp_159980	calmodulin-related	Smp_scaff000235	347828	356083	Q2_P34213,Q2_P40555,Q2_P39424,Q2_P41025,Q2_P03911	ATGGACTTCAAGCAATTTCGTGATACTGCTGAACTTTCAGATTTTACAGTTTACATTGATAATGAGAGGTTTAAATTGCATAAGTTTCCACTTTATACAAAGTCTGATTACTTCAAGGAAATAGCAAGCAGCAATCCTGTTTGTCAGATAAATGACTTTCCTGGTGGTTCAAAATCCTTTGCTGTCGTTGCCGACTTTTGTTACGGCAAAGAAATAAACATCACTTCCGAGAACGTGGTTTATTTATATGCTGCAGCCGACCTCCTCAAAATGAAAGGCAAAGATAATTTACTCGAGATTTCCAGGAGGTTTTTGGATGGAGTGTTCCGTTCTGCTCTGGAAAGAAAAGACATAGTTAATCTGATATGTGTTTTATGTTCATGCTGTGAAATTAAATCG…
Q2_P24349	1	1	P	0.449252	0.512415	A	0.327929	0.407566	A	2.00952	0.151768	P		Q2_P24349			C808796.1	Sm_noMatches_Gb_bothSt	none	GGTTTCAAGTCATTTATGTTTTTGAAACTAAACCGGTTTTTGTCAACTCACAGTTTCTCG	Smp_073340	Cdk5, putative	Smp_scaff000251	940230	956360	Q2_P13867,Q2_P33737,Q2_P24349,Q2_P04799,Q2_P24045,Q2_P36689,Q2_P16421,Q2_P04529,Q2_P23479	ATGACAAACCAAGTTGTTTTGAAGTATGAAAAGCTAGAGAAAATTGGAGAAGGTACATATGGTAAAGTTTATAAAGCGAGAAACCGAGAAACGCATGAAATTGTCGCACTTAAACGTGTTCGACTAGAAAATGATGATGAAGGTATTCCTAGTTCAGCTTTTCGAGAAATATGCCTCTTAAAAGAACTCAAACATAAGAACATTGTCAGACTTTTTGACGTCCTGTTAAGCGAGTCAAGGCTAACAATTGTATTTGAATATTGTGATCAAGATTTGAAGAAATACTTCGACAGTTGTGATGGCGATATAGATCAGAATACTGTAAAGCTTTTTATGTTTCAACTTCTGCGTGGTCTTCAGTTCTGTCACAGTCACAACGTTTTACACCGGGACTTGAAG…
Q2_P19906	1	1	P	0.918606	0.83881	A	1.74761	0.186083	P	2.00347	0.135353	P		Q2_P19906			C802745.1	Sm_noMatches_Gb_bothSt	none	AATATCGCTCATTAATGAGTACTGGATTTTTTGTTCGGCACAACAAGGAGCCTCATGATG	Smp_031940	mitogen activated protein kinase kinase 7, mapkk7, mek7, putative	Smp_scaff000071	142013	147362	Q2_P31944,Q2_P12179,Q2_P01619,Q2_P01181,Q2_P39298,Q2_P19906,Q2_P20503	ATGTCAAATGAACTCTCGGTTGGTTGTTCAGCCCGACAGTTTCTGGTGACTTCTGAAAATGGGTCGGGATATGATGTTTGCAATTCAACATCGGTCGGTTCCCCGCGCAGAAATGTCACCCGTTTCCAGCGCCCTACAGCCTTGCTATGTGAAAGACAACGTTCTGAATCCCCTGCAATACATTCAAAGAGTCGACAGCGAGATGTTTCCGTTAATACTAATCAACAAAACGATAGATATGATTTTGAATCTTTGCAAAAAGAAATTACCAAAAGAAGTGGCGTCCTATTGTTTGGAAACAAGGTTTTGCTCGCTAAAACAGATGATTTTGCAAACGAAGGTTGTCTAGGTTCCGGTACGTGTAGCTCTGTGTACAAAATGCGACATCGTACCAAGTCC…
Q2_P03129	1	1	P	1.08276	0.721446	P	0.742827	0.360864	P	2.00261	0.10437	P		Q2_P03129			C806146.1	Sm_noMatches_Gb_singleSt	none	CAGAACAGAGTTGTATGGAGAGTGCTAGCGGGCGGACTATGCTCCCCCACGAAAGGTAAC	Smp_148270	conserved hypothetical protein	Smp_scaff000125	373057	411994	Q2_P03129,Q2_P36097,Q2_P27353,Q2_P07797,Q2_P16200	ATGAACGAAACACAATTCCTGAGTTCCGCTACTGAAACAGATTCTAACTTTAAATCTCCCCATTTAAGCACAAGTTGCTCTCATTTGCCAGTCAAATTCACTTTCTGCGAACCGGACCTAGAAGACTCAGATGATTCCCGTCACCTAGCTGAAGTATCTATATCGAATGATTTAGTTGGTACGAAACGTATTGATGATCGGTTCGACGATAATGACAGTAAACGCCCAGTTATGCCAAGTGTTCTTGGACCTAATGTTCTTAAAAACACTCTAAGTAATTCATTCGCATCCATACCAAATCACATAAGATCTGCAGAATGTGAAAATAAGCAACATAATACTAGTAAACAATCTTGTCAAAATAATGCAATAAATTCTCTTCTAACATCTAAAACAAGT…
Q2_P18643	1	1	P	0.688008	0.165953	P	1.69421	0.119043	P	2.00044	0.0909632	P		Q2_P18643			C800907.1	Sm_Orth_inOther_sp	SJCHGC09468 protein [Schistosoma japonicum] ||CG4087-PA [Drosophila melanogaster] gb|AAB26902.1| acidic ribosomal protein rpA2 [Drosophila melanogaster] ref|NP_476630.1| CG4087-PA [Drosophila melanogaster] gb|AAL39270.1| GH13422p [Drosophila melanogaster] sp|P08570|RLA1_DROME 60S acidic ribosomal protein P1 (RP21C) (Acidic ribosomal protein RPA2) ||ribosomal protein P1 [Bombyx mori] ||60S acidic …	GGGCTTTGACTTGTTCGGTTAATTGCATCTTATGTACAGAATATATTGGATACACATGAC	Smp_041980	60S acidic ribosomal protein P1, putative	Smp_scaff000102	678011	678540	Q2_P18643	ATGTCCAAAAGCGAGTTAGCATGTGTTTACGCTGCCTTGATGTTAGCTGACGATGACATCGACGTTACAGCTGACAAAATAAATACCGTCCTAAAGGCTGCTAACATCAAGTTTGTTGAATCATATCTTCCAAACCTTTTTGCAACGGCTTTGAACGGAAAGAATGTCAGAGATCTATTGATGTCCATGGGGTCTGCTGCACCTTCTGCTGTTGCCGCCCCGACGTCGGCCCCAGTGGCAGCAGCGGCGGGTGGTGGTGCCGAAAAGGGTAAAGAACCTGCAAAAGAAGAAAAGAAACCAGTTTCTGATGATGAATCTGATGACTCGATGGGCTTTGACTTGTTCGGTTAA
Q2_P17628	1	1	P	0.764758	0.251848	P	1.78365	0.110289	P	2.00034	0.0919337	P		Q2_P17628			C920081.1	Sm_noMatches_Gb_bothSt	none	CAGCTGTGAGTCCGCCAGTTTTATCTGACTAACCATTCGTATTTACGAATTAACTGATAT
