# Supplementary material for: Gene Atlasing of Digestive and Reproductive Tissues in Schistosoma mansoni
Source: PLoS Negl Trop Dis. 2011 Apr 26;5(4):e1043. doi: 10.1371/journal.pntd.0001043 (PMC3082511; doi:10.1371/journal.pntd.0001043)
Supplement: Table S10 — Complete list of 1120 differentially upregulated genes (2 fold or higher than the whole male control) in the S. mansoni male head region. (2.66 MB XLS) [file pntd.0001043.s014.xls]

## Sheet: 2 fold head only annotati
2 fold head only
Macro Male + 2 testes samples
Region ()*	Whole			Head			Hind			Testes			testes orig
Systematic	Normalized	t-test P-value	Flags	Normalized	t-test P-value	Flags	Normalized	t-test P-value	Flags	Normalized	t-test P-value	Flags	Normalized	t-test P-value	Flags	Common	Synonyms	Genbank	Gene Symbol	Contig	Class	Annotation from Blast against GenBank on Jan 2008	Probe Sequence	SOURCE_ID = genome prediction, WARNING! Some of the probes are NOT for the predicted gene, but rather they are for the opposite strand of the prediction	Description	CONTIG_ID	GENE_START	GENE_END	OLIGOS = other oligo probes matching the same prediction ON BOTH STRANDS (WARNING!!!)	SEQUENCE = genome sequence prediction	User Notes
Q2_P28157	1	1	P	828.161	0.00945037	M	1.40996	0.18145	P	0.244252	0.0543692	P	0.600793	0.158628	P		Q2_P28157			C901778.1	Sm_Orth_inOther_sp	PREDICTED: similar to diacylglycerol kinase zeta [Strongylocentrotus purpuratus] ||PREDICTED: similar to Diacylglycerol kinase zeta (Diglyceride kinase) (DGK-zeta) (DAG kinase zeta) [Strongylocentrotus purpuratus] ||	GAAGATCATGTTTGCATTTAGCAGCAAAATTTGGACATGTCAAAGTCATTGAACATCTCT	Smp_136630	diacylglycerol kinase, zeta, iota, putative	Smp_scaff000054	528344	539534	Q2_P22485,Q2_P28157,Q2_P03231	ATGCACAATAGAAAACCTTTTATATCATATTCACGTCTATCTGGATACAAACGATACCAGCAATCAGAAATGGCGAAAACTGTGTCTTCAATAGTTCACTTGAGTTGGCCACAAAGCAAAATGAAACAAAGTTTGGCCTTCAATTTCTTTATTGATTCAATAACTGTTATTGTAACGTTTTCATTTTGGCTTATATTTTTGTCTCACTGGAAATCAGATAAAGATGCTATGACTTTACCTAACGATAGTAATGAAAGTTTAAATTACAAATCAAAACCATGCGGCTATCTTCAACACACAGTTCAGCTAACAAATCCATTTGGTCATCGAGATCCCGGTGGATCGAATTTATGTGACGAAACAAAAAGAATATACATTGACCAACAGTTGAGCAAGCTC…
Q2_P27426	1	1	P	693.489	0.00970685	P	0.640092	0.37454	A	0.815923	0.528376	A	0.914632	0.900677	A		Q2_P27426			C900077.1	Sm_Schisto_Orth_only	SJCHGC06460 protein [Schistosoma japonicum] ||SJCHGC06871 protein [Schistosoma japonicum] ||SJCHGC05504 protein [Schistosoma japonicum] ||	GACAGAAAATGTTACCCACTCAATGCTCACTGTAGAGGATGTCTATAGAATAGGAAATGA
Q2_P37447	1	1	P	142.671	0.0123506	M	1.04054	0.758749	P	0.305425	0.0536104	P	0.567213	0.111962	P		Q2_P37447			C918340.1	Sm_noMatches_Gb_bothSt	none	CCTTACTTTCCTTGTTTTCGTTATCTTCATAAACGCTTTACTACAACAACTACATAGTCC
Q2_P07137	1	1	P	53.4458	0.0159577	P	0.0157614	0.028997	P	0.01	0.0324391	A	0.01	0.0948041	A		Q2_P07137			C812469.1	Sm_Schisto_Orth_only	SJCHGC06871 protein [Schistosoma japonicum] ||annexin [Schistosoma mansoni] ||	TGTATTTCGCTACATTATTTCATGATGTACTTCCTAAAGAACTCGTCAGTGTGTTAACTG
Q2_P23091	1	1	P	44.123	0.0167655	P	0.294668	0.0599975	P	0.38164	0.0705807	P	0.153035	0.111899	A		Q2_P23091			C807122.1	Sm_noMatches_Gb_singleSt	none	GTGCCAACCTATTGAGTAAACCAACCCTTGTTGAACAAACTACAACAACTTCAAGTATAA
Q2_P00053	1	1	P	42.154	0.01697	P	0.0146862	0.123665	A	0.0150188	0.108056	A	0.0429945	0.164201	A		Q2_P00053			C800163.1	Sm_noMatches_Gb_bothSt	none	CTCTTCATTTTCTTCCTCTTCACTTTCATAGTCACCATCACATTGAACATAGGTAAAGAA
Q2_P34926	1	1	P	41.0716	0.0614143	M	1.20086	0.355913	P	0.493597	0.13848	P	0.720383	0.431187	A		Q2_P34926			C913645.1	Sm_noMatches_Gb_bothSt	none	TTTAGAGAGACATAATTGTATTAACCATAAGCCCTATCCAGACCAAAATCCTCTTGTCAT
Q2_P24962	1	1	P	32.6438	0.0182136	P	0.01	0.0164083	P	0.01	0.0138974	A	0.01	0.0388104	A		Q2_P24962			C809574.1	Sm_Schisto_Orth_only	SJCHGC02739 protein [Schistosoma japonicum] ||SJCHGC02738 protein [Schistosoma japonicum] ||	GCGATGGATTTTTCGATTTGTTCAGTGAACAAGAGTTCCATCCAATAAATCATAAGAGTT
Q2_P08378	1	1	P	27.5468	0.0193345	P	0.206787	0.308704	A	0.186409	0.292331	A	0.636251	0.682473	A		Q2_P08378			C901666.1	Sm_noMatches_Gb_bothSt	none	GACATGTGTGATGAAACTATAAAGTGACTCAGATGAGAAACTTTGTTCCGAATAACCATT	Smp_010550	expressed protein	Smp_scaff000017	1127378	1144098	Q2_P30159,Q2_P10381,Q2_P07868,Q2_P07920,Q2_P28079,Q2_P08378,Q2_P27789	GACATCACCACCTCAATAATGTTGAATAGATTCATAGTGATTTTGGTATTTGTATTCGTAGGAATTGTTACATTTGATAATGTACAAGGTCAAAGAGATCCACCAAGAACCAACAACACTATTACACACACTACAAATCATTATGTAGGAAAGCTGTCTCACCACAACACAGTACCAGCAAAAACAACTAGAAAGTCTCAGCATACAACCGCAACTGCAAGACATCACAATACCCTCAAAACAACACTGTCTCACCACAACACAGTACCAGCAAAAACAACTAGAAAATCTCAGCATCCAAACACAACTCCAAGCCATACTGATAAAACCGTACAAAAGAAATGTTTAAACAAAATGACACCACAAGATTTGATTAGCTTATTATTCAGCTTGATTCCT…
Q2_P08526	1	1	P	25.524	0.0195987	P	0.0221129	0.136558	A	0.0735293	0.0711712	A	0.0587073	0.181325	A		Q2_P08526			C901924.1	Sm_noMatches_Gb_bothSt	none	ACAACTTCAAGTATAAATGAATCTGACCTAAAGGATGAATTGGAGACAACTGACCAAGAA	Smp_174020	BIR-like protein	Smp_scaff000568	42782	43218	Q2_P08526,Q2_P28231	GAAGAACCTACAACAACTTCAAGTATAAATGAATCTGACCTAAAGGATGAATTGGAGACAACTGACCAAGAAACTGAATCTGATTTGAATAGCTCGAGTGACAACCCATTGAGTACACCAACCGGTGTCGAAGAACCTACAACAACTTCAAGTATAAATGAATCTGACTTAAAAGATGAATTGGAGACAATTGACCAAGAACCTGAATCTGATTTGAATAGTTCGAGTGACAACACATTGAGTACACCAACCGGTGTCGAAGAACCTACAACAACTTCAAGTATAAATGAATCTGACCTAAAGGATGAATTGGAGACAACTGACCAAGAAACTGAATCTGATTTG
Q2_P28756	1	1	P	22.1021	0.0205069	P	0.0156525	0.0612024	A	0.15888	0.0364189	P	0.299771	0.059696	P		Q2_P28756			C902644.1	Sm_noMatches_Gb_bothSt	none	GTTCATTCTGTCGATGCTTTTCAAATCGTCATATCAAGTGGTATTGCAAAAATGAAATGG	Smp_151220	beta-1,3-n-acetylglucosaminyltransferase,putative	Smp_scaff000144	11838	27685	Q2_P09031,Q2_P28756	ATGTTATTGATTTGGAGTGTACTGATTCCTATTGTATGTTTGTGGACGGCTGGCATAATTTTCATATGGTCATTTGATAATAACATTTCACTTAATAACTATTCACTGTTTGACTCGGTTTGCGAGAATGTCTACTTTAAACAATGTACACAGTCAAGACGTTCATGGCTTAAATGTATCAATAATATAAACAGACCGAACAGACAACAGAGACGGAACCACACAACACTAACGTCAAACTGGCCACCGTCTACTATACCTGGATTGTTTGACGATGAATTCCCAGTAATCAATCTTGCTTTACGTATTCCATTTACTAAAAATGCTGAAAATCCTTTCGACAGCCCATACTATCGAAAATATCTACACTTTACGACAAGAATTGAGGACAACATGATG…
Q2_P17986	1	1	P	20.9649	0.0208623	P	0.01	0.0183296	P	0.01	0.0149253	A	0.01	0.0459636	A		Q2_P17986			C800118.1	Sm_noMatches_Gb_bothSt	none	GTTGGCCATTTCATCAATCTCTATGATAGTTATTGGACTGATCAATGGTCATTTAAGAAG
Q2_P17894	1	1	P	20.9233	0.020876	P	0.01	0.00841495	P	0.0137127	0.0151035	P	0.0149137	0.01737	P		Q2_P17894			C800015.1	Sm_Orth_inOther_sp	SJCHGC01839 protein [Schistosoma japonicum] ||unknown [Schistosoma japonicum] ||SJCHGC06484 protein [Schistosoma japonicum] ||SJCHGC09193 protein [Schistosoma japonicum] ||SJCHGC01569 protein [Schistosoma japonicum] ||	CCTGAAGATCCATACTACCTCCCATGAATTTAACCTGTTAATATAACTGATGGTCATTTA
Q2_P30120	1	1	P	18.6825	0.0217015	P	0.0405412	0.161699	A	0.106153	0.098349	A	0.177458	0.225682	A		Q2_P30120			C904540.1	Sm_noMatches_Gb_bothSt	none	TTGTTCCACCAAGTCGAAATTATGGCAATGGTGTTGGAAAGTTGATTATGAAAATTACAC
Q2_P30121	1	1	P	18.1619	0.0219115	P	0.0381623	0.158627	A	0.0799612	0.105288	A	0.117871	0.235832	A		Q2_P30121			C904542.1	Sm_noMatches_Gb_bothSt	none	TTGTTCCACCAAGTCGAAATTATGGCAATGGTGTTGGAAAGTTGATTATGAAAATTACAC
Q2_P02799	1	1	P	17.3486	0.0222616	P	0.32171	0.0789549	P	0.0965243	0.0892178	A	0.192535	0.190968	A		Q2_P02799			C805563.1	Sm_noMatches_Gb_bothSt	none	CAAAGAATATTTCCAAAGAAAAACAATCACATGATGATGGTTCGCGCAAGAAACGGTGCT	Smp_098020	expressed protein	Smp_scaff000612	359039	360431	Q2_P02799	ATGTCACAAATGAAATTAATAATAGTCACCTTATTATCGTTGGTGCTATTCGAAGGAGTCAAGGCAGAGGAGAATGATGATGATGAAATCGTAGAATACACAAGAATTCGAAACAGTGACGATACAGAAGACTCAAAATCCTGTGATGATAGCAGCAAAAACAAAAAGCGAAATGGGATAAACAAGACAAAGAATATTTCCAAAGAAAAACAATCACATGATGATGGTTCGCGCAAGAAACGGTGCTAG
Q2_P19642	1	1	P	14.7627	0.0235781	P	0.01	0.0146011	P	0.01	0.00580589	A	0.01	0.0169742	A		Q2_P19642			C802402.1	Sm_Schisto_Orth_only	SJCHGC02872 protein [Schistosoma japonicum] ||SJCHGC02871 protein [Schistosoma japonicum] ||	CTGTGGTTGGTGAACCCAATATACTATGTGTTAGAATTGTTTCCAAGAGCTATATCATAT
Q2_P25374	1	1	P	14.5522	0.0237636	P	1.00177	0.989925	P	0.144723	0.110313	A	0.151535	0.263841	A		Q2_P25374			C810123.1	Sm_Orth_inOther_sp	SJCHGC08973 protein [Schistosoma japonicum] ||similar to GenBank Accession Number AK017557 SCP-like extracellular protein [Schistosoma japonicum] ||SJCHGC06310 protein [Schistosoma japonicum] ||PREDICTED: similar to Wu:fd05a10 protein [Danio rerio] ||PREDICTED: similar to chromosome 9 open reading frame 19 [Strongylocentrotus purpuratus] ||	CGTTGATAGATAGTTCTAAACGAAGCAGGTCAGATGAAACTATACCAAACAAAAACGAAG	Smp_124060	venom allergen-like (VAL) 13 protein	Smp_scaff000005	1921844	1948559	Q2_P25374	ATGGTAGATGAACAATTAAATCATGATGCATTGAATGAACATAATCGATTACGTGCATTGCACGGATGTCCTCCATTAAAATATGATCGAAGACTTGCTAGAGAAGCACAAGCTTGGGCTGAAAATCTTGCACGTTTAAAAATTATGAAACATAGTATCTGTGATGAATATGGAGAAAATTTGGCATCAGCACAATCTACTGGAAAAGCGGAAATGACCGGAGCTAGAGCGACACGAAACTGGTACGATGAGATTCATTATCACAATTTTAATAAACAGTTTCAAAGTCAGTCAGGTCATTTTACACAGCTTATCTGGAAGAATACATCAAAAGCAGGATTTGGCATTCAGCATTCAGTTGATGGCCATCATGTTTTTATAGTAGGACGTTATGAGCCA…
Q2_P27356	1	1	P	14.2081	0.023918	P	0.01	0.013394	P	0.01	0.00337693	A	0.01	0.0107818	A		Q2_P27356			C813428.1	Sm_noMatches_Gb_bothSt	none	GATGCTTCTTGGAATATGGACAATCTGAAGAAGTTGGTTTTTCCTGGATAAAATACAGAA
Q2_P05646	1	1	P	14.1241	0.024363	P	0.584224	0.279958	A	0.502309	0.225596	A	0.405396	0.473277	A		Q2_P05646			C810389.1	Sm_Orth_inOther_sp	LOC613063 protein [Xenopus tropicalis] ||MGC82347 protein [Xenopus laevis] ||aspartic proteinase [Schistosoma mansoni] ||MGC89016 protein [Xenopus tropicalis] ref|NP_001008172.1| MGC89016 protein [Xenopus tropicalis] ||cathepsin D [Xenopus laevis] ||	GTCCCACTCACTACAAGTGTCCTTTTGCAATTCCCACTTCAATTAAAAGCTTATTTTAAA	Smp_136720	aspartic proteinase-related	Smp_scaff000055	355565	360844	Q2_P05646	ATGTTTCAGATAGGCTCGTTGGTGATTCGGAATCAAGCGTTCGCAGAAATGAGGAATATATTTAATCTCGATTACTACAATTGTAAATATGATGGAATAATTGGCATGTCGAGTAGGAGGATATCAGAATATGGAAACATTCCGATGTTCCCGAATATACTGGCAAACGGTGTGAATATGGATCCAATATTTTCATTTTATTTAAATCGGAAAAGTGGCTCAGCAATCGGTGGTGAATTAGTACTTGGCGGTTTCAATCCACAATATTTCAAGGGTGATTTTGAATATATACCTACTGTTCACAATTATATGTGGGTGATTCAAATGTTAAGTTTGAGAATAAATGGGGTAGAATTATGCAACATATGTTCCGCTCTTATTGATACTGGAACATCGTTA…
Q2_P19742	1	1	P	13.8209	0.0241694	P	0.01	0.0136988	P	0.01	0.00655538	A	0.01	0.0214445	A		Q2_P19742			C802540.1	Sm_Schisto_Orth_only	SJCHGC06635 protein [Schistosoma japonicum] ||	TTTTCGGAGAAGAAGAATATAATCCACCTAAAGACAGTGATTTCACTGAGAGATTATGGA
Q2_P30159	1	1	P	13.6809	0.024571	P	0.233583	0.196024	A	0.430403	0.182208	A	0.337975	0.416027	A		Q2_P30159			C904602.1	Sm_noMatches_Gb_singleSt	none	ATTGAAGAAAATCAACCAGTGGGGAGGGAGGGGGCAAACAACATACCTATTTTGAAAAAA	Smp_010550	expressed protein	Smp_scaff000017	1127378	1144098	Q2_P30159,Q2_P10381,Q2_P07868,Q2_P07920,Q2_P28079,Q2_P08378,Q2_P27789	GACATCACCACCTCAATAATGTTGAATAGATTCATAGTGATTTTGGTATTTGTATTCGTAGGAATTGTTACATTTGATAATGTACAAGGTCAAAGAGATCCACCAAGAACCAACAACACTATTACACACACTACAAATCATTATGTAGGAAAGCTGTCTCACCACAACACAGTACCAGCAAAAACAACTAGAAAGTCTCAGCATACAACCGCAACTGCAAGACATCACAATACCCTCAAAACAACACTGTCTCACCACAACACAGTACCAGCAAAAACAACTAGAAAATCTCAGCATCCAAACACAACTCCAAGCCATACTGATAAAACCGTACAAAAGAAATGTTTAAACAAAATGACACCACAAGATTTGATTAGCTTATTATTCAGCTTGATTCCT…
Q2_P24753	1	1	P	13.5304	0.0251705	P	0.900968	0.714989	P	0.303937	0.246233	A	0.488923	0.5471	A		Q2_P24753			C809292.1	Sm_noMatches_Gb_singleSt	none	GAAGTGGACGGTAAAGTAGCACCTAAAGTTGATTCCAAATTCCATATTTCATCAGAAGTA
Q2_P18028	1	1	P	12.0755	0.0254778	P	0.0117012	0.0153819	P	0.01	0.00557555	A	0.01	0.0165139	A		Q2_P18028			C800163.1	Sm_noMatches_Gb_bothSt	none	GGAGCGGTAGCAGCATACGTTTTTTACCATTTCTATGGTTAAAATATATGAAGAGGATTT
Q2_P18241	1	1	P	12.0464	0.0255025	P	0.01	0.00905053	P	0.01	0.00313867	A	0.01	0.0105288	A		Q2_P18241			C800411.1	Sm_Schisto_Orth_only	developmentally regulated antigen 10.3 precursor [Schistosoma mansoni] ||developmentally regulated antigen - fluke (Schistosoma mansoni) sp|P13492|A103_SCHMA Antigen 10-3 precursor gb|AAA29855.1| antigen 10-3 ||precursor anti-coagulant SAP-1 [Schistosoma haematobium] ||SJCHGC02008 protein [Schistosoma japonicum] ||similar to GenBank Accession Number M22346 antigen 10-3 in Schistosoma mansoni [Sch…	GTTTGTGCAAATTATGGGATATTTACTAGAAGACGATGATACTTTAGAACTCAACTTGCC
Q2_P04914	1	1	P	11.6388	0.0266601	P	0.691431	0.34923	A	0.42981	0.220798	A	0.428411	0.493517	A		Q2_P04914			C808961.1	Sm_noMatches_Gb_bothSt	none	CGTCTTCCCAACATTAACCAAGAAGCCCTGCCTGCCTTATTTCCCAGCCTTCCCTACCGC
Q2_P00410	1	1	P	11.3142	0.0262416	P	0.973642	0.849788	P	1.21829	0.31278	P	0.965981	0.863733	P		Q2_P00410			C801220.1	Sm_Orth_inOther_sp	TPA: gag-pol polyprotein [Schistosoma mansoni] ||SJCHGC02198 protein [Schistosoma japonicum] ||Hypothetical protein T23E7.1 [Caenorhabditis elegans] ref|NP_510849.1| T23E7.1 [Caenorhabditis elegans] ||PREDICTED: similar to zn-finger CCHC type and RNA-directed DNA polymerase and Integrase catalytic domain containing protein family member (1E419) [Strongylocentrotus purpuratus] ||T03F1.4 [Caenorhab…	AACACAAAGGGTCGACCTACGGTCCCGAAGATGAGCAGGGGGTCTCAGACCACTGGAATT
Q2_P00066	1	1	P	10.8385	0.0266319	P	0.01	0.00448223	P	0.01	0.00189173	A	0.01	0.00613799	A		Q2_P00066			C800187.1	Sm_Orth_inOther_sp	unknown [Schistosoma mansoni] ||SJCHGC03840 protein [Schistosoma japonicum] ||SJCHGC02755 protein [Schistosoma japonicum] ||hypothetical protein DDB0205464 [Dictyostelium discoideum] gb|EAL68399.1| hypothetical protein DDB0205464 [Dictyostelium discoideum] ||proteoglycan 4 [Homo sapiens] emb|CAC36090.1| proteoglycan 4 [Homo sapiens] ||	CAGGCTTTTCTCAATACCTAAATTGCTGAGTATTGCTTCTCAAAAGGAGAGTATTATTAC
Q2_P27221	1	1	P	10.1796	0.0273509	P	0.0710809	0.0240766	P	0.01	0.00872288	P	0.01	0.0228744	A		Q2_P27221			C813233.1	Sm_noMatches_Gb_bothSt	none	GTGAAAACGATCATCTTCAAAAGATTTTGCCAGCCATACAGTTACATTTCATGTTACATG
Q2_P21933	1	1	P	9.81165	0.0300644	P	0.555687	0.345874	A	1.25663	0.426118	P	0.634135	0.680576	A		Q2_P21933			C805563.1	Sm_noMatches_Gb_bothSt	none	ACAGGATTTTGAGTCTTCTGTATCGTCACTGTTTCGAATTCTTGTGTATTCTACGATTTC
Q2_P40353	1	1	P	9.79173	0.0282202	P	0.67295	0.233456	P	0.955519	0.77957	P	0.620204	0.421787	A		Q2_P40353			JAP04683.S	Sm_newGenes_Orth_onlyJapon	none	AATTCAAACTGCCTTGGTGGGATTCGGGCAGTCTATGGTACATGGTGCCATGCCACCTCC	Smp_067420	splicing factor 3b, subunit 4 (fragment), putative	Smp_scaff000217	455276	459819	Q2_P21674,Q2_P14450,Q2_P38850,Q2_P40353,Q2_P34344	ATGACCATTGGTGTTATGGAAGAGCGTAATCAAGACGCCACCATATATGTTGGTGGATTGGATGAAAAAGTTAACGAATCGATCCTATGGGAACTTTTTCTTCAGGCAGGACCAGTTGTCAATGTTCATATGCCTAAAGACCGAATAAACATGCAGCATCAGGGTTACGGATTTGTAGAGTTTATGACGGAAGAAGATGCCGACTATGCTATGCGTATTATGAATATGATTAAATTGTATGGGAAGCCTATTCGCGTAAACAAAGCATCAGCAAATCAGAAAAATCTTGATATAGGTGCTAATATTTTCATTGGCAACTTAGATCCTGAGGTAGATGAAAAGCTACTGTACGATACTTTCAGTGCATTTGGTGTTATACTACAAACTCCAAAAATTATG…
Q2_P26677	1	1	P	9.22383	0.0307462	P	0.173901	0.282153	A	0.156956	0.268404	A	0.525316	0.580067	A		Q2_P26677			C812305.1	Sm_noMatches_Gb_bothSt	none	TAGCAGTTAAGAACACTTGCTGCGGGAGGCAGAAGGCAGGCGGGATCTCTGTGAGTTCGA
Q2_P28334	1	1	P	9.07858	0.0314099	P	0.383709	0.324439	A	1.28516	0.38584	P	2.20608	0.217687	A		Q2_P28334			C902060.1	Sm_noMatches_Gb_singleSt	none	CGATGACGATGATGATGATAATGTGAATGATGAAGAAGTGATAAATCGTTCTGACAATCT	Smp_152170	expressed protein	Smp_scaff000151	47124	103077	Q2_P20142,Q2_P20059,Q2_P01272,Q2_P29254,Q2_P28334,Q2_P09518,Q2_P08625	ATGAATAGTGAACAGTGTATATTGACAACTAATCAATTAAATGATGATGAGGATAACATGAAAGGATCTAATCCAATTAATTGTAGCCTTACAACGAAAAGAATCGATTCAACAACTGATCCTGATATACATCCAGTAAATTATTCAACTTATCAATCAGATTCATTGAATTTTCTTTATTTAAATGATAATATAACATGGCATCCAAATTTCTCATCAACTTATTGTTCACATTCATCAACGTCATCAACACTAACGACGTTATCATCATGTTCATCAGTAACCATTCCATCTTCATGTATTATGAATACAACACCTTCTAGTGGAATGATACATTTTGATAAACAAACATATAATCCTACTTCACCGATTTGGTATCAAAATAATAATAACAACAGT…
Q2_P19241	1	1	P	8.33088	0.110277	M	0.962965	0.786741	P	0.557755	0.130657	P	0.751186	0.369791	P		Q2_P19241			C801919.1	Sm_Orth_inOther_sp	unnamed protein product [Mus musculus] ||adaptor protein complex AP-2 alpha 2 subunit [Rattus norvegicus] emb|CAA37791.1| unnamed protein product [Rattus norvegicus] sp|P18484|AP2A2_RAT Adapter-related protein complex 2 alpha 2 subunit (Alpha-adaptin C) (Adaptor protein complex AP-2 alpha-2 subunit) (Clathrin assembly protein complex 2 alpha-C large chain) (100 kDa coated vesicle protein C) (Plas…	CACAGTAAATTTCATTTATGTACTCCAACTACACGTCAATTGTTGTTGTCCACGTATATG	Smp_074020	alpha adaptin carboxyl-terminal domain, putative	Smp_scaff000254	576242	601942	Q2_P19241,Q2_P25417,Q2_P06740,Q2_P30961	ATGCCTAACGCGAAGGGAGATGCCATGCGGGGTTTAGCCGTTTTTATATCCGATATCCGAAACTGTAAGAGTAAAGAAAGTGAAATACGCCGCGTCAATAAAGAACTCGCAAATATTAGATCAAAATTTAGGGGTGACAAGACTCTTGATGGTTATCAGAAAAAGAAATATGTCTGTAAATTGCTCTTCATATTCCTTTTGGGGCACGATATTGATTTTGGACACACTGAGGCAGTCAATCTGCTTTGTTCAAACCGATATACAGAAAAGCAAATAGGATATTTATTCATATCTGTACTCATCAATGAATCCCACCCACTTATGAATTTGGTTATTTCACGTCTTAAGGATGACCTGAATAGCCGGAATCCTGTGTTTATGAATCTTGCGTTGCAATGC…
Q2_P21021	1	1	P	8.13504	0.0351496	P	0.730854	0.338995	P	0.692362	0.278966	P	1.20383	0.646048	A		Q2_P21021			C804272.1	Sm_noMatches_Gb_bothSt	none	AGGAAGAATGTCAAGAAGATGAAGTTAGTGAAGATGATGACGGTGACTCCGATGATGACG	Smp_150660	phosphatidylinositol 4-kinase, putative	Smp_scaff000138	291004	323897	Q2_P21021,Q2_P20440,Q2_P01576,Q2_P22577,Q2_P19239,Q2_P40463,Q2_P04816,Q2_P24366,Q2_P16415,Q2_P36682,Q2_P00801	ATGTTACGTTATTCTGATGATCCAATGAAACTTGTGAATAAAATGAGTAAAGATTTAGAAGTTGCATGTCATAATGCATCACGTCTATCTAAAACTCTCGCTAATCTAGAAGAATCACAGCCAAAGTCTAAACAACAACAGCTGTTGAAATCATCTTTGAATAGTAGTAATAATCAGTTAGTCAATGAAACTAATGAACAGATTAAACGATTACAAAATCAAAAATCCATTGCATTGGATGTTGTACAAGCATGTTTATTCCTCACTACAACAACAGTAACAGTATCAACTACCAGTAATCCTAATCCTTCATGTCAGTTAATCAATGATACCAAAAGTCCTACAACTAATGATCTGACAAGTACAACAACGACATCATCAAGAAAGAAATTATATGTT…
Q2_P07656	1	1	P	7.9311	0.0323177	P	1.26642	0.363767	P	1.12453	0.57296	P	1.61255	0.311482	A		Q2_P07656			C813204.1	Sm_noMatches_Gb_bothSt	none	GCCTTCTGCCTTTTATTTATACCCACGCTAAGATTAATCTGTGAAAATTACCCACTAAAA
Q2_P22569	1	1	P	7.54352	0.0319054	P	1.12114	0.512619	P	0.283296	0.126926	A	0.689124	0.44502	A		Q2_P22569			C806419.1	Sm_noMatches_Gb_bothSt	none	GCTTAACCTCTGCCTGTCTGCCTAGTCTAGTAGAAAACTCGAAATATAAATATAACGTGC	Smp_145410	STARP antigen , putative	Smp_scaff000103	1522256	1550908	Q2_P22569,Q2_P33956,Q2_P03301	ATGATTAATCCATATATACATTCCAACTCTATGGATGATGATTTGAATAGACACGAGGAGTTAACTGGATATCCACCAGCAAATTATTTACAGCATACACACGCTTATTATGAAGCATTGGAAGCATTCAAAAAGGTACATGGAGATGATTTATCTGATCAGATTTATGAAATGATCACGAATAATGATTCGGGTTTGCAGCTAGAAAATAAAGGTCGTCATGCTAAATCAACAAATTTTATTCCTATGCGTGGAAGTCGACTACAAGAAACAAGTTTCATGTTATCACCGAGAATAATGCGTAGAGCTAGTATAAAACTTTCATCATCCGTTAATTGTCTCTTAAAAACTAGTCATTCATCATTGTTTATAGAAGATGTATGCAATCAACATCATGGA…
Q2_P35963	1	1	P	7.46718	0.0340176	P	0.957755	0.854124	P	0.704797	0.343474	P	0.419061	0.485359	A		Q2_P35963			C915724.1	Sm_noMatches_Gb_singleSt	none	TATCATGGATGGATAAATGCTAGACTGCCGTTGAAAACCTGTAAGCACTGGACGACCGTT	Smp_132100	hypothetical protein	Smp_scaff000034	1289345	1295080	Q2_P15777,Q2_P35851,Q2_P35963	ATGGGGAGTGGGTATTACAATGATTTGATCAGTACAATAAGACATTTGGCTGAATTAACATCAACAATGATACAACAAAAAATGGATTTATTAAAACAAATAAAATTGAATGAAATAGAACATCATGAAGAAATAATTAAAACTAAATCCCTAATACAAAATGAATGGAAAATGATTATGGATGATAAAATAGCTAAATTAAATGATGAAAGTAAGTTATGTATATAG
Q2_P23556	1	1	P	7.0702	0.0336881	P	0.908269	0.633483	P	1.98824	0.100461	P	1.03104	0.935874	A		Q2_P23556			C807744.1	Sm_noMatches_Gb_bothSt	none	ACCATGTTGGTTAACGTTGAAACAATCAAAGCATCATCAGTCGTCGTTGTCATCTAGTAG
Q2_P26251	1	1	P	6.98613	0.0326392	P	0.928483	0.592848	P	0.780152	0.243235	P	1.59795	0.133512	P		Q2_P26251			C811693.1	Sm_Orth_inOther_sp	A.1.12/9 antigen ||	AGGCGTATATGATCGTCAGACGGAAACCGAGTCGGCAGTCGAAGTGTCCGGCGAGACATT
Q2_P07868	1	1	P	6.91426	0.0328134	P	0.01	0.0101781	P	0.01	0.00196002	P	0.01	0.00655263	A		Q2_P07868			C900149.1	Sm_noMatches_Gb_bothSt	none	GAGTAGAACACAGTTCTCCAACGAAAACACCAGCTAATAAGATATTTCATTAAAGCCTTA	Smp_010550	expressed protein	Smp_scaff000017	1127378	1144098	Q2_P30159,Q2_P10381,Q2_P07868,Q2_P07920,Q2_P28079,Q2_P08378,Q2_P27789	GACATCACCACCTCAATAATGTTGAATAGATTCATAGTGATTTTGGTATTTGTATTCGTAGGAATTGTTACATTTGATAATGTACAAGGTCAAAGAGATCCACCAAGAACCAACAACACTATTACACACACTACAAATCATTATGTAGGAAAGCTGTCTCACCACAACACAGTACCAGCAAAAACAACTAGAAAGTCTCAGCATACAACCGCAACTGCAAGACATCACAATACCCTCAAAACAACACTGTCTCACCACAACACAGTACCAGCAAAAACAACTAGAAAATCTCAGCATCCAAACACAACTCCAAGCCATACTGATAAAACCGTACAAAAGAAATGTTTAAACAAAATGACACCACAAGATTTGATTAGCTTATTATTCAGCTTGATTCCT…
Q2_P07920	1	1	P	6.75337	0.0332171	P	0.01	0.010565	P	0.01	0.00182725	A	0.01	0.00622535	A		Q2_P07920			C900256.1	Sm_noMatches_Gb_bothSt	none	GAGTAGAACACAGTTCTCCAACGAAAACACCAGCTAATAAGATATTTCATTAAAGCCTTA	Smp_010550	expressed protein	Smp_scaff000017	1127378	1144098	Q2_P30159,Q2_P10381,Q2_P07868,Q2_P07920,Q2_P28079,Q2_P08378,Q2_P27789	GACATCACCACCTCAATAATGTTGAATAGATTCATAGTGATTTTGGTATTTGTATTCGTAGGAATTGTTACATTTGATAATGTACAAGGTCAAAGAGATCCACCAAGAACCAACAACACTATTACACACACTACAAATCATTATGTAGGAAAGCTGTCTCACCACAACACAGTACCAGCAAAAACAACTAGAAAGTCTCAGCATACAACCGCAACTGCAAGACATCACAATACCCTCAAAACAACACTGTCTCACCACAACACAGTACCAGCAAAAACAACTAGAAAATCTCAGCATCCAAACACAACTCCAAGCCATACTGATAAAACCGTACAAAAGAAATGTTTAAACAAAATGACACCACAAGATTTGATTAGCTTATTATTCAGCTTGATTCCT…
Q2_P07680	1	1	P	6.59028	0.0336472	P	0.738403	0.202333	P	0.01	0.0181263	P	0.0252123	0.0292087	P		Q2_P07680			C813234.1	Sm_Orth_inOther_sp	SJCHGC06247 protein [Schistosoma japonicum] ||MGC85263 protein [Xenopus laevis] gb|AAH85039.1| MGC85263 protein [Xenopus laevis] ||MGC85360 protein [Xenopus laevis] ||PREDICTED: similar to LIM only protein HLP [Gallus gallus] ||PREDICTED: similar to Cysteine-rich protein 1 (Cysteine-rich intestinal protein) (CRIP) (Cysteine-rich heart protein) (hCRHP) [Danio rerio] ||	CAGACATTGATGACTTTTACGCATAAGTGTAACATCTCGAAAACGTATGATCACTTTTCA
Q2_P07708	1	1	P	6.49438	0.0339102	P	0.713542	0.182959	P	0.01	0.0157623	P	0.0266907	0.025724	P		Q2_P07708			C813276.1	Sm_Orth_inOther_sp	SJCHGC06247 protein [Schistosoma japonicum] ||MGC85360 protein [Xenopus laevis] ||MGC85263 protein [Xenopus laevis] gb|AAH85039.1| MGC85263 protein [Xenopus laevis] ||cysteine-rich protein 1 (intestinal) [Mus musculus] gb|AAH31922.1| Crip1 protein [Mus musculus] ref|XP_855531.1| PREDICTED: similar to Cysteine-rich protein 1 (Cysteine-rich intestinal protein) (CRIP) [Canis familiaris] gb|AAM97585.…	CAGACATTGATGACTTTTACGCATAAGTGTAACATCTCGAAAACGTATGATCACTTTTCA
Q2_P18164	1	1	P	6.26378	0.0346037	P	1.32299	0.218791	P	1.05948	0.667147	P	1.64257	0.128885	P		Q2_P18164			C800317.1	Sm_Orth_inOther_sp	N-acylsphingosine amidohydrolase (non-lysosomal ceramidase) 2 [Homo sapiens] ||N-acylsphingosine amidohydrolase 2 [Rattus norvegicus] dbj|BAB62033.1| ceramidase [Rattus norvegicus] ||Unknown (protein for MGC:129777) [Homo sapiens] ||PREDICTED: similar to neutral/alkaline ceramidase [Pan troglodytes] ||neutral/alkaline ceramidase [Homo sapiens] ||	CTAGCATCAATCGTAGTCCAGCGGCTTATTTAGAGAATCCAGTAGAAGAACAAGCTCGGT	Smp_147460	ceramidase, putative	Smp_scaff000120	736576	790199	Q2_P18164,Q2_P18557,Q2_P07938,Q2_P27585,Q2_P41669	ATGGTGATTTGTAAATCTTTCAGTATTTACTCATCATTCATTTCTATATTTTGGTCATTCTTATTTTCACCACATATCAATGGTTATTTAATTGGAGTTGGAATACATGACATAACCGGCCCAATAACCGATATCAATATGATGGGCTATGGTAATATGAAACAAAATGATAATGGACTTCATTTAAGATTATTTAGTCGTGCATTTATTATTCAAGAGAATTCTAGTTCACAACCAATTGTTATTGTTATAATAGATGCTGGTATGGTATCACAAGCTGTTAAAATTAAAGTCATCGATCATTTGAAAAATCGATACGATAATGGGTTATTTACACATCAAAATGTTTTAATTAGTGCAACACATACTCATTCCGGTCCTGCTGGTTATTTACAATAT…
Q2_P06669	1	1	P	6.2178	0.0347173	P	1.03648	0.780504	P	0.882136	0.427886	P	1.61409	0.130922	P		Q2_P06669			C811699.1	Sm_Orth_inOther_sp	A.1.12/9 antigen ||	CATGCATGAACCGGACGCAAGCATCCCCGTGGTAGAACAGGTTGAATCGGAACGTGTGTC
Q2_P26001	1	1	P	5.9699	0.0355051	P	0.959758	0.751337	P	0.738232	0.202164	P	1.89757	0.0983505	P		Q2_P26001			C811351.1	Sm_Orth_inOther_sp	A.1.12/9 antigen ||SJCHGC02128 protein [Schistosoma japonicum] ||hypothetical protein gbs1529 [Streptococcus agalactiae NEM316] emb|CAD47188.1| Unknown [Streptococcus agalactiae NEM316] ||cell wall surface anchor family protein [Streptococcus agalactiae A909] gb|ABA45159.1| cell wall surface anchor family protein [Streptococcus agalactiae A909] ||cell wall surface anchor family protein [Streptoco…	GTTGAGCGTGTCGGTGAGATGAATGGTCGTGAAGTTGGTGAAGGCGTATTTGAAGGTGAG
Q2_P06664	1	1	P	5.95276	0.0355744	P	0.967419	0.796567	P	0.60207	0.124587	P	1.82889	0.104989	P		Q2_P06664			C811691.1	Sm_Orth_inOther_sp	A.1.12/9 antigen ||	TGAGACGATGGGGCACATTGAAACGGACGCAGTCAGTGAAGTGGTAGAACAGGTTGAATC
Q2_P23948	1	1	P	5.90505	0.0357235	P	1.03131	0.809179	P	0.86137	0.375163	P	1.45638	0.165209	P		Q2_P23948			C808271.1	Sm_Orth_inOther_sp	A.1.12/9 antigen ||SJCHGC02128 protein [Schistosoma japonicum] ||cell wall surface anchor family protein [Streptococcus pneumoniae TIGR4] gb|AAK75846.1| cell wall surface anchor family protein [Streptococcus pneumoniae TIGR4] pir||E95206 cell wall surface anchor family protein [imported] - Streptococcus pneumoniae (strain TIGR4) ||hypothetical protein SH0326 [Staphylococcus haemolyticus JCSC1435]…	ATCGCAACGTGTGCCTGTGCTCACTCGCAGTCGAATTAGAGTCTGAGGCGCTTGCAGAGA
Q2_P01492	1	1	P	5.86922	0.0358456	P	0.959634	0.75063	P	0.763108	0.225031	P	1.55224	0.142032	P		Q2_P01492			C803335.1	Sm_Orth_inOther_sp	A.1.12/9 antigen ||	GGAGGCGGAATATGGTGAAGTTGGTGAAGACGCAGAAAGTGAAGTGGTAGAACAGGTTGA
Q2_P41669	1	1	P	5.81924	0.0360341	P	1.32736	0.21601	P	0.636233	0.139123	P	1.15563	0.390132	P		Q2_P41669			JAP09818.S	Sm_newGenes_Orth_inOther_sp	SJCHGC05525 protein [Schistosoma japonicum] ||neutral ceramidase [Danio rerio] ref|NP_001007764.1| N-acylsphingosine amidohydrolase 2 [Danio rerio] ||Asah2 protein [Mus musculus] ||N-acylsphingosine amidohydrolase 2 [Rattus norvegicus] dbj|BAB62033.1| ceramidase [Rattus norvegicus] ||N-acylsphingosine amidohydrolase 2 [Mus musculus] dbj|BAA94546.1| nerutal ceramidase [Mus musculus] dbj|BAA94545.1…	CAGCACCGTTAAGAGAACCATTTGGTACTGTAATTAAACAACCCAATTCAACTTACTATA	Smp_147460	ceramidase, putative	Smp_scaff000120	736576	790199	Q2_P18164,Q2_P18557,Q2_P07938,Q2_P27585,Q2_P41669	ATGGTGATTTGTAAATCTTTCAGTATTTACTCATCATTCATTTCTATATTTTGGTCATTCTTATTTTCACCACATATCAATGGTTATTTAATTGGAGTTGGAATACATGACATAACCGGCCCAATAACCGATATCAATATGATGGGCTATGGTAATATGAAACAAAATGATAATGGACTTCATTTAAGATTATTTAGTCGTGCATTTATTATTCAAGAGAATTCTAGTTCACAACCAATTGTTATTGTTATAATAGATGCTGGTATGGTATCACAAGCTGTTAAAATTAAAGTCATCGATCATTTGAAAAATCGATACGATAATGGGTTATTTACACATCAAAATGTTTTAATTAGTGCAACACATACTCATTCCGGTCCTGCTGGTTATTTACAATAT…
Q2_P18828	1	1	P	5.81343	0.0432116	P	1.14991	0.607545	P	1.05998	0.81868	P	0.999477	0.999417	A		Q2_P18828			C801382.1	Sm_noMatches_Gb_bothSt	none	TATATCACCTGATTCGTCATCTGAATCACCTTCAATTTCATCATCAAGCCAAGAAGTTTC	Smp_163360	expressed protein	Smp_scaff000262	699229	818573	Q2_P15124,Q2_P21148,Q2_P14399,Q2_P34290,Q2_P18828,Q2_P00473,Q2_P10166,Q2_P29928,Q2_P31227,Q2_P11444,Q2_P31671,Q2_P11863,Q2_P23195,Q2_P03839,Q2_P06814,Q2_P26422,Q2_P23227,Q2_P03874,Q2_P40607,Q2_P39011,Q2_P02138,Q2_P35041	ATGAAGGCGAATGCCAAGGAAATCAATGATGTATTGGAAATATTTACTGATCATGAAAACCTGTATAATTTATGCAAGTACTTAGCAAGTCAAAAAGTGGCATGTAGTAAACAGACATTCCCAGATTACATTCCTCACTTGGAACGTGCAATAACCATTCTAGAAAAGCTATATGGGAATGAAATAGCCACTGTTGTCCAATCAGCTATCTCTGAATTTACTCAAAACTCAACAGTTGATTCAGAAAAACTACTCAAGGAATATTCACCGAGTTCCAGAACAACTGAATATAGTTTATTACTTCTTGGATTGGATACATTATGGATTTTAATCGTTGCTATTCGTGCTGGAACAGGTCCATCGACAAATTTAGTTGGATCAATTAGTTCATCAGGTTCG…
Q2_P28241	1	1	P	5.79593	0.037426	P	0.408476	0.147431	P	1.86442	0.108997	P	1.09072	0.79787	A		Q2_P28241			C901937.1	Sm_noMatches_Gb_bothSt	none	ACCGGATTGACGGATGGATATTATGTCAGCATCAACATCAATCGTCGTCGATAACTTACC	Smp_171150	shk1 kinase-binding protein, putative	Smp_scaff000421	258360	277144	Q2_P28241,Q2_P08535,Q2_P24937,Q2_P38195,Q2_P17733	ATGGCTAGAAGACTAGTTGAGAGTATGGTTTCTGAAGCCCTGGTGGGTCTTGACCTGATTTTCACAAATGACGTTTCTTCACAATATTCTTCAGCTCTCTCGTCTGGGTTTTCATTTCTTTGCATAGACTTGTTTCATCCAAAATCCATTCTTGAAGATCTGTCGATTACTTCTGTTGGTCCTGATCCACGTTCTGACTTTGCCTATGAAAAAAATGGCAAAAGTATCACGAAGTCGTTGGTAGGTAAGTTATCGACGACGATTGATGTTGATGCTGACATAATATCCATCCGTCAATCCGGTGCTCAACTATTAATGAAGGAACTTAGTTGGGCTGCACATCTAGGCTTACCTGCCGTTGTCATCAGAGTCAATCGTCCAACCAATCCTAATCTGGCC…
Q2_P27016	1	1	P	5.61673	0.0367582	P	0.514355	0.0948947	P	0.0235523	0.0228373	P	0.0390809	0.0390797	P		Q2_P27016			C812798.1	Sm_Orth_inOther_sp	16 kDa calcium-binding protein (Egg antigen SME16) gb|AAA29859.1| calcium-binding protein ||SJCHGC01695 protein [Schistosoma japonicum] ||SJCHGC04850 protein [Schistosoma japonicum] ||	GCCTATGTACGTCAAACATACAAGTAATGTTTTGATGACTGGTTTAATAATGGTCAGATG	Smp_096390.2	calcium-binding protein, putative	Smp_scaff000593	9989	12634	Q2_P27016,Q2_P21302	ATGTCAGAGGAAAAACAATGGACTGAAGTTTTCCACGCAATAGACAAAGACAAAAATGGGTTTCTTACACGTGAAGAAATCGCACAATGCTTAAAAGAAGTTGGTGTTTGTCCAAATGTCGCAGACAAAATAATCAAGGAAACTGATATGAATAGTGATGGAAAAATTTCCTTAGAAGAGTATTTGAATGCACTAAGAAAACTCCCTCCTCGTGAAAAGTGTGTTGCACGATGGAGAGAAGTGTTTCAGTCTATAGACAAGGATGGTTCGGGAAAAGTTTCTATCAAAGAATTGGATGAATTTCTAAAAACCTCCGGTATGGATATAGACCAAAATAGTTTACGTAATTGGATGACACAAAATGACAAAAACAAGGATGGTGAACTAGATTATGATGAG…
Q2_P01039	1	1	P	5.55617	0.0369891	P	1.02196	0.863516	P	0.882315	0.428292	P	1.21911	0.297051	P		Q2_P01039			C802434.1	Sm_noMatches_Gb_bothSt	none	AACACCCTCTGAAACCCACTCCATGGTCTCTGTGTTCGCTCCAGTCGAATTGGAGTCTGA
Q2_P07679	1	1	P	5.55285	0.0384403	P	0.0799869	0.202201	A	0.076769	0.19921	A	0.216313	0.316288	A		Q2_P07679			C813233.1	Sm_noMatches_Gb_bothSt	none	GTTCCAGTTGCATTCTTAACTAGTTCGCTAATGTAGTCTTTTCTTCTTTTATCCTCCCTA
Q2_P06679	1	1	P	5.53646	0.037068	P	1.05877	0.669136	P	0.717201	0.185774	P	1.73648	0.114005	P		Q2_P06679			C811722.1	Sm_Orth_inOther_sp	A.1.12/9 antigen ||cell wall surface anchor family protein [Streptococcus pneumoniae TIGR4] gb|AAK75846.1| cell wall surface anchor family protein [Streptococcus pneumoniae TIGR4] pir||E95206 cell wall surface anchor family protein [imported] - Streptococcus pneumoniae (strain TIGR4) ||hypothetical protein gbs1529 [Streptococcus agalactiae NEM316] emb|CAD47188.1| Unknown [Streptococcus agalactiae…	GAGGCTACGTTGAAATGCGGACGCCCTGAGTGAAGTGGTAGAACAGGTTGAATCGGAACG
Q2_P30351	1	1	P	5.51218	0.0400899	P	0.565921	0.222189	P	3.56282	0.0520221	P	1.12375	0.752839	A		Q2_P30351			C904866.1	Sm_noMatches_Gb_singleSt	none	CTTATGTACTACATCATCATCTCCATTACCATTATCATATCCTACGTCAGTTTGAAGTAG
Q2_P39166	1	1	P	5.51122	0.0418911	P	1.59309	0.182412	P	1.75364	0.14122	P	0.790908	0.745695	A		Q2_P39166			JAP01331.C	Sm_newGenes_Orth_inOther_sp	SJCHGC08247 protein [Schistosoma japonicum] ||putative p53-related/BUD32 family kinase [Dictyostelium discoideum] gb|EAL67460.1| putative protein serine/threonine kinase [Dictyostelium discoideum] ||Unknown (protein for MGC:115438) [Xenopus laevis] ||unnamed protein product [Tetraodon nigroviridis] ||hypothetical protein LOC553571 [Danio rerio] gb|AAH95119.1| Hypothetical protein LOC553571 [Danio…	TGAATGGAACAACTTAGTGTGATAGATTCGTGCCTCTGCTCCTTGACTGATTAAAGTCTC	Smp_139630	o-sialoglycoprotein endopeptidase, putative	Smp_scaff000071	893210	906980	Q2_P39166,Q2_P05585,Q2_P39750	ATGACAGAAAAGAGCGACTTTCTGGAGAGAAATCCTGAGCATAATTGTGAAGTTGAAAACGGAATAAGTTCTCCTGTTGACGAACATAAACACAACCATGAGCCTTATTCAGACAAAGATGAAATAAACGACCGCAATGTTCTTCCAGAACCTGCCGAAGGTCTAGGTCTGAAAGCTCAAAATCGGTACCTGAAAGCAAAAGTCCGCGTACTATTAGAAGAAAATCAAAAGCTCAATTCACAGATTACTCATCAAAATGGTGAAATTGTTCGAATGAAAAGTCGTATGCAAGAACTGGAAGAAGAACGCAATCGGTTACATCGAGTCACATTTGCACATTCATCTCAGTTAGAAAAAATGAAAAAAAGTTTGGGCGAAACACGCGTTCACTGTAATGAA…
Q2_P37833	1	1	P	5.49932	0.0387619	P	1.13941	0.478604	P	1.31788	0.247333	P	3.02637	0.0707756	P		Q2_P37833			C919301.1	Sm_Orth_inOther_sp	vesicular monoamine transporter [Lymnaea stagnalis] ||CG33528-PE isoform E [Drosophila melanogaster] gb|AAX52707.1| CG33528-PC isoform C [Drosophila melanogaster] gb|AAR96127.1| RH74704p [Drosophila melanogaster] ref|NP_001014526.1| CG33528-PE isoform E [Drosophila melanogaster] ref|NP_001014524.1| CG33528-PC isoform C [Drosophila melanogaster] gb|AAO39614.1| GH16917p [Drosophila melanogaster] ||…	CAAAAAGGTGCTGCATTATCTGAATTATTAAGAGATCCATATATCTTGATCGCTTCAGGT	Smp_121920	vesicular amine transporter, putative	Smp_scaff019021	651857	690131	Q2_P37833,Q2_P18598	ATGAAAGCGGCTAAACCAGACGCTGGCTCAAAAGTGTATGCTTACTTCAGGAAGCTGAGGTCAAATGATGATAAAAAGCGTGCGATTTTCATCTCTTCAAAAGCGTTAAATATGATCAATTTGTACAGAGCACTCAGTGTTTTGGGAAAATTATGTGATAAGCAGTCACCAAATTTCAGTATTCGTTATAAGTGTCTACAAATACATAACGAATCCGATATTTATCGTGTCTATTCGGACGAAGAGAATGTGACATACAAAAAGGTAAATCTTGTCTCAATAATTCAAAAACGTATCAAACTATTGGCTTATGCCGATATGAATGTGTCCGAAGAGGATAAAAAACACTGGGGTATGGACAAATTAACCGGTGGTGGAAGTCGATTACGAGGATGTTTT…
Q2_P24519	1	1	P	5.4677	0.0373374	P	1.01462	0.908045	P	0.916383	0.542244	P	1.22783	0.288017	P		Q2_P24519			C809019.1	Sm_Orth_inOther_sp	A.1.12/9 antigen ||cell wall surface anchor family protein [Streptococcus pneumoniae TIGR4] gb|AAK75846.1| cell wall surface anchor family protein [Streptococcus pneumoniae TIGR4] pir||E95206 cell wall surface anchor family protein [imported] - Streptococcus pneumoniae (strain TIGR4) ||platelet binding protein GspB [Streptococcus gordonii] ||streptococcal hemagglutinin [Streptococcus gordonii] ||…	AGGGGTATGAATAGGGTTGAACGTGAGAGTGTGTCTGTGTTCGCTCCAGTCGAATTGGAG
Q2_P00203	1	1	P	5.4646	0.0455968	P	1.23511	0.456494	P	1.30228	0.350603	P	0.535843	0.590269	A		Q2_P00203			C800632.1	Sm_noMatches_Gb_bothSt	none	TTAACATGAGGAATAAGGATTTAGAGTCAGAACCTGCGGTTACGAAATCGAAGTGTGCCC
Q2_P39588	1	1	P	5.45951	0.0455241	P	0.943665	0.844578	A	0.869791	0.659039	A	1.82755	0.322651	A		Q2_P39588			JAP04921.C	Sm_newGenes_Orth_onlyJapon	none	TAAAGGAAGACCAATAATTAAAGCCAATGGTCCAATATGTCCAATAAAGCGCATTTGTCT	Smp_079860.1	o-acyltransferase (membrane bound) domain containing protein, putative	Smp_scaff000296	57895	78422	Q2_P14583,Q2_P34485,Q2_P03821,Q2_P39588,Q2_P23170,Q2_P38464	ATGTCTTTAGTGTTTCCCTGTTTTCATGGGTGTTTCGCGATACCTTTCTGTTGTCGATCCGGAACAGGCTGTGTAATGCGAAAATGCATACCACCATGTGCAGAAAATTCCAAACGCCGTCACCTTTTTGAGTTTGTCAGCGGATTTTTGATGTCGTATCTTGTTTACGGACCTCTAGTTATTCATATGTTTGTTCAAGCCATACCGGCATACTTGATGATGGTTTTTCTTCCATCATCTGTTGCTCAGTATGGCATTTTAATCTTTTCAATGGCATATTTATCTTCAGTACATATTCATAGATGTATGTATAATCCCCGGCTCGATATCTCTGCGGCTTTGATGGTGCAAACTCAAAAGCTATCTTCTTTGGCTTTTAACATCGGTGATGGAGTAAAG…
Q2_P06825	1	1	P	5.45356	0.0379583	P	1.61577	0.135764	P	0.491617	0.116209	P	0.468179	0.247003	A		Q2_P06825			C811947.1	Sm_noMatches_Gb_bothSt	none	GTTTAATTGAACGTTATTACTACTCAGCACCAAGCAGTTCCGTGCTTGTTACTGACGCAG	Smp_157380	expressed protein	Smp_scaff000199	1060518	1105173	Q2_P00703,Q2_P16887,Q2_P32124,Q2_P20288,Q2_P01446,Q2_P23645,Q2_P26159,Q2_P06576,Q2_P06298,Q2_P25833,Q2_P06825,Q2_P26431,Q2_P16375,Q2_P36634,Q2_P12318	ATGGATGTATTAAAACAACCAAGGGAAATAGCTGATAATGGCAAGAATGCATGTGAAACACCGAATTTCGGTTATACCCACCAAAGTTTGGAAGATGAAATGGTTAGACAACAAACAATTGAAGGATCATCAAAATGGATCAGAGAAAGTGTAACCAGTTCGGAACGAGTTGAAACTAATAAAGACTGTTTGCATTATTTAGCTGGGATTACAAGTATGGAAGATATATATTCTGATGTTGCAGCATTCAATGCTAAACGTGCATTGAAACTTATAATGGAAAATCTCGATAATAAGTTTTGGAGAAGAAAATTATCTGGACCTATCAATCGATGCTGGCAAAATCTTGGTCGATATTCAGAATTAGCAACTATACATCTTAAAAATGCTGCCGATTTT…
Q2_P26125	1	1	P	5.4319	0.038613	P	1.58196	0.149604	P	2.39502	0.0748566	P	1.91713	0.132687	P		Q2_P26125			C811501.1	Sm_noMatches_Gb_bothSt	none	CGATCCAACTGTACCCCCCGTTCCTGCTCGTTCTGGTCCTGATTTCGTATCTTTGTATAA	Smp_166880	expressed protein	Smp_scaff000324	129153	164631	Q2_P31976,Q2_P22324,Q2_P01339,Q2_P20158,Q2_P20480,Q2_P01604,Q2_P30061,Q2_P10279,Q2_P11712,Q2_P31506,Q2_P09892,Q2_P29632,Q2_P16654,Q2_P36960,Q2_P39076,Q2_P08980,Q2_P28696,Q2_P28735,Q2_P09013,Q2_P26125,Q2_P06541,Q2_P27184,Q2_P03081,Q2_P12167	ATGCCTCAGTCTCATGGTCCGATTCGTCGGGTCTGTATTCACCTTGTGCCCGTCAATTTTCAGGCCGCCCGCTCCTGTCGACCGCCTTGTGCCGAGCTGTCACGCGCCAAGGTAACAAATTCATTAGTTGCCAGGGCAATAAATGCTCTTTGTGCCGACTGTCATCTGCAGTGGCTAGTGGTTAACATAATCGACTTTGAAGCAGGACGTCTTTTGTTCATCGAAATGGATATTAGTTTGTCAGATAATATATTGGCGTCAGAATTAGATGATCAGCTAACCAGAATTTCTAATCATCATTCTCATTCCAACAGTACTGTATCTACACATGTCAGTAATTGCAATGATTTCACTGGAACAACATATTTTACTACAAATGTTTTAGGTAATGTTATCACA…
Q2_P28717	1	1	P	5.39185	0.0436328	P	1.20212	0.46366	P	1.25794	0.365189	P	0.899428	0.858039	A		Q2_P28717			C902598.1	Sm_noMatches_Gb_singleSt	none	ACAGGTTGCGGTCAGAGTTTACTTCCATTTAGTAGTTCATAACTACAACAGCTCCACACA
Q2_P21302	1	1	P	5.3615	0.0377729	P	0.604969	0.124763	P	0.0227112	0.0189934	P	0.0322337	0.0295365	P		Q2_P21302			C804639.1	Sm_Orth_inOther_sp	16 kDa calcium-binding protein (Egg antigen SME16) gb|AAA29859.1| calcium-binding protein ||SJCHGC01695 protein [Schistosoma japonicum] ||SJCHGC04850 protein [Schistosoma japonicum] ||SJCHGC01267 protein [Schistosoma japonicum] ||similar to 16 kDa calcium-binding protein (EGG antigen SME16 in Schistosoma mansoni [Schistosoma japonicum] ||	GTGTTGCACGATGGAGAGAAGTGTTTCAGTCTATAGACAAGGATGGTTCGGGAAAAGTTT	Smp_096390.2	calcium-binding protein, putative	Smp_scaff000593	9989	12634	Q2_P27016,Q2_P21302	ATGTCAGAGGAAAAACAATGGACTGAAGTTTTCCACGCAATAGACAAAGACAAAAATGGGTTTCTTACACGTGAAGAAATCGCACAATGCTTAAAAGAAGTTGGTGTTTGTCCAAATGTCGCAGACAAAATAATCAAGGAAACTGATATGAATAGTGATGGAAAAATTTCCTTAGAAGAGTATTTGAATGCACTAAGAAAACTCCCTCCTCGTGAAAAGTGTGTTGCACGATGGAGAGAAGTGTTTCAGTCTATAGACAAGGATGGTTCGGGAAAAGTTTCTATCAAAGAATTGGATGAATTTCTAAAAACCTCCGGTATGGATATAGACCAAAATAGTTTACGTAATTGGATGACACAAAATGACAAAAACAAGGATGGTGAACTAGATTATGATGAG…
Q2_P21699	1	1	P	5.33857	0.0378691	P	1.02149	0.866292	P	0.866559	0.3873	P	1.20876	0.308391	P		Q2_P21699			C805254.1	Sm_Orth_inOther_sp	A.1.12/9 antigen ||	AAGTTAGAACGGGAAGTGGTCAACAGGAGTCTGTGTTCGCTCCAGTCGAATTGGAGTCTG
Q2_P27950	1	1	P	5.32754	0.0391459	P	0.486415	0.148901	P	2.71866	0.0652258	P	1.32476	0.356515	P		Q2_P27950			C901492.1	Sm_noMatches_Gb_bothSt	none	GTAAATAATCTTCGTCGTCATCATCATAAAGACACTATTGCCGCTGATGATGATGATGAT	Smp_135110	at-rich interactive domain 3, arid3, putative	Smp_scaff000047	743425	778428	Q2_P40984,Q2_P39241,Q2_P08260,Q2_P27950	ATGGATGATGTTGATGAAGAGAATGATGAAATGGATAGTGATGAAGTTGACGAAGAGATAGAAGGAGAAGAAATGGATAATTCTTCAACTCATGGTAATAATCATCAATGGACATTTGAAGAACAGTTTAAACAATTATACGTTATTTCAGATGATCCAAAAAGAAAAGAATTTCTCGATGAACTCTTTGTTTATATGCAACGAAGGGGTACACCAGTTAATCGTATACCAATTATGGCTAAACAAGTTTTGGATTTATATGAACTATTTCAACTAGTTGTTGCACGTGGTGGTTTAGTTGAAGTGATTAATAAAAAATTATGGCGTGAAATAACTAAAGGTTTAAATTTACCATCATCAATTACAAGTGCTGCATTTACATTGAGAACACAATATATG…
Q2_P19318	1	1	P	5.31074	0.0379931	P	0.955542	0.728022	P	0.622326	0.132332	P	1.36121	0.20006	P		Q2_P19318			C802017.1	Sm_Orth_inOther_sp	A.1.12/9 antigen ||SJCHGC02128 protein [Schistosoma japonicum] ||SJCHGC02127 protein [Schistosoma japonicum] ||cell wall surface anchor family protein [Streptococcus pneumoniae TIGR4] gb|AAK75846.1| cell wall surface anchor family protein [Streptococcus pneumoniae TIGR4] pir||E95206 cell wall surface anchor family protein [imported] - Streptococcus pneumoniae (strain TIGR4) ||cell wall surface an…	GAACGTGGATGGGGAAAGCACAAGGGGAAAGTGGTAGAACAGGTTGAATCGGAACGTGTG
Q2_P30430	1	1	P	5.27807	0.0395356	P	0.28614	0.139416	A	2.43354	0.0740092	P	0.604174	0.406758	A		Q2_P30430			C904996.1	Sm_noMatches_Gb_bothSt	none	GCAACAGTTCGACTGATATTATCACCATTTTCTACATCATCATCTGATTCATAATGACTG	Smp_164090	hypothetical protein	Smp_scaff000265	731345	756223	Q2_P33839,Q2_P30430,Q2_P10650,Q2_P13969	ATGAGTGTAAATCGTCGTCGAAGTTCTGGACGTTTATTCCTTTCTGGTGATACACGTCAATTAACACCGATGCGCGCTATCATTGAAGAGTTAGAACATGTTACACATCCTGGTTCTGGTGGGGGTATCGCCGCATCATTAATTTCAAATAGTATAGATTCAAATAATTCTATGCCATCTAACCAACAACAGTCAGCTACTACTACTAATATTACTAATAATTTAAGTATAGATGAAAATGTCGGTTTAATTATAGCTAGATTAAGTTTATGGGAGCGTAGACGACATGAAGAAGAATTATTAGATTCATGGAATGAATGGTGGATTGAGAAAAATGGACCTAAATTGCAAGAAATTATATACAATATACCAGAAGTTAATTCTGGTACAGATTGTATT…
Q2_P16716	1	1	P	5.21277	0.0396557	P	1.46602	0.176503	P	0.796859	0.32433	P	1.16208	0.59216	P		Q2_P16716			C917626.1	Sm_noMatches_Gb_bothSt	none	AATTCACGTACTGATTCATCCTATTCATCAAGACGACATACAAATTCTCGTAATCCTACT	Smp_163210	wd-repeat protein, putative	Smp_scaff000261	684183	750786	Q2_P01150,Q2_P39066,Q2_P29273,Q2_P09541,Q2_P16716,Q2_P17065,Q2_P26036,Q2_P37034,Q2_P37423	ATGCATGTTGAATTAATGAACTTGGAGAATGCTGGTCTCCAGGACCGTGTTATAGATTTGGAAAAACGGAGTGCTGAACAAGCCAATGAACTAGCTTGTCTACGAAGCTCTTTGGCTGATTGTCTACGTCGCTTAAATCTTTTGGAAAGTGCTAGAGGTATGAAATTGCATTCTTCTTCTCGAAAACCAGTTTTACACAATAATGGCACCAATGTGACTAAAACTAATTCACGTACTGATTCATCCTATTCATCAAGACGACATACAAATTCTCGTAATCCTACTTCTACTGGTCATCAATCAAAAAATTCACGTGACAGTTCATTAGTGGTTCCACATTCTACAACAGCGAGTACAACAGCAAGAACTCGTTTAAAAAGTCCTCAAAGTGTTCGATTA…
Q2_P36043	1	1	P	5.18771	0.0387445	P	1.15996	0.384428	P	0.0369709	0.120248	A	0.0811972	0.203267	A		Q2_P36043			C915835.1	Sm_Orth_inOther_sp	unnamed protein product [Tetraodon nigroviridis] ||PREDICTED: hypothetical protein XP_689448 [Danio rerio] ||unnamed protein product [Mus musculus] ||PREDICTED: similar to MGC45438 protein [Mus musculus] ref|XP_155973.4| PREDICTED: similar to MGC45438 protein [Mus musculus] ||PREDICTED: hypothetical protein XP_847815 [Canis familiaris] ||	CTCAAATTATTGCCAGTAAAAATTTTCCAACGGATTTTAGGGATCTGTTCATGGAACAAG	Smp_174190	Tetraspanin-18 (Tspan-18), putative	Smp_scaff000573	3681	37067	Q2_P36043,Q2_P27986,Q2_P08299	ATGGGACCTCATTTGTTAAGAATATCAGCATATTCAACTATATCCATTGGAGGAGTTATTTTGCTACTCTCAATTTTAGGATGCGCAGGTGCTGCACTTGAAAATCGCTGTATTTTGGTTACGTTCTTCACATTACTTTGTGGCTTGTTCATGGCTTGTCTAGTTATTGGAACTCTAACAACTGTTTTCAGAAGAGACTTGAAATGTTGTGCTGTTGAAGATAATCAGGCAGATTTATATCTTCGTTCTGTTTGGTATTCACGTCAAATACATCAATCCTCAGTATTTGGAACAAATTCAATACGTTTATTATCTCAAGAACATGATAATAATTTAGGAATACCAAGTGTAGTAAATGTTCCTGTATCATGTTGTGTATATTCATTGGAAACTAAAGAA…
Q2_P09518	1	1	P	5.09054	0.0451461	P	0.209959	0.245802	A	0.939641	0.774582	P	0.744934	0.677739	A		Q2_P09518			C903364.1	Sm_noMatches_Gb_singleSt	none	TAACTATGGTGATGACGAAGGAGACAGGCAACAACGACAACAACAACAAAATGATCTCAG	Smp_152170	expressed protein	Smp_scaff000151	47124	103077	Q2_P20142,Q2_P20059,Q2_P01272,Q2_P29254,Q2_P28334,Q2_P09518,Q2_P08625	ATGAATAGTGAACAGTGTATATTGACAACTAATCAATTAAATGATGATGAGGATAACATGAAAGGATCTAATCCAATTAATTGTAGCCTTACAACGAAAAGAATCGATTCAACAACTGATCCTGATATACATCCAGTAAATTATTCAACTTATCAATCAGATTCATTGAATTTTCTTTATTTAAATGATAATATAACATGGCATCCAAATTTCTCATCAACTTATTGTTCACATTCATCAACGTCATCAACACTAACGACGTTATCATCATGTTCATCAGTAACCATTCCATCTTCATGTATTATGAATACAACACCTTCTAGTGGAATGATACATTTTGATAAACAAACATATAATCCTACTTCACCGATTTGGTATCAAAATAATAATAACAACAGT…
Q2_P36634	1	1	P	5.02591	0.0393601	P	1.21446	0.303893	P	0.175071	0.0468863	P	0.429047	0.107053	P		Q2_P36634			C916957.1	Sm_noMatches_Gb_singleSt	none	CGGAAACGTCATACATCGTTCATTCGAAACAAATTAAACAACCACTTTTTACAAGTAGTC	Smp_157380	expressed protein	Smp_scaff000199	1060518	1105173	Q2_P00703,Q2_P16887,Q2_P32124,Q2_P20288,Q2_P01446,Q2_P23645,Q2_P26159,Q2_P06576,Q2_P06298,Q2_P25833,Q2_P06825,Q2_P26431,Q2_P16375,Q2_P36634,Q2_P12318	ATGGATGTATTAAAACAACCAAGGGAAATAGCTGATAATGGCAAGAATGCATGTGAAACACCGAATTTCGGTTATACCCACCAAAGTTTGGAAGATGAAATGGTTAGACAACAAACAATTGAAGGATCATCAAAATGGATCAGAGAAAGTGTAACCAGTTCGGAACGAGTTGAAACTAATAAAGACTGTTTGCATTATTTAGCTGGGATTACAAGTATGGAAGATATATATTCTGATGTTGCAGCATTCAATGCTAAACGTGCATTGAAACTTATAATGGAAAATCTCGATAATAAGTTTTGGAGAAGAAAATTATCTGGACCTATCAATCGATGCTGGCAAAATCTTGGTCGATATTCAGAATTAGCAACTATACATCTTAAAAATGCTGCCGATTTT…
Q2_P31982	1	1	P	5.01831	0.0393215	P	1.54676	0.143179	P	0.130026	0.0321294	P	0.169534	0.0421639	P		Q2_P31982			C907975.1	Sm_noMatches_Gb_bothSt	none	TCAAGAAGCCCAGGAAACTGCTAATCTCAGTCGTACAGGTATGATTTCTGGTTTACTCGG	Smp_145380	expressed protein	Smp_scaff000103	1399802	1408025	Q2_P31982,Q2_P12171	ATGACTGATACCTTTAGTGCAGCTCATGATAATTTAATTAAAAATCATGGAACACCAGGATTATGGTTTGCTCATACAGCTGATTATTGTGAAACACCACCGAAACCACGAGTACGGCTTGATGCCATTGAAATAGCTGATCGTAACAAAAAGCCCCTGACTACAGCAGAAATCAGTGGATTTGTGGATGATTTTTCAAATGCCGGAACCAATTTCTCAACTGATGAAACAAACATGGAACAGAAACCGCAATTACGTTTAAGAACACCCGAAGCATATGGTATCGCACAAAAGTCAAAATCAGAAAGTGATAAATGGTGCGATTTTGCTGAGAATTTACATTATCAACCTGCGGTAAGACCACCTAGAATAGGACCTGGAGAACTTGCCAAAGCTATT…
Q2_P06657	1	1	P	5.01758	0.0411456	P	0.515782	0.161824	P	0.394126	0.137623	P	0.794295	0.580989	A		Q2_P06657			C811681.1	Sm_Orth_inOther_sp	A.1.12/9 antigen ||hypothetical protein SH0326 [Staphylococcus haemolyticus JCSC1435] dbj|BAE03635.1| unnamed protein product [Staphylococcus haemolyticus JCSC1435] ||streptococcal hemagglutinin protein [Staphylococcus epidermidis ATCC 12228] gb|AAO05891.1| streptococcal hemagglutinin protein [Staphylococcus epidermidis ATCC 12228] ||platelet binding protein GspB [Streptococcus gordonii] ||serine…	ACACCTTCGTGCCTGTTGAAACCCCTGCGGAAAGTGAAGTGGTAGAACAGGTTGAATCGG
Q2_P30581	1	1	P	5.01623	0.0402427	P	1.14771	0.434442	P	0.91952	0.594269	P	1.35888	0.29008	P		Q2_P30581			C905204.1	Sm_noMatches_Gb_bothSt	none	TTCTGGTTTGGAAGTAGATGAAGCTTTGCGATTGGTTGTTCATCGATATGGGATGCCTGT	Smp_124660	guanyl-nucleotide exchange factor, putative	Smp_scaff000006	1803291	1849444	Q2_P09992,Q2_P30581,Q2_P10787,Q2_P29742	ATGAATTGCCTATCTCGTAAACAAACTTATCTAATCCGTAACGGATACGCTTATTCCCTTTCAGAGCCTTCAAAATCTCTTTCAGTGATTGTTGAGTGTCCGAAATGTACTAGTAAGATCTTAGAACATAAAGATGCTATGAATTCCACTTCACACTCTGTGGACTCCAGTGTTATCCAAGCCAGTTTATTTGGTCAGTATAACAGGACTGGGGATCCAACTAGTCTATGGTGTGACGAATCTTTGGAAAACCCAGACTCTATATTGGATCAATGCAAATGCTACACAAGTACTCCAAGTTCCTTTTCCACTACCTCAGAGAGCACATCTTATTCGCGTGATCTTTATGTTACGTCTAGACTACGTAGTCGGTCTGAAGAAAAAAACTGCAAATCGGAG…
Q2_P02466	1	1	P	5.01214	0.0393648	P	0.995703	0.972607	P	0.892116	0.458107	P	1.47825	0.160657	P		Q2_P02466			C804997.1	Sm_Orth_inOther_sp	A.1.12/9 antigen ||	AGGTCGGTCGGTGGCACTGATGAAGGACGCAGAAAGTGAAGTGGCAGAACAGGTTGAATC
Q2_P22098	1	1	P	4.98662	0.0394763	P	0.988777	0.928325	P	0.813249	0.286442	P	1.44201	0.169831	P		Q2_P22098			C805786.1	Sm_noMatches_Gb_singleSt	none	GTGTATATGTGGATGAGATGGTGGAGTGGTAAAACAGGTTGAATCGGAACGTGTGTCTGT
Q2_P01159	1	1	P	4.97055	0.0435923	P	0.468908	0.213045	A	2.32672	0.0826744	P	0.503862	0.48142	A		Q2_P01159			C802706.1	Sm_noMatches_Gb_bothSt	none	GTTCTTGCATAATAATTGTTTGAGTCACTTCCAAGTTATCGTCATCATCTTCATCCTCCT	Smp_167520	protein-tyrosine phosphatase n9, putative	Smp_scaff000329	539000	578777	Q2_P35432,Q2_P15489,Q2_P20869,Q2_P19875,Q2_P01159,Q2_P10358,Q2_P04186,Q2_P31303,Q2_P11509,Q2_P37132,Q2_P16799,Q2_P23634,Q2_P30135	ATGTGTAACTGTCAGTTGGTTATCGTACGGAACTTCAGAGTGAAAATTGAAGAATTTCTTTCACTTATTCAAAACTCTCAAAATTCTCCTGAATATCATCAGCTAGCCTTTAATATTTTAGCTGCACGCAAGTTTTCTGTCCCACAGGCTATGGAATTGTATCATAATTATCAAACATTTTTGGCCAGTGAACAGATCACTCGTGTTGATCCCTTCGAAGAGGATGTCAGACGTGAACTATTGTCAGGGAAATTTGTTATTCTCAATGACAATGACATACCTGGTGTTCGTGTGGCTCAGTTTTTTGTCAGATTACATCGAAAATCAGGAAATCATCGGGCTTTGTTGCACAGTATCATCTTTCAGCTGGATGCTGCATTGAGGAGAGAAACAGCTGCT…
Q2_P29437	1	1	P	4.96377	0.0395898	P	0.947258	0.683432	P	0.01	0.0478949	A	0.0110393	0.115972	A		Q2_P29437			C903617.1	Sm_noMatches_Gb_bothSt	none	CGTACACCTTCTCCAACAGACTATTTCGTTATGCAATATCATGGAAGAAGTTTACATAAT	Smp_075360	hypothetical protein	Smp_scaff000258	594907	596007	Q2_P29437,Q2_P09691	ATGTCTTTGGATCATACAAGAAGACGTTCTAATTCATTAGTTCCACGAATTGTAGAAAATTTACCAAATGATCCAGTAACTGGACAATCCATTTTATTTAGAACAGAATTCAAAGGAAGAGATCATACAAAAATTGTTGATCCAGCAGGTTTTTGTGATAGTAAAGCTAATCAATTATTAATAAAACATTTACGAAAGAAACGTAACTATGGTTATGTATATTGTTTAATTGATCGGATGAGATTTGAAAGAAGAAGTCGTTCAAAATTATTTCGTGATCAAATTTTTTATCAAGATATTAAGTATGTTTATTTTTTTTCAAATTTACCAAATGTTTTTATGCTGGCATTGAATGATGAAAAACAAAGACGTGTTTATGAAACATATTCAGTGAATTCA…
Q2_P26273	1	1	P	4.96186	0.0395965	P	0.986109	0.911329	P	0.68445	0.163872	P	1.44665	0.168194	P		Q2_P26273			C811726.1	Sm_Orth_inOther_sp	A.1.12/9 antigen ||	TCAAGTTGAAGCGGAATGGCAAAAAGGCAAGTGGTAGAACAGGTTGAATCGGAACGTGTG
Q2_P16887	1	1	P	4.95639	0.040163	P	1.34172	0.217955	P	0.310329	0.0850604	P	0.145108	0.241894	A		Q2_P16887			C917942.1	Sm_Schisto_Orth_only	MF3 protein [Schistosoma japonicum] ||	TGATTCTTGTTGTAAAATGTTCGTTGGTTGCTCGTCCTTTGGAACTTCGACCGAGCCATT	Smp_157380	expressed protein	Smp_scaff000199	1060518	1105173	Q2_P00703,Q2_P16887,Q2_P32124,Q2_P20288,Q2_P01446,Q2_P23645,Q2_P26159,Q2_P06576,Q2_P06298,Q2_P25833,Q2_P06825,Q2_P26431,Q2_P16375,Q2_P36634,Q2_P12318	ATGGATGTATTAAAACAACCAAGGGAAATAGCTGATAATGGCAAGAATGCATGTGAAACACCGAATTTCGGTTATACCCACCAAAGTTTGGAAGATGAAATGGTTAGACAACAAACAATTGAAGGATCATCAAAATGGATCAGAGAAAGTGTAACCAGTTCGGAACGAGTTGAAACTAATAAAGACTGTTTGCATTATTTAGCTGGGATTACAAGTATGGAAGATATATATTCTGATGTTGCAGCATTCAATGCTAAACGTGCATTGAAACTTATAATGGAAAATCTCGATAATAAGTTTTGGAGAAGAAAATTATCTGGACCTATCAATCGATGCTGGCAAAATCTTGGTCGATATTCAGAATTAGCAACTATACATCTTAAAAATGCTGCCGATTTT…
Q2_P09992	1	1	P	4.94044	0.0400479	P	0.654546	0.164922	P	0.687923	0.181568	P	0.958099	0.820927	P		Q2_P09992			C904018.1	Sm_noMatches_Gb_bothSt	none	AACCAGGTTCAGATCAAACAACAATTGTCCGACACATATCTAAAGCAATAAGAAATTTGC	Smp_124660	guanyl-nucleotide exchange factor, putative	Smp_scaff000006	1803291	1849444	Q2_P09992,Q2_P30581,Q2_P10787,Q2_P29742	ATGAATTGCCTATCTCGTAAACAAACTTATCTAATCCGTAACGGATACGCTTATTCCCTTTCAGAGCCTTCAAAATCTCTTTCAGTGATTGTTGAGTGTCCGAAATGTACTAGTAAGATCTTAGAACATAAAGATGCTATGAATTCCACTTCACACTCTGTGGACTCCAGTGTTATCCAAGCCAGTTTATTTGGTCAGTATAACAGGACTGGGGATCCAACTAGTCTATGGTGTGACGAATCTTTGGAAAACCCAGACTCTATATTGGATCAATGCAAATGCTACACAAGTACTCCAAGTTCCTTTTCCACTACCTCAGAGAGCACATCTTATTCGCGTGATCTTTATGTTACGTCTAGACTACGTAGTCGGTCTGAAGAAAAAAACTGCAAATCGGAG…
Q2_P18395	1	1	P	4.89883	0.0400654	P	1.27086	0.25429	P	0.175492	0.0541981	P	0.238658	0.114884	A		Q2_P18395			C800582.1	Sm_Schisto_Orth_only	SJCHGC05809 protein [Schistosoma japonicum] ||	GGCTTTATACGCTCCAGTTGGGGTTCTATCTACATTCATTATGGAGTGTATTTTTTATGG	Smp_122050	longevity assurance factor 1 (lag1), putative	Smp_scaff019022	531170	545456	Q2_P18395	ATGTTTCAGTCAAGAAAGTCAATTTTTTTCCTACTATTCACTTTTTGCACAACAATTTACTGTCAGTCAACCATCTTTGATCCTGAAACCGGTAAACATTATCCAATATCAGATTTTTCTCGTATAGAAGACATCCCATTTCTGTTGCCTGATCCTGATCCCAAAAAGTATCCACCAGAATTCCTTAACTCTTTGCTGAAGCATTGTAATGATCCCATGCCTAGTTACATCGAACTGTTCTCAAAAGCTTGGATTGCTTTTAAAGAAATGGGTTTAAACGGATCAAAATTTCCAAACTCTTTCTCCTTTGTTCGCCGCATAATCTCTTCTATACGTCCATTACAAGTATTCCATGCTTTATTGACAGGCCTTGTACTTACTCTGCTTCGAGCTTATATC…
Q2_P12572	1	1	P	4.8771	0.0405553	P	0.358361	0.0931548	P	2.65213	0.0655323	P	1.1578	0.496443	P		Q2_P12572			C908783.1	Sm_noMatches_Gb_bothSt	none	CATCAAATGGATCAATCATTGAAAAGTCGATTACATCCTCATCGTCATCATCATTACCAT	Smp_148110	hypothetical protein	Smp_scaff000124	138702	160723	Q2_P32383,Q2_P12572,Q2_P13013,Q2_P32854,Q2_P40010,Q2_P08093,Q2_P09836,Q2_P29570,Q2_P27775	ATGAAAGATTGTGATCAATGTTCTATAGCAAAACTTGGAGGTTTACAAGTATGGATGCAACATTTAACTGATGAACATGCAATACCAACAGAATGGCCTAGTGATAGAGCTACACGTTTAACTGGTTCTAATGCATTACGTCCATATACAACAATAGCTGAATCAAAAAAGAAACGAAGAAAAGATAGTATACCAAGACCATTGAATAGTTTTATGTTATTTGCCCAACATATTCGTCGTAATGTTCTACGTGTATTCAGTGATGCATCAAATTCTGTTATCAGTCAACAATTAGGAGATTTATGGCGTACTGTTCCAAGAAGTTGTCGTAATCAATATGATGATGAAGCGAATAGATTATCGAACTCTGAAAATCTTGTCCTACTTCCAAGAATGACG…
Q2_P34239	1	1	P	4.82892	0.0422288	P	0.584124	0.188102	P	2.82168	0.0630591	P	1.25415	0.449947	P		Q2_P34239			C912271.1	Sm_noMatches_Gb_bothSt	none	CAATCACACCACAATCACCAACAACATCGTCATCATAAACAACATTTAAACTCATGGAAA	Smp_138350	conserved hypothetical protein	Smp_scaff000063	689834	713256	Q2_P14348,Q2_P34239	ATGGATATGCGCAACAAACTGGAGACTTCAGATAGTTTACCGTTGTGGAATACTAATTTCAATTTATGTTCAACGAATAAATGTGGATCAACAAATTGTGAATGTAAAATATTTCAGCCTATTTTAAGTAATATACGTCAATGTACAAACTGTCATCATTCATGGACTTTACATGTTCTACCGAAATTAACAAATTTACCAGTTTATTTCGAATTGAATAATTCATCAAATAGTATAATGTTGAATGCAACTTTAGAATTATTAAGCATGTCACTATTTGGTTGTCAAGCCATACCGATGAGAATTAAAATTTTATTAGATCGTTTATTATCTGGTCAATTAGCACATGCTGATGTTGTTAGATTATTATTAACATTTGGTTGGACATTTCAAGATTAT…
Q2_P02104	1	1	P	4.82182	0.0430794	P	1.08052	0.665242	P	0.519151	0.186878	P	1.03679	0.920773	A		Q2_P02104			C804365.1	Sm_Orth_inOther_sp	putative integral membrane protein [Oryza sativa (japonica cultivar-group)] ||integral membrane protein [Beta vulgaris] ||F18O14.22 [Arabidopsis thaliana] ||similar to integral membrane protein [Arabidopsis thaliana] gb|AAL24330.1| similar to integral membrane protein [Arabidopsis thaliana] ref|NP_173377.1| integral membrane protein putative / sugar transporter family protein [Arabidopsis thalian…	GGGATTTGTATATCTTTTTTCATGGCTATGTTTAAGCTTTGGGAACAAATCGCTCTCATA	Smp_156010	nuclear transcription factor, X-box binding 1 (nfx1), putative	Smp_scaff000189	572116	605640	Q2_P02104,Q2_P00651,Q2_P01478,Q2_P20324,Q2_P16323,Q2_P08063,Q2_P03757,Q2_P38436,Q2_P27741	ATGTATCTTGATGCCAGAAGTAATCCACGTCTATCTAGAGGTAACAGATATATACGTCAAGCAAATGGGACCACTCATCGTGCCTCTTCTCGTTCAGCAACATCAGTACACACTTACCGGTGTCCAAGTTCAGTAGCAGATAATTTTAACAGTGGATCTGGACATCGTAACCATTATAGACCATGTGACCGCCTTTGCTATCCGTATAGGAGAAATAATCCCTCGATGACTGTCAGTGGCTTTTTAGGCCCCCCTTCAAGAAACTTTGACCACAGAAGAGGTTCTCCATATTCCGGACATGAATTTGATGGCCATCAAATTATTCGGACGCTATCAACCTCTGAGTCTTCAACCAATCCAAACTATTCGGTTGAGTCCACCTACCTAGTTCAAACTGGT…
Q2_P05581	1	1	P	4.7981	0.0404799	P	1.0863	0.560518	P	0.144444	0.0392142	P	0.239749	0.0734144	P		Q2_P05581			C810318.1	Sm_noMatches_Gb_bothSt	none	GAAAACTCATCTCATACAACATCAAGGCAATTATCGGTGGACCGTTAATTAATTGTTATC	Smp_140460	expressed protein	Smp_scaff000075	1081948	1123788	Q2_P20573,Q2_P05581,Q2_P25491,Q2_P01682	ATGGAAAAAACCCTTGATATTCCATGGCCATTTGATTGTTTTGGATTAGTGGCAACTGGAGCTACCTTAGGTGTGTTGGCTATATTACTTGTTTTATTCCTATTACTTTTGTGTCTTCCATGGAATAAGTGTGATCGATACTGTTCTTGCTGTCGTTGTTGGCTTTTTAGTTCAAATGAGAATATTCACAGACAGTCAGATGATGCATTTCGTGCAGCCAGAATGCCTGGAGAGTACCCTATGCCAATGTTTGACTTCATCCCACCATCTGCACTACCTAAATTACCAAACTACGAAGAATGCGTAAATACTGGTCCACCAGCAAATGACGAAGCTCCACCTCCACCAACTCCACTTTCTTTTTATTCAGCTAATTCAAATGGTCAACCAGCCTTACAT…
Q2_P20573	1	1	P	4.71339	0.0409434	P	1.15008	0.395804	P	0.199071	0.0440097	P	0.164198	0.0795212	A		Q2_P20573			C803667.1	Sm_noMatches_Gb_bothSt	none	AACTTGTTTGCACAGGCCATCAACGACGAGTCGAACAGTTGAAGGTACATCTCGAACAGT	Smp_140460	expressed protein	Smp_scaff000075	1081948	1123788	Q2_P20573,Q2_P05581,Q2_P25491,Q2_P01682	ATGGAAAAAACCCTTGATATTCCATGGCCATTTGATTGTTTTGGATTAGTGGCAACTGGAGCTACCTTAGGTGTGTTGGCTATATTACTTGTTTTATTCCTATTACTTTTGTGTCTTCCATGGAATAAGTGTGATCGATACTGTTCTTGCTGTCGTTGTTGGCTTTTTAGTTCAAATGAGAATATTCACAGACAGTCAGATGATGCATTTCGTGCAGCCAGAATGCCTGGAGAGTACCCTATGCCAATGTTTGACTTCATCCCACCATCTGCACTACCTAAATTACCAAACTACGAAGAATGCGTAAATACTGGTCCACCAGCAAATGACGAAGCTCCACCTCCACCAACTCCACTTTCTTTTTATTCAGCTAATTCAAATGGTCAACCAGCCTTACAT…
Q2_P20297	1	1	P	4.64776	0.0413213	P	1.01496	0.90655	P	0.591014	0.121232	P	0.267659	0.0762946	P		Q2_P20297			C803270.1	Sm_Orth_inOther_sp	SJCHGC07871 protein [Schistosoma japonicum] ||MF3 protein [Schistosoma japonicum] ||CG33715-PE isoform E [Drosophila melanogaster] ref|NP_001014473.1| CG33549-PD isoform D [Drosophila melanogaster] ||B-box binding factor-1 ||PREDICTED: similar to mucin 19 [Strongylocentrotus purpuratus] ||	GTGGAAGCCACACAGTTCGTGAAACGATCCACACAAATCTCTACTCGACGGTGCTGCCCA
Q2_P31832	1	1	P	4.64099	0.0455029	P	0.854881	0.515911	P	0.720542	0.313751	P	0.711257	0.592229	A		Q2_P31832			C907686.1	Sm_noMatches_Gb_bothSt	none	GTAGGTGGTGGTGGTCCATGTTTTAATAATGTTTTAAGAGATAATGCATGAATCCTGTAA	Smp_166780	expressed protein	Smp_scaff000323	187818	253367	Q2_P20464,Q2_P11682,Q2_P34567,Q2_P12966,Q2_P33754,Q2_P13886,Q2_P31832,Q2_P12008,Q2_P08357,Q2_P28055,Q2_P27639,Q2_P27492,Q2_P29089,Q2_P31482,Q2_P14664	ATGGAGTTTTCCACCGAACAAATAAATCATAGGTTCTCATTCAAAGCACTAAATTTTTCGGACAAGCATTCGTCATGTGACTTAGACTCCTCTAATAGTTCTAACTTTGGTGCAAATGATCATGGGAATTCGCATTTACCTGAAAGAGTCGGTCACGCTATTCTTTCCAATGATTACCAATCAGCAACTCCTAAAACTACAATTATTCCAAGCGTTTGTAAATCTTCTGACTTGGGGGAAATATCACCGAACGTCATTAGTCTTTTGAAACCCACCAAGGCACGAGAATCAGAAGAGGTCAGAGTAATCAAGCTGTATCATATTGCTTTACGTCTTTGCTCATCTGATTGTCCTGATGATGAACCCAAGGCCAGACCTGTCCTGGAAAGTATTCTAAAC…
Q2_P02501	1	1	P	4.59754	0.0415695	P	1.27661	0.246894	P	0.381208	0.0656747	P	0.720564	0.188623	P		Q2_P02501			C805059.1	Sm_Schisto_Orth_only	SJCHGC05525 protein [Schistosoma japonicum] ||	ATTTGGGCGAAAAACACACTTTTCTGGTGTAACAAATAATTTCACGGTATTATGCGAACA
Q2_P00703	1	1	P	4.59158	0.0438943	P	1.26647	0.29845	P	0.300326	0.13497	A	0.417438	0.355741	A		Q2_P00703			C801750.1	Sm_Schisto_Orth_only	MF3 protein [Schistosoma japonicum] ||SJCHGC07871 protein [Schistosoma japonicum] ||	CAACATCTCAGCTTGTTGATGATTGTGTTTATGTTTCTGGTGATGATTCTTTGTTGTGCC	Smp_157380	expressed protein	Smp_scaff000199	1060518	1105173	Q2_P00703,Q2_P16887,Q2_P32124,Q2_P20288,Q2_P01446,Q2_P23645,Q2_P26159,Q2_P06576,Q2_P06298,Q2_P25833,Q2_P06825,Q2_P26431,Q2_P16375,Q2_P36634,Q2_P12318	ATGGATGTATTAAAACAACCAAGGGAAATAGCTGATAATGGCAAGAATGCATGTGAAACACCGAATTTCGGTTATACCCACCAAAGTTTGGAAGATGAAATGGTTAGACAACAAACAATTGAAGGATCATCAAAATGGATCAGAGAAAGTGTAACCAGTTCGGAACGAGTTGAAACTAATAAAGACTGTTTGCATTATTTAGCTGGGATTACAAGTATGGAAGATATATATTCTGATGTTGCAGCATTCAATGCTAAACGTGCATTGAAACTTATAATGGAAAATCTCGATAATAAGTTTTGGAGAAGAAAATTATCTGGACCTATCAATCGATGCTGGCAAAATCTTGGTCGATATTCAGAATTAGCAACTATACATCTTAAAAATGCTGCCGATTTT…
Q2_P06395	1	1	P	4.58802	0.0416325	P	0.728086	0.194213	P	0.507052	0.0931096	P	1.73515	0.114274	P		Q2_P06395			C811287.1	Sm_Orth_inOther_sp	A.1.12/9 antigen ||cell wall surface anchor family protein [Streptococcus pneumoniae TIGR4] gb|AAK75846.1| cell wall surface anchor family protein [Streptococcus pneumoniae TIGR4] pir||E95206 cell wall surface anchor family protein [imported] - Streptococcus pneumoniae (strain TIGR4) ||hypothetical protein gbs1529 [Streptococcus agalactiae NEM316] emb|CAD47188.1| Unknown [Streptococcus agalactiae…	AACGATTGGTTGAGCGTGGGGGTGAGGTGGAAAGTGAAGTGGTAGAACAGGTTGAATCGG
Q2_P21693	1	1	P	4.53189	0.0501657	P	1.53596	0.198042	P	1.2533	0.336781	P	0.873188	0.819166	A		Q2_P21693			C805241.1	Sm_noMatches_Gb_bothSt	none	CTGCACAATTGTCCTTTTGCTTGGGATATTATTTTCATCTATGAGATCTGATTGTTCAGA	Smp_163460.1	expressed protein	Smp_scaff000263	276382	284280	Q2_P21693,Q2_P02607	ATGGGAGCCACAAGCCGAGCTCATACACCAAAGAAATTATTGACTGTCACTGATATCGCAGTATCTGTTCACAGTAAGGAGCAATTTAAGGGTGTTCCGATGGGTGGTGATGGCGGTAGTATACCTCGGCGCAATGATCTTGTCAAACCCAAGAAAAAGCAAGAAGTTGCCGAACGTGAAGCGGCTAATATGGCACTTTGGAAACACTGTGCTCTAACACAAGATCCCCTTCGTCAACCTGTCGTTTCTTGCTTACTGGGAAGGCTTTACAATAAAGAGTCAGTTATCAATAAGCTTTTAAGCAAGTCAAATGGAGATGGGTTCTCAGACCATATAAAGAAGCTTCGAGACGTAAAGGAGCTGCGTTTAAGTTCAACATCTTCAGATAATCAAGAACCT…
Q2_P36739	1	1	P	4.51544	0.0569685	P	1.30947	0.385582	P	4.40624	0.0465676	P	1.38795	0.594753	A		Q2_P36739			C917127.1	Sm_noMatches_Gb_singleSt	none	CCGACGCGTAAGAGACCGTGAGTTCATGTTATTTTCATCAAGCGGATCGTTAGCAGTATT	Smp_166050	expressed protein	Smp_scaff000312	206170	221070	Q2_P15530,Q2_P03309,Q2_P36739,Q2_P08714,Q2_P28424,Q2_P29747	ATGAGTTCAAAAGTCAAGTCTGAAAAGACAAAAGTGAAGTTTGCTCAGTCAAATATTAATCATGTTTACAAAGGAAATACTACAGAACCTCAACATAAACCAACTGTGCGACAGTATGGGATGCAAGTTGTCGGAAAGTTGCAAGGAACGCGTCGATTACCCCCACCAGCTTGGGTCCCCAGTATCAAGGCTGAAACAGGCGGTCTGGACAGTCGAGTTTCTCTTGTTCCCGCGGGTGGGGGTGGGTGGGGAGCACCATCGACTTCCAGTGCTGACCAACCACCTGTATCATCCACGACAACTGACAGCCTTCCAGTTGTTTCTACCTTACCCTCCGTGAATGGTGCTCTTTATAGTGAAACAGTCGGAAATTCTCTCGAACCAGCTTACACAAAGTTC…
Q2_P18700	1	1	P	4.51513	0.0423142	P	1.03592	0.788716	P	1.19369	0.331678	P	0.58839	0.189203	P		Q2_P18700			C801056.1	Sm_Orth_inOther_sp	TPA: gag-pol polyprotein [Schistosoma mansoni] ||TPA: gag-pol polyprotein [Schistosoma mansoni] ||TPA: gag-pol polyprotein [Schistosoma mansoni] ||SJCHGC02198 protein [Schistosoma japonicum] ||polyprotein [Heterodera glycines] ||	ACACCACCAGTACAAACCACGTTCCTGAAGCCTCCCACGTACAACGTTGGATGCCCGGTA
Q2_P33091	1	1	P	4.51475	0.0443252	P	0.51109	0.162586	P	1.96672	0.0997504	P	0.336468	0.349837	A		Q2_P33091			C910116.1	Sm_noMatches_Gb_bothSt	none	GAACTACGTTTTACGTATTGATCAGCATCATCCAAATAAGCGCAAATTATTCGAGTCATC	Smp_126740	scy1-related protein kinase-like	Smp_scaff000013	1451156	1490656	Q2_P33091,Q2_P13234,Q2_P29330,Q2_P39213,Q2_P17409,Q2_P27331,Q2_P37835	ATGATTGAAGTACTTAAATACGGCGTGTCTACGTTGATGAGGATTAAGCATCCAAAAATAGTATCAGTTCTTCAACCTCTAGAGGAATCACGTGAAAGTCTTGCTTATGCAACAGAACCATTGTTTACTTCACTAAATAGTGTATTGGCAAGAGACTCATCAAAAGTTGGACAGTCAGACGAGTCTATGGATTTTTCTTTGTCAGATACTGAAATTAAGTATGGTTTAGTGCAGCTTGCCGAGGCTTTGAATTTTTTACACTGTGATTGTCATCGTTTACATTTAAATTTGACTCCCGAATCAGTAGTAATCAATCGTTTTGGTATCTGGAAGCTTGGTGGGTTTGAATTTTCAAAAGTAGCGGACCAGAACGAAAAATCAGAACAATCTTTTGTTAAA…
Q2_P14469	1	1	P	4.50614	0.0501718	P	1.68843	0.156689	P	1.69077	0.154588	P	0.408107	0.476615	A		Q2_P14469			C912523.1	Sm_noMatches_Gb_bothSt	none	GCCGCCTTCTAGAAGTGTGATTTGAACCCACGCAGGGACACCCCAGGGGATCTTAAGTTA	Smp_158560.2	myotonic dystrophy kinase-related cdc42-binding kinase	Smp_scaff000216	248028	309114	Q2_P33532,Q2_P19212,Q2_P21458,Q2_P35158,Q2_P15237,Q2_P34367,Q2_P14469,Q2_P01564,Q2_P22301,Q2_P13670,Q2_P33543,Q2_P10214,Q2_P29984,Q2_P16318,Q2_P36567,Q2_P16743,Q2_P37066,Q2_P23721,Q2_P25810,Q2_P13660	ATGAGGACGCTTCACGACAGGATTAATGAACTTGTCTCTCTTTATACTAAAAGTTCACCCCTGCTAGAGGACAACTCTCTTAGCGTAGAATACTTGTTAGACACAATCGTTTGCCTGTCTTATGAATGCAAACTTCCTCAACACAAAAATGAGAGGAACTGCATTAAGTTCTATAATGCTGTTAAAAAATACGTCGATAAGATTGAGAGTTGTTGGATATCTAAGTCAGAATTTGAAACCATAAGACTGATTGGATCGGGAGCCTTTGGAGACGTATCAGTTGTTAAATGGAAGAATGATGGAAAAATATATGCTTTGAAATCTCTCCATAAGTACGATATGCTTAAACGTTCAGATAGAGCATGCTTTCAAGAAGAGCGTGATGTAATGGTGAAGGCA…
Q2_P01446	1	1	P	4.4679	0.053251	P	1.56172	0.214848	P	0.585079	0.317653	A	1.16342	0.775276	A		Q2_P01446			C803249.1	Sm_noMatches_Gb_bothSt	none	TTACATTTCAACTTTTCTGCTTCTCGTTGAACTAGCTGGTTGAATTGAGCTTCTGTTATC	Smp_157380	expressed protein	Smp_scaff000199	1060518	1105173	Q2_P00703,Q2_P16887,Q2_P32124,Q2_P20288,Q2_P01446,Q2_P23645,Q2_P26159,Q2_P06576,Q2_P06298,Q2_P25833,Q2_P06825,Q2_P26431,Q2_P16375,Q2_P36634,Q2_P12318	ATGGATGTATTAAAACAACCAAGGGAAATAGCTGATAATGGCAAGAATGCATGTGAAACACCGAATTTCGGTTATACCCACCAAAGTTTGGAAGATGAAATGGTTAGACAACAAACAATTGAAGGATCATCAAAATGGATCAGAGAAAGTGTAACCAGTTCGGAACGAGTTGAAACTAATAAAGACTGTTTGCATTATTTAGCTGGGATTACAAGTATGGAAGATATATATTCTGATGTTGCAGCATTCAATGCTAAACGTGCATTGAAACTTATAATGGAAAATCTCGATAATAAGTTTTGGAGAAGAAAATTATCTGGACCTATCAATCGATGCTGGCAAAATCTTGGTCGATATTCAGAATTAGCAACTATACATCTTAAAAATGCTGCCGATTTT…
Q2_P24040	1	1	P	4.4312	0.0440361	P	0.380195	0.11979	P	479.489	0.0155891	M	0.622227	0.358178	A		Q2_P24040			C808389.1	Sm_noMatches_Gb_bothSt	none	CATCATCTGTGCAAATTAACATCTTCATCGTCATTATCAGGAGGAATACCATCAAAAACT	Smp_123960	expressed protein	Smp_scaff000005	1172689	1299988	Q2_P21162,Q2_P20839,Q2_P19701,Q2_P33601,Q2_P13728,Q2_P14557,Q2_P34464,Q2_P12538,Q2_P32344,Q2_P15103,Q2_P35023,Q2_P03362,Q2_P22658,Q2_P10673,Q2_P30451,Q2_P11589,Q2_P31383,Q2_P28551,Q2_P08849,Q2_P11614,Q2_P31407,Q2_P28800,Q2_P09072,Q2_P11411,Q2_P31196,Q2_P0ACTTCATCATTGAATCAATCTAGTTCAATGGTCAATTCAATACCACAGTCTCGTTTTTATCAAAGTAAAAATTA	ATGAAGACAACTGGAATAGATTGTGGAAATAAAACAGATCAAATCAGTGATTGGAATTTGGAATCAAGTTTAAATAATGTAGTCTCACGTGTACCAGGTTCCTTCTGGTGGTATGATATATCGTCGATAGAATCTGATGGAATAATCAAACGATATTATTGGCTTCGAATTCCTGCCCATGAACTCTCTATCAATTTTAATCAAAAACATAATGTTACTGATCCTACAAGCATTCATTCAACTAGATTATTGGCCAGACTATTACTACTTCATTATAATGAATCAATAAATATTTCAGGTGTTCAACTTACTCCACAAAATCAGAATCAGATCATATGTATTGATTGTTATGTACCTCAGAACGGAGGACATTGGAAAGTAATATGGAGTGATTTAGGA…
Q2_P06666	1	1	P	4.41421	0.0453476	P	0.650629	0.216512	P	2.0527	0.0929258	P	0.81012	0.60374	A		Q2_P06666			C811694.1	Sm_noMatches_Gb_bothSt	none	AGAGTCGCCATCACCAAATTCCCCTTCATCATCACCACCATAAGAGATTGGTTCACTGAA
Q2_P30359	1	1	P	4.40777	0.0562254	P	0.999081	0.997272	P	0.713106	0.423631	A	0.575554	0.626213	A		Q2_P30359			C904880.1	Sm_noMatches_Gb_bothSt	none	CACTTTCTTCCTCTTCAAGATTAGGTGGGCAATTACTGTAAACAGGTAAACAGTCACTTT	Smp_081650	serine-rich repeat protein , putative	Smp_scaff000314	223531	226916	Q2_P39990,Q2_P10582,Q2_P38743,Q2_P40212,Q2_P30359	ATGAGCAGTCAAACTAGACTGGTAACTAACCATGGCTCCTTAAAGTTGCAGCCGTTTATTGTTAGTGAGGCAGTCAATTTAACACAAGATTGTGGTTTGATCAAAACGGGCGATGAATCTGATTTTTACTTATCACCATTGCCTACGCCATTGAGTGATGAAGCCCCAACCAATAATAACTCTATTCCAGGAATGCAAGAAGTTTTTGAAAAGTTGGCATCACGTCCTCACCCGTCTCCAATTTTGGCTGCCACACTTACGAAATTCGGAAGTCATATTGACGTTTGTCAAGACCCAGTTGCCAACAAGTGCTTATTGAACTCAAACACATTACATAGTCATAACGGTTCTGATTTCTCAAAAAGGTCACAAGTTTACTTAAAATCACAAGTTGAAATT…
Q2_P10358	1	1	P	4.40045	0.0566532	P	0.452903	0.330651	A	3.0474	0.0671052	P	1.32777	0.618797	A		Q2_P10358			C904564.1	Sm_noMatches_Gb_bothSt	none	GTTCTTGCATAATAATTGTTTGAGTCACTTCCAAGTTATCGTCATCATCTTCATCCTCCT	Smp_167520	protein-tyrosine phosphatase n9, putative	Smp_scaff000329	539000	578777	Q2_P35432,Q2_P15489,Q2_P20869,Q2_P19875,Q2_P01159,Q2_P10358,Q2_P04186,Q2_P31303,Q2_P11509,Q2_P37132,Q2_P16799,Q2_P23634,Q2_P30135	ATGTGTAACTGTCAGTTGGTTATCGTACGGAACTTCAGAGTGAAAATTGAAGAATTTCTTTCACTTATTCAAAACTCTCAAAATTCTCCTGAATATCATCAGCTAGCCTTTAATATTTTAGCTGCACGCAAGTTTTCTGTCCCACAGGCTATGGAATTGTATCATAATTATCAAACATTTTTGGCCAGTGAACAGATCACTCGTGTTGATCCCTTCGAAGAGGATGTCAGACGTGAACTATTGTCAGGGAAATTTGTTATTCTCAATGACAATGACATACCTGGTGTTCGTGTGGCTCAGTTTTTTGTCAGATTACATCGAAAATCAGGAAATCATCGGGCTTTGTTGCACAGTATCATCTTTCAGCTGGATGCTGCATTGAGGAGAGAAACAGCTGCT…
Q2_P17979	1	1	P	4.36577	0.0431476	P	0.53065	0.104303	P	3.569	0.0498603	P	1.6278	0.134354	P		Q2_P17979			C800108.1	Sm_Orth_inOther_sp	SJCHGC09604 protein [Schistosoma japonicum] ||Aa2-050 [Rattus norvegicus] ||PREDICTED: similar to budding uninhibited by benzimidazoles 3 homolog [Rattus norvegicus] ||hypothetical protein DDB0231107 [Dictyostelium discoideum] gb|EAL60466.1| unknown [Dictyostelium discoideum] ||hypothetical protein DDB0218472 [Dictyostelium discoideum] gb|EAL65803.1| hypothetical protein DDB0218472 [Dictyostelium…	CATTCAGTAAATAATCCTACTGCTGGTTCACCAACATCATCATCATCCTCACCATCATCA	Smp_147790	homothorax homeobox protein, putative	Smp_scaff000122	501363	550108	Q2_P12367,Q2_P17979,Q2_P14117,Q2_P33263,Q2_P08449,Q2_P09835,Q2_P08945,Q2_P28655,Q2_P28163,Q2_P13413	ATGCATAGTGGAATTTCTATCACAACCGGTGGAATAAACAATAACACCAGTACTATAAATAATAATAATTCCCATCGTTTATCTTCAAATAATCCTGTTACTGGTGGAACACATTCCCATTTAAATTATTCTGATATTAATTCAAGACATGTAGGCAGTAATATGTCACAGTCAAATTTATCTAATGCGACAGTATCAGTGACAGCTTCCACTGGATCAGCAAGTATACCAGGTGGAATCAATTCAGGATCTTTAAATAATGCTGTAAATATTGGACATAGTATGAACAATGCTGAAACAACTATTCATAAAGCAAGATCAGCTTTATATGAGCATCCATTATTTCCTTTATTGGCATTAATCTTTGAAAAATGTGAATTGGCTACATGTACACCAAGA…
Q2_P35091	1	1	P	4.32103	0.0435513	P	1.54736	0.144382	P	6.57148	0.0337146	P	0.67123	0.215396	P		Q2_P35091			C914028.1	Sm_noMatches_Gb_singleSt	none	AGAGCCAATGCTTCTTGCGAACTTACGCATCTATTTTGCCGACTTCCCTGAGTGTACCTT
Q2_P26226	1	1	P	4.31939	0.0486028	P	0.543263	0.220238	P	1.93569	0.106632	P	0.622046	0.518268	A		Q2_P26226			C811658.1	Sm_noMatches_Gb_bothSt	none	CGTAAATAACGAGTCAAATGAACATCATCATTATCGGGTGTTTCTAGACCTATTTCTTTG	Smp_125330	dead box ATP-dependent rna helicase, putative	Smp_scaff000008	1158359	1228960	Q2_P19391,Q2_P21383,Q2_P02340,Q2_P31993,Q2_P05479,Q2_P18082,Q2_P26226,Q2_P06641,Q2_P12181	ATGGCTAATCCTATTATTCGTGGACTTAGAAGTATGGAGGTTTTGATACTTGATGAAGCTGATCGTCTTCTAGAAATGGGATTTGAATCGCAAATAAACACAATCTTATCTTTCTTACCTAAACAACGAAGAACAGGACTGTTTTCTGCAACTCAAACAACTCGTGTTGAAGATCTGGTAAGAGCTGGACTTCGTAATCCAGTTCGTGTGACCGTGAGTCAACAAACACAGAAAGAACTAGAATGTGTGAATGATCCATCTCTACAACAACGGATCCCATCTGCACTTCAAAATTTTTATACAATTGTTGAATCAGATGAGAAAATTTCACTGATTGTACGATTTATTTTAATGCATAGAAAAGAGAAAATTTTAATATTTTTCGCTACATGTGCATGT…
Q2_P10068	1	1	P	4.28436	0.0540636	P	1.27947	0.370975	P	0.384892	0.250356	A	2.04661	0.218597	A		Q2_P10068			C904142.1	Sm_noMatches_Gb_bothSt	none	TTAGTACAAATTACTTATCAAGCTGCTTATCTGATTGCTGCAGCACATCCAGCTTCACGA	Smp_167010	talin, putative	Smp_scaff000325	356563	455174	Q2_P14843,Q2_P21425,Q2_P13937,Q2_P33808,Q2_P34113,Q2_P03351,Q2_P22644,Q2_P34822,Q2_P14897,Q2_P33624,Q2_P13751,Q2_P02195,Q2_P08356,Q2_P31029,Q2_P11237,Q2_P06423,Q2_P29831,Q2_P06406,Q2_P25964,Q2_P37327,Q2_P10068,Q2_P34770	ATGTTAGCTGTAAACCTTCTCATCAGATTTCCGAACTCAGGAAACTGTTATTCTCTGAAGTTCACAAAAGATATCACTGTTTACGATCTATGTCATGAAGTTCAATCAAAAATTAGAGAAGCTGCTTGCCTAAATCCATTGGAGTATGGTATTTTTGTGCCAGATCCTGACCCCAAGCACTCGTTTTGGTTGGATAATTCAAGAATGCTTTCATATTACCATTTCTGTGATAATTTTGAGGTTCAGTATCGTTGCAAGCTTCGTCTTCTGGTTATACAGACGATGGATGAGACAAGAAAAACACTACAGGTGGACGATAGCAAAACTGTTTCTGAACTTATGTTTACGATTTGTGCAAAAATAGGTATCACTAACTATGAAGAGTACTCATTAATAAGA…
Q2_P16274	1	1	P	4.26952	0.0441252	P	0.333705	0.0804342	P	3.13948	0.0556003	P	1.29704	0.285532	P		Q2_P16274			C916728.1	Sm_noMatches_Gb_bothSt	none	TTACGAACCGCATCATCATCACATAAATGACTTGGTTGAATGACTGAAGAAACATTATCA	Smp_138400	expressed protein	Smp_scaff000063	1024614	1068821	Q2_P03173,Q2_P16274,Q2_P32779,Q2_P12941,Q2_P15853,Q2_P36118,Q2_P11809,Q2_P31607,Q2_P27923,Q2_P08234,Q2_P27837,Q2_P03818,Q2_P36511,Q2_P36469,Q2_P16224,Q2_P23057,Q2_P03730,Q2_P22430	ATGGTAGTAGATCTTCTCAAGTCTTTGGGTGCTGTGAGCCATCCCTTCCTATCAGAAAGTGTACGTTTTGCTATCAGTGATGACCCATCTCTTGCGGAGGTTGGAGAGGCGGAAGAATTGTATGCTGTCCCAGTTGTTACTTTGAGTGTCGCCGATCAGCTTTCAATATGGGCTCATGTTACCATACATGGAGGTCAAATGTGTCATTACTTGGATAAGTCTGTTACGCATGTGGTTGTTGCCAAGGCGGCGGGAAATTTCTACAAATATTGTACTAATAAATTGGCGAATGACAATGATGCTTGTGATGAGAATAATTCGAAACCATTTATAGTCACACCTGATTGGATTGTTGATTGTTTATCACAGAATAATTTATTACCATGTACATCATATCAT…
Q2_P37608	1	1	P	4.26243	0.0515708	P	1.79394	0.135608	P	0.81593	0.463768	P	0.360321	0.434653	A		Q2_P37608			C918651.1	Sm_noMatches_Gb_bothSt	none	CAGAGTTCTTTCTCAACTTTCCAACATTTCAACGTCTCCAGTATTCCTTAACATATCATT
Q2_P25109	1	1	P	4.25872	0.0437579	P	1.66684	0.122746	P	1.46898	0.161568	P	3.22126	0.0541568	P		Q2_P25109			C809777.1	Sm_Orth_inOther_sp	Ferritin-2 heavy chain gb|AAA29881.1| ferritin light chain ||SJCHGC06812 protein [Schistosoma japonicum] ||ferritin [Artemia franciscana] ||ferritin [Ornithodoros moubata] ||MGC52598 protein [Xenopus laevis] sp|P17663|FRIH1_XENLA Ferritin heavy chain 1 gb|AAA49708.1| ferritin heavy chain ||	CACGACTTCATTCAGTTGAACTGTTCATTCATTGTTATGTGCCTTATTTTATTCTCTGCA
Q2_P41428	1	1	P	4.25655	0.0438272	P	1.35534	0.202346	P	0.418097	0.0747623	P	0.798122	0.281673	P		Q2_P41428			JAP02452.S	Sm_newGenes_Orth_onlyJapon	similar to GenBank Accession Number AF039713 hypothetical protein F57B10 hypothetical protein F57B10 [Schistosoma japonicum] ||	GAAGAAGTCAATATCGATGTTTCAGTAGACGGTATTTATAAGGTAAGTTATTCGGATTCG	Smp_140180	cop-coated vesicle membrane protein P24 (emp24/gp25l family), putative	Smp_scaff000074	1399575	1404635	Q2_P25141,Q2_P41428	ATGATTCTTGTTTTGTGTATCTTTGCTATCGTGCATCAGGCCTCAGGAAACTCATTGACTTTTGAGTTAGAAGACAGGTCTGGCCAATGTTTTTACGAAGAGTTTTCTAAGGGTGATAGCTTTACCCTAGCGTTCAACGTAATATCCGGTGGGAATTACGATGTGGACATGGTACTTAAAGATCCCAGCAAAAATGTCCTTAAATCGCTTCACCGTTCATCTTCTGAAGAAGTCAATATCGATGTTTCAGTAGACGGTATTTATAAGGTTTGCTTTAGTAATTATTTCTCTTCTATATCTCACAAAATTGTGTCCATGACATGGCGCAATTCCAGTTTCAATCCTTCGGAAAGCACATCATCTTCAGATCACAGCACCCAGATTTCAGAGAGTTTATAT…
Q2_P09465	1	1	P	4.21232	0.0448539	P	1.513	0.15542	P	1.26101	0.26784	P	1.852	0.121278	P		Q2_P09465			C903291.1	Sm_Orth_inOther_sp	SJCHGC08030 protein [Schistosoma japonicum] ||PREDICTED: similar to membrane transporter like (50.3 kD) (2E985) [Strongylocentrotus purpuratus] ||F10G7.5 [Caenorhabditis elegans] gb|AAA81125.2| Hypothetical protein F10G7.5 [Caenorhabditis elegans] ||protein F10G7.5 [imported] - Caenorhabditis elegans ||Hypothetical protein CBG13412 [Caenorhabditis briggsae] ||	GCATACGCGATTTGGGTATGGGCACTATTTTTGGTACTAAGTGGAGTGTTTGTTATTATG	Smp_036470	oxalate:formate antiporter, putative	Smp_scaff000084	17098	22763	Q2_P09465	ATGTATGCAATAGAAAGAAAACTGAATAAATTATTGTCATTCAACATAATGCAGCGTATTTTTGCTTTTCAGGATAAACCTGATTCTCTTAAAGTAAACACAAACCAAGTCAACATACCGCCTAAGCAGTTATTCCGTAAAATTGACTTCTACTTGTTATGGATAATCATGTTCTTAGTTATTATCCCTATCACAATTATCACATCAGCGTACAAGCTTTTTGGACAAGAGTATATCAGTGATGATCAGTACCTATCTATTGTTGCCAGTATAACAGCACTTTTTAATGCTGGTGGTAGGATTATGTGGGGTGCTATAGTAGATCGCATTTCATTCAAGATACCATTGTGCATTGTGTTAATACTATGGGCTATAATACTTTTCACATTTCCGCATATT…
Q2_P27302	1	1	P	4.19208	0.0526536	P	1.19796	0.45007	P	1.3707	0.255112	P	0.494448	0.509863	A		Q2_P27302			C813347.1	Sm_noMatches_Gb_bothSt	none	AAGCTGGGCTGGGCTGGAAATATACATACATGAATAAAACCTATCCATATAGCAAGAACT
Q2_P17008	1	1	P	4.18471	0.0443039	P	0.881873	0.427556	P	1.72537	0.115192	P	1.78564	0.108867	P		Q2_P17008			C918158.1	Sm_Schisto_Orth_only	SJCHGC08633 protein [Schistosoma japonicum] ||	GGTGGGTCATCAGTTGGTCGAATTAATGTTTGGAATGCTCATCTTGGTGCACCTGAAGGT	Smp_066290	expressed protein	Smp_scaff000206	638	26206	Q2_P18096,Q2_P00082,Q2_P09091,Q2_P17797,Q2_P17008,Q2_P38272,Q2_P28817	ATGAATATTTTAGAACTTTGTTTGCAATTGTTTCTTATGGGATATCTGAAATGTATCGACTTTGCCAACAAATACGTAAAGAATGTTCGATTTGTTTTAACATGTGATTCCAAATCATCAGTTGCTCGTAATTTATGCAATCGAATTGATTGCCAACTATTAACTGTATCTGGACTAACTACACACGAACGTGGTGCAGCTGTACGTAGTTTACTTGGAAAATATGGAAAAGTATTAAATGAATCCGGTTTTCGAAATCAGTTATCTGTTTTAATTCAAAAACGAGATGCAAGCATTCCACTTTATTTGAAATTGGCTTGTGATGAATTACGTTTGTACAGTAATTATGAACAGTTAGGTGCAAAATTAAAACAACTACCTGATACAATCTCCAGTTTA…
Q2_P27926	1	1	P	4.15191	0.046454	P	0.427191	0.128082	P	2.88252	0.0608223	P	0.877585	0.655445	P		Q2_P27926			C901454.1	Sm_Orth_inOther_sp	hypothetical protein DDB0184330 [Dictyostelium discoideum] gb|EAL61285.1| hypothetical protein DDB0184330 [Dictyostelium discoideum] ||	GAGTTGGTGAGATAGCTAAGTAGTATTTAATCTTATTGGCATCATCATCACCATCATCAT	Smp_166910	calcium-activated potassium channel alpha subunit, putative	Smp_scaff000324	276315	288293	Q2_P27926,Q2_P39049,Q2_P38575	ATGAATATGTCAGTCAATAAAAAACAAATCGCTAATCTTAACACTGATCATCAACATATAGAAAAATGTATGGAGAAACGTTTATGGAGTGTATTCTTCGCGATATCACTTGGATGCTTTTTTGGTGGAATATTCATCATACTTGCATACAGAATAATAATATGTATTATAATGTATTTGAAAAGTAAACAATCAGTCAATTTAACTGATCCACATACCAATCTATCTCATCGTCGTAAACAAGATGGAAATGAATTTCATTTACTTCAAAAAGATACTACACCAGAAACAACCGATGAAAATTGGATTAGTTCAACGAGAGCTGAAATGCATAAAACAACACATCATACTAAGAAATGTTGTTCTCACTGTTGGTCATCTATCCAACATATTTTTACT…
Q2_P23246	1	1	P	4.14211	0.0533743	P	1.76523	0.140108	P	0.844235	0.519378	P	0.734084	0.672076	A		Q2_P23246			C807327.1	Sm_noMatches_Gb_bothSt	none	GACTGTTCCTGCTAATAATACTACTACTGTTAGTACTTGTACCACTACTTCTAATACTAC	Smp_126210	hypothetical protein	Smp_scaff000011	1410030	1411058	Q2_P03889,Q2_P23246,Q2_P40497,Q2_P38939	ATGCGTAATGGTCAAGGAAAAGAAGTTGCATCAGCAAGTGTAATGATTAAAAAATATGTAAAATTGGATCCAGATGATGAGTTCAATTCACAAACATTAATTAAACGACATGGTGAACAACTAAAAAATAAACATAAACCTTCAAAATGGTGTCGATTGCATATAACAAATGATGAATTATGGTTATCTGGTGCTTATTGGTGGCCTAATTCTATATTGAATGGTATTCATTTAAGTGAAATCAATTGTTTAGTAAAATTTTATTCAACACCTAATCTATTAGCTATAGGTATAGCTTCACGTTTGTATGAATCTGAAAAACAATATGTTATACTCTGTACAAAAAGTGGTTCAGATCGTGAACAATTAGTAAAAACTTTAACTACACTTTGTGGAAAT…
Q2_P06576	1	1	P	4.13684	0.0446583	P	1.69097	0.119505	P	0.373844	0.0646645	P	1.19548	0.326002	P		Q2_P06576			C811552.1	Sm_noMatches_Gb_bothSt	none	GTAGAAGCACGTCCAATCTTCAGAAGCGTTGAATGCTGTACTACAGATTTTATAACCACA	Smp_157380	expressed protein	Smp_scaff000199	1060518	1105173	Q2_P00703,Q2_P16887,Q2_P32124,Q2_P20288,Q2_P01446,Q2_P23645,Q2_P26159,Q2_P06576,Q2_P06298,Q2_P25833,Q2_P06825,Q2_P26431,Q2_P16375,Q2_P36634,Q2_P12318	ATGGATGTATTAAAACAACCAAGGGAAATAGCTGATAATGGCAAGAATGCATGTGAAACACCGAATTTCGGTTATACCCACCAAAGTTTGGAAGATGAAATGGTTAGACAACAAACAATTGAAGGATCATCAAAATGGATCAGAGAAAGTGTAACCAGTTCGGAACGAGTTGAAACTAATAAAGACTGTTTGCATTATTTAGCTGGGATTACAAGTATGGAAGATATATATTCTGATGTTGCAGCATTCAATGCTAAACGTGCATTGAAACTTATAATGGAAAATCTCGATAATAAGTTTTGGAGAAGAAAATTATCTGGACCTATCAATCGATGCTGGCAAAATCTTGGTCGATATTCAGAATTAGCAACTATACATCTTAAAAATGCTGCCGATTTT…
Q2_P36995	1	1	P	4.13427	0.0547984	P	0.522827	0.283505	A	0.351969	0.199189	A	0.410727	0.477903	A		Q2_P36995			C917557.1	Sm_noMatches_Gb_bothSt	none	GGGACATGGTAACATGTGCCTAAAATTTTTTCTGCTGTTCTGTGTCTGTCTCTCTGTTTC	Smp_131990	growth arrest-specific 2-related	Smp_scaff000034	457370	484615	Q2_P14595,Q2_P30789,Q2_P39786,Q2_P36995,Q2_P16686,Q2_P10997	ATGATTAAGACAGCTCATAGCGTTTCCAATCTACATTCTACTTTGGAATTGAGTCCATGTGTGATTAAACGTACACAAAGTTCTCATTTCGTGCAGATACTTGACGAATCTATGTGTGTTGTTCGTGAAGATCTCACGGAATGGTTACAACATTATTTATTTTCAACTGCTAATGCATGCCCTATAGAAGCACATTATCTACTTTGTCGTTTAGCATCAGGTCTGTGGCTTTCTAGACTAGCTTATAAATTACATTATTCGATTTTGGAATCAGGTCATCAAATTGCACCAAAATCAAAAGCCTTATCAAAATCAACACATAATAGTAATAATAATAATGGTCGTTCATATGAATTTCTAAGAGGTGCAGTATCCAATCGTGACTTAAAAAATCTTACT…
Q2_P26634	1	1	P	4.1191	0.0499989	P	1.1418	0.50368	P	1.34359	0.24803	P	0.802827	0.67018	A		Q2_P26634			C812246.1	Sm_noMatches_Gb_bothSt	none	CTCTTCCTCTCCGGTTTCTGAATTAATATTCGACAAGTTTATAGTTGATAGGCCAATATT	Smp_073290	protein phosphatase, putative	Smp_scaff000251	820620	826756	Q2_P14529,Q2_P34638,Q2_P35192,Q2_P02277,Q2_P25921,Q2_P33582,Q2_P26634,Q2_P06376,Q2_P13707	ATGACGCTCCTTCCAATGGAAAATGGGGAAGGCATTCTCTGTGCACTAAAGTGTTTTGAACAAGAAAAACCTTTATCTATACCACCAATTCTCGAGGATTACATCAAACAGATATCCAGGAATGGACAAACAAGGCTCCCATGGATATATGTGAAACCTCTGCTATTGCATAAATACAACAAAGTGGTCGACTCATTCATATCCGAAGGGAGTGGATTAGATTACTCAATGTTAGCTACTCCACCTCACTTAAGTGAACTTAGGCAGCGAGTGTTCAATACTCTCAAAAGACTTGATGGAATACCTTTTACTATTCAGAGAATTTGCGAGTTGTTTGATAGTCCTACTCGTCACTACCAAAGAGTGGATAAGTTCCTTAGAGGACTAGAAAAGGTTTGT…
Q2_P30423	1	1	P	4.03769	0.045477	P	1.78761	0.108435	P	1.42804	0.174135	P	2.43678	0.0714228	P		Q2_P30423			C904985.1	Sm_Schisto_Orth_only	SJCHGC06653 protein [Schistosoma japonicum] ||	CTTCGTAGACAAATGACTGGATATGATGATCGTCTACGTCAAATAAATGATCAACATCAA	Smp_181050	expressed protein	Smp_scaff002003	358465	382686	Q2_P01935,Q2_P27943,Q2_P08254,Q2_P06820,Q2_P09397,Q2_P06686,Q2_P26278,Q2_P30423	ATGAACTTTTTCAATTGGCTCGGTGGGTGGAAAAAAGATTCCAACGATGATAGTCAGTTAGACTTTTCGTTCCTATTTCCTGCCACCATTGGAGTAGGATCAATCGTCATTTGTCTTGTTGCCCGCTACCGGAATGAGTTATTCGATTTAAAATCGACTGTGTTCCGAAATACAAAGGATGAGAATGTTTCTTCACGTCGTGGCAACTCCTCTTCCAATTTCAAGAAGAAACCAAAACATTCCAACAAGTCTGAATCAAATACTCCTCATATTCGAAAAACGGAGGTTTCACAACCACTTGTAGTCGAGACACTAGCTCCAGTCGTACCTGTTCAACAAAAGGAATACACATCAGTTCAGCCTATTCAAATTAAACAAGAAACAGTTAGCGAGGCAACA…
Q2_P07799	1	1	P	4.02975	0.0454948	P	0.01	0.0515278	A	0.01	0.0478034	A	0.0119664	0.118037	A		Q2_P07799			C813428.1	Sm_noMatches_Gb_bothSt	none	CCTTCAGTACTGCTTTCATGTACAACGAAACCTGTAATGAATTGACAACTGATAATCATT
Q2_P37560	1	1	P	4.00066	0.045745	P	0.99709	0.981435	P	0.0971298	0.0308803	P	0.0531947	0.0707177	A		Q2_P37560			C918584.1	Sm_Orth_inOther_sp	tryptophan hydroxylase SmTPH [Schistosoma mansoni] ||SJCHGC01235 protein [Schistosoma japonicum] ||tryptophan hydroxylase 1 (tryptophan 5-monooxygenase) [Gallus gallus] sp|P70080|TPH1_CHICK Tryptophan 5-hydroxylase 1 (Tryptophan 5-monooxygenase 1) gb|AAC60036.1| tryptophan hydroxylase [Gallus gallus] ||PREDICTED: similar to Tryptophan 5-hydroxylase 2 (Tryptophan 5-monooxygenase 2) (Neuronal trypt…	GTTGTGCTTCATTCATATAATATGCAACGATTAGTGTTTTCTGTACGCTTGGTTGTATCT
Q2_P11661	1	1	P	3.9708	0.0645748	P	0.347568	0.296234	A	2.14618	0.105217	P	0.596163	0.629165	A		Q2_P11661			C907033.1	Sm_noMatches_Gb_bothSt	none	CGTTATCATCTTCATCTTCATCTGTTAAGCACAGCAACTTTTATTCGAAACGGTTATTGT	Smp_024820.1	tetraspanin family protein 16, invertebrate, putative	Smp_scaff000049	1383469	1412697	Q2_P15639,Q2_P33692,Q2_P17132,Q2_P31459,Q2_P13823,Q2_P11661,Q2_P37487	ATGACGAAAATAACATTTACTTCATGTTTTAAATGCCTTAAGTATTCCATGTTTGTATTTTGTCTGATAGCATGGGTTCTTGGTTTAATCACATTTATTGTTGGTATTGTGGCTCGTGTAAACGGTAGCTTTGGAATTTTAGATGCACATATACCAGCTGTTCATGCAGGTGCTAACTTACTTATTGCTGTCGGATTTTTCATTATGATAATGGGTTTCTTAGGCTGTTGTGGTGCCATTCGTGAAAGTCAATGTTTACTGTTTTTATTTGGTTGTTGCGGTGTTACTTCAGCAGCTGATTATGGTACAAGATCCCCACCTAAAAGTTGTACAGTAACAAAATCTATTCAATCATATTCTAGGGGTTGTCATGAGGTACTCGTGGAGGCATGCAGATCT…
Q2_P40103	1	1	P	3.96415	0.0470636	P	1.14269	0.428266	P	0.183634	0.0904263	A	0.122686	0.239854	A		Q2_P40103			JAP11352.C	Sm_newGenes_Orth_onlyJapon	none	TTACAACCACTTTTACGCTACGCAATGTTATGTCCAGAGGCTTCTTCGATAAAGGCTAGT	Smp_074710	conserved hypothetical protein	Smp_scaff000257	12905	52065	Q2_P38684,Q2_P37168,Q2_P16830,Q2_P40103	ATGTCAGGAGTTGGATCTGCATCAAATGCGTCTATTCATCGAAATGCACATGATGATGAAAAATGTAGAAGTCGTTATTTTTTACATCATCATGGCCCAGATCATTCTCAAGGGCGATCTCTCAGTTCTTTCAAGCAGCATATGTCTAGTAGTGCGTTAGGTCATTTAATATCAAGTGCTAGTCAAAAACACCTATCACGGCAACATAAGACAACTCATCGATTTAAATTCTCCAGTGCTGGTAGTCTATCACATAATCAAGTACATTTACATAAGGAAAGTAATAATCATTGTAAAACTGATGATAGAGTTTTTGAAGTTCTTTTAAAAGGACATGTTTTTGTACGTGCTACTTGTTCAAGACTTCGAGATCCATGCGAATTCTGTCTGCATTCAGTT…
Q2_P06686	1	1	P	3.93828	0.0462779	P	1.50536	0.152436	P	1.22925	0.286946	P	2.16765	0.0820501	P		Q2_P06686			C811733.1	Sm_noMatches_Gb_bothSt	none	CTTCGTAGACAAATGACTGGATATGATGATCGTCTACGTCAAATAAATGATCAACATCAA	Smp_181050	expressed protein	Smp_scaff002003	358465	382686	Q2_P01935,Q2_P27943,Q2_P08254,Q2_P06820,Q2_P09397,Q2_P06686,Q2_P26278,Q2_P30423	ATGAACTTTTTCAATTGGCTCGGTGGGTGGAAAAAAGATTCCAACGATGATAGTCAGTTAGACTTTTCGTTCCTATTTCCTGCCACCATTGGAGTAGGATCAATCGTCATTTGTCTTGTTGCCCGCTACCGGAATGAGTTATTCGATTTAAAATCGACTGTGTTCCGAAATACAAAGGATGAGAATGTTTCTTCACGTCGTGGCAACTCCTCTTCCAATTTCAAGAAGAAACCAAAACATTCCAACAAGTCTGAATCAAATACTCCTCATATTCGAAAAACGGAGGTTTCACAACCACTTGTAGTCGAGACACTAGCTCCAGTCGTACCTGTTCAACAAAAGGAATACACATCAGTTCAGCCTATTCAAATTAAACAAGAAACAGTTAGCGAGGCAACA…
Q2_P38956	1	1	P	3.9357	0.0484718	P	0.48612	0.133591	P	2.49848	0.0705952	P	1.34015	0.328015	P		Q2_P38956			JAP08901.S	Sm_newGenes_Orth_onlyJapon	none	TTCATGGATTAACTGTTGCAGATCATCATCATTCCATTCGACTGGAGCTATTGAATATGA	Smp_163010	expressed protein	Smp_scaff000260	29868	82028	Q2_P02081,Q2_P38956,Q2_P40519,Q2_P21369,Q2_P34675,Q2_P14756,Q2_P18903,Q2_P20886,Q2_P19101,Q2_P08308,Q2_P27997,Q2_P00529,Q2_P01929	ATGAAGTATGTACATAACTTTTCGGCCATTAACTTTGGTGTTAAAGAAGACAGAGTGGATTGTGTTGCGTTTTTTAATTCGATAATTATGATCACTCCTAATGAACTTCAACATAGTCTAGATGTGAATGCATTGCAATCTGTCTCGAAAAATTTATATCATCCCCCTGCAAAAATGGCTGCTATTGCTGCCTCTCAATCTCATTGTACTAGACCATCTTCTGTACCTGGTTGTTTTGAACATCGAGGTTTCAGTGTTTCAACAAAGAATCAGTTGTCTCCTGTAAACTCTGATAATCTATCATTATATTCTAAAATTAGCCCAATCTATCAGTTGTCTTTATCACCAACTACCATTACGTGCAATGAAGAACATATTTCACCTAGTTTAAGAGGTTCA…
Q2_P07586	1	1	P	3.9012	0.0569597	P	1.36993	0.271833	P	1.38845	0.250385	P	1.65437	0.318487	A		Q2_P07586			C813076.1	Sm_noMatches_Gb_bothSt	none	CCTCCTGCCCCGCCGAAACTTTATCCTGACGGGACAGTTATAATGACAATAATAAAATGG
Q2_P28231	1	1	P	3.8979	0.0488849	P	0.827957	0.382058	P	0.507582	0.143733	P	0.338525	0.283975	A		Q2_P28231			C901924.1	Sm_noMatches_Gb_bothSt	none	TGTCTCCAATTCATCCTTTAGGTCAGATTCATTTATACTTGAAGTTGTTGTAGGTTCTTC	Smp_174020	BIR-like protein	Smp_scaff000568	42782	43218	Q2_P08526,Q2_P28231	GAAGAACCTACAACAACTTCAAGTATAAATGAATCTGACCTAAAGGATGAATTGGAGACAACTGACCAAGAAACTGAATCTGATTTGAATAGCTCGAGTGACAACCCATTGAGTACACCAACCGGTGTCGAAGAACCTACAACAACTTCAAGTATAAATGAATCTGACTTAAAAGATGAATTGGAGACAATTGACCAAGAACCTGAATCTGATTTGAATAGTTCGAGTGACAACACATTGAGTACACCAACCGGTGTCGAAGAACCTACAACAACTTCAAGTATAAATGAATCTGACCTAAAGGATGAATTGGAGACAACTGACCAAGAAACTGAATCTGATTTG
Q2_P41584	1	1	P	3.88346	0.0472453	P	0.45871	0.0943438	P	2.79839	0.0618017	P	1.8702	0.110682	P		Q2_P41584			JAP07216.S	Sm_newGenes_Orth_onlyJapon	SJCHGC04687 protein [Schistosoma japonicum] ||	ACTTAAAAATCCATCATCATCCAGGGTTGTTCTCAAATAACGCTTTAAGTCATCATTGGA	Smp_051220	conserved hypothetical protein	Smp_scaff000130	75951	77874	Q2_P41584,Q2_P39462	ATGGAAACGGCCTCCAATGATGACTTAAAGCGTTATTTGAGAACAACCCTGGATGATGATGGATTTTTAAGTGAAATTAAAGCTGATATATTGAAGAAGATTTTTAATAAAATAAGGAATCAATCACCTGAATTGAAAACATCTCCTACTTCAGACACACATTCAAATATCAAATTATTAATTAATGAATTAATAATTGAATATTTAAACTTTGAAAATTTATCATTTACAGAATCTGTTTTTCGTCAGGAATCTGGTCATGGTAATTTACATAATCTACCTAGACAATTTCTATGTCAAACATTACAAATTAAACCAACTGTAAATATTAAATCGTTGATTCTTAAAAATCATAATAACAATAATAGTAATGCCAAAAATGCACTAAATAATCAAAAA…
Q2_P29112	1	1	P	3.87444	0.0495951	P	0.511626	0.153632	P	2.57973	0.0686273	P	0.963748	0.899842	A		Q2_P29112			C903155.1	Sm_noMatches_Gb_singleSt	none	ATCCATGGGATCTGTGCTCATAGTTTGAACAGAACTTTGATCATCATCATTATCATCATC	Smp_124780	expressed protein	Smp_scaff000006	2528116	2564344	Q2_P15356,Q2_P37681,Q2_P34302,Q2_P14410,Q2_P12152,Q2_P31961,Q2_P27422,Q2_P07839,Q2_P11314,Q2_P09285,Q2_P29038,Q2_P29855,Q2_P10093,Q2_P29112,Q2_P09361,Q2_P27530,Q2_P07897,Q2_P17290,Q2_P35279	ATGGACAAAACTCAAGTCAGTTCCGTTCCTGAGAACGAAGCATTAAACTCGGATGCTCCTGGGTCTGGACAGTGTTTTCCCTCGTCATTTTTGACCGTAGGCACTGCTGTAAGTGCCAAGTATCGAGGTGCATTTTGTGAGGCAACAGTAGATCACGTGGATCTAAAATTCCGTCTCCGTGTCCAGCTAAAAACTAATAAGTCCTATGTCTCCGTTGATGAAACCTGTTTGATATCTGGATCTCCTGTCATTGGAAATGAAGTGGTGGTTCGAGTCGCTAACGAAACAGCACTGCCTAATGAACAAGCTGCCATAGTGATACGTGTTACGGATTCCAGTATTTACACTGTTGTTTTCGACGATGGTGATAAACGAACATTAAGACGTACTCAACTTGTC…
Q2_P03461	1	1	P	3.85804	0.0634583	P	1.40507	0.284885	P	0.496654	0.292353	A	0.544718	0.598779	A		Q2_P03461			C806669.1	Sm_Orth_inOther_sp	unnamed protein product [Tetraodon nigroviridis] ||PREDICTED: similar to serologically defined colon cancer antigen 13 [Strongylocentrotus purpuratus] ||PREDICTED: similar to Rho-GTPase-activating protein 7 (Rho-type GTPase-activating protein 7) (Deleted in liver cancer 1 protein) (Dlc-1) (HP protein) (StAR-related lipid transfer protein 12) (StARD12) (START domain-containing protein 12) [Canis f…	TGTAAGTCTTAGTCCAAGACGTCTAAGACGAACAACTAGTGGACCAGATCCCAAAGATTT	Smp_138150	rho-type gtpase activating protein, putative	Smp_scaff000062	931381	978678	Q2_P03461,Q2_P34058,Q2_P14180,Q2_P18146,Q2_P00097,Q2_P08282,Q2_P10715,Q2_P30500,Q2_P30551,Q2_P10762,Q2_P27972,Q2_P01696	ATGATCCAAGAAAAAACTCCTGATCTGAATCGTCAAAAACAATTCAAGCAACAATTATCAAACAATAATTTAATCAATAATCAAACTAAAATTTCAATCAATGTTACAAATCCTAAATACAATATTAATAATCGTAATAATAATAATAATGATCATTCAATATTGAACAATATTGATTATATTAAAACAAAAGCTGCAACAACAATACCGACATCATTACCATATAATAACACAACAATTAATAATTGTTACCAAGTTAATTTAAAAAGTATTATCGATTTATCTGAAAAAAATATTGATTATTTAAATAGTAAACCCTCTCCAAGCAAGTTTACTGATAATCATACCGAACAATTTAATGAAAATGTCAATCGTCCAACATGGTATCATTCAGAGAAA…
Q2_P07014	1	1	P	3.85282	0.047014	P	1.22135	0.294869	P	1.4012	0.183147	P	2.93613	0.0588862	P		Q2_P07014			C812270.1	Sm_Orth_inOther_sp	Major egg antigen (p40) ||40k egg antigen (clone 10F5) - fluke (Schistosoma mansoni) ||major egg antigen ||SJCHGC06324 protein [Schistosoma japonicum] ||SJCHGC09367 protein [Schistosoma japonicum] ||	CGATGATGATGATAATAATGAGGGTGACAATCATCCTTACATGTTTGTGTTAATTTCCGA
Q2_P03426	1	1	P	3.84647	0.04708	P	1.64644	0.125798	P	0.551766	0.106414	P	0.769946	0.238962	P		Q2_P03426			C806615.1	Sm_noMatches_Gb_singleSt	none	CTGTATTACGAACATCTGCAGATGTCAGTAACATTCCAGTGTCACGACCCATCTATACTA	Smp_154010.2	expressed protein	Smp_scaff000162	16298	21691	Q2_P03426,Q2_P01245,Q2_P11706,Q2_P36702,Q2_P19548,Q2_P37412,Q2_P06260,Q2_P25791,Q2_P00976,Q2_P17056	ATGGAGGCGGAATATGGTGAAGTTGGTGAAGGCGTATTTGAAGGTGAGACGGAAGCCGAGTCGGCAGTCGAAGTGTTCGGTGAGACATTGGGGCAAGTTGAAGCGGACGCAGAAAGTGAAGTGGTAGAACAGGTTGAATCGGAACGTGTGTCTGTGTTCGCTCCAGTCGAATTGGAGTCTGAGGCGCTTGCAGAGACTGCAGCACAACCGGAACGGGAACGATTGGTTGAGCGTGTCGGTGAGATGGAGGCGGAATATGGTGAAGTTGGTGAAGGCGTATTTGAAGGTGAGACGGAAGCCGAGTCGGCAGTCGAAGTGTTCGGTGAGACATTGGGGCAAGTTGAAGCGGACGCAGAAAGTGAAGTGGTAGAACAGGTTGAATCGGAACGTGTGTCTGTG…
Q2_P37010	1	1	P	3.84027	0.0522765	P	0.734783	0.316522	P	1.55276	0.16217	P	0.472097	0.421634	A		Q2_P37010			C917578.1	Sm_noMatches_Gb_bothSt	none	GGTGTAATACATCGAGCATCATCTTCTTCATCTCCATCTTCTAAATCTAATGGTTTTTGA	Smp_058410	expressed protein	Smp_scaff000159	597418	611078	Q2_P29117,Q2_P09365,Q2_P23712,Q2_P16696,Q2_P37010	ATGAGCTCGCAAGTGCCAGACATTGGTCAACGGGAACTTGAAGAATTCAGCTTGCTATGGGCAAATGCAACTTTTCGTTTTACAGACCTAATGACGGATAGCGCTTCTGAATTAGAACTGGAATCTGATGCGAGTTCCGTTGATGGTACCAAAGACTCATTGGTTACAAATGAACAGATTTTACGACGTATTGACTCTTTACAGCAAGAAAATCGAGTTTTAAAAACTGAGGTAGAAACTTTGAAACTAAAGATCAAAGGTCTAAACGACTTAAATCAGCAACTGAGACGTAATAGTGTTAGTATACAAGCAAAAGCAGAACAGGAAGAAGAGTATATTAGCAATACTTTGTTGAAAAAGATCACTGAGTTAAAAAAAGAAAAAGAATCACTCGCATTG…
Q2_P21438	1	1	P	3.82298	0.0660982	P	1.20539	0.502418	P	2.15724	0.103835	P	1.12323	0.850206	A		Q2_P21438			C804851.1	Sm_Schisto_Orth_only	SJCHGC07118 protein [Schistosoma japonicum] ||	CCACCACCATCATCTCATGAACATTTACGTTCAGTTCGACAATCAGATAACAATAATAAT	Smp_170670	expressed protein	Smp_scaff000416	108202	159375	Q2_P34598,Q2_P21438,Q2_P19747,Q2_P01094,Q2_P33780,Q2_P13908,Q2_P35166,Q2_P10369,Q2_P30147,Q2_P06926,Q2_P04145,Q2_P23590,Q2_P06866,Q2_P26481,Q2_P14690	ATGGATATACAGGACCTGTATCAAAAAGTTTTAAAAGATCCAGATCCTGTAGCATTTTGTGATCTTGCTGCTCGTATACTTCGGTTTTTAAATCATGACGATCCGGATATTTGTATGGCAACTCTTGATCAAGCACTTGATCGTTTCGCAATCGATAAACGTACTTCATATAGAATTAATATGCAACGTCATCGTAACGGGAAATTGGTGCATCAATTGGGACCGGCAGCTAGAGCTGCATTATTGGATAATTTAATTGAATCAGTGTATGATGAACAGCCGGATTTCAATTTTACAACATGTTTCAATAGTTCCATATCTACAAATAGTGTTGGTGGTGGTGGTGTACGTGGTGGTGCTAATGGTTCCGGATCAACTGGTCTTGACCGAATTGATGCA…
Q2_P31397	1	1	P	3.81079	0.0669712	P	1.29132	0.39903	P	0.754344	0.472577	A	0.625359	0.672864	A		Q2_P31397			C906931.1	Sm_noMatches_Gb_bothSt	none	CCTTAACAAGTAGATAGACATCTCTCCTCTTCACTAATAGATTGATTTTGTTCCATTGAC	Smp_095000	myo inositol monophosphatase, putative	Smp_scaff000574	155592	171650	Q2_P12067,Q2_P31879,Q2_P11605,Q2_P31470,Q2_P09377,Q2_P29126,Q2_P31397	ATGGCCGACATCTTGTTCGTTAGCAATCTGGCCGTGAAAGCCGGCAAGATGATTGAGGCTGGCTTCTCAAAGAGTATTCCCTATGACAAAAAAGAATCATATGCTGACTTGGTAACTGAAGTGGATAAAGCTGTTGAGAATTATATCTGTCAGGAAATCCTTGCGTCGTTCCCTACTCACAAAATTATTGCAGAGGAAGGATATTCTGGGAATGCGGAGCTTACTTGTTCGCCTACATGGATAATCGACCCGATTGATGGAACTTCGAACTTTGTTAGCAGGTTCCCTTTTGTTTGCGTTTCAATTGCTTACTATGTTAACAAGGAGCCCGAGCTAGCTGTTGTTTATAATCCGATATTGAAATGGCTATTTCATGGAATTCGTAATCAAGGAGCATTT…
Q2_P18946	1	1	P	3.79121	0.0475941	P	0.788027	0.253256	P	0.0766171	0.0322533	P	0.163769	0.0563623	P		Q2_P18946			C801535.1	Sm_noMatches_Gb_bothSt	none	GGGATATCATCAGCATTATGATAATACCGACTATACTGACGAAGAGGAAATGATATTTAC	Smp_124910	stoned-related	Smp_scaff000007	575681	597313	Q2_P02696,Q2_P21791,Q2_P21009,Q2_P02035,Q2_P18946,Q2_P00568,Q2_P00774,Q2_P13905,Q2_P33773,Q2_P10689,Q2_P02385,Q2_P19205,Q2_P34455	ATGAGTTTTAAATTTAATCCAATTGCATTTATTAGTCGTCGAAGTTCGAAAGTTCGGGCTAAGACACGCAGTGAATCAGCTGATCAAACATCACTAAGTCAGAATGACAGTGATAATGAATTTCAGAGTCCGGTGGTCAGATCTCGTACACGACCTTCAAAGAAAATTTCATCCGGACAAGATCCAAAGTCTTTTCCTTCATCTTCTTCTATTCGAGCTCAGGTACTTGCAAGTCTCAGAAGAACTCGAAGTCCTAAGCGTAAAGTTCATCAAACGTCGGTCAGGGCAATATCTGTCCCACCAAGTACGCTCGAAAACGATGCCTCAACCCACATAAACAGTACCGTTACTAGTACTGCTATTAATGATAATTGTAAAGTAGCAAGTGTAGTTAGTTCA…
Q2_P29166	1	1	P	3.78253	0.0490182	P	0.648859	0.172825	P	2.89138	0.0602589	P	1.47816	0.209817	P		Q2_P29166			C903235.1	Sm_noMatches_Gb_bothSt	none	CTCATCATCATCTACTATTATTTCATCATCTGACATAAAACGTCCTGTTTCTTCAACACC	Smp_182820	hypothetical protein	Smp_scaff003974	903	1413	Q2_P29166	GTCCCTCAAACATCAGTCGATAATCAATCCTCATCATCATCTACTATTATTTCATCATCTGACATAAAACGTCCTGTTTCTTCAACACCATCAAATCGTCCAGAACCATTAATCAAAATGCATACACCATGGCAATCACAACAAATTAAATCTGATCAATCTTCACCAATTAATTTATCGAAACCAACTACAACTATTGCTGAAGTCATTGTACAAAAATCATCTATTATTACCCCTATGGAACGTATACAATCAGCTAGACCTCAACAATTTCTCATTGAACATTCAATCATTAATGATGGTAATGCTTTAAATAATAAACTTAATATTGATAAAACGAATTCACATCATCATCACCATCCATCTACATCGAAATCAATTTTAGAAGAGATTCGTATT…
Q2_P31538	1	1	P	3.78033	0.0477455	P	1.29897	0.232736	P	1.10771	0.493342	P	1.46012	0.168251	P		Q2_P31538			C907176.1	Sm_noMatches_Gb_bothSt	none	TTTGATTTTTAAGCATTTGTTCAGTTGCCGTTGTCGTTGTTGTTGTTGTCGTTAATGGTG	Smp_082330	hypothetical protein	Smp_scaff000321	428907	431504	Q2_P11745,Q2_P10968,Q2_P30760,Q2_P31538	ATGGATTATGATTTAATTCTAGATACATCAGGTATTTTGACGAATGTGGAAAATTCTCAACATGCAGACAGTGCAATACATACCTTGGTTAATAATAGTAATACTAATACTAGTATTCCTGGTGTGAGCACGACAAATACTGGAAATGATGATGCAGATGTAACAATGTGTATATGTCCAGTTTGTGGTTTCTCTGCATCATCTCCACGTAGACAAGATGAACATATGGAATTAGTACATGGTGATGTAACAGTATCTAATATTTTGACAACCAGTAATCTAACATCAATCACACCACCAACATCAACAATGATAACAATGAATCAAGAAAATTCTGATAGTCCTAAATCATCTATAAAATCTATGAAATTAGATTGGCCTATAGAAATGAATAATTCA…
Q2_P30481	1	1	P	3.76054	0.0478536	P	1.83717	0.103488	P	0.115351	0.0294858	P	0.281302	0.0503009	P		Q2_P30481			C905064.1	Sm_Schisto_Orth_only	SJCHGC03771 protein [Schistosoma japonicum] ||	ACAGATTTCTTAGCACAGCCTGTTGTTATGCCTATGGTGCAAACGACACATCATGAACCA	Smp_115120	conserved hypothetical protein	Smp_scaff012414	12	1496	Q2_P31917,Q2_P26331,Q2_P30481	ATGGTAGAGAGACCACCACCGGTTATCTTGCCACCAAAAGTATTCGACGTCCAAACACAATCAGGATCAGTCACGATAAATTCAGAAACACAAACACCACAAGAACATAGGCCAATAATCGAAGTGAAAGATTTGATTACACAACACGAGAAACGTCCAGAGCCAATTGTACACAAAAAACTACAAGCAATAGTACAACCACCGACAATTAACACTGAGACTCAGACGATGGTAGAGAGACCACCACCGGTTATCTTGCCACCAAAAGTATTCGACGTCCAAACACAATCAGGAACAGTCACGATAAATTCAGAAACACAAACACCACAAGAACATAGGCCAGTGGTTGCGACTAAAGATGCGAGTGTGTATCATGAAACAAGACCTGTTCAATCCGTT…
Q2_P32024	1	1	P	3.74738	0.0482999	P	1.19047	0.335396	P	0.730139	0.202881	P	1.10895	0.528773	P		Q2_P32024			C908053.1	Sm_Orth_inOther_sp	SJCHGC09039 protein [Schistosoma japonicum] ||PREDICTED: similar to Diacylglycerol O-acyltransferase 1 (Diglyceride acyltransferase) [Strongylocentrotus purpuratus] ||PREDICTED: similar to Diacylglycerol O-acyltransferase 1 (Diglyceride acyltransferase) (ACAT related gene product 1) isoform 1 [Canis familiaris] ||PREDICTED: similar to Diacylglycerol O-acyltransferase 1 (Diglyceride acyltransferas…	TTCAGCGCTCCTGTGCTTGGGGTGTACACTATTGTTTTTCTGAAACTATTTTCGTATGCT	Smp_127280	sterol o-acyltransferase, putative	Smp_scaff000016	89482	128156	Q2_P14862,Q2_P34789,Q2_P20875,Q2_P15742,Q2_P23230,Q2_P32024,Q2_P14242,Q2_P31071,Q2_P11283,Q2_P15743	ATGACAAAGAGAATGAAATCGACGAGGGCATTAAGCACGAGCAGTATTCCAGCCTATGCCCTGATACGTCAATTTTATACTGAACTATCTCCAGATAAACCAATTCATCGACCCGTTCAATCTCTATTTTCAACATCCAGTGGATTTAACAACTTTCGTGGTCTATTAAATCTTGCTGCCTTTATACTTGTCATCTCAACATCTAGAATGGCATTAGAAAACATTATCAAATATGGAATCATCATGGATCCATTCTCATGGATTCGATTTCTTTTACAAGCTCAACAGAAATGTGCGGTAATTGGATTATTTGGTTGTACTAATGTATTTATTATATTCGCTTGGTTAGTTGAACGTGCAATTGTTCGTGGTTTAGTTGGTGGTAAATTTGCAATAGCG…
Q2_P40701	1	1	P	3.73493	0.0622535	P	0.460624	0.275229	A	0.946949	0.820801	P	0.834656	0.796487	A		Q2_P40701			JAP09596.C	Sm_newGenes_Orth_onlyJapon	SJCHGC09752 protein [Schistosoma japonicum] ||SJCHGC04823 protein [Schistosoma japonicum] ||SJCHGC01610 protein [Schistosoma japonicum] ||SJCHGC09701 protein [Schistosoma japonicum] ||SJCHGC03320 protein [Schistosoma japonicum] ||	TTCAGCGGACAACCTTCTGGACCACGGATCGCAAAGCATAAATGAACTACTGCACGGATG	Smp_168360	hypothetical protein	Smp_scaff000368	3166	22313	Q2_P41467,Q2_P40836,Q2_P41635,Q2_P40701,Q2_P41411,Q2_P41322,Q2_P41603	ACTACCCATACGCACTACATTCACGGTGAAAGTAAAGTGTTGAAGGACGTGCGATTCAAGTACAGTTTTGTGGTGTTTCACTGCACATTTGGCCATCGGCGTAAACCACAAGGTCTATCAGTGAATAAAAAACCGTCCAAGTTTCGAAACTGCCAATCAAGATTCCGTGTGAAATTGGACGGTGATGAATATGTCATCAAGTCGTACAAGATGCTTCACAATCATCCGTGCAGTAGTTCATTTATGCTTTGCGATCCGTGGTCCAGAAGGTTGTCCGCTGAAGAAAAAGAAAATCTGAAGCCCGTGATACTACAGTCATCGTCAACAGATGAATTAGTAGAAAGTATTAAGGACAGAACGGGTAAACAGGTTACGGCAGCTGATGTGAAGACTATGAAA…
Q2_P25287	1	1	P	3.71776	0.0482697	P	1.78807	0.108224	P	1.09103	0.542975	P	1.7991	0.107138	P		Q2_P25287			C810023.1	Sm_Schisto_Orth_only	SJCHGC06863 protein [Schistosoma japonicum] ||	GATGGACAACCTGCACACAGATCAACGTAAGAATCAACAAATATGATTAGATGTATATAG	Smp_059200	expressed protein	Smp_scaff000160	1130485	1152314	Q2_P14624,Q2_P25287,Q2_P34521	ATGGAAAATGTAAGTATGGATAGTAAATTGAAAATGATAAATACAAATAATATTCATAATAACATGACAACTTCAATACAACAAGTAATGGAAACAACAGAAAATAATAATATGATGAGTACTAATGCCTTATGGACTGAAAAAGAACAAAGGGCTACAGTTATTATAGTCGTAGCGTTAGTAACAATTATCACAATTTGTGTAATTTTAATTATTCTACGAACATTGAGAAAGAAATCAAATAAAAAATCCAGCGGACTTTCGATTAGGAACCAAAAGAAAACATCTCAATCCGATAAAATTAACAAAGTAGAAGAGAGAGGGAATTATTCGTGTATACTCAATGATAACCTCAGCGAACCTAAGTGGATTATGCAGCAACAATCAACAGTAGGCCGT…
Q2_P08681	1	1	P	3.70467	0.0537557	P	1.72382	0.130812	P	0.783606	0.338719	P	0.909227	0.791964	A		Q2_P08681			C902134.1	Sm_noMatches_Gb_bothSt	none	ATCACCTGAAAAACAAGCTGAACGACTGATATCACATTTACGTGATACTCTAGTTGAGGT	Smp_138620	expressed protein	Smp_scaff000065	210330	286205	Q2_P22775,Q2_P02365,Q2_P14385,Q2_P19234,Q2_P00799,Q2_P12747,Q2_P13703,Q2_P33578,Q2_P33862,Q2_P13992,Q2_P16659,Q2_P36964,Q2_P26233,Q2_P06647,Q2_P28390,Q2_P08681,Q2_P10069,Q2_P04020,Q2_P23396,Q2_P34275	ATGGCTTTACTATTACTCAGATGGATGAATTTTATAAAAGCGGAGGCTACTCAGTCTAAAATGAAGCAATCATCTAAGAATATGAAACCGGTTGGTCTATATTTATCCGTTCAATATGTATTACCATTGAAACCGTTCACCGATGTGTCTGATACTGCTGGTACGAGCTGGACATTTGAGACATTGACAACCCAATGTGTAAAGGCCATATCTATCGTTCTTGTATTTCAGGAGCCTTTGCAGACAACTAATGATCGGTTATCGTTTATTGGTACAGACTGGACATTGTCTCTGTTACATGCTGGTTCTTATCTGAACATTGATGATATTTTGGCATCTAATGAACGCACGTCATGTCGCGTTCGTGTATTACTTCCATCTCTGGCACCACTGCTACTT…
Q2_P30558	1	1	P	3.70254	0.0562434	P	1.1644	0.474423	P	1.74756	0.128782	P	2.65919	0.0987283	P		Q2_P30558			C905173.1	Sm_Schisto_Orth_only	SJCHGC04084 protein [Schistosoma japonicum] ||	CCTATTAGCTACAATATGTGATAGACCTGATTGGAGTACATTAAGAGTATGGTGTACTAA	Smp_163000	expressed protein	Smp_scaff000259	781115	791379	Q2_P30781,Q2_P11667,Q2_P30558	ATGTCTACCTCAATGCAGGATTCTGATAAGAAAGACAAAAATAATAGTCTAAATGAACCAGTACCTTTAGAATGGGAACTAACCAAAGTCCGTGAATACACACTTATGGAACAGATTTCTTCTTCAGCTGACGATTCTGGCTCTGAATCACCATCGGGATCTGCACCGAAAAGTCTGTCCGGAATGCCTACATGTGTAACGCATGGTGGACCTGCTGGTACTTGGTTAGCTATTGGTTCTGATAGTGGATCTGTCTTTCTTATCAATCGTCATATTCAACAACGTTTTCTTGACGAAAAGCAATTAGGTGATAGTCCATATCAGTCACTGATTGTATATCCAGATGTTAGTGGTGGTTTATCAACCGGTGTTTGCAGTATGACTTTTTCACATGGATCT…
Q2_P07784	1	1	P	3.63081	0.0494928	P	0.975743	0.849948	P	0.35492	0.0702595	P	0.262976	0.125208	A		Q2_P07784			C813400.1	Sm_Orth_inOther_sp	PREDICTED: similar to EGF-like-domain multiple 3 [Danio rerio] ||EGF-like-domain multiple 3 [Homo sapiens] emb|CAH70834.1| EGF-like-domain multiple 3 [Homo sapiens] sp|O75095|EGFL3_HUMAN Multiple EGF-like-domain protein 3 precursor (Multiple epidermal growth factor-like domains 6) ||hypothetical protein [Homo sapiens] ||MEGF6 [Homo sapiens] ||PREDICTED: similar to EGF-like-domain multiple 3 [Cani…	CGTCATGGTACAAGATGTGAACTGTCCGGATGCCAAGCAGGATTTTGGGGACCTCAATGT	Smp_135210	egf-like domain protein	Smp_scaff000048	326227	412923	Q2_P36791,Q2_P36792,Q2_P27899,Q2_P37370,Q2_P07784,Q2_P16494,Q2_P36772,Q2_P08212	ATGAAGAAACTTGCAATGGTCATAGCAACTATATCGCTTCTACTCACCTTAACACATGGTATACAACAACATCAACAGCAACAAAAAAATCAAAATCAAAAAATTGATCATAAACTTAAAAGGAATAATTTAATGAATAAAACTTCACAATTATCTCGATTCAATCATCAACAGCATTCATATCATGTACAACCAAAAATGATGAATGTAAATTTGAATGAATCAGATGAAATGAAAAATGCTACTAAAGATGTAATCAATTTAATTACAGGACTTAAAAACAATAATAATGATGATGATGATGAAACTAGCTTAATAGATGAAGAGGAAGATATGGAGTTAATTGATGAATTGAAAGAGTATATACAATATCGTCAACGTATACAAATCCCTTATACA…
Q2_P35029	1	1	P	3.63009	0.0653558	P	1.70705	0.156481	P	1.17677	0.449806	P	2.40461	0.153401	P		Q2_P35029			C913927.1	Sm_noMatches_Gb_bothSt	none	GCTCCTCATGAAAGATCACTTAGTTCTCCTATTTCCATGCCAACAACAGATCTCAGTGGC	Smp_131700	protein kinase C, putative	Smp_scaff000032	716113	733556	Q2_P15109,Q2_P35029,Q2_P27679,Q2_P26921,Q2_P09436,Q2_P40842,Q2_P08085	ATGGAATATTTCTCTGGCACACTTAATATTCGAATATATGAAGCAGCTGAATTAAAACCGACGGCTTGTGCAACTCGTCATGCAGTTGGACCAGCTGCTAAATTATATGAACTTTTAGATCCTTATGTGACAATCGATGTGGATGATAATGCAGTTGGTAAAAGTTCCACAAAATCCCGTACAAATATACCACAGTGGAATGAAGATATTTGTGCAAGAGTCAATTATGCTCAACAACTTACATTTACTGTATATCATGATGCTGCTATTCCCCCTGATGATTTTGTTGCTATCGTTGAATTGGCTTTACGAGATGTTCGATTCGGTGAAGATATGTGGTTGGAACTGGAACCTCAAGGAAAATTACTTATACGTATTGATTTGGCTGGTACGAGAACA…
Q2_P14165	1	1	P	3.61135	0.0515613	P	0.848441	0.405965	P	0.535414	0.137797	P	0.206552	0.269706	A		Q2_P14165			C911894.1	Sm_noMatches_Gb_bothSt	none	AAGACATGCCTTCCTTCCTGTCCGATCAATGTAGCTACTTTGGAGGGTACACGTAAATTT
Q2_P20391	1	1	P	3.61072	0.0613589	P	1.37881	0.267052	P	0.98031	0.924114	P	1.52024	0.382167	A		Q2_P20391			C803406.1	Sm_noMatches_Gb_bothSt	none	TTATGCACCTGGAAATTGGAAATGAGCTAATGATAATACCCGGTTGCTTAAACTGCATTA	Smp_049380.1	chimerin-related rho- gtpase-activating protein	Smp_scaff000126	512070	539357	Q2_P20391,Q2_P01535,Q2_P15254,Q2_P35179,Q2_P01171,Q2_P28605,Q2_P08899,Q2_P09605,Q2_P04572,Q2_P32660	ATGTCAGATAGAGGTCTTGAACTGCGAATCTGGAAAAATAAGTTGTACAATTTGCAGCGTGAAGCTCCTTCTCCACATGTTATACCCTGCAATCGAGTTTTAAGTCATTGCCCACCCCAGTATGGTGTTGAATATCATGGCCCAATATCGCGTCAGGAAACCGAAGAGCTACTTTCTAATGCAGATGATGGTTCTTACCTTATTAGAGACAGTCAACGTGCCGAAAACGCCTATACGTTGGTCATTTGGTTCGACAAAGTGGCAAAAAACTTCAAGTTGTATTTTGATCCCTTAACCAAGCAGCACTTTGTTGGAGAAACCAAATTTGACACCGTAGAACTCCTTGTCGCGGATGGCCTTATTCATTTTTACGTGGAAACACGTGGAGCAGATGTTCTC…
Q2_P23544	1	1	P	3.60907	0.0536605	P	1.56065	0.155393	P	1.88003	0.106933	P	5.31521	0.0417627	P		Q2_P23544			C807728.1	Sm_Orth_inOther_sp	ENSANGP00000009625 [Anopheles gambiae str. PEST] ref|XP_321605.2| ENSANGP00000009625 [Anopheles gambiae str. PEST] ||PREDICTED: similar to CG5931-PA [Apis mellifera] ||PREDICTED: similar to U5 snRNP-specific protein 200 kDa isoform 2 [Danio rerio] ||PREDICTED: similar to activating signal cointegrator 1 complex subunit 3-like 1 isoform 1 [Danio rerio] ||LD03265p [Drosophila melanogaster] gb|AAF49…	TGGTTGGGTTACACTTATCTATACATTCGTATGCTTCGAAATCCCACTTTATATGGTGTA	Smp_105700	U520, putative	Smp_scaff002006	170771	206523	Q2_P02782,Q2_P23544,Q2_P20616,Q2_P19961	ATGGCTGACGATGCAGCCAGAAAGCTGCAGTTTGAGTACAAAATCAACTCCAACCTTGTGCTCTCAACAGATCGGTCACTCATCGACAGGCGTCCAAGAGATGAATCCACCGGAGAGGTGTTAAGCTTAGCTGGCAAAATTCGTGCTCAAGAAATGGGACACAAGTCGCAAAGGACGAAACCACCTATGTTGCAAGAGAAACGAGCAAAACGTCAAAAACGTGACGAGTCTCAACAAGACGCTTTAAAATTGAAAGGAACTAGCTTACTAAACGATGATTTCAATGATATAGCAGGGATCATGTACCACCCTAAGACACCAGACACTCGCAAAACTTACGAATACATTCTTCACTGTATTCAAGAGGCATTAGGTGATCAGTCACGTGAAATCCTGTGT…
Q2_P34217	1	1	P	3.59593	0.0499753	P	1.39379	0.188789	P	1.84037	0.103999	P	1.43824	0.186581	P		Q2_P34217			C912229.1	Sm_noMatches_Gb_bothSt	none	CCAACCAATAAAATGACATGTATTCCATCATCATCATTTCTAGTGACATCATTATCACCG	Smp_160460	zinc finger protein, putative	Smp_scaff000240	171923	261199	Q2_P14333,Q2_P25924,Q2_P01484,Q2_P20335,Q2_P01023,Q2_P19645,Q2_P27953,Q2_P08265,Q2_P11526,Q2_P31323,Q2_P30485,Q2_P10803,Q2_P30598,Q2_P06379,Q2_P23128,Q2_P03794,Q2_P40813,Q2_P34217	ATGAATAATAATAATAATAATAATAATGCCTCATCTAATTATTCTGCTATTAAACTTAATTCAAATGAAACTCCAACTAGTTTAGTAAAGCAACCAGTTCATCCAAGAACAACATTAAAATGTCCGTTTTGTGATAAAGTATTCAGTAATTCTAGTGCTATTGCCAAGCATAAGTTAACACATAGTGAAGAACGTAAATATATTTGTATTGTATGCCATAAAGCTTTCAAACGTCAAGATCATTTAAACGGTCATAAGTATACACATGAAAGTCGTAAACCTCATGCATGTCATTTCTGTGATAAATCCTATAGTGATTCACGTTCACTTCGACGACATTACGAAAATGCTCATCCCGAAGAGAATGAACGTTGGATGTTATTATGTCAAGCAACAAAT…
Q2_P29824	1	1	P	3.5882	0.054084	P	0.731304	0.280755	P	0.967877	0.834094	P	1.59803	0.219879	P		Q2_P29824			C904130.1	Sm_noMatches_Gb_singleSt	none	GTCATGTTACGACAATCAGTTCAAATATGAATATTCCTAGTAGTCATCATCGTCATCATC	Smp_138500	centaurin/arf-related	Smp_scaff000063	1380884	1423276	Q2_P19079,Q2_P00671,Q2_P36076,Q2_P32622,Q2_P29824,Q2_P14160,Q2_P34032,Q2_P41207,Q2_P12808	ATGAGTGCTCAAGCGGATCTTTGCGCCGACTGTAGTACGCCATCCCCAAAATGGGCGTCTGTCAATAGAGGTGTACTGTTATGTGATGAATGTAGTTCCATTCACCGACAGCTAGGAAGACATATAAGCCAGGTTAAACATCTTGAGAAATCACGCTGGAGGCCATCACAACTTTCTATGGTACGCTATTTGGCGTCTGCTGGTGCGAATGGGTACTGGGAACATGTGTTGTACGAACCTATCAAAGCATTTCATCCTCACAAAAAACCTTTACCTACTGATCCAGTGCATCCAACCAAAGCTGATTTTATACGAGAAAAGTATTTGTTTTTGGGATTTTTTAAGAGACCACGAAACGTTAACCATGATGATTTAAACCAGCAACTCCATGCCAGCGTA…
Q2_P17858	1	1	P	3.587	0.0526309	P	0.693236	0.22641	P	1.06139	0.694552	P	0.650961	0.395753	A		Q2_P17858			C921278.1	Sm_noMatches_Gb_bothSt	none	AAAAAATCATCATCCACTCCAACACATATATCTGAGAAGAAGCTGGGATCAAATAACGCT	Smp_093920	expressed protein	Smp_scaff000552	42178	47117	Q2_P38340,Q2_P17858,Q2_P39650,Q2_P38508,Q2_P23290	ATGGGGACATGTGAGGTTTATCATTCTTTCCCTTCGGAATCTAAGGACAACGACCAAGAAGTCAATAATTTTCCTATTACAGAATCGAACGTTTTGCATGTAGTTATTTCAGAATCAGAACTAACAGAATTACCATTACCAACTTATGTTTGCGAGTTATGTGGAATCAAAGTGAAAACCAAAGCTAACTTGCGGGCTCATCAGATTAAAACTCATAAGATCATGAAGAATGCAAAAGACGTGGCATTTTATTCCAAGCAAAGGTATAATGTTAGTTATATCTATCATTGCCCTATGGCTACATGTAAACACAATATTGGTTCAGGCGGTGGATTCAGCACTTACTGGAGATTAAAGCAGCATTACCAGCATGTTCATATGCAGAAAAGTTACCAGTGT…
Q2_P27362	1	1	P	3.58657	0.0641462	P	1.09313	0.685906	P	0.361845	0.228796	A	0.449022	0.511484	A		Q2_P27362			C813437.1	Sm_noMatches_Gb_bothSt	none	CCACAATATGATAATAGATCGACCAGTACAAAAATCAATCTGGAAGCAAAATCTCAGTCA
Q2_P10333	1	1	P	3.58298	0.050476	P	1.28853	0.245449	P	1.98184	0.0933352	P	1.11846	0.544598	P		Q2_P10333			C904525.1	Sm_noMatches_Gb_bothSt	none	GGATCTAAGAAACACACAAATCCGAATCCTTTCGATTTCCCTTCGCTATCTTTCATGACG	Smp_024140.4	polyadenylate-binding protein, putative	Smp_scaff000048	469747	482073	Q2_P32664,Q2_P22729,Q2_P34301,Q2_P14613,Q2_P38131,Q2_P12845,Q2_P10333,Q2_P30109,Q2_P34793	ATGGCTGTTAGTGCAGCGAGTCAAGGGTTGATGAATTCATCCCTATATGTTGGAGATTTACACCCAAGAGTTTCTGATTCCGCGTTGCAAGCTAAATTTTCTGAAATCGGTCCAGTCCTTAGTGCTCGTGTTTGCCGGGATCTAGCCACTCGTCATTCTCTCGGGTATGGATATGTTAATTTCGAAGATCCAAAGCATGCCGAACAAGCGCTTGAAGTCTTGAATTATGAGTCACTAATGGGACGCCCTATCAGAATTATGTGGTCACAGAGAGATCCATCTTTGAGGAAATCTGGGAAAGGAAACATATTTATCAAAAACCTGGATAAATCCATTGAACAGAAGGAATTGTATGACACTTTTAGCTTTTTCGGTCGAATCTTATCGTGCAAAATTGTT…
Q2_P41196	1	1	P	3.57802	0.0505116	P	1.26778	0.260764	P	0.149764	0.0732585	P	0.0992802	0.219639	A		Q2_P41196			JAP07777.C	Sm_newGenes_Orth_onlyJapon	SJCHGC03897 protein [Schistosoma japonicum] ||	TCTGAAAATAATTTAAATATGGGTGTTGTACCACCGCCCAATTTGAATCCATTTGCATCA	Smp_126290	conserved hypothetical protein	Smp_scaff000012	386295	410446	Q2_P41662,Q2_P41659,Q2_P41196	ATGGCTATAATAAATTCACTATACTTATATTGTACTGGGTGGAAAGCAACACAACAAACATATCAGTATTGTAGAAATCCTTTACATCATCATAAAAAGCTTTTTAATCCACGACAACGTGGGTCGAATTCAGTTCGACTACTGTCAGGACCTAATGCTAAAAGTAATAATAGAAGTATTTATGGTTGTAATATGCGCAACAACAGTCATACTGATAATACTGGTAATTCGAAAAAGTCGAAAACAGTAAATTCAAGTTATTCAACAAGTATCATGAACTGTGAACAAGATTCATTTCGAGACATTAAATTATGTTCCAATTATTCTGAAAATACAAAGTTTGGATTAATGAAAATTATACGTACCTGTAACCTGATGAGTTTTCTATTAAATGAGAAA…
Q2_P03020	1	1	P	3.55893	0.0504609	P	1.24213	0.279518	P	2.8406	0.0608631	P	1.9251	0.103355	P		Q2_P03020			C805977.1	Sm_Schisto_Orth_only	SJCHGC07256 protein [Schistosoma japonicum] ||	ATGGGAGATTATAAACCAATCAATTCGCACTCAGTATTATCATCGTCATCATCACCCGTT	Smp_159150.1	expressed protein	Smp_scaff000223	154281	186123	Q2_P03020	ATGGGAGATTATAAACCAATCAATTCGCACTCAGTATTATCATCGTCATCATCACCCGTTTCTGATTTTGTCGGTGCTGATGCTGCCCCTGGCAGCGGCAACGCTACTTGCCATGATGATCTTACCAATTCTATTGATTCTGAATTGACAGCCTGTAAAATACAACAATTACAACATGATATGGTGCAACTTGAAACTGCAATAAAGGATAACTTAAATGAACAGAAAGAATTGAATGATCGATTATTTGAACAATTGGCTGAAGTATCGAAACCGGAAATTAATAAAAATAAATCACCATCCTCCTTGTTGTCATTGTCATCATTATCAAACGACCAATCTGTCTCCCATGAAAGTGAAATTAAACGTATTTATAGTGAAAAGTTAAAAACACTTAAA…
Q2_P27953	1	1	P	3.55142	0.0502144	P	1.46453	0.163843	P	0.604345	0.128184	P	1.55384	0.147037	P		Q2_P27953			C901498.1	Sm_noMatches_Gb_bothSt	none	TGAGTGCGACAATTCCAACAAATCTTCATCATCTATATGTTGTTTCGATGCTAATCGATT	Smp_160460	zinc finger protein, putative	Smp_scaff000240	171923	261199	Q2_P14333,Q2_P25924,Q2_P01484,Q2_P20335,Q2_P01023,Q2_P19645,Q2_P27953,Q2_P08265,Q2_P11526,Q2_P31323,Q2_P30485,Q2_P10803,Q2_P30598,Q2_P06379,Q2_P23128,Q2_P03794,Q2_P40813,Q2_P34217	ATGAATAATAATAATAATAATAATAATGCCTCATCTAATTATTCTGCTATTAAACTTAATTCAAATGAAACTCCAACTAGTTTAGTAAAGCAACCAGTTCATCCAAGAACAACATTAAAATGTCCGTTTTGTGATAAAGTATTCAGTAATTCTAGTGCTATTGCCAAGCATAAGTTAACACATAGTGAAGAACGTAAATATATTTGTATTGTATGCCATAAAGCTTTCAAACGTCAAGATCATTTAAACGGTCATAAGTATACACATGAAAGTCGTAAACCTCATGCATGTCATTTCTGTGATAAATCCTATAGTGATTCACGTTCACTTCGACGACATTACGAAAATGCTCATCCCGAAGAGAATGAACGTTGGATGTTATTATGTCAAGCAACAAAT…
Q2_P30686	1	1	P	3.54181	0.0606528	P	1.95368	0.108796	P	1.49474	0.186547	P	0.736166	0.625595	A		Q2_P30686			C905417.1	Sm_noMatches_Gb_bothSt	none	TTCGCTCTGCTCTCCTCTTATAATCAACCATCAATGTCTTGATATGTTTCTCCTGCTTGC	Smp_124100	expressed protein	Smp_scaff000005	2159836	2199828	Q2_P01866,Q2_P33702,Q2_P13833,Q2_P10890,Q2_P33130,Q2_P19195,Q2_P30686,Q2_P13284	ATGTGGCAAGAGGCACGCAAGCAGGAGAAACATATCAAGACATTGATGGTTGATTATAAGAGGAGAGCAGAGCGAAGAAGAGATTATTATGAGCGCATTAAACAAGACCCAATTAAGTTTCTTCGCTTGTTTGGCAGATCTTCAAAGCTTCATCTGGACTCGGAGGTGACGAAGGCTGCTGAGAACCCTAATAACATGATGCCTTGGGTTGGAGACCCGTCCATTATGATCGATCGCTTTGATGTACGGGCTAGCTTGGAACACTATGACACTCGAGTGGCTGATGATATCAAACTTTCGTCGACAGAAAGAATCGAAGCCAGACTATGTAACTACGAACGTTATCGGTGCCTTATTCATAATGAATATGCATCAGTCACCGAAGCAATGGCTTTGAAA…
Q2_P21756	1	1	P	3.51841	0.0515958	P	1.21937	0.308481	P	0.894185	0.48734	P	1.70862	0.140094	P		Q2_P21756			C805323.1	Sm_noMatches_Gb_bothSt	none	CAGAAGAAAAACCAGCGAACGTCAATTCACAAAATGTAAAACTTCAATCTCATAAGCATG	Smp_181000	expressed protein	Smp_scaff002003	63899	74759	Q2_P02662,Q2_P12498,Q2_P21756	ATGCAAGCATGTCCATTAAATTCCAAAGATTTGTTAAAATTACGTTGTCGATTTCGTACTGGACAGTATACTTTGAATGATTTAACTTCTGATTCAACTATTGATGAACTATTGCAAACAATTACTTCACTTATAGGTGTTACACAATCTCGTATATCACTTTATTATGGTTATCCTCCAAAAAAGTTGGATTGTAGCATTTCAAGTCTTAGTAAGCATCTTTGGGAGATCCCTATTCGTTCGGGTGACATGCTTACTGTTGATGTAACAGAAGAAAAACCAGCGAACGTCAATTCACAAAATGTAAAACTTCAATCTCATAAGCATGAAATAATCTCTAATAAACAATCTGAATCACATATTGTTCGATTATGTGCACCATCTGATAATTCTTGTCTA…
Q2_P18917	1	1	P	3.51787	0.0518911	P	0.943681	0.689336	P	0.586525	0.141665	P	0.983155	0.93373	P		Q2_P18917			C801501.1	Sm_Orth_inOther_sp	SJCHGC07825 protein [Schistosoma japonicum] ||hypothetical protein Chro.30098 [Cryptosporidium hominis] gb|EAL35153.1| hypothetical protein Chro.30098 [Cryptosporidium hominis] ||CG31439-PA [Drosophila melanogaster] ref|NP_733106.2| CG31439-PA [Drosophila melanogaster] ||cryptopsoridial mucin [Cryptosporidium parvum] gb|EAK90389.1| cryptopsoridial mucin large thr stretch signal peptide sequence t…	CTTTTCAGTCTATACATTTTCCCTCTGGGTATTTTTCTCTTTCACTATTAACATGCACCA
Q2_P04812	1	1	P	3.51472	0.0508593	P	1.04587	0.736475	P	1.22361	0.295626	P	0.359901	0.126661	P		Q2_P04812			C808813.1	Sm_noMatches_Gb_bothSt	none	TCCCAATTGCACCATCCTCTGCCTCCTCCACCCATGAATTCAGCCGTACAGGCACAATCC
Q2_P22952	1	1	P	3.50883	0.0513573	P	1.12668	0.457765	P	1.35636	0.206157	P	3.75425	0.0497704	P		Q2_P22952			C806916.1	Sm_Schisto_Orth_only	SJCHGC00921 protein [Schistosoma japonicum] ||	CGTGACATTGGTGTATTATATCGTATACATGATCAAAAAAGGATGATGACCATCGAGTTA
Q2_P38960	1	1	P	3.50001	0.0528137	P	1.48776	0.167057	P	1.129	0.466581	P	0.94269	0.818414	P		Q2_P38960			JAP08978.S	Sm_newGenes_Orth_onlyJapon	none	GTACTACCGGATAACTGCACCTATGAAGACCTACTTAAATGTACACTAGAAGAGCTCCGT	Smp_168950	expressed protein	Smp_scaff000387	2126	12206	Q2_P06398,Q2_P38960,Q2_P40524,Q2_P25958	ATGTCTGATCATTTTTCACCAAAGCCTGATGATCATAATTTACCTGAACGTCCTAATCAAAGGTTTTCTGAAGCATCAGCAACTTTACACTCAAGCACACCTTCAAAACCGGTGGCGTCATGTCCACTCGGTCGGCCAATTCATAACCTTTCATTACGAAGAGGAAGCAGCATCCACACCAGTCATGATTTAAAGAGCCCTTCACATAGGTGGGCTGCCAGCGATCGATTGCGACTCATCCATTTTCTACAAGATATTCAGCTTGACCGAGCCTTAGATGTACTACCGGATAACTGCACCTATGAAGACCTACTTAAATGTACACTAGAAGAGCTCCGTTCCGTGTTTACTGGGTGCCTCGGGGAATCCGAAATAAATTCCCTTTATTCAGACCTACAT…
Q2_P33658	1	1	P	3.49729	0.0515528	P	1.51879	0.152444	P	1.95338	0.0953303	P	1.85476	0.1153	P		Q2_P33658			C911209.1	Sm_noMatches_Gb_bothSt	none	CATTGGCGACAGTAGCGCGGATCTCGTTCAGAAACCGTATTTTGAGTTGATGGCATTTCT	Smp_169670.2	expressed protein	Smp_scaff000399	401230	409112	Q2_P02492,Q2_P21563,Q2_P33658,Q2_P13714,Q2_P13787,Q2_P33587	ATGCCATCAACTCAAAATACGGTTTCTGAACGAGATCCGCGCTACTGTCGCCAATGGAAGTGTCAAGTTTCTGTGGGTGAATTATATCGATGGATTTTAGCGAAACTTTCTGACAAAGATATCAAGCGGGCCCTGCATAAATACCGAGATCTAATGCCTAGACAATCGGATTGGAACAGAAAACTGACACAAGCTACGAGTATGCCAGAGCTTGGTTTCCGATATCTTTATCGATGTGGACAGATAGATGAAAGTAACCATCGAACTATGCAGAAAATGCTGAAATATATCGATCGTCAAGATGTGCTGCCATATTTTGATACAATTTTGTACAATACCAACCATTCTAATTGTTCTTTGGAGGAGCTACAAAAAGAGACGGGTCAAGTTAGTGATTTC…
Q2_P36382	1	1	P	3.48978	0.0629896	P	0.749267	0.380753	P	1.56469	0.17342	P	2.16299	0.166848	P		Q2_P36382			C916420.1	Sm_noMatches_Gb_singleSt	none	GAAAAGTAAAGACAAATGCAATTCAACATCTGCATATCATCATCTACCCATATACTCAGG
Q2_P07824	1	1	P	3.48288	0.071495	P	0.183091	0.289591	A	0.167339	0.277143	A	0.568786	0.619941	A		Q2_P07824			C900031.1	Sm_noMatches_Gb_bothSt	none	TGGACATTTTCAAAGGTAGCACAGAGGATTGCGGCCAGTTCCGTGGTTCGAACTCCGGCC	Smp_126200	expressed protein	Smp_scaff000011	1366066	1373028	Q2_P18127,Q2_P00090,Q2_P07824,Q2_P28129,Q2_P40931,Q2_P08420,Q2_P27393	ATGGTAATTAACTACGAAAAGGCCGGAGTTCGAACCACGGAACTGGCCGCAATCCTCTGTGCTACCTTTGAAAATGTCCAGGGGACTGTGATCGCCTATCAGTATCCACACAACTATGTTTCCCCGACCCAATTTAAGGAGATTGGCAACGCTGTTATCCCACGAGCTGAATTAGCTTTTCGGTTAGTAACAATAGAGGCTTTCAGACACTATGTGATTGGCTGCCTGCAACGCATCGAAGGTGTCCAGTATAAGAGAAACACATTGCAGTTCAATATATGTCTTGTCATTAAGCCAAAAGCAACTGCTAATCGGGATGATATATCACATTGGCAGTTCTGGGACGATCATTCAGCTGGCGGTTTGAGACCTAACGTCCAAGCAGCTTACGAGGCATTA…
Q2_P08278	1	1	P	3.48232	0.0617943	P	1.49262	0.198495	P	0.736854	0.343755	P	1.05768	0.900248	A		Q2_P08278			C901517.1	Sm_noMatches_Gb_bothSt	none	GTCGTAAAAGAGTTTCCGGTTCAAGTGTACAACAACAACATCATTACCAACAGAAAAATA	Smp_035650	homeobox protein aristaless-related	Smp_scaff000078	2269739	2287218	Q2_P27938,Q2_P08251,Q2_P28687,Q2_P08278,Q2_P08969,Q2_P27969	ATGAATAATTCAAATGGACAAAATTTTTTGCATGTTCATGAAGATAATCTAAATCCAGCATCATCACATCAATCAGATCAAAGTATACATAGTAAATTAAGTCCATTATCTGGACAAATGAATGGAATAGACCCATCTGGATCACCGCCAACAATTCATTCACCTATAACTAATGATAATAAATGTAAAAAAGCAAGACATAGAACAACATTTTCAGTTCAACAGTTGTCAATTTTAGAAGCAGCATTTGATAATTGTCCATATCCTGACGCTGTAACACGAGAAGATATTGCTTCCAAATTGTCACTCAGTGAATCACGTGTACAAGTATGGTTTCAAAATCGTCGTGCTAAATGGCGTAAACAAGAAGGTAGTCAATTATTAACCAATGGCAATAAT…
Q2_P26331	1	1	P	3.47822	0.0508371	P	1.72044	0.11575	P	0.121459	0.0301776	P	0.259311	0.0472636	P		Q2_P26331			C811809.1	Sm_Orth_inOther_sp	SJCHGC07255 protein [Schistosoma japonicum] ||SJCHGC03771 protein [Schistosoma japonicum] ||PREDICTED: hypothetical protein XP_795449 partial [Strongylocentrotus purpuratus] ||CG33715-PE isoform E [Drosophila melanogaster] ref|NP_001014473.1| CG33549-PD isoform D [Drosophila melanogaster] ||B-box binding factor-1 ||	GCACAGCCTGTTGTTATGCCTATGGTGCAAACGACACATCATGAACCACAAACACAAGAA	Smp_115120	conserved hypothetical protein	Smp_scaff012414	12	1496	Q2_P31917,Q2_P26331,Q2_P30481	ATGGTAGAGAGACCACCACCGGTTATCTTGCCACCAAAAGTATTCGACGTCCAAACACAATCAGGATCAGTCACGATAAATTCAGAAACACAAACACCACAAGAACATAGGCCAATAATCGAAGTGAAAGATTTGATTACACAACACGAGAAACGTCCAGAGCCAATTGTACACAAAAAACTACAAGCAATAGTACAACCACCGACAATTAACACTGAGACTCAGACGATGGTAGAGAGACCACCACCGGTTATCTTGCCACCAAAAGTATTCGACGTCCAAACACAATCAGGAACAGTCACGATAAATTCAGAAACACAAACACCACAAGAACATAGGCCAGTGGTTGCGACTAAAGATGCGAGTGTGTATCATGAAACAAGACCTGTTCAATCCGTT…
Q2_P09667	1	1	P	3.47203	0.0519804	P	1.29684	0.241504	P	0.198114	0.0770723	P	0.151382	0.216098	A		Q2_P09667			C903586.1	Sm_noMatches_Gb_bothSt	none	CATAACGATAAGCCACTGCATGTCGAGCATCTGCTTGAATATCTATATTTATCATTCTTC	Smp_161910	hypothetical protein	Smp_scaff000252	501227	511113	Q2_P22420,Q2_P09667,Q2_P29417,Q2_P37407,Q2_P06697,Q2_P23119,Q2_P06630,Q2_P29787,Q2_P10032,Q2_P06602	ATGGCTCAAGTCCCTACTGTACTACCAAAAACCACATTCGATGTTGTGACTCAATCTGGTACTGTCCACTGTGCACAGTCAGTTCAGACTATTCCAGAGGAACGACCAGTATTCCACACTGTCAATGTAGGAGTAGATCTTACTGGGAAATTACAGTCCGTATTATACGAGAATGTTCAGGCGACAATGCGTCAATCAGTTGAGAACACGAGCACACAGACTGATCCGATGGCTCAAGTCCCTACTGTACTACCAAAAACCACATTCGATGTTGTGACTCAATCTGGTACTGTCCACTGTGCACAGTCAGTTCAGACTATTCCAGAGGAACGACCAGTATTTTGCACTGTTGATGTAAGCGTTGATCATGTTGATAATGCCCCTATTGTTCGATCAACA…
Q2_P33060	1	1	P	3.46689	0.0522634	P	0.458722	0.107193	P	2.05961	0.0887465	P	1.3026	0.304878	P		Q2_P33060			C910068.1	Sm_noMatches_Gb_bothSt	none	ACCCTCTATAGTTCAAATAAAACATCATCACCATCCAACTGTTCTCCATCCTAATCAACA	Smp_125270	dyrk, putative	Smp_scaff000008	847739	882071	Q2_P13206,Q2_P33060,Q2_P10508,Q2_P00536,Q2_P25902,Q2_P06365,Q2_P30288	ATGGCCGTAAGTGGCGAAAGACTAGGGAAGTCAAGCACTCGTGTTAGTAGTGATCTATCCTTAAACAATGCAAACACTCATAGTATTGGCAAGAATAGTCTGATAGTATCCAACTGGTCTGATGCTGCCATTTCACAAATTTCCACTATCAGATGTCAGGCAAATCAACCACCACTATCTTCATCACCTGTATTGAGTGCGTGTGGTGCTATTTATGGTCAATTGGTAACAGCAGACCAATTATGCCAGTTGGAACATTCAACCACGAATACAAATGATGAAATTACTAAGCCAGTCGAGATCGGACAAAAAAAAGCTAATCTATGCCCAACTAGCATTAAATCAACACCATATGAAAATAAAATTCAAAAAACCGTATCAACAATTAATACTAACGTA…
Q2_P01682	1	1	P	3.46434	0.0716593	P	1.53726	0.215402	P	0.203247	0.269166	A	0.865949	0.847035	A		Q2_P01682			C803667.1	Sm_noMatches_Gb_bothSt	none	CTAATCCAAAACAATCAAATGGCCATGGAATATCAAGGGTTTTTTCCATCGTTAATCTGT	Smp_140460	expressed protein	Smp_scaff000075	1081948	1123788	Q2_P20573,Q2_P05581,Q2_P25491,Q2_P01682	ATGGAAAAAACCCTTGATATTCCATGGCCATTTGATTGTTTTGGATTAGTGGCAACTGGAGCTACCTTAGGTGTGTTGGCTATATTACTTGTTTTATTCCTATTACTTTTGTGTCTTCCATGGAATAAGTGTGATCGATACTGTTCTTGCTGTCGTTGTTGGCTTTTTAGTTCAAATGAGAATATTCACAGACAGTCAGATGATGCATTTCGTGCAGCCAGAATGCCTGGAGAGTACCCTATGCCAATGTTTGACTTCATCCCACCATCTGCACTACCTAAATTACCAAACTACGAAGAATGCGTAAATACTGGTCCACCAGCAAATGACGAAGCTCCACCTCCACCAACTCCACTTTCTTTTTATTCAGCTAATTCAAATGGTCAACCAGCCTTACAT…
Q2_P19287	1	1	P	3.45885	0.0510938	P	0.768462	0.231044	P	1.35741	0.201	P	1.88344	0.0998749	P		Q2_P19287			C801979.1	Sm_Orth_inOther_sp	SJCHGC05877 protein [Schistosoma japonicum] ||GA20098-PA [Drosophila pseudoobscura] ||CG7097-PA isoform A [Drosophila melanogaster] ref|NP_725863.1| CG7097-PA isoform A [Drosophila melanogaster] ||CG7097-PB isoform B [Drosophila melanogaster] ref|NP_611399.2| CG7097-PB isoform B [Drosophila melanogaster] ||RH10407p [Drosophila melanogaster] ||	TACAAATTCTGGGTTCGCGAAACTATAAGCCTCCTTCTTTACAAGACCGTCATAAATGGT	Smp_005200	mitogen-activated protein kinase kinase kinase 3, mapkkk3, mekk3, putative	Smp_scaff000007	503596	524350	Q2_P19287,Q2_P21508,Q2_P00727,Q2_P19139	ATGAACCATCCTAAGCTAGATTACCTTCGACAGTTTGTGAAACCTAATGACCCGAAGGAGGAATATAAAATACTCGCTCCAATCGGTAGTGGGACCTACGGAGATGTCTTCAAGGCGGTTCATCGTGAAAGGCGAACACTGGTGGCGGTTAAAGTTATGAAGATTGATCTAAAGGATGACATTCGATCAATTTGTCAAGAAATACACACCTTGAGAGAATGTCGGCATCCAAATATTGTGCAATTTTATGGTAGTTATCTTAGAAATAACAAATTATGGATATGCATGGAATATTGCGGTGGACAATCTATGCAAGATATTTATCTCTATACCAGACGTCCCTTAGAAGAAGACTGCATTGCATTTGTCTCCCGGGAAACTTTACAAGGTTTGAACTTT…
Q2_P32252	1	1	P	3.45044	0.0518577	P	0.679135	0.171896	P	2.68136	0.0644559	P	0.946305	0.745806	P		Q2_P32252			C908574.1	Sm_Schisto_Orth_only	SJCHGC03974 protein [Schistosoma japonicum] ||	CGCCATCATCTTCATCATTGTCATCAGGGAATGATGAGAGTAAATTTAATGAAGAGAAAT	Smp_131160	hypothetical protein	Smp_scaff000029	1109738	1117120	Q2_P32252,Q2_P17685,Q2_P38144	ATGACAAATTTGTTCAATTCATTCAATGTACAATTATTAAACCAGTCAATGGATACAAGATTAAAACTTTTAAACATATCATGGTATCGATTATTGATTATTTATTTAATTGAACATAAACAATTGAATTCACTGATGACAGCATTGTCGTCGTCATCGTCATCATCATCACCGCCATCGCCATCATCTTCATCATTGTCATCAGGGAATGATGAGAGTAAATTTAATGAAGAGAAATTAATGATTGGGAAAAAATGTTTAATAGGTAAATCGATAAAATCAAAGAAGAAATATGTTGAAATGATCAGTGCATTTCATGATATTCAATCAGTAGCCAGAATATGTTATTCATTGAAATTTACTCATTCAATTTACAGTCTGATTCGAATTGGTTTATTA…
Q2_P20288	1	1	P	3.44047	0.0513852	P	1.20588	0.312698	P	0.30811	0.0566208	P	0.501876	0.108443	P		Q2_P20288			C803249.1	Sm_noMatches_Gb_bothSt	none	ATGTTTGGACGGATTATCGAATCAGAATTAATAACTCAGACTATCGCATTTGTAAACCCA	Smp_157380	expressed protein	Smp_scaff000199	1060518	1105173	Q2_P00703,Q2_P16887,Q2_P32124,Q2_P20288,Q2_P01446,Q2_P23645,Q2_P26159,Q2_P06576,Q2_P06298,Q2_P25833,Q2_P06825,Q2_P26431,Q2_P16375,Q2_P36634,Q2_P12318	ATGGATGTATTAAAACAACCAAGGGAAATAGCTGATAATGGCAAGAATGCATGTGAAACACCGAATTTCGGTTATACCCACCAAAGTTTGGAAGATGAAATGGTTAGACAACAAACAATTGAAGGATCATCAAAATGGATCAGAGAAAGTGTAACCAGTTCGGAACGAGTTGAAACTAATAAAGACTGTTTGCATTATTTAGCTGGGATTACAAGTATGGAAGATATATATTCTGATGTTGCAGCATTCAATGCTAAACGTGCATTGAAACTTATAATGGAAAATCTCGATAATAAGTTTTGGAGAAGAAAATTATCTGGACCTATCAATCGATGCTGGCAAAATCTTGGTCGATATTCAGAATTAGCAACTATACATCTTAAAAATGCTGCCGATTTT…
Q2_P23198	1	1	P	3.42834	0.0530203	P	0.913281	0.564901	P	1.6971	0.121868	P	0.742677	0.389141	P		Q2_P23198			C807260.1	Sm_noMatches_Gb_bothSt	none	GTTCTGTCATTACCACCACCTTCAGCACAAGTATCCTCCTCATCATCGTCGTCATCATCG
Q2_P04864	1	1	P	3.41004	0.0522802	P	1.19146	0.336868	P	0.78712	0.261857	P	0.317236	0.133767	A		Q2_P04864			C808894.1	Sm_noMatches_Gb_bothSt	none	CCAATCTAAGGAGTGTATCCTTCTCCTTCCTCCTGTCCCTCTCCATGAGGAGTTGCGCTG
Q2_P19730	1	1	P	3.40835	0.051941	P	0.482309	0.092115	P	2.94399	0.0587369	P	1.44262	0.179509	P		Q2_P19730			C802524.1	Sm_noMatches_Gb_bothSt	none	GAAGTACTAGTCGACGTTTTTCATCTGCGTCATCATCATCCTCTGTCTCATCATCGTCAA	Smp_009400	expressed protein	Smp_scaff000015	635421	655928	Q2_P19730,Q2_P01083,Q2_P00576,Q2_P16444,Q2_P31257,Q2_P11468,Q2_P36718,Q2_P18958	ATGGATCCTGCTGTTATTTCCGCACTTCATTGTCTTGAAAATGATCACCATGAACAACTGGATTTTGAGGACGAGAATTTCCCAATAAACCCTTGGGAGACAGAACTACTTTCTTTAAAGAATAATAAGAGAGAGTATCATGAAAGTTCAGCTTCCTCTTCAAGTTCAGAAAGTTCTGAGTCAAGTCCCTATGATGAAGGTGAAATGAGAAGTAGTGACGAGTCGGAGTTCAGCAAAGACGAACAGAGTTCCGAAGAAGGAGAAGTGCAATCTGAAATTGATGAGATCGAGGGAACAGCAGATGTGGTAGTAAAAAAGGACGAAACCCCTTGGGAACGTGGTCTCCGTTTGGCACGTGAACGTTTAGAACGTGCAAAAGCTTTAAAGGCTAAGGAAAAA…
Q2_P37160	1	1	P	3.40795	0.0572099	P	1.18869	0.377447	P	1.13336	0.479178	P	0.904699	0.768066	A		Q2_P37160			C917825.1	Sm_noMatches_Gb_bothSt	none	GCCCTCTGCTCTTGCTTCTTTGAGTAATTTCAACTACAGAACTACAACAGCTACCACTCA	Smp_136330	lip-related protein (liprin) alpha	Smp_scaff000052	3657	59539	Q2_P21543,Q2_P02474,Q2_P19676,Q2_P10977,Q2_P30768,Q2_P02855,Q2_P30383,Q2_P16245,Q2_P37160,Q2_P16821,Q2_P21993,Q2_P10604	ATGGAAAACTTAACTATCTTAGTATTTGCTACTGGACATCATAAATCGGATGACCCAAAAACTGCTTCGTTACCAAAAGGATCAGTTGAAATAAGCAAAAGTTCTGAATTATTATCTTCGTCACCAGTTCTGAATGCTTCTTTATCAAATTTATTCTATGGTTCAGCATCAGCAGCTGCTCTTGAAGCAGCGAACAGAATCAAAGAACTGCAAGAGAACCTTGAACAACGTGCATCTGAATTACTCGCTGCTCGAAGGCAAGTGATTGAACTCACAAGTCGATCAAGAGAAAGCTCGAATTCATTGAGTTTAGCACAAAGTGAATTAAATCGTGCTAATGACCAAATTGAAAGGCTTACTCGTGAACTACGTGAATCTGAGCAGAGAAGAACTGATCAA…
Q2_P39474	1	1	P	3.40783	0.0694682	P	1.26674	0.373443	P	2.50958	0.0794409	P	0.835231	0.794529	A		Q2_P39474			JAP03409.C	Sm_newGenes_Orth_onlyJapon	SJCHGC05503 protein [Schistosoma japonicum] ||	TTTAGCTTCAAGTGCGGCTAACTCCAACTCCTTAGCCTGTTGTGCTTGATAAGATGGAGA	Smp_123750	kynurenine aminotransferase, putative	Smp_scaff000005	49193	81565	Q2_P34122,Q2_P14239,Q2_P40627,Q2_P29347,Q2_P39474,Q2_P08984,Q2_P28701,Q2_P38574,Q2_P39725,Q2_P09604	ATGACCAGACATCGTGCCCGACGTGCTTTTCTTAAGAAGCTAAAAAGAAAGCGTAAACGTCAAGAATTAGCCAAGGAAATTGTAGAGAGGGAGATTGAAGAGCTAAATCGGCTCCAATTATCTCCATCTTATCAAGCACAACAGGCTAAGGAGTTGGAGTTAGCCGCACTTGAAGCTAAAGAACGGTACAATTTGAACTATAATATAACTTTTTCTAGAGAGCGTAATGAGGAAATTTGGCAAGAACGTGAGAGAGAAGCACAACGTCAGTGGGAAGAAAACAATCGTCAAAAAATCCTCTTAAAGCAACGCGAGGAGGAGACTCAGCGAAAAATTAAAGCAGAATGGGAAAGCAAACAAATAGAATCCAAGAAATTTATTCCTGAGTCAAAACCACAG…
Q2_P03096	1	1	P	3.40026	0.0545661	P	0.609688	0.167598	P	3.19533	0.0551938	P	0.899235	0.695896	P		Q2_P03096			C806097.1	Sm_noMatches_Gb_bothSt	none	ACGCGTCAAATTCATTATCTTCCCCATGATTATCATCATCGGCATTCTCATCATCATCAT	Smp_147240	wd40 protein, putative	Smp_scaff000119	305083	393975	Q2_P14487,Q2_P01896,Q2_P34548,Q2_P35422,Q2_P18537,Q2_P08023,Q2_P31031,Q2_P11239,Q2_P31429,Q2_P11631,Q2_P31433,Q2_P11634,Q2_P36543,Q2_P16298,Q2_P22337,Q2_P03096,Q2_P14646	ATGTCTAAACGCCCAGTGCGCTCACATACGATTTCTAAATCATGCAAAATACAACCTAATACTCAGGTTACACTTGAACGGGTAATAGGTTTTACGTTGAATAGTAACTGCGCAGTTGCATTTTCTGATAAAACTGGTCTTATTGCTCATGCTGCTGGGTGTGTGACAGTTCTTCATTCATTTGAAAATGAACGACAACAATTTATACAAAGTCAAAGTCGTAAAGCTATCACAGCAGTGGATTTTAGTTCAGATGGAAAATATTTAGCCACAGGAGAGTCAGGTCATCAACCAATGGTTCGACTATGGAATGTGTCAGATCATTGTCAATTAGCTGAATTCGGTGGTCATCATTTTCGTATAGCAGCCGTACGTTTTAGCCCGAACGATCAATATTTA…
Q2_P02248	1	1	P	3.39244	0.0547755	P	1.08186	0.615613	P	1.45859	0.174244	P	0.919504	0.741884	P		Q2_P02248			C804623.1	Sm_noMatches_Gb_bothSt	none	CGCTGTTGTCGTCATCATCGTAGTCGTCGATTGTTCAGTCATAAAAAACTTTTTATTTTA
Q2_P13962	1	1	P	3.37736	0.0614266	P	1.54102	0.176998	P	1.26446	0.321212	P	1.40077	0.412812	A		Q2_P13962			C911526.1	Sm_noMatches_Gb_singleSt	none	CCAGTGATCTGAAAGTCAGGTGTTCTCTGCAAGACCTCAAGGTCTTGGGTTCGATTCCTG	Smp_081450	adenosine diphosphatase, putative	Smp_scaff000312	114352	148604	Q2_P33833,Q2_P13962,Q2_P40149,Q2_P27549,Q2_P36860,Q2_P39469,Q2_P41049,Q2_P16565	ATGAATGTTGGTGCAGATTTCCCTTCCGCTGAGTCTGTGGATTTTTCTTATATTGAATACGAGAGTAATCATATCAGTAATCCAGACAAATCACCAATGATACCTTTTGTAAATTATCAGCGTTTATTTATTGGTCTACGACCTTCATCGTGTTTAAGATCTAGCTATCATCGAATCCTAAGAAGAGTTATCTATGCATGCATCGGTGTTACACTTCTATTATTTTTATGTAGGCTACTTCAATGTAATCATGTTAATAAATTTACAGGTGGTGTATCCATATCTCCATATCCTTGGAGTAAAACACGTTTGAGACATACAAGTGATAATACAGGCGTAGCAACAATAAAAACAAACTATGTATATGGTGTTGTGTTTGATGCTGGAAGCACTGGGAGC…
Q2_P03605	1	1	P	3.37199	0.0524928	P	0.996502	0.97817	P	1.45095	0.168012	P	2.79106	0.0630343	P		Q2_P03605			C806882.1	Sm_noMatches_Gb_bothSt	none	CGGTGCGTTTATAATTTATACATTTTGGTTACTAACCCATCCATTCGTCATATAAACCAC
Q2_P11706	1	1	P	3.35724	0.0652631	P	1.7206	0.14076	P	0.362247	0.193855	A	0.365204	0.438795	A		Q2_P11706			C907102.1	Sm_Orth_inOther_sp	A.1.12/9 antigen ||	TCTCTGATGTATCTGTTTTTCATAGTGTTTTCAGTTGTCCGTCTGCTATTTCCGTCACTA	Smp_154010.2	expressed protein	Smp_scaff000162	16298	21691	Q2_P03426,Q2_P01245,Q2_P11706,Q2_P36702,Q2_P19548,Q2_P37412,Q2_P06260,Q2_P25791,Q2_P00976,Q2_P17056	ATGGAGGCGGAATATGGTGAAGTTGGTGAAGGCGTATTTGAAGGTGAGACGGAAGCCGAGTCGGCAGTCGAAGTGTTCGGTGAGACATTGGGGCAAGTTGAAGCGGACGCAGAAAGTGAAGTGGTAGAACAGGTTGAATCGGAACGTGTGTCTGTGTTCGCTCCAGTCGAATTGGAGTCTGAGGCGCTTGCAGAGACTGCAGCACAACCGGAACGGGAACGATTGGTTGAGCGTGTCGGTGAGATGGAGGCGGAATATGGTGAAGTTGGTGAAGGCGTATTTGAAGGTGAGACGGAAGCCGAGTCGGCAGTCGAAGTGTTCGGTGAGACATTGGGGCAAGTTGAAGCGGACGCAGAAAGTGAAGTGGTAGAACAGGTTGAATCGGAACGTGTGTCTGTG…
Q2_P17864	1	1	P	3.35513	0.0557391	P	0.761448	0.285007	P	1.03565	0.811908	P	0.842275	0.615158	A		Q2_P17864			C921301.1	Sm_noMatches_Gb_bothSt	none	AACCCATATTGAAAACACCTTAATCAGTGATATTCAATTTACCTGGGATCATCACCGTTC
Q2_P38300	1	1	P	3.35504	0.0525511	P	0.317671	0.0606613	P	3.46177	0.0510698	P	1.64255	0.13052	P		Q2_P38300			C921041.1	Sm_noMatches_Gb_bothSt	none	ATTGTCCAAACGACCAGCTCCATATCATCATCATCACCATTATTGAGGCATATATTTAAG
Q2_P11509	1	1	P	3.35124	0.0530209	P	0.388913	0.0784888	P	2.62537	0.0658194	P	1.76792	0.119528	P		Q2_P11509			C906762.1	Sm_noMatches_Gb_bothSt	none	CTCAAACATCATCCTCATCATCAGTACTACCAAATTCATCATTTTATCAATCCACATCGT	Smp_167520	protein-tyrosine phosphatase n9, putative	Smp_scaff000329	539000	578777	Q2_P35432,Q2_P15489,Q2_P20869,Q2_P19875,Q2_P01159,Q2_P10358,Q2_P04186,Q2_P31303,Q2_P11509,Q2_P37132,Q2_P16799,Q2_P23634,Q2_P30135	ATGTGTAACTGTCAGTTGGTTATCGTACGGAACTTCAGAGTGAAAATTGAAGAATTTCTTTCACTTATTCAAAACTCTCAAAATTCTCCTGAATATCATCAGCTAGCCTTTAATATTTTAGCTGCACGCAAGTTTTCTGTCCCACAGGCTATGGAATTGTATCATAATTATCAAACATTTTTGGCCAGTGAACAGATCACTCGTGTTGATCCCTTCGAAGAGGATGTCAGACGTGAACTATTGTCAGGGAAATTTGTTATTCTCAATGACAATGACATACCTGGTGTTCGTGTGGCTCAGTTTTTTGTCAGATTACATCGAAAATCAGGAAATCATCGGGCTTTGTTGCACAGTATCATCTTTCAGCTGGATGCTGCATTGAGGAGAGAAACAGCTGCT…
Q2_P26332	1	1	P	3.34978	0.0564781	P	1.21834	0.337491	P	0.478541	0.145374	P	2.35024	0.0993954	P		Q2_P26332			C811810.1	Sm_Orth_inOther_sp	LOC553514 protein [Danio rerio] ||PREDICTED: similar to guanine nucleotide exchange factor [Gallus gallus] ||PREDICTED: similar to brefeldin A-inhibited guanine nucleotide-exchange protein 1 partial [Strongylocentrotus purpuratus] ||PREDICTED: similar to brefeldin A-inhibited guanine nucleotide-exchange protein 1 [Strongylocentrotus purpuratus] ||unnamed protein product [Tetraodon nigroviridis] ||	GCTCAAAATCTCTGTCACTACAATTATTGCTTAATTTGTTACAACAACCTGGTCCGTTAT	Smp_128380.3	glutamate synthase, putative	Smp_scaff000019	276473	319758	Q2_P02448,Q2_P19652,Q2_P33973,Q2_P14095,Q2_P13842,Q2_P33710,Q2_P30039,Q2_P31552,Q2_P11756,Q2_P26332,Q2_P11956,Q2_P31780,Q2_P01102	ATGATGGCTCATAACGGAGAAATCAACACACTACGTGGCAACGTAAATTACTGTCGAGCGCGTCAAAGTCTAATGTTCAGTCGTTATTATACAAAGGCACAAATGTCAAAATTATTTCCTATCATTGAACAAGGAATGTCTGATTCAGGATCATTTGACAACATGATGGAATTCTTGTGTCAAGCTGGTGACTACAGTCTTCCAGAAGCTGTAATGATGATGATTCCTGAAGCATGGCATAATCTAGATCCAGAAAAAGGTGAAATGTCTAGAGAGAAATGGAACTACTTCAAATGGGCTGCTAATAGTTTTGAACCTTGGGATGGACCAGCTCTAATTGTATTTTCTGATGGACGTTATATTGGTGCAATACTTGATCGTAATGGTCTTCGCCCAGCT…
Q2_P28804	1	1	P	3.34855	0.0527363	P	1.36456	0.199389	P	1.6786	0.121739	P	3.35321	0.0531002	P		Q2_P28804			C902716.1	Sm_noMatches_Gb_bothSt	none	CGAGCGATACCATAATATCATGTCAATCAGTGTTATCAACAGATAGTTGTACATCTGAAT	Smp_159900.1	lamin, putative	Smp_scaff000235	38	41302	Q2_P32778,Q2_P19489,Q2_P00953,Q2_P18097,Q2_P36758,Q2_P28804,Q2_P09077,Q2_P16482,Q2_P23352,Q2_P19521	ATGTCCGCTCGAGCCAGAAAACAAAAAGCTGCGGAGTCTGAGAAAAACGAAGGTAGTCCGACATCGTTCTCCCGATCCGTTACAATTGAACGCAGCCATACATCATCAAGTGGGAGTCCTCGCAAAAGCTTTTCTCGCAGTGAAAGATCTAGCAGCCCTTTGACTATAAGTCGATCTGAAGAAAAGGATGAGCTCGCCCATCTGAATGATCGCCTTGCAGGGTACATCGACTACGTTCGAAAACTGGAGCTTGACAAACAGAAACTCACTAGACGTATACAGACTGTTACAGAAGAACGAATGAGTAAAGTTGAAGAAGCCAGGAAAACATATGAAGATGAAATTACAGCCTTAAGAAATTTGGTTGACGATCTGGCTAAACAAAAGTCAAAAGCCGAG…
Q2_P30160	1	1	P	3.34793	0.0550699	P	0.829091	0.355943	P	1.53877	0.152111	P	1.54288	0.207053	P		Q2_P30160			C904604.1	Sm_Schisto_Orth_only	SJCHGC05434 protein [Schistosoma japonicum] ||	CAGTGGGTGAATAACAAAGGTGCTAGTCAAGAAAACAGCAAAGAAATTTCAACAAAAAGA	Smp_173240	cement precursor protein 3B variant 3, putative	Smp_scaff000526	78092	84223	Q2_P19038,Q2_P30160,Q2_P39376,Q2_P26284,Q2_P06690	ATGGCTGAGCATTTTGAGTATAATCATATACCTGCTCATTTATCTTCCATACAGAACTTACACTTTAAATCAGTGTTAGACATTCACAGTGGACTGGCAGTTGTTCATTTGGCACGGGATATGATAACTCAGTTTGCATTAGTTGACTTGCGGATTAATAAGTTCCTTGGTTCTTTTGGTCGGCAAACGCTGTACAACTTACGAAATAGTGAACTTATTTCTGAACTTCCATTAGCTAATTCTTCGAATTACGATGAATTGCCGATAAACAGTTCCCGTGTCCCATTAGGCCTATATCAGGAACATAATAGAGAGTCAAATATTCGACCGTCGTACGATATTTTATCAACATCCAACTCAGTAAATGCAAACCTTAGGGGGAATGTACAAAATGAGAAT…
Q2_P40889	1	1	P	3.34684	0.0682607	P	0.942441	0.799431	P	2.08218	0.100606	P	1.46237	0.43087	A		Q2_P40889			JAP01406.C	Sm_newGenes_Orth_inOther_sp	SJCHGC02919 protein [Schistosoma japonicum] ||SJCHGC06966 protein [Schistosoma japonicum] ||unknown [Schistosoma japonicum] ||G-rich sequence factor 1 (GRSF-1) ||GRSF1 protein [Homo sapiens] ||	ACGGCCATTAGACCCCTGAGGAAAATATATACCACGCTTTCCACCTCTTATCCTGCAATC	Smp_179270.3	heterogeneous nuclear ribonucleoprotein (hnrnp), putative	Smp_scaff001895	62864	68508	Q2_P19077,Q2_P39178,Q2_P40889,Q2_P19080	ATGTGTTTTGTCGTCCGTATTAGAGGTCTTCCGTTCTCAGCGAATGCGGATGATATCATCAGTTTTTTCCACGATTGCAGGATAAGAGGTGGAAAGCGTGGTATATATTTTCCTCAGGGGTCTAATGGCCGTTCTAATGGAGAGGCTTTCATCGAACTGGAAAGTAAAGATGATAAGCAAAAGGCCATGGCACATCATAATCAACATTTGGGCCGCCGTTATATTGAAGTATTTGACTCATGCTCTGAAGATTTGAATAACGCTATGGGATGCAGACCTTATCATTCGTCAAATCGAAGGGAGCATGTTGTTAGGTTACGTGGTCTTCCATACGATACTGAGAAAAAAGAGATATTTGCCTTTTTTAACGGCCTGGAAATAGCTCCCAACGGTATCGGG…
Q2_P38003	1	1	P	3.33784	0.0525959	P	1.27878	0.245566	P	0.494329	0.0900133	P	1.10152	0.512896	P		Q2_P38003			C919879.1	Sm_noMatches_Gb_bothSt	none	GGAGATGTTGGAAACACTACATGGTACTTGGTTATTTTATAAAACGTAAAGAAGGATCTG	Smp_156500	expressed protein	Smp_scaff000193	578197	619040	Q2_P12567,Q2_P32377,Q2_P08615,Q2_P28322,Q2_P38003,Q2_P08920,Q2_P17536,Q2_P04422,Q2_P23928,Q2_P28627	ATGGATTGTTTAAATTCAGTACCTGTTGACAAATGTTGTTTAGTTGTACAAATGCCAACAGTTGAAGAGATGAAACGTGAAGTTGCTAATATAACATGTGAAATGCAATCAGTTTATATTGACAATTCAATTATGTCACCATCATCAGAAGTTTCAACAACCACTCCATCACAAGATACTATTACTACTGCTACTACTGTTGTAAATAATTTCAGTCCAATAAATTACAATACAATCCAGATGGATAATAATACAACTACTGAGATAAATTCAATTAATTATAATGTAAATGATAGATCAACTATGAATTTAAAGACAATAAACTATGATGCCAAATACGGTAGTATAAATCTTCCATCTGACAATGATTATCGACAACACAATTCACCCGCTTCCAGA…
Q2_P28704	1	1	P	3.33192	0.0697312	P	0.586538	0.285652	A	3.58492	0.0526405	P	0.506447	0.511892	A		Q2_P28704			C902580.1	Sm_noMatches_Gb_bothSt	none	TAATCCTGGATTAGGGTATATCAGTCAGTGATGCCTTAACTCATATCATCATCATCATCA
Q2_P29576	1	1	P	3.32854	0.0747324	P	0.419349	0.282649	A	0.706783	0.395714	A	0.533352	0.587987	A		Q2_P29576			C903803.1	Sm_noMatches_Gb_bothSt	none	AAAGCATTGTCTATGAAAGCTATAGCATTTCGTGATAAACACTGTGGTTTAAATGAAGCG	Smp_088920	death associated protein kinase, putative	Smp_scaff000415	282493	307890	Q2_P40681,Q2_P09319,Q2_P29074,Q2_P29576,Q2_P09841,Q2_P11681,Q2_P40728,Q2_P40281,Q2_P38809,Q2_P38894,Q2_P40419,Q2_P28169,Q2_P40957,Q2_P31481	ATGAAGGTGGATACAAATAAAACAAATGAAAATAAATTTAAACAATGGTTTAATCGTACTTTCAAAATGAGTTTAAAACCACCTATTAGAGATACAAAAAGTGTACCAACTACACCAAGTATCATTGAAGATGAAAATCGTCATATTTTAAATTATACCATAGACTCTAAAGCATTGTCTATGAAAGCTATAGCATTTCGTGATAAACACTGTGGTTTAAATGAAGCGCCAGAATTTATGGGTGTATTACAGTCAGAATATCATATAATGCCGATACAAAATAAAGAGATATCATCTAATCATGGAATGATTTTTGTATTCGAACCAATTTTATTATATTGTTATGTTCAGTCAACTGCACAAGATGTTGTATTTATTTGGCAGAAAGACTCAATTGAA…
Q2_P32258	1	1	P	3.32791	0.0545568	P	0.354489	0.0927848	P	2.74654	0.0633339	P	1.5762	0.175655	P		Q2_P32258			C908580.1	Sm_noMatches_Gb_bothSt	none	CATCATCATCCACTTCATCAGAGCGATCAGTTCATGGTATAGATTTATTAAATCGTCATA	Smp_159560	transcription factor GATA-1, putative	Smp_scaff000230	282934	298410	Q2_P32258,Q2_P12464	ATGAATATAGAGTCTACAAACTATTCCACCTACAATAATAATAATAGTAGACAAGAATCAGACTGTCGTGCATCTTCATCACCATTACCTTCTATATTACAAACTAATTTAGATTTGAATTCAAGTTCTATGTTAAATCGTAGTGAAGTAGACAATTTTAATAAAATATCTTCGGATGAAATGAAATTTGATGTAAACACTAATAGTAATAATGAATTAAATGAAATGAATGTTAGTTCGAAGTTCAATAGTCCTATGCAACAACAACAACAATCTCAATCAAGAAGAATAAATAATGATTCATTAATACAGAATGATTTAGATACATGTAAAGCAATGCATCATAATTCAAATCTCCCTCCTCCTCCTCCTCAACAACAACAACAACATCAAAGACAA…
Q2_P37854	1	1	P	3.32548	0.0527535	P	1.39611	0.185058	P	0.357832	0.0621587	P	0.715715	0.189107	P		Q2_P37854			C919337.1	Sm_Orth_inOther_sp	PREDICTED: similar to ENSANGP00000024290 [Apis mellifera] ||unnamed protein product [Tetraodon nigroviridis] ||hypothetical protein LOC499913 [Rattus norvegicus] gb|AAH78918.1| Hypothetical protein LOC499913 [Rattus norvegicus] ||PREDICTED: similar to Protein C20orf22 [Danio rerio] ||hypothetical protein [Gallus gallus] ref|NP_001012889.1| hypothetical protein LOC421249 [Gallus gallus] ||	CAAGAGCTATTCCTTGGAGAGTGAATATTTATAAACTATTGTCATCTCTTGGCTATCATG	Smp_010280.1	expressed protein	Smp_scaff000016	1859678	1877251	Q2_P37854	ATGAATTCATTGCCTAATGATATACCTGTATTTATTTATTTCCATGGTAATTCGAAATCAAGAGCTATTCCTTGGAGAGTGAATATTTATAAACTATTGTCATCTCTTGGCTATCATGTTTTTTGTTTCGATTACAGAGGTTATGGCGACTCAACTGGGTCATTAACTGGAGAAAATGACTGTCTACTGGATAGTTTAACAGTTGTTCAATTTGTTTGTAAACGGTTTCCTTCAGCGCCGATTTTCTTTTGGGGTCATTCACTTGGTACTGGGGTTGTCGGATGTCTTATGGATCATTTCAATAAAGAGCATGATTCTTTAGCAAATATTCGTCTTCCAAAAGGTATTATTCTTGATGCCCCATTTACATGCTTAACTGATGTGATACATCACAGAATA…
Q2_P09358	1	1	P	3.32195	0.0533699	P	0.891504	0.468686	P	2.76058	0.0625716	P	1.89138	0.107492	P		Q2_P09358			C903151.1	Sm_noMatches_Gb_bothSt	none	CTTCTCCATCGCTACCGCTCACTTCATCATCATCTTATCTATCTACAGACCCTATAATAA	Smp_177550	hypothetical protein	Smp_scaff000892	5684	6020	Q2_P09358,Q2_P29109	CCTCCAAAGTCAGACGATTTCATCACATATTTGAATGACGAGCCAAACGAAGCAAATGATGCAAATTTCCCACCTAGTAAATCATCTATTACAGGAATCCTAAAATTCCATCTTTCGCCCAATCAAACTATTGAATTTTTGGTTTGTGCAAATAAATTAGCTGTGAAACAGTGTATTTCAGCATTGGATAACAGTTTACTGATTGGTGATGATAGCACAGTATTTGGTGGGATGAATAATTGCAATACAAAAGAATATTTAACAGAATTAAACACTGCTTCTCCATCGCTACCGCTCACTTCATCATCATCTTATCTATCTACAGACCCTATAATAA
Q2_P00031	1	1	P	3.31736	0.076048	P	1.09664	0.69029	P	0.950816	0.828424	P	1.48219	0.459976	A		Q2_P00031			C800097.1	Sm_noMatches_Gb_singleSt	none	GTTTCAGGTGATAAGCAATCTCGTTTTGACCACCGAAAAGTTCTTGGGGCCATTCCTTAC	Smp_146870	expressed protein	Smp_scaff000116	562057	576820	Q2_P00031,Q2_P12374	ATGGCCCCAAGAACTTTTCGGTGGTCAAAACGAGATTGCTTATCACCTGAAACCGAAACAATTAATTTGGTCGCCCTTGTATTCGAAGATTCTGAATTATTTGAAGCGGAAGCAGCTGAATTAAGTGTTGACGAGTCAGACGACTCTTTTTCTCTACTTATTCGTAATGACAGTTTATTCGGTGAAATCTGTTTAGAGGAATACAGTACATTACCTAGAAGCTATCATTCAAATTTATCTGCGCATAGTTTGGCGACAACTTCAATTGTAACGCCAACTCATCATGCACAAACAATAGAATTTAACTTAATTTCTACCTCACCATTTGAGTCACCTGGATCAAATTCTAATGATCATAAATCACATTCCTCTTCAAGTTTCATTGATATTGGTCGAATT…
Q2_P30617	1	1	P	3.30681	0.0542305	P	1.13377	0.443795	P	0.101522	0.101776	A	1.11304	0.581477	P		Q2_P30617			C905283.1	Sm_Orth_inOther_sp	PREDICTED: similar to agrin isoform 1 [Canis familiaris] ||PREDICTED: similar to agrin isoform 2 [Canis familiaris] ||PREDICTED: similar to expressed sequence AU040377 [Rattus norvegicus] ||hypothetical protein LOC268780 [Mus musculus] dbj|BAC27271.1| unnamed protein product [Mus musculus] dbj|BAC30982.1| unnamed protein product [Mus musculus] dbj|BAC29762.1| unnamed protein product [Mus musculus…	GATTTAAAAGGTTTCACATGTTTATGTCCACTTGGATTTCAGGGGAAGAACTGTAAAGAA	Smp_128590	laminin gamma-3 chain, putative	Smp_scaff000020	297664	314965	Q2_P30617,Q2_P27884,Q2_P08198	ATGCGTTTTCTTCACAAAAATAAAATTCCAAATGCTGTTGTCGGTCTTCTGAATCCTGCTCAAGATTTGTTAGCTAAAGAAAATCAAGGAGATAATGATTGGTCTATGATTATGGAAGTTGAAGTAGAAGATCCCACTTACAATTCTTCATCTGATAAGACTGATGGAAGAAACTTTATAATAAATGGTAAGAAGAACCAACCTTTCCTGCAGAACAATAATGAAACAGTAACAGAACATGCTACTTCTCAGTATTCCATATCCATACCTGGTGCAACAATATGTGGATCGTTTTTGTGCTATAACCAGGGACAATGCTATACTAACTTACATTCGTCTTCTTCAAAATGCTTATGTCCAATTGGATATTCAGGTGATTTCTGTGATAAAGTGGATGAA…
Q2_P26530	1	1	P	3.30541	0.0568517	P	1.07777	0.643127	P	1.28182	0.267305	P	1.87833	0.142103	P		Q2_P26530			C812087.1	Sm_noMatches_Gb_bothSt	none	TCAGTTTTTCCCGGTCAGTGCATGCAATCAGTGCCAAGCATGCCTATGGTAATGTCGGGT	Smp_179000	expressed protein	Smp_scaff001856	60502	62522	Q2_P26530,Q2_P06913,Q2_P30914,Q2_P39244,Q2_P36851,Q2_P16555,Q2_P11129	ATGGATCCTTACAGTCCATCACATCCGACTGACCAGGATATGGATTTAGAGTCTAATTCTCCTGCAACTCCGGAACAAGATGCTAATCAGAACCAGTTACCTCCTGACCAGTCTCTTAGCGATGTTGTGCCATTGCTTTTCAACTCTAATACGTTTGATTGTATGCAGGATACTAATGTTCCCCAACCAAACCACAACATGGAGGAATCACACTTTGAGGTAAGCAACGAACATAATTCATCAGGAGAAAGAGGGTGCGCTCCGTCTTTTCCAGTTAAGTCAATTGAAGAAAATGCTCCCAAAGAGACGAAGCATGGCTATCGAGCTCACACAAGACCGTCTAGTGTCCACAAACGGTCTGTCCAACCGCATCACCGTAGGAGTAGGTCACGTTCTCCC…
Q2_P23200	1	1	P	3.30485	0.0718198	P	1.83669	0.131481	P	1.05648	0.794552	P	0.99022	0.985577	A		Q2_P23200			C807263.1	Sm_noMatches_Gb_bothSt	none	GATTCCACCAACTGTTGTAAAATCTGGTACTTTGATTGAATACAGTCCACTTACATTTTG
Q2_P22631	1	1	P	3.30362	0.074533	P	0.595048	0.333248	A	0.699109	0.38438	A	1.73569	0.324887	A		Q2_P22631			C806503.1	Sm_noMatches_Gb_bothSt	none	TGAGCGTTTCATAAACAAAGGTATTAACAAACCAGCAGCAGCAGTTGATAACAGTCGAGC	Smp_153870	protein kinase related	Smp_scaff000160	318066	366441	Q2_P21213,Q2_P00994,Q2_P19587,Q2_P31688,Q2_P11877,Q2_P36735,Q2_P22631,Q2_P39795,Q2_P39457,Q2_P37275,Q2_P16924,Q2_P03343,Q2_P16460	ATGGAAAACTTTGTGTTATACGATGAAATTGAAAAGACTAATGAACAAGTCATTTATAAAGCCAGGCGGAAAGGGACCATTAAATATTTAGCTGTCGCTTGTGCTGAAAAACACAAAAGACCTGTTATATCTAACCATGTTAGGGTATCCCATGAATTGAAACATAAAAATGTACTTCAGTTCTATGAATGGTATGAAACAAGCAATCATTTGTGGCTTGTGATGGAGCTGTGTACAGGTGGAAGCCTTGAGCAAGTAATTAAGGAAGATCGATTCCTAAGCGAAAATGTGGTTAGAAAGTTCGGAGCAGACATCGTTCGTGGCTTGCGATATGTCCATTCAAGAGGTGTGGTTTTCAACCGCCTGTTACCTTCTCGTTTCTTACTAGATGGCAATGGA…
Q2_P22210	1	1	P	3.2992	0.0573117	P	1.58231	0.146603	P	1.90371	0.102733	P	3.43656	0.0587761	P		Q2_P22210			C805934.1	Sm_noMatches_Gb_bothSt	none	TACTATCTGGATTCAACAATCGATCTCCAGCACACCAAATATCCTTAGTTGGTGAAAATG	Smp_163420.1	traf2 and nck interacting kinase, tnik, putative	Smp_scaff000263	130607	195350	Q2_P01042,Q2_P01190,Q2_P22210,Q2_P02993,Q2_P30235,Q2_P10461,Q2_P31584,Q2_P11785,Q2_P29054,Q2_P09301,Q2_P28043,Q2_P08345,Q2_P28900,Q2_P04722,Q2_P24259,Q2_P31162,Q2_P11379,Q2_P06323,Q2_P26099,Q2_P02369,Q2_P19917,Q2_P20132	ATGTCCAACAATAGTGGACTAGATATAACAAATTTGGATGATTTACGTGATCCATCGGGAATTTTTTCACTGATCGAAGTTGTGGGTAAAGGTACTTATGGAAATGTTTACAAGGGACGATACACGCGAACTGGTCAGCTAGCTGCCATCAAGGTTATGCCAATTACTGAAGAGGATGAAGAAGAAATTAAGTTGGAAATTGATACATTAAAAAAGTTATCGAATCATCGAAATATTGCTAGTTATTATGGTGCATTTATTAAAAAATCTTCACCTCGTGATCATCTTTGGCTTGCTATGGAATATTGTGGTGCTGGATCAGTTGCTGATTTAATAAAAAGTACTCGCACGAAATCACTCAAAGAAGATTGGATTGCTTATATTAGTCGAGAAATTCTC…
Q2_P17224	1	1	P	3.29355	0.0706391	P	0.456763	0.260988	A	0.431028	0.242629	A	0.973778	0.962786	A		Q2_P17224			C918619.1	Sm_noMatches_Gb_bothSt	none	GCAACTCCACACCGTAAAAAAGAACCTTTCTAAAAAACCGCTAACTAAAAACAATCACTT
Q2_P19472	1	1	P	3.28691	0.0532698	P	1.03503	0.788712	P	0.0390784	0.0306873	P	0.0715669	0.0540731	A		Q2_P19472			C802204.1	Sm_Orth_inOther_sp	SJCHGC09208 protein [Schistosoma japonicum] ||SJCHGC02020 protein [Schistosoma japonicum] ||similar to GenBank Accession Number AB063189 annexin B13a in Bombyx mori [Schistosoma japonicum] ||annexin max4 [Oryzias latipes] ||Hypothetical protein T07C4.9a [Caenorhabditis elegans] ref|NP_001022755.1| T07C4.9a [Caenorhabditis elegans] ||	AAAATTTCATCAGTGTATGACAGCATTGTGTCGAACTCCATCCGAATTTGATGCAATAGA	Smp_045550	annexin, putative	Smp_scaff000115	180965	198543	Q2_P33863,Q2_P34416,Q2_P07832,Q2_P27404,Q2_P19472	ATGAATCCTAATTACCCTGATTTGAGTGCATGGAATTTATCAGGATCACAAGATACCTTTCCTAATCAAGGTTCAAATTATCCAAATGGAAATTCAAGATATTCAATTGGAGGACCAGGTTATCCGATTGGAGATTCAGGATTCCCAGGAGAAAGACAAGGATTACCAATAAGCGGAGTAGGATTTTCAGTAGGGGGACAGGGTCCCGTAGATGGAAGGACAGGATTCATGGGAGGGGGTCCAGGGTTTACGGGGGGAACTTCGGATTATACATCAGGATACTATTCAAGTTCTGGAGGATTTCCATCTTCCAATCCAACTGGATTTAGATATTCACCACAAGGAGAGAATTGTTCAGGAAATAATCCATATCCTATTGCACAGTCATCAGGTTATGTT…
Q2_P26864	1	1	P	3.28683	0.0554934	P	1.00785	0.954784	P	1.42647	0.182212	P	1.51649	0.200531	P		Q2_P26864			C812587.1	Sm_Orth_inOther_sp	Unknown (protein for MGC:131015) [Xenopus laevis] ||PREDICTED: similar to ENSANGP00000003103 [Apis mellifera] ||Splicing factor 3a subunit 2 [Danio rerio] ref|NP_957337.1| splicing factor 3a subunit 2 [Danio rerio] gb|AAH66469.1| Splicing factor 3a subunit 2 [Danio rerio] ||MGC69562 protein [Xenopus tropicalis] ref|NP_001004782.1| MGC69562 protein [Xenopus tropicalis] ||ENSANGP00000003103 [Anophe…	AAATGCAAAAAGCTAAAGCTCAGCATGCCCAACTTCAGCTCCAATTACCTCCACCGCCAC
Q2_P41271	1	1	P	3.28385	0.0551623	P	1.22454	0.306326	P	0.165327	0.0901085	A	0.134525	0.25035	A		Q2_P41271			JAP09240.C	Sm_newGenes_Orth_onlyJapon	SJCHGC05741 protein [Schistosoma japonicum] ||	TACTTTTCGGATTCCCGGAATGTTCGTAAATACAGGTCAGCTAACTCATTTTCACCATCT	Smp_126220	hypothetical protein	Smp_scaff000011	1429331	1434714	Q2_P41271	ATGGAAAAAGCATTGAAAAGCAGTCACCATAAATTTATTGAGATTATCCGACGTTTTCGCACTGTAAAGGAAGCAAAATATTTAACTGTTGATTTACCTGGATTTTCAGATAGATGGAATATACTTATTCAATCAATTCCGGATCATGACAATTCAAGAAATAGTCAACCAAATGAAGGTCAAAAGGTGATGTCCATACCTAATAGGAGTTTTTATGAAGATAATCAACAATCTTCTACTATCTACCCAGTTGAAAATAGACCAGTTCTTCAGTCTTTTAATCAACCACCTTCGCCCTATTCATATAGAAAAACACCAGACCCACCTGATACTCGCCCAGTAAAAATAATTCGATATGTTTCTCTGTCGAAAATTCCGTCGACAGATGATAAATCTTCT…
Q2_P08357	1	1	P	3.27397	0.053789	P	0.603607	0.130828	P	3.32955	0.052751	P	1.81531	0.11131	P		Q2_P08357			C901636.1	Sm_noMatches_Gb_bothSt	none	AACAACTCCACCTTCCTCATCATTTTCATCATCATCACTGCTACTGAAAGCTGTTATTGA	Smp_166780	expressed protein	Smp_scaff000323	187818	253367	Q2_P20464,Q2_P11682,Q2_P34567,Q2_P12966,Q2_P33754,Q2_P13886,Q2_P31832,Q2_P12008,Q2_P08357,Q2_P28055,Q2_P27639,Q2_P27492,Q2_P29089,Q2_P31482,Q2_P14664	ATGGAGTTTTCCACCGAACAAATAAATCATAGGTTCTCATTCAAAGCACTAAATTTTTCGGACAAGCATTCGTCATGTGACTTAGACTCCTCTAATAGTTCTAACTTTGGTGCAAATGATCATGGGAATTCGCATTTACCTGAAAGAGTCGGTCACGCTATTCTTTCCAATGATTACCAATCAGCAACTCCTAAAACTACAATTATTCCAAGCGTTTGTAAATCTTCTGACTTGGGGGAAATATCACCGAACGTCATTAGTCTTTTGAAACCCACCAAGGCACGAGAATCAGAAGAGGTCAGAGTAATCAAGCTGTATCATATTGCTTTACGTCTTTGCTCATCTGATTGTCCTGATGATGAACCCAAGGCCAGACCTGTCCTGGAAAGTATTCTAAAC…
Q2_P06858	1	1	P	3.27095	0.0534714	P	1.46984	0.161376	P	0.328325	0.057139	P	0.656763	0.149695	P		Q2_P06858			C812006.1	Sm_noMatches_Gb_singleSt	none	ATGACCGTCTTTGTGCTTCTCCTTATGGTGCGATTTATCTTTTTTGTGTTCTTTGGATTT
Q2_P01614	1	1	P	3.26882	0.0672797	P	1.70251	0.146608	P	0.764712	0.378999	P	0.530372	0.513951	A		Q2_P01614			C803551.1	Sm_Orth_inOther_sp	hypothetical protein DR1959 [Deinococcus radiodurans R1] gb|AAF11510.1| conserved hypothetical protein [Deinococcus radiodurans] pir||F75332 conserved hypothetical protein - Deinococcus radiodurans (strain R1) ||	TTCACCTGTTTTGCCAATAAGTGGTCTCTCCTGCTCCCAGGATTCCCCTAGCCCCGCTCA
Q2_P18050	1	1	P	3.2628	0.0559854	P	0.66042	0.184489	P	2.106	0.0864674	P	0.833956	0.522535	P		Q2_P18050			C800192.1	Sm_Schisto_Orth_only	SJCHGC08734 protein [Schistosoma japonicum] ||	AACATATCTATGATACTGTACCATTTTCATCGTCATCTTCTCGATCGTCATCATCATCAT	Smp_155120	synaptic ras gtpase activating protein, syngap, putative	Smp_scaff000181	156345	216457	Q2_P01066,Q2_P18050,Q2_P32700,Q2_P12876	ATGTCGTATCATTTTGATACCTTTAAACGAAGTTTAAGTTATCAACAAATTAAATTCAATAAGAATCCTAATTCAACTAATTCATTATTGTCATCTTCATCATCAAATAAATCTAAACAAAATTCAGTGTTCATAACTGAATCACACGTTCAACAAGTATCTCATATTTCATCAGATAATATTTATTTCCCATTTAGTAATGATAATAAAAATCCTAATAATACATCAATACAAATGGAAGAAAATAAAACCTATTACAATCCCAATAGGGGTATTTCACTTCAGAACTGTTCAGCTACAAGAAATTCCTTGTTTCCAAGTACTTCATCATTACAATATACTGACTTTAAGTATAATAATGGTAAATGTAATCTTAGTTCAACACTTGTATATTCTCTT…
Q2_P19101	1	1	P	3.26206	0.0538679	P	0.502817	0.0968733	P	3.57156	0.0498302	P	1.70121	0.123436	P		Q2_P19101			C801735.1	Sm_Orth_inOther_sp	histidine-rich glycoprotein precursor - Plasmodium lophurae emb|CAA25698.1| histidine-rich protein [Plasmodium lophurae] sp|P04929|HRPX_PLALO HISTIDINE-RICH GLYCOPROTEIN PRECURSOR prf||1101401A protein His rich ||histidine-rich protein [Plasmodium lophurae] ||	TCAATCTCACCTAGATCCATCGCATCATCATCATTATCTTCACCATCACCACCACCATCA	Smp_163010	expressed protein	Smp_scaff000260	29868	82028	Q2_P02081,Q2_P38956,Q2_P40519,Q2_P21369,Q2_P34675,Q2_P14756,Q2_P18903,Q2_P20886,Q2_P19101,Q2_P08308,Q2_P27997,Q2_P00529,Q2_P01929	ATGAAGTATGTACATAACTTTTCGGCCATTAACTTTGGTGTTAAAGAAGACAGAGTGGATTGTGTTGCGTTTTTTAATTCGATAATTATGATCACTCCTAATGAACTTCAACATAGTCTAGATGTGAATGCATTGCAATCTGTCTCGAAAAATTTATATCATCCCCCTGCAAAAATGGCTGCTATTGCTGCCTCTCAATCTCATTGTACTAGACCATCTTCTGTACCTGGTTGTTTTGAACATCGAGGTTTCAGTGTTTCAACAAAGAATCAGTTGTCTCCTGTAAACTCTGATAATCTATCATTATATTCTAAAATTAGCCCAATCTATCAGTTGTCTTTATCACCAACTACCATTACGTGCAATGAAGAACATATTTCACCTAGTTTAAGAGGTTCA…
Q2_P12225	1	1	P	3.25103	0.0545188	P	1.77001	0.111632	P	0.113422	0.0711832	A	0.0863103	0.20828	A		Q2_P12225			C908066.1	Sm_Orth_inOther_sp	PREDICTED: similar to phosphatase and actin regulator 1 [Bos taurus] ||phosphatase and actin regulator 1 isoform 1 [Mus musculus] ||phosphatase and actin regulator 1 isoform 2 [Mus musculus] ||Phactr1 protein [Mus musculus] dbj|BAC33272.1| unnamed protein product [Mus musculus] ||Phactr1 protein [Mus musculus] ||	GTTAAACGATTACAAAATGGCTGAAATGGATGTACATCAAGACAGTCGACAATTCACCAG
Q2_P41706	1	1	P	3.24439	0.054018	P	1.03114	0.811455	P	3.67748	0.0486943	P	1.87202	0.102586	P		Q2_P41706			JAP10829.S	Sm_newGenes_Orth_inOther_sp	beta-galactosidase [Expression vector pBSII-LUCINT] ||SJCHGC01951 protein [Schistosoma japonicum] ||lacZ [Cloning vector pGreen] ||beta-galactosidase alpha peptide [Integration vector pCD13PSK] gb|AAF86672.1| beta-galactosidase alpha peptide [Integration vector pCD11PSK] ||LacZ-alpha [Shuttle vector pELS200] gb|AAS77680.1| LacZ-alpha [Shuttle vector pELS100] ||	TACAACGTCGTGGCTGGGAAAACCCTGGCGGTACCCAACTTAATCGGCTTGGAGCACATC
Q2_P29945	1	1	P	3.23019	0.0542018	P	0.994131	0.962761	P	1.31643	0.222309	P	2.38296	0.073643	P		Q2_P29945			C904298.1	Sm_noMatches_Gb_bothSt	none	AATACGGTTACATTGTTTAGCTACTACTTCATTTGGTCGTAAATTAAGTGCACCATTCCG	Smp_127810	expressed protein	Smp_scaff000017	1576147	1638964	Q2_P01266,Q2_P19807,Q2_P16364,Q2_P29945,Q2_P17046,Q2_P37405,Q2_P10878,Q2_P30675,Q2_P10179	ATGACTATTTTAAATAAATTTGGATGTCTTTCAATTATTCATCCAAGTGTACTATTACTTATTCCTCTAGTGTTATTAAATAAAACTAGCGCCAGTTTGCAGATTATACCGCATTTTACCAGCCTACCTCCATCTATCTCACAATTTGTGTATCCATCAACCGATGGTACCAGTTTCCCACCACTTGAACTTGTATGTCGAGCATGGCCACCTAATTCTAAGCTGCATATTTTAGCCCAACAATTGACATCACCGGGATTCACTGATCATACATTTGGTGCAAATCCAGTTGTTTCCACTTCATTGATTGCTGTCAATCCTAGTCATCATATTAATAATAATAACAATAATAATAATAATGGATTAATGCAATTACCTTATGGTCTTGGCAGTCAACGA…
Q2_P30230	1	1	P	3.22636	0.0557112	P	0.447005	0.104753	P	2.71339	0.0639516	P	0.797181	0.426574	P		Q2_P30230			C904699.1	Sm_noMatches_Gb_bothSt	none	TTAGTTAACCAATGAACTGCTGGACTTGTGAAATCATTATCATCATCATGACCAGTCATA	Smp_155200	protein phosphatase-1, putative	Smp_scaff000183	163148	214215	Q2_P30230,Q2_P10457	ATGACGATCATTTGTTCGGTGTCCGTAATAATTCTCACAATTTCTATGATACAACTCGAAGCACTACCAAAGACACAACAAAATCATCTTCAATGGGATGAAGGTATTTTGAACAAAATTAAATCTAGTGTTGATGATTTATATGCGTTGAAAAATAAATTTTTGAATGAATGGGCTGATAAATTTGGTATGTTAAACGATTCAGCAAGTGAAGTTTGGATGAAAGCTGATAATATTCATTCAATGATTATGGAGTCTTGTGAATTGAATAAAAATAAGAATGAGATAACACAATCAAAATTTGAAGATACAGTATCCATATTCAAAGAATATGAGTCAGCTTTTATGCATGCACCTGTACTAGACAAGGCGGAATTCTGTTATCAGTACGGTAAAGCT…
Q2_P39290	1	1	P	3.21967	0.065758	P	1.05757	0.771568	P	1.52341	0.18132	P	2.19629	0.148	P		Q2_P39290			JAP02120.C	Sm_newGenes_Orth_onlyJapon	SJCHGC07221 protein [Schistosoma japonicum] ||	ATCACCATGGCCATTACCATGGAGTTGGTCATCATCTTCATGTTATTATAATGTGGATAT	Smp_134300	beta-hexosaminidase B, putative	Smp_scaff000044	351460	390861	Q2_P31860,Q2_P12046,Q2_P34936,Q2_P15017,Q2_P39290,Q2_P34450,Q2_P14544,Q2_P11846,Q2_P31649,Q2_P01488	ATGATATCTGAGTTTTTGGTTTGTATGCAAGTAAGTGAGAAAAGACAAACGTGTCATATGTATTTTATTGAATTGATTTACAGAAGGTTCATTGGACATTCAAATATGTTTGTAGCAATTAATGCTGATTTCACGTGTAGAACACCAGACACATTTTTATTGCGAAGACCATTCTTATGTCTCAATTTTATCATTTTTGCACAAGTTCTGGCCTCAGTTGTTTGTACAAACATGACAGACACAAATGATACTGATTATGATCGGATAAATGATGTCACTAAAGCACTTCCAGGTCACCAGTCGTCTACACGTTTTGAGTTTCAGTTATCATCAAATGATATTATCTTTGAAAACACGTGGAGATATAGGTCATTTCCAGGTATAAAAATACCGGTTCTT…
Q2_P09814	1	1	P	3.21695	0.0542788	P	1.11713	0.467512	P	1.16917	0.362207	P	1.72969	0.115761	P		Q2_P09814			C903767.1	Sm_noMatches_Gb_bothSt	none	ATTCATACAGGCTGGGAAGAACTTCCAGGAAGTTTATGTAGTTGGGAATTATGTCGTTTT	Smp_164300	expressed protein	Smp_scaff000274	5974	55131	Q2_P03121,Q2_P22369,Q2_P28639,Q2_P04105,Q2_P40933,Q2_P09814,Q2_P29548,Q2_P08930	GGAGGATATCCACGACAACTTGCATGTCTATTAGAATTAGCTCCATCTGAAAAGGTATTTGAAGAGCGATTACGTCTTATTCGTTCACTTACTCCGATTGGTCGTGAAGCTGCCAATGCAATTGAACAATTGGTTTCTGAACAACGTCAAATGATACAGGGATGGTGTGTTGCACTGGCTAATTTAGCTGAAGTAGCTGCAGATACAAATAAACGTTTGTTGTTTGCAACAAGTCGGTTGGTTCAATTTGAAGGATGTGTATCAGATTGGGAACGAAAATTGTACAACTTCAACGAATTAAAGAAGGAATTGTCGGAATTGCCGTTACCACCACAGTTGGTAGCTGGAACTAGTGAAATTGTTGATCAGAAAGAATCGTTCAATTTTAACAATATTCCT…
Q2_P28143	1	1	P	3.21194	0.0798154	P	0.522976	0.317812	A	2.93423	0.0680919	P	1.8637	0.285741	A		Q2_P28143			C901760.1	Sm_noMatches_Gb_bothSt	none	TTCATCAGAATCTATCTCATACGTCGCTTCTTGCTTGCTTACTTGATCATGACTTCTGCG	Smp_027870	hypothetical protein	Smp_scaff000058	24701	29098	Q2_P08433,Q2_P28143,Q2_P22927,Q2_P25751,Q2_P03607,Q2_P23115	ATGAAAATCTACTTAACTTTCTTACTCATTGGATTGTGGGCGTTACTCTGTCACAGCGAAGCAGTAATTGAACAACATCTACCAGCTGAACTTCTATGTTCAGACATAAATTGTTTGGAAACCATAACTACTGGAATTCTCATTAAAGATGTTAGTGTACCGAATAAGAAAACATTAAAGGAGAATACCTTAGTTAATATAATGGGATTAAGTGCTGATGCTGCTAATTCTATGATGAAAATAAAATTCGGCGAAGAACATTTATACATCGACCCAAGTTTTGTACAAATAAAGGATTCTATTAGTTCACGCAGATTTTTAAAGGTGAAGAACTTCGATACAAACTCGAATCCTTCGACTCTGTTAAACGAAAGGACACTTAGTCGAACGTCTCTACCA…
Q2_P34609	1	1	P	3.21012	0.0606724	P	1.17681	0.415305	P	3.86731	0.0477868	P	1.64399	0.218587	P		Q2_P34609			C912965.1	Sm_noMatches_Gb_bothSt	none	TATTTCTAGACCACTTCTACTAGAAAGTGGGAAGTCGGTGCCTCGTGATCAAAGAGATCC	Smp_142610	dyrk, putative	Smp_scaff000090	353526	384091	Q2_P34609,Q2_P14695,Q2_P03150,Q2_P22395,Q2_P26442,Q2_P36601,Q2_P09049,Q2_P28777,Q2_P04010,Q2_P16350	ATGGCTCTCAGGGATAATGGTTTTTTGAATCCTTCTACAAAAGACTCCTCCAGTAATTCTAATATTAATGACTCCATGAATGAGGTTCAAAGTCAACTTTCCATCCTAGGGTCAAATGATCAAATCCGGTCACTTCCACAGGAAGAAAAAGAGCAACGTGATGTCATTAAGAAACTGGTTGATTCTGGAAGTCACATGAGCGATTTGACTTTACAATGTATGGATAATTATTACGATGATGATGACGATGCCTTGTTAGCAAGAGAGTTCAATCAAGAACCTGTGAGATTCGAGGGTAGTCCAGGTGATTGTGAATCGGGAGATTACGATATTGGAACATTTTCCCTTACTTCAGTCGATGGTAGAGCTGTCAAAGAAGAGTTCATTCCTCTTTTTGCA…
Q2_P24062	1	1	P	3.20804	0.0596537	P	1.57062	0.151217	P	0.600768	0.177081	P	0.242952	0.316285	A		Q2_P24062			C808417.1	Sm_Schisto_Orth_only	SJCHGC08465 protein [Schistosoma japonicum] ||	CTCCTGTTTTTCCAAAATCAGTATTGAGTGTTCACTCAAAGTGTCTGGTTGCTATCATTG	Smp_024450	expressed protein	Smp_scaff000048	1589618	1610336	Q2_P24062	ATGTGCTTACCAACTACTGCTCCTCGAAGCTTACCTGGTTGCCCAACAAACTACAATAAATCCAGGAAGAAAAATGTATCTTCACATGAAAAAGAAAAACTCAAGGTTGATAATCAATCATACAACCCTTCGCTACCTTCAGATTATAATCCCATCATCTCTAAAAACTGTGATCTTCAAGTCAAATCAGAGAATAATTCAAAGGGAAAGCAAACTTATGAGCGTCGTGAGAAGTCGCGTATTGCAGCTAGGCAGAGAAGACATCGTGAAAATCAAGCACTAGTAGAACTGTACTTAACACTACCGATCCAACAAAATCTGGCTGCTGATGTTCTCAAGAATAAGTGTCACAAGGTTGGACAACTGGGAGGAGATAACCACGGGCAAATATTAGACGGT…
Q2_P29750	1	1	P	3.20635	0.0561861	P	1.09839	0.540949	P	1.32507	0.224972	P	2.22019	0.0910866	P		Q2_P29750			C904028.1	Sm_noMatches_Gb_bothSt	none	CACATCAACATCATAGATCATCTATGGAATTCGAACCTTCTTCTGATGTAAATGAAGACA	Smp_131560	rna polymerase II ctd phosphatase, putative	Smp_scaff000031	814456	849053	Q2_P12779,Q2_P32595,Q2_P12964,Q2_P38427,Q2_P09998,Q2_P29750,Q2_P03700,Q2_P12758	ATGGCTACTGCCGCTAGTAGTTCTAAGCAACCAGTTTGTGTTCCTGATAATGTAACTGGAGATAAGGTTGTACATTGGAAAATACATCGTCGACAACTTGTTAACCCATCGGTTTCTATCTGCGAACTTGTTGATGACGCGTCTGGTAGGATAGACATTAGAGCTCCTGGCTATGGTTGGGTAACCAAGATGAAAGATGAAGGTGCCACAGTTGTTCCTGGATGTGTTCTATTCAACTTCCTACCATGCACACATCACGTTGTGATGAAAGACTTGTGTGCAGAATGCGGTGCCAATTTGCGTAGAGAAGGAGGGATATCAGGTGAGCGGATTACTGATGCTAGTGCTAGTATACCAATGGTGCATGCGATCCCTGAACTTCATGTCAGTGAAACAGTT…
Q2_P03649	1	1	P	3.20553	0.0708099	P	1.69632	0.150857	P	1.34509	0.278981	P	4.23778	0.0580511	P		Q2_P03649			C806952.1	Sm_noMatches_Gb_bothSt	none	TTACTTCTGGATTTGATGAAATAACTGATGAAAATCCACCTGGTCAACAGTTCACTCTTA	Smp_160000.2	expressed protein	Smp_scaff000235	502278	533029	Q2_P00721,Q2_P19949,Q2_P01203,Q2_P00802,Q2_P01249,Q2_P32568,Q2_P22983,Q2_P00461,Q2_P18807,Q2_P23785,Q2_P07082,Q2_P03649,Q2_P12753	ATGGATTCCCGAGGTCAGGTTTTGGATCAGAAACAAGGACAAACTGGAGAACAAGTCATCTTAGAGATGCATGGACAGGCATTTTCATACGAAATTCAAGGTCCAACGTCAACTGGTGAACCTATAACGTCTACTCTGTTAATTTCCACAAGTGATCAAGATATCCAAGATGTTTCAAACACTGCCGAAGGCGGTACACAGCAGAATATCAATGATCAAGCAACCTGGTCTGAAGGTATTCCTAATGGCACTGATAGAAGCCACGTTACTTCTGGATTTGATGAAATAACTGATGAAAATCCACCTGGTCAACAGTTCACTCTTACTGAAGCTACTACGTTAGTGGACGGTGAAGCGCTTCAAGTTGTTATACTTTCTGATGAAAACGGAAATGTACTT…
Q2_P25141	1	1	P	3.2038	0.0544107	P	1.45057	0.166812	P	0.48708	0.0877652	P	0.654789	0.147675	P		Q2_P25141			C809826.1	Sm_Orth_inOther_sp	similar to GenBank Accession Number AF039713 hypothetical protein F57B10 hypothetical protein F57B10 [Schistosoma japonicum] ||PREDICTED: similar to transmembrane emp24 protein transport domain containing 7 isoform 8 [Bos taurus] ||unnamed protein product [Tetraodon nigroviridis] ||PREDICTED: similar to transmembrane emp24 protein transport domain containing 7 isoform 3 [Canis familiaris] ||CGI-1…	CAAATCAACGATCTGCAAAGCCCATTCCCATGTCTACTCCACAACTGCATACAGTTGGTT	Smp_140180	cop-coated vesicle membrane protein P24 (emp24/gp25l family), putative	Smp_scaff000074	1399575	1404635	Q2_P25141,Q2_P41428	ATGATTCTTGTTTTGTGTATCTTTGCTATCGTGCATCAGGCCTCAGGAAACTCATTGACTTTTGAGTTAGAAGACAGGTCTGGCCAATGTTTTTACGAAGAGTTTTCTAAGGGTGATAGCTTTACCCTAGCGTTCAACGTAATATCCGGTGGGAATTACGATGTGGACATGGTACTTAAAGATCCCAGCAAAAATGTCCTTAAATCGCTTCACCGTTCATCTTCTGAAGAAGTCAATATCGATGTTTCAGTAGACGGTATTTATAAGGTTTGCTTTAGTAATTATTTCTCTTCTATATCTCACAAAATTGTGTCCATGACATGGCGCAATTCCAGTTTCAATCCTTCGGAAAGCACATCATCTTCAGATCACAGCACCCAGATTTCAGAGAGTTTATAT…
Q2_P02901	1	1	P	3.20365	0.0792067	P	0.352994	0.281206	A	0.689293	0.380794	A	0.558021	0.610025	A		Q2_P02901			C805751.1	Sm_noMatches_Gb_bothSt	none	GGGAGGGAGAAAGAAGAATACATCTTGTTGTCTTGTTTTGTTTTGAAGTAAGAATAACTG
Q2_P19902	1	1	P	3.20086	0.0545154	P	0.63344	0.138154	P	1.71679	0.116298	P	9.50568	0.0281891	P		Q2_P19902			C802740.1	Sm_noMatches_Gb_bothSt	none	TAGATGAGTTCCAGGAGTCGAAGAGGGTGGTGTGTGGTCTGGGGATGGAGAGAGTGGACT
Q2_P21246	1	1	P	3.19654	0.0550664	P	0.828997	0.321599	P	2.17655	0.0816035	P	0.870916	0.480087	P		Q2_P21246			C804571.1	Sm_Orth_inOther_sp	Mf1 protein [Schistosoma japonicum] ||SJCHGC09077 protein [Schistosoma japonicum] ||inositol polyphosphate multikinase [Homo sapiens] gb|AAH65709.1| Inositol polyphosphate multikinase [Homo sapiens] gb|AAM97838.1| inositol polyphosphate multikinase [Homo sapiens] tpg|DAA01362.1| TPA: inositol 1 3 4 6-tetrakisphosphate 5-kinase [Homo sapiens] sp|Q8NFU5|IMPK_HUMAN Inositol polyphosphate multikinase…	ACTAATAATGAATATTATCCTTCCAAATCATGTTTTGCATCATCATCAGCACCCACTACC	Smp_129310	inositol polyphosphate multikinase, putative	Smp_scaff000022	530099	537796	Q2_P34310,Q2_P31074,Q2_P21246,Q2_P14418	ATGGTGTTTGGTGATGTTCCTCCTCTACCTACATGTACGGAATCATATGCCTTCCAGGTGGCTGGTCATTCTCGAGAAAATGCAAGTAGTTTTGAAATACTTCGAGATAAATCTAAACCAATTATTTACAAGTCATTACAAGATCGTGAAAGAGGTATGCGTGAAGTGATGTTTTACCAGAGTGTGTTTTCACCGGATGCTTCGGAAGCACTTAAACGTCTTCGTCAATTTATTCCAACTTATTATGGAGTTTTTCAATGTCCAGGAACTAAAGCTTACTATATGGCTTTAACTGATCTGGTGGCCGATTTCAAACAACCAAATATTTGTGATTTCAAAATGGGTACGGTCACTTATTTTCCAGGTTCTTCACAAGATAAAATCTCTCGTGAAGAGCTT…
Q2_P27106	1	1	P	3.19277	0.0549535	P	1.01908	0.882913	P	0.0340469	0.0946713	A	0.0964724	0.157236	A		Q2_P27106			C813049.1	Sm_noMatches_Gb_bothSt	none	CAGTGTCAACGTTTACAAACTTTGGTTGTCTTCCACTAGCATTAATCTCTTTCAATAAGA
Q2_P13169	1	1	P	3.18883	0.0872435	P	1.43758	0.273207	P	1.79204	0.152734	P	0.624642	0.672134	A		Q2_P13169			C909989.1	Sm_Schisto_Orth_only	TPA: endonuclease-reverse transcriptase [Schistosoma mansoni] ||	ACTTTAACAATGCATGTACCTTAGAGGTGCCCTCCTCTCCAATTCATACAACCCACCCAC
Q2_P09706	1	1	P	3.18485	0.0579643	P	1.5944	0.141385	P	0.791356	0.306043	P	0.980044	0.933281	P		Q2_P09706			C903636.1	Sm_Schisto_Orth_only	SJCHGC04390 protein [Schistosoma japonicum] ||	TTAACTGTTCGATGAACAGAAGTCCAGAAACCAGTGATAACCACTTTGACGTGGGTAGTT	Smp_133920	ionotropic glutamate receptor-related	Smp_scaff000041	873392	935690	Q2_P18508,Q2_P33365,Q2_P13510,Q2_P21904,Q2_P29951,Q2_P16788,Q2_P09706,Q2_P08645,Q2_P37119,Q2_P16448,Q2_P10184	ATGGAGTTGATGTCACTTGAACAGAATATGTTTCCTAACAATGATGATTGCAACAATGATTCAGTCAATCAAGATAGTGCACCTGCTGTCCACGTAGATGATGTACAACGTATGGAAGCTCGTCTTTTAAAGTTGTTGGATGAATTTAACGTTGGGAAATCATCCTTTGGTCCAAATTGTCCTTATGAAAAACTTGACTCAATACGAAATCAGCAAGAAGAACTTATGCGATTGCATTTTGAGCAAGATAGGAAAATGATGTCGATCCTCGAAACAGGCTCAACTCTCGCGCGGCGTCCTGTTAGAGCACTGTTAACAGACGAAGGTCGAAAGACTACAAAAGCAAATATTGATGCACTAGTCACACGAGTTGCATCTTGTCGTTTTTCCAATATGTCT…
Q2_P37344	1	1	P	3.18075	0.0551867	P	0.492631	0.0960893	P	4.22156	0.0440739	P	1.54035	0.157357	P		Q2_P37344			C918115.1	Sm_noMatches_Gb_singleSt	none	AACATCTTCTACCCCATCGTCATCTTCTTCATTATCATCATCATCTGTTTCATCACTTTT	Smp_157340	rassf1, putative	Smp_scaff000199	667558	685244	Q2_P34702,Q2_P14786,Q2_P37054,Q2_P21134,Q2_P16988,Q2_P37344,Q2_P02128,Q2_P16731	ATGACTACAGACTTCGACACACCGTTAAACGTACCTGCTAAACTGGATAATGGAATATCAGTAAAGAAGAAAGCTGAATGTTTATCTCACTCAACATTGTCAAGGCGTGCTACTGAGTTTTATAAATCGAAAACACCAGCTGATGTAAAATTAGTCAGTAGACACTCATTTCTATGTGGAAATAAACCAAAAGTTTCCCTAGCTTATGATTTTTCAAGCTTAGATAAGGAGGCAATTCGAGATCGAGGGATTCTTGTGAGACAGCTAAGTCCATCTCTTACTGAATTACAAAACACTTCTAAACCACTTCAGAATACAAACATTATCTCAGATACCCCGAACTCCGTTCCTTTTACCCGTTCAGATGAAAGTTCGTCTTTAGAAAAAGAAGTTTCTGAT…
Q2_P09353	1	1	P	3.16894	0.0621214	P	1.06009	0.730658	P	1.64158	0.139953	P	1.24879	0.473602	P		Q2_P09353			C903144.1	Sm_noMatches_Gb_bothSt	none	TACAACTTCCCCCATGCTCCCCACATCTTCCATAGGTGTATCCAGTCACGGTCTTCCAGT	Smp_138030	mixed-lineage leukemia protein, mll, putative	Smp_scaff000062	268060	273112	Q2_P34124,Q2_P30193,Q2_P29105,Q2_P09353,Q2_P29176,Q2_P29501,Q2_P07152,Q2_P23052,Q2_P16986,Q2_P37342,Q2_P09762,Q2_P09433	ATGGAGTTCAGTGGAATGAATAAGACGTCCGAGGAGACATTAAGTTATTTGAGTTCTTCGGCAACAGCTCATCCTTCTCTGTACAAAACTTTGCGATATAGTCCTGGTAATGAATATGGTGAAAAAAGTTTATCTCATAGTTCACCCGAAGGCCAGGTTCTTCGCTTAGTTGACGCGTTCCACTGTCCATTTAATAACGATCTTAGGGAATGTGAATCCCCCCAAATCCCTATGGTGTCAGCTATGTGCAATCGTTTGGTCCCATCGGACATATCATCTGGATTTGTTGATAGATCTGAGTTTGACCACTCAAAAGTACTGAATAACAACGAAAAACCAGCAGCTCCTGAAGTAGGTGACACAACTGTACTTCTCAAACCTGATCTCAATGATAAGGCT…
Q2_P33272	1	1	P	3.16687	0.0871797	P	0.209339	0.310759	A	0.290506	0.293777	A	3.38678	0.107317	P		Q2_P33272			C910424.1	Sm_noMatches_Gb_bothSt	none	AAAGCAACCTAGAGGTTACAAGAAAGTAATTAGCAAGGGGAAATACATGGGTTATAGGAT	Smp_172130	sumo ligase, putative	Smp_scaff000430	484301	513748	Q2_P17953,Q2_P33272,Q2_P13421,Q2_P11844,Q2_P11842,Q2_P31648,Q2_P31646	ATGCGTCAAACTCGTGATCACTTGGAGCTTAAGGCCTTCATCCAACGCTGTCGGCGGGCAGATCTTGATAAACTTATCAAGTTGACCAATCTTCCTCGTGGAGGCCTAAAGCAGGATATTCAATTGAGACTTATTTCTTACCTGGATCAGGATCCTTCAACAGAATTCCTTTCCGCCCTTAATGAACTGAGAGGACTGATGTATAATCCTGTCAATTTCCAGTTTCAACAGTCAAATGGAAATTTCGACCCCCACTGTCCTTCGAGCGATATTCCTGCCTCGCTTATGTATTTAAGGGACTCTACCATTCGTTGTCCTACAGAATCGTCAAAGAATAGTGGAGGACCAAATTCATGTTTGACAGGTACAAAAATAAGCTGTTCATTACAGAAAGAGCAG…
Q2_P25716	1	1	P	3.15877	0.0576628	P	0.473137	0.124845	P	2.97132	0.0588646	P	0.70142	0.383661	A		Q2_P25716			C810871.1	Sm_noMatches_Gb_bothSt	none	TCATCTTCATCATCACTTAGACGTTCAGTTCGCCTTTTGAAAGTGTTCGACGAGTCATTC
Q2_P23607	1	1	P	3.14315	0.0553768	P	1.35113	0.204043	P	0.989075	0.930346	P	1.87795	0.100639	P		Q2_P23607			C807805.1	Sm_Orth_inOther_sp	SJCHGC08360 protein [Schistosoma japonicum] ||PREDICTED: similar to GA13101-PA [Apis mellifera] ||PREDICTED: similar to Expressed sequence AW547186 [Rattus norvegicus] ||hypothetical protein [Gallus gallus] ref|NP_001012904.1| hypothetical protein LOC422344 [Gallus gallus] ||Unknown (protein for MGC:105056) [Homo sapiens] emb|CAI40820.1| novel protein [Homo sapiens] emb|CAI41538.1| novel protein …	CCTGATCTATTTCGATATCACACATATCTTGAAGCTGACACCAAAAACAATGGAGCTATA	Smp_146490	expressed protein	Smp_scaff000113	428667	436587	Q2_P32645,Q2_P32996,Q2_P23607,Q2_P14551,Q2_P34457,Q2_P13146	ATGTTAAGTTGGACGTATACGGGTGTAAATACAAGTATCGAGGGGGCAGGAGGTCAAAGTTGTATTAACTATATTACAACAAAAAGAAGGTTCTTTGAATCTACATGTGTCTCTATAACATTTTTATACACTCTGTATTGGTCGTATTTGAGATTTAGTGTTGGGAATCCTCGTTATTCTAATCGACAGACAAAGCTCAGGCAGATACTTCTTGTATTGCACACGTTTGTATTCGGTATTGAAATAGGCTTCAAGCTAGCCACTAGCACGCTTATTTGGATATTAAATCCGTGTCACGTTATAACCATGCTACAGATATTACTTTTGGCTTCATCGTCATCTTGGCTTACAACTTTTATTTTTCGAATCCACTTACATATGATGAATGGTCCTTTGTTA…
Q2_P21791	1	1	P	3.14312	0.0566911	P	1.1304	0.449	P	0.0660627	0.111925	A	0.105042	0.224697	A		Q2_P21791			C805373.1	Sm_noMatches_Gb_bothSt	none	AAAATAACAGAAGTAAACCAGAACCATCTTATCCAGAACCCCCAAGACCGGAAACACCAG	Smp_124910	stoned-related	Smp_scaff000007	575681	597313	Q2_P02696,Q2_P21791,Q2_P21009,Q2_P02035,Q2_P18946,Q2_P00568,Q2_P00774,Q2_P13905,Q2_P33773,Q2_P10689,Q2_P02385,Q2_P19205,Q2_P34455	ATGAGTTTTAAATTTAATCCAATTGCATTTATTAGTCGTCGAAGTTCGAAAGTTCGGGCTAAGACACGCAGTGAATCAGCTGATCAAACATCACTAAGTCAGAATGACAGTGATAATGAATTTCAGAGTCCGGTGGTCAGATCTCGTACACGACCTTCAAAGAAAATTTCATCCGGACAAGATCCAAAGTCTTTTCCTTCATCTTCTTCTATTCGAGCTCAGGTACTTGCAAGTCTCAGAAGAACTCGAAGTCCTAAGCGTAAAGTTCATCAAACGTCGGTCAGGGCAATATCTGTCCCACCAAGTACGCTCGAAAACGATGCCTCAACCCACATAAACAGTACCGTTACTAGTACTGCTATTAATGATAATTGTAAAGTAGCAAGTGTAGTTAGTTCA…
Q2_P16145	1	1	P	3.14152	0.0553379	P	1.88325	0.0995061	P	0.358724	0.0617824	P	0.667091	0.154077	P		Q2_P16145			C916483.1	Sm_noMatches_Gb_bothSt	none	CGCACAGTAGCAATCCGAACAACAGAATCCAGAGACTAACAAAATATTACTTATTAGATT	Smp_042910	expressed protein	Smp_scaff000103	1445921	1448078	Q2_P22683,Q2_P16145,Q2_P36403	ATGACACTCAAGAAGACTTTGAGTTCAATAATTTTCTTGTTGGCTATCTATTTCAAAGCATGTTCAACACTTGGTAATGACAGCACCAATAGTAATGTTTGCATTGAGTACCGTAAAAACGTGTCGATATACGTTAAAAATATAATATACAACATGTCAACCAAAACCGCGCCCGTTTCCTTCTGTGGTTGGTGTAGTGAAACTGTATATAAGTTGAAAAAAGTACTAGGGAAGCAAGAGGCTTACAATGCAGATGGGAAGGCATGTGTTGATCTTCTGGCGAACACAGAGAGGGGTACAATAGATTCTATCGACTTCATTTTCGATAAATGGAATCGTTCCTTCTGCTCCCATTGTCTTGAAGAATTTTCTTCCGATCAAAACACCAGTCTATCAACG…
Q2_P38418	1	1	P	3.13628	0.0673006	P	0.774291	0.376431	P	0.490112	0.187092	P	0.426611	0.411109	A		Q2_P38418			JAP02758.C	Sm_newGenes_Orth_inOther_sp	SJCHGC09172 protein [Schistosoma japonicum] ||GA14761-PA [Drosophila pseudoobscura] ||LD23072p [Drosophila melanogaster] ref|NP_651879.1| CG1800-PA [Drosophila melanogaster] gb|AAF57175.1| CG1800-PA [Drosophila melanogaster] ||	ACGGGCTAAAAGATGTTGAGCAGACAAATGACGACCTTCTCTTTTGTTTTTACATCTAAC	Smp_087220	expressed protein	Smp_scaff000399	115542	145034	Q2_P31885,Q2_P24488,Q2_P04933,Q2_P38418	ATGGACGTGCAATTGTGGGATGGTTCATTGGATGATGAGAAAGATGGTGCAAACCCTTCGGGAACTATAGTTGAAGAAGATTTTAATCGAGACATTCCAAATGTGAATTCAAATATAAATGTACGTGATGGTATGGAGTACAAGCGAAAGCGATCCGTTATAAAAGAGAGGCGTTTTGTAATAAATGATATGGTTGAAACAGTTGATTTTGGTCTCCTACCTGAGGGTTGGCTCCAACTACGTCATATTTCTGGACTTAATGTATATTTACACAGATCAAGCCGAGTGGTGACACTTTCAAGACCATATTCTATTGGACCGAGTAGTGTACGTCACCATCGGATTCCTGTATCGGCTATTCCATGTTTAGCTTATCGTAAAGCTAGTGGAAAAAATTTT…
Q2_P17369	1	1	P	3.13291	0.055471	P	1.24033	0.276138	P	1.44613	0.168135	P	3.48525	0.0507589	P		Q2_P17369			C919208.1	Sm_Orth_inOther_sp	myosin heavy polypeptide 11 smooth muscle [Gallus gallus] emb|CAA29793.1| unnamed protein product [Gallus gallus] ||Myosin-11 (Myosin heavy chain gizzard smooth muscle) ||unnamed protein product [Tetraodon nigroviridis] ||unnamed protein product [Tetraodon nigroviridis] ||unnamed protein product [Tetraodon nigroviridis] ||	GGCTAGTCAACGATCTGATCAAGCTAATAATGAACGTCGAATCAAAAAATTAGAATCAAC	Smp_046060.1	Myosin-10 (Myosin heavy chain, nonmuscle IIb) (Nonmuscle myosin heavy chain IIb) (NMMHC II-b) (NMMHC- IIB) (Cellular myosin heavy chain, type B) (Nonmuscle myosin heavy chain-B) (NMMHC-B), putative	Smp_scaff000116	810231	846916	Q2_P34489,Q2_P31889,Q2_P21234,Q2_P23511,Q2_P19516,Q2_P27992,Q2_P17369	ATGGGTGATAATAAAAGAGTATCTTATAGTCCGATGAATGCAGAACTTCTGCGTGATGAGAAAGAGCCTTTGCGGGAAACAGATTTATCTTCTAAGGATATGGTGTGGGTCCCTCATGAACGCGAAGCATTTGTCGCAGCTATTAAGCTCCAAGAACAGGGAGAAAATTGTGTAGTGCAACTCGTGGAGTCAGGAAAGAAATGTACCTTTCCTAAGGATTATGTTCAAAGAATGAACCCTTCAAAGTACGACAAGATAAAGGACATGGCAAACCTATCGTTTATGAATGAAGCTTCAGTTTTAAATAACTTAAAGACAAGATATTACTCAGGAATGATCTATACATACTCCGGATTGTTTTGTGTGGTTGTAAACCCATACAAACGACTACCGATCTAT…
Q2_P02672	1	1	P	3.13256	0.0561798	P	1.30063	0.234174	P	0.848807	0.357508	P	0.518781	0.158837	P		Q2_P02672			C805336.1	Sm_noMatches_Gb_bothSt	none	CAGATAGATATAGAACATTTGCAACAACGGTGATCCTTACAATTGATGGGTATATTGTTG
Q2_P34726	1	1	P	3.12793	0.056847	P	0.422654	0.0824637	P	2.90814	0.059627	P	1.2266	0.35187	P		Q2_P34726			C913184.1	Sm_noMatches_Gb_singleSt	none	CAGAATAATGATAGTATACTTTTACCGAATTCATCAATACCATCGTCATCATCATCTCCG	Smp_183440	hypothetical protein	Smp_scaff005053	760	1029	Q2_P34726	ATATATCAGAACAATCGTCCAAATCGTGTTTAAATCAGAATGAAAATGGACAACAGAATAATGATAGTATACTTTTACCGAATTCATCAATACCATCGTCATCATCATCTCCGTTTCAATACACCGTTGGTGACAAAGATGATGTTAGTTCTTTTTCTTCATTACTCAGTATTGAATCAGTTGGTATGGAACATTCGTTATTACAAGAATGTATATCATCAGCGATGCCACGTCCAAAATCAATATCAATGCTTCGTAAACAACAACATT
Q2_P19856	1	1	P	3.10308	0.0559378	P	1.48861	0.156403	P	1.00723	0.954097	P	2.32937	0.0747679	P		Q2_P19856			C802675.1	Sm_Orth_inOther_sp	SJCHGC05127 protein [Schistosoma japonicum] ||novel protein similar to mouse and human O-acyltransferase (membrane bound) domain containing 2 (OACT2) [Danio rerio] ||PREDICTED: similar to O-acyltransferase (membrane bound) domain containing 2 [Danio rerio] ||CG18445-PA [Drosophila melanogaster] gb|AAR99097.1| RE60277p [Drosophila melanogaster] ref|NP_610546.1| CG18445-PA [Drosophila melanogaster]…	GTGTGTGTTTCTGTGTAAAATTTATCCGCCGATATTCATGTGAAAGCAACATTTATGTAC
Q2_P00647	1	1	P	3.10245	0.057149	P	0.545463	0.121408	P	2.45749	0.0708527	P	1.52127	0.177205	P		Q2_P00647			C801667.1	Sm_noMatches_Gb_bothSt	none	CTGCTGTATCATCATCATTATCTTCCTAGGTTACTATTGTTACACAATCATTTCCTCTTG	Smp_145680	expressed protein	Smp_scaff000105	174588	223788	Q2_P19049,Q2_P00647,Q2_P15218,Q2_P35138,Q2_P01930,Q2_P10482,Q2_P21423,Q2_P11802,Q2_P31598,Q2_P26650,Q2_P16919,Q2_P37269,Q2_P02378,Q2_P30261	ATGGCTGTAATAGAAACTTTATTACCTGGAATCCAGTCATTTTTGTCAGTGGATCTAAGCACTATACAATTACCTCCTCATGTAGAGCAAAAACGTCAGAGATTCCTTGAACTTATTGAAGTTCTTAGTTTAGGACCTATACCCCCATTACCGAAAAATAGTCATATTACAACAAATCCTGTTACAATCAACACTGTTCTTGCTGGATGTCATGGTGGTGGTGATATTAATACTACTAATACCGTTACCACTACTAATAATAATTGTAATGTGTCAGTGTTACAAAGGAGACCATTAAGTAGCAGCATTGCACGTTTCTTTTCAAATAAGCGTCATTCTCTTCCTCCTACGATAAGTTGTCCATCACCACCATCTGTTCGCATAGATTCGTTCAAAATA…
Q2_P15109	1	1	P	3.10068	0.0721235	P	1.44871	0.226167	P	1.81747	0.125737	P	0.397227	0.467324	A		Q2_P15109			C913927.1	Sm_noMatches_Gb_bothSt	none	TACTTGCAGTCCGACTTGGACCGGTAACTCCAGGTCCTGGTGTCAGTGTAGTTGTACCTG	Smp_131700	protein kinase C, putative	Smp_scaff000032	716113	733556	Q2_P15109,Q2_P35029,Q2_P27679,Q2_P26921,Q2_P09436,Q2_P40842,Q2_P08085	ATGGAATATTTCTCTGGCACACTTAATATTCGAATATATGAAGCAGCTGAATTAAAACCGACGGCTTGTGCAACTCGTCATGCAGTTGGACCAGCTGCTAAATTATATGAACTTTTAGATCCTTATGTGACAATCGATGTGGATGATAATGCAGTTGGTAAAAGTTCCACAAAATCCCGTACAAATATACCACAGTGGAATGAAGATATTTGTGCAAGAGTCAATTATGCTCAACAACTTACATTTACTGTATATCATGATGCTGCTATTCCCCCTGATGATTTTGTTGCTATCGTTGAATTGGCTTTACGAGATGTTCGATTCGGTGAAGATATGTGGTTGGAACTGGAACCTCAAGGAAAATTACTTATACGTATTGATTTGGCTGGTACGAGAACA…
Q2_P02627	1	1	P	3.09963	0.0602361	P	0.47802	0.141092	P	2.85556	0.0616401	P	1.38376	0.296136	P		Q2_P02627			C805267.1	Sm_noMatches_Gb_bothSt	none	GATCTCGTCATCATTATCGTCCTCATCATTGTCAGCATTCTTTTTATCATCTAAACAATC	Smp_142600	capicua protein, putative	Smp_scaff000090	297037	337525	Q2_P34243,Q2_P14353,Q2_P32741,Q2_P02627,Q2_P26654,Q2_P07015,Q2_P21709,Q2_P18265	ATGGACACAAACTCTTTACCGTCAGACATCAGACTAACTGGTGCAGTGGTTTCTACAAATGAATTTACCGACGGAGGTCAGGTGATTAAAAATATTAATTTTGGAGATACAGTCGTTTCCATATGTTCTATAAAGACTGAAGACGAAAGCTCTCCATTTTGTAAAGACAATGTCTGTTGTGCCGATACAAGTCCTAAGCCAGTACAAAATGCTCCAACTCCATCTACATATTATGATGACGACAGTAACAACAACAACGGTTCTTTGTGCCTAATACAATCGGCATCTAGATTAGATTTAACTCCACATACAGATCAGTCACCCTCTCACTGGCGAAGACTAAAAAAGCGTACTTCAGACATACTTGAAATGCAAAACAAGAACCTAAAAACTTCAAGC…
Q2_P06548	1	1	P	3.09655	0.0673882	P	1.828	0.119051	P	1.14537	0.46062	P	1.37295	0.402407	A		Q2_P06548			C811510.1	Sm_Schisto_Orth_only	SJCHGC09215 protein [Schistosoma japonicum] ||	CAATCAAAATCCACTTAATTTGCAAAAATATTCTCTCAGAGGATTTAGTGCTCCGGTTGT	Smp_137530	stomatin-related	Smp_scaff000059	629625	712636	Q2_P40894,Q2_P28342,Q2_P10929,Q2_P30723,Q2_P08633,Q2_P06548,Q2_P06607,Q2_P08706,Q2_P28417,Q2_P08154,Q2_P26181	ATGAGTTGGTGGAATTCATTGGAGAAAGCAGGCAACATATCGAAACTGGCAATCACAGCCTTAAAAAGTGCCCAGCAGAAAATAGATGAAGTCCTTGATATTACGGATGAAGCTACTGATCATAACGCACTGCCAACGATATTGGAAATCTCAACTAGACAATTTGACGTAACAGAAACAGTATCTGCTGAACTAAATGAATCAAGTCGTTGCGAATCGAAACCGAAGAAATCGGAGTGTGAAGTAAGCAGCGAGTGTGCAGATTTGGAGAAATCCTGTTCAACAAGGCTGGGAAGTCATCACTCGTCTCTTACGGATTCTCTGGAAAAAGTTATTTACGATCAATCAGACCATTCCTCACCCAATGATTCTGATAAAGTGCTAACTGATGAGAACACT…
Q2_P28525	1	1	P	3.09453	0.0612255	P	1.04706	0.766404	P	0.843741	0.406324	P	1.77967	0.170265	P		Q2_P28525			C902330.1	Sm_Orth_inOther_sp	SJCHGC08657 protein [Schistosoma japonicum] ||PREDICTED: similar to CG32698-PA [Apis mellifera] ||CG32698-PA [Drosophila melanogaster] ref|NP_572581.1| CG32698-PA [Drosophila melanogaster] gb|AAK93044.1| GH26663p [Drosophila melanogaster] ||hypothetical protein [Pongo pygmaeus] ||hypothetical protein [Homo sapiens] ||	CTACATTGTGATGTCATTGAATGTGGATACGTGAATTGAAAACGTTTCTTACAGAGAGAT
Q2_P39387	1	1	P	3.09213	0.0599616	P	0.845011	0.397765	P	4.15168	0.0448772	P	1.97928	0.121548	P		Q2_P39387			JAP02644.C	Sm_newGenes_Orth_onlyJapon	SJCHGC04600 protein [Schistosoma japonicum] ||	TTCTTCATCATCATCCAGTAATTCGTCACGTTCACCACCTCCACTAACAAGACGGACACG	Smp_080520	expressed protein	Smp_scaff000303	31534	47367	Q2_P39387,Q2_P20322,Q2_P26106,Q2_P06525,Q2_P37493	ATGTATGGCCGACGTCGAGCCGCAGCTTTACCCCATGTCTCCAGACGTCAGGGTGATGCTGTAATAACAGATACTGTTCAACACGTTGACTGTGCAGAAGCCACTATTGATACACTACATTCTCGTCTACTGAGTCGATCGAGGCCTGTGGGAGCGTCTTTCATTTCTTCATCATCATCCAGTAATTCGTCACGTTCACCACCTCCACTAACAAGACGGACACGTCAGGTTCGTAGATTAGACCGTACTCATCATTTGTCTCAGCGTTCTACTGCTAATCCAAGATCACGTAGTCGTGGTTTATCAGATAACCTAGAACCGAACAATCCAAATGTTTCAGCTTCTCGTCGAAGTCGTCGACGTAATTTCGTTCGTCCTCCATTTCTTCAGCTTTTGTTT…
Q2_P30917	1	1	P	3.08772	0.0618293	P	1.43782	0.189111	P	1.70076	0.126938	P	1.36473	0.34846	P		Q2_P30917			C905971.1	Sm_noMatches_Gb_bothSt	none	TATCTGGTTGTGCATTATTAGTGTTTACTGAACGATGAGGTTGCTGTCGCTGTCTTTCTT	Smp_157360	synoviolin, putative	Smp_scaff000199	786195	804733	Q2_P12847,Q2_P32665,Q2_P20430,Q2_P18652,Q2_P09076,Q2_P06945,Q2_P30917,Q2_P11132,Q2_P26909,Q2_P06779,Q2_P26563,Q2_P28803	ATGACACTGTTACGCAGACTTAAATCTAATTTTGAATTTTCTCAGGGTCGTGCTACGTGTAACGACCTTCAAATGAGGTACGCTCTCCTAGCGTCAGCAAGTTTGATTGTTTCATCCATCGTCGTAACCAATACTTATTACCGCAAAAAACAGTTTTACCCCACTGTCGTATACTTAACTAATAATCAGCCATCCCTTTCTATACTCCTTTTTCAGTGTGTCGTCATACTCTTCTTGGTTGTAAAAGCACTCACATATGCTTTCTTCGGTCGGCTCCAAAGAGCAGAAGTGGATAATCTTGTTTCACAGTCATGGTATGCTTTCTTCGACATGTGCTTGGTTTTTGCATTCTTCCAGAATGAATTGGGAGTCGAATTTCTTTTCTTGTTCGCTATACTT…
Q2_P06551	1	1	P	3.0832	0.0677689	P	0.556925	0.232535	A	0.341578	0.169236	A	0.291583	0.377647	A		Q2_P06551			C811513.1	Sm_noMatches_Gb_bothSt	none	GGAAAAAACTCACCCACCAGAAACATGGATTATTTCACATTCCCCTGCCTCTTCCTCTTT	Smp_053760	hypothetical protein	Smp_scaff000142	3942	4232	Q2_P06551,Q2_P16496	ATGAATGATGTTATCGCTAACTGGGATGACGATGGAGAAGAGGAGAAGGAAAGGGAGGTGGTGACAGGTGATAATGTTGAGGTATTAGTTGATGATATCATCGATGGCGATTTTACTGAAGATTGTATTGATGATGAAGATGAGAGTAAACTATTCGATCCCAGTTGCGATGACATCACTGTCGTTGTCATCGTCATTGCTAATGGTGGTGGTGGTGGAGATGGTGGTTGGGAACAAGAGAAAGAGGAAGAGGCAGGGGAATGTGAAATAATCCATGTTTCTGGTGGGTGA
Q2_P41519	1	1	P	3.07733	0.0564458	P	0.970698	0.816463	P	2.41615	0.0717246	P	1.37929	0.194787	P		Q2_P41519			JAP05242.S	Sm_newGenes_Orth_inOther_sp	SJCHGC00820 protein [Schistosoma japonicum] ||heat shock protein 90 beta [Paralichthys olivaceus] ||PREDICTED: similar to heat shock protein 1 beta [Canis familiaris] ||hypothetical protein [Homo sapiens] ||heat shock protein 90 beta [Gallus gallus] ref|NP_996842.1| heat shock 90kDa protein 1 beta [Gallus gallus] sp|Q04619|HS90B_CHICK Heat shock cognate protein HSP 90-beta ||	AACAGAAAAGTGCTTCACCGCAAGGTGGTCCTCCCAATCATTAGTTAACGACTTGTAAAA	Smp_072330.2	heat shock protein, putative	Smp_scaff000247	539836	541992	Q2_P19435,Q2_P02361,Q2_P13756,Q2_P34237,Q2_P20968,Q2_P38367,Q2_P13634,Q2_P29378,Q2_P09952,Q2_P29441,Q2_P31094,Q2_P36473,Q2_P41519,Q2_P04104,Q2_P11066,Q2_P09539,Q2_P12040	ATGCCGGAATCAATGTGTACTGAACAACAACCTGAGGAGTTTGCCTTCCAGGCTGAGATCGCCCAGCTTATGAGCTTGATTATCAACACATTCTACTCCAACAAAGAAATATTCCTTCGTGAGCTTATATCCAATGCCAGTGATGCTCTGGACAAGTTGAGGTATAAGAGTTTGACTGATCCATCTGTCCTTGATACCGGTGAAGAAATGTATATCAAGCTGATACCTAACAAGGAGGCTGGGACTTTGACTGTTCTGGATACCGGTATTGGCATGACAAAAGCAGATTTGATTAAAAACTTGGGTACAATCGCTTCTTCCGGCACAAAAGCATTTATGGAGGCTCTGGCTGATGGTGTTGATATATCAATGATTGGCCAATTCGGTGTGGGTTTCTAT…
Q2_P23976	1	1	P	3.06814	0.0615836	P	0.996254	0.980492	P	1.28252	0.269884	P	2.72475	0.0796719	P		Q2_P23976			C808302.1	Sm_noMatches_Gb_bothSt	none	TTTCAACCCACAATCATCCATGACTTCTACAGGCACAGAACAACCAACTGATACCCCTGA	Smp_083340.5	expressed protein	Smp_scaff000328	379472	387129	Q2_P02509,Q2_P23976,Q2_P04464,Q2_P21580	ATGAGTGACTTTTCTTCGAAGTTTGCTCAGCTAAGCGTGCGGTCTGAGAAAAGTGGTCACAACGACTTGTCTAACATTCAGCGTGCAAATGGAGACGAAGACAAGGGTTCTAAGGGTAACCCATGGAAGCCAATAGTCCCTAGTTCTGAAAACAATTCTTTGGAAGCAGACGCTTGGCCTGAACCCTCGGCACCCACTGAACAGAGACGGATTACTCGCATTGCAGAGGAAAAGCCCAAAAGGAAGCTAAAGTGGCATAATTACGAAGTAGATGACACTACTTGTGGTTTTCCTCGAGGGCGTGGCCGTCATACCGTTGGACCATTTGCCGGAGCTAACTACACCAATAATAATGTCAGGCCATTTCGCAGGGGTTATCGAAGTCGCATCTTACCTGAT…
Q2_P02864	1	1	P	3.06432	0.0614517	P	1.02325	0.880804	P	0.70162	0.225587	P	0.469356	0.307435	A		Q2_P02864			C805672.1	Sm_noMatches_Gb_bothSt	none	CCTTTCCTCTTCTCTCTTTCTGCTTCGTATTCATATTGGGTTTCCCAATCACTCCATTCT
Q2_P00976	1	1	P	3.06058	0.0692208	P	1.58279	0.16487	P	0.910435	0.633036	P	0.316054	0.397983	A		Q2_P00976			C802290.1	Sm_noMatches_Gb_bothSt	none	CTGACATCTTCACCGCTTCCTTTATGACCACTACTAGGAGAAGTAGAATTGCTAGCACCC	Smp_154010.2	expressed protein	Smp_scaff000162	16298	21691	Q2_P03426,Q2_P01245,Q2_P11706,Q2_P36702,Q2_P19548,Q2_P37412,Q2_P06260,Q2_P25791,Q2_P00976,Q2_P17056	ATGGAGGCGGAATATGGTGAAGTTGGTGAAGGCGTATTTGAAGGTGAGACGGAAGCCGAGTCGGCAGTCGAAGTGTTCGGTGAGACATTGGGGCAAGTTGAAGCGGACGCAGAAAGTGAAGTGGTAGAACAGGTTGAATCGGAACGTGTGTCTGTGTTCGCTCCAGTCGAATTGGAGTCTGAGGCGCTTGCAGAGACTGCAGCACAACCGGAACGGGAACGATTGGTTGAGCGTGTCGGTGAGATGGAGGCGGAATATGGTGAAGTTGGTGAAGGCGTATTTGAAGGTGAGACGGAAGCCGAGTCGGCAGTCGAAGTGTTCGGTGAGACATTGGGGCAAGTTGAAGCGGACGCAGAAAGTGAAGTGGTAGAACAGGTTGAATCGGAACGTGTGTCTGTG…
Q2_P13279	1	1	P	3.05446	0.0911865	P	1.80228	0.157504	P	1.1084	0.688749	P	1.29538	0.675714	A		Q2_P13279			C910198.1	Sm_Orth_inOther_sp	PREDICTED: similar to CG18076-PH isoform H [Apis mellifera] ||ENSANGP00000011363 [Anopheles gambiae str. PEST] ref|XP_317924.2| ENSANGP00000011363 [Anopheles gambiae str. PEST] ||Kakapo [Drosophila melanogaster] ||Kakapo [Drosophila melanogaster] ||CG18076-PH isoform H [Drosophila melanogaster] ref|NP_725339.1| CG18076-PH isoform H [Drosophila melanogaster] ||	GATTGGTCGACGTATACGTGTTCTATGTTCATTTCAACCTAAAGATTATTTCTCCGATAA	Smp_168650	expressed protein	Smp_scaff000378	44	80765	Q2_P19026,Q2_P03338,Q2_P19024,Q2_P00628,Q2_P13279,Q2_P09291,Q2_P29044,Q2_P09341,Q2_P28072,Q2_P08373,Q2_P08689,Q2_P28399,Q2_P38273,Q2_P17798,Q2_P04498,Q2_P24008,Q2_P06698,Q2_P00972,Q2_P19537,Q2_P22621,Q2_P00630	ATGTCAGACAAGATTGATAATCTGCGCTGCTTATCCCAACCGCTTATTCATTTAAATGGAAAAATAAACTCGACACCAGTATCACTGCCAACTCTCAGTTTACTAAACGACAATTCCCGAAACAGAGTTGACTTCGATAAAGTTCACCTTTCTCTTAGTGTACTAAGATTGGACCCGGCAGATCGCGCGGTAATAAAAATCGCAGATGAACGTGATGCCATACAAAAGAAAGCCTTCACCAATTGGGTTAATCAACATTTGGTTAAGCGTAATTGTTGGGTTCAAGATTTATTTTTGGATTTACGTAATGGATACTTACTAGTACGTTTATTGGAGTGTTTAACAAATGAAGTATTGGGACTTGAATACATTGAAAGTCGTGTCCATTGGATACAAAAT…
Q2_P37786	1	1	P	3.05268	0.0580471	P	0.566004	0.128884	P	2.66653	0.0649451	P	1.11386	0.552272	P		Q2_P37786			C919226.1	Sm_Schisto_Orth_only	SJCHGC03929 protein [Schistosoma japonicum] ||	CCAACACCAACAACAACTACATCATCATCAATCCATGTTGAAATCGTCAAGTAAATCTAA	Smp_139800	myotonic dystrophy s/t kinase-related	Smp_scaff000073	270354	312653	Q2_P37786,Q2_P08549,Q2_P25813,Q2_P37077,Q2_P06283,Q2_P28255	ATGACATCATCAGATAATCTCCCTCTTAATGAACTTGAAAAGGAATTGCTAGATCCGAATTCAGAATGTTATTTGGAAAATTTGTTGGATGTGGTTTCAGCATTGGTTAGTGATTGTGATTTCCCTTCCGCTAAAAACTCAAAAAGCGTGCAGTCTTTCCTTAAAAAATATAGTCAAGCTGCCAAAATTATTGAATCACGACGCACAAAATATACTGATTTTGAATTAATTAAAGTGATTGGGCAAGGAGGATTTGGTCGAGTCGAATTAGCCAGACACAAACGTACACGACGTGTTTATGCCATAAAATTAATGAGTAAACAACACTTATTAGATCATAGTCAATCTGGTTATTGGGAAGAACGTGATGTTATGGTGAAAGCATCAAGTGAATGGTTG…
Q2_P09606	1	1	P	3.05021	0.0675308	P	0.779298	0.372608	P	0.856202	0.488628	P	0.734319	0.592403	A		Q2_P09606			C903492.1	Sm_noMatches_Gb_bothSt	none	TGATGATATTGAAAACTGGGGTTGCGGTATCTGAATTGCGTTGTCAGTTTCAGAAGTAGG	Smp_135280	brefeldin A-inhibited guanine nucleotide- exchange protein, putative	Smp_scaff000048	884389	924596	Q2_P34333,Q2_P14439,Q2_P19306,Q2_P00838,Q2_P03230,Q2_P02409,Q2_P11896,Q2_P02440,Q2_P11240,Q2_P09736,Q2_P09606,Q2_P29349,Q2_P31711,Q2_P34251	ATGCTGGCGATTTCATCCAAAAATCCAAATGATCAAGAACTTCCATTGCAGAACTCAGACTCTTTAAAACAGAATCTACCAAGTACAAATACCGTCTCGAGTTTTCCTACTTCTGAAACTGACAACGCAATTCAGATACCGCAACCCCAGTTTTCAATATCATCACAGGCGTTCAGTATGTTTCTAACCAGGTCTATTGAAAAAATCGCTAGCGAACGCGAAACCCGTAAGTCTCACAATTCAGCTGTAAAAAAGGCATGTGAGGAGGCTCTCGTCTTGTTAAAAGAACAACCACAAGTGTTACTTAGCAGTAAACTCTCGTCAACCAACGAATTTAGCACACATCTTCCACCTCTAAAATCAGACTGTGGTATATTGTTGAGTGATGAAAGACTTCTT…
Q2_P21653	1	1	P	3.03608	0.0579652	P	1.0328	0.808186	P	1.17777	0.355472	P	1.01378	0.930107	P		Q2_P21653			C805178.1	Sm_Schisto_Orth_only	SJCHGC09619 protein [Schistosoma japonicum] ||	ATTCCGGCACCACCGCCGTATCAACAACAGCAGCAGCCGAATTCTGTCGTCAGTTATTGG	Smp_154640	SWI/SNF-related	Smp_scaff000176	210873	217632	Q2_P21653,Q2_P20688,Q2_P21795,Q2_P31382,Q2_P17606,Q2_P11588,Q2_P38062	ATGGTCACCAATCTGCTAGCATATTCATGCACATATATGACAAGTAACATGCGTCTAATGGATTCCAAGTCATATTACTTTCAATCTCCACATAATAATAATACATTTCAGGCCATTAGAATGAATTCTAAGAGTGATATGCGTGTACCTAAACCTCCCAAACCCCCTGAAAAACCATTAATGCCATACATGCGCTATAGTCGAAAGGTTTGGGAGCAAGTTAAAAACTCGAACCCACATCTTAAGTTGTGGGAAGTCGGAAAAATTATTGGGCAAATGTGGCGTGAGCTTCCTGATGATGAAAAACTACTGTATGTCGAAGAGTACGATACTGAGAAAACCCAATACACGGAATTGCTACGGCAGTACCATAGTTCACCAGCATATCAGGCGTGGTTG…
Q2_P38868	1	1	P	3.02036	0.0576384	P	1.35888	0.20145	P	0.235662	0.046627	P	0.347059	0.100124	P		Q2_P38868			JAP05608.S	Sm_newGenes_Orth_onlyJapon	none	CTATGGCAACCACTGTTTTAACCCTACCTTCTACACTACAAAGCAAAGGATTAAGGCAAT	Smp_175720	tripartite motif protein trim9, putative	Smp_scaff000607	223790	248864	Q2_P38868,Q2_P40387	CTCCAGCTCCACCAGCGTTTCTTATAGAAGAATGCATTTCAGAGCGTAATGTTATTACTCTTGTGTGGCAGCCCACATCATCTATACCTATTGATCGTTATACACTTGAATTGGATGATGGAGCAGGTGGAACTTTCAGGAAAGTTTATCGGGGTGTTGAAACAATGTGCACTGTCGAAGGTTTACACTTTCGTTCCGTCTATCGTGCTCGCGTTAAAGCACACAATCAAGCTGGTGAAAGCCAATACAGTGAACGAATTTGTCTACAGACGTCAGATTGTGAGTTGATGTACAATGTAAACTTTACTTGGTTTCATTTGGATATTCATACCTCCGTACCAGAAATTTTACTTACAAATGGAAATCGAACTGTTACTAGTCAACTATCTGAAGATAGAG…
Q2_P28520	1	1	P	3.01966	0.0611489	P	1.14794	0.430093	P	0.367192	0.0918577	P	0.410358	0.262079	A		Q2_P28520			C902322.1	Sm_noMatches_Gb_bothSt	none	CTCTGTAATGACTTCGTTTACATCGTCTTTTCTTAGAGATGATTGATCTACTAATGTGTC	Smp_010670	Abnormal long morphology protein 1 (Sp8), putative	Smp_scaff000017	1682297	1726536	Q2_P13880,Q2_P33749,Q2_P08829,Q2_P28520,Q2_P27431,Q2_P07842,Q2_P08813,Q2_P28534	ATGGCTGAATTTCGTAAATGTTTTGATAATTTAGATACTGAAAAACGTGGTGTCATTACAATTGAAGATTTAAAAAATTATATGTTTAAAATGCATTATAAAGAAACATTCTTACATAAATGGATTGAATTATTTGATCCAGAACATACAGGATTTATAACATATGAACAATATTGTAAAACACTTGGTTTAATACCAAGGAAACGTACATTAAGTAAAGATTTTACAGATTCTACATTATCTTCATCATCATCATTGTCTGTTTCATCAAAACAAGATAATATAAATGAAGTATCAATTGGGAGTTTTGATAAACATGTGGATCAGACTAATATTACTACAGTCATTCAACAACCCTATTCAAATGAACCACAACAAACAATTGAACAACTAATTATA…
Q2_P34416	1	1	P	3.01409	0.0574022	P	1.10626	0.496079	P	0.0494434	0.0211841	P	0.128342	0.0310673	P		Q2_P34416			C912591.1	Sm_Orth_inOther_sp	similar to GenBank Accession Number AB063189 annexin B13a in Bombyx mori [Schistosoma japonicum] ||PREDICTED: similar to annexin VII isoform 1 [Strongylocentrotus purpuratus] ||putative annexin IX-A [Manduca sexta] ||Annexin IX-A [Bombyx mori] ||Annexin A4 [Danio rerio] gb|AAO20272.1| annexin 4 [Danio rerio] ref|NP_861429.1| annexin A4 [Danio rerio] ||	TTCAACATTGATACGTATAGTTGTCGGACGTTCTGGTATTGATATGGCTCGTATAAAAAA	Smp_045550	annexin, putative	Smp_scaff000115	180965	198543	Q2_P33863,Q2_P34416,Q2_P07832,Q2_P27404,Q2_P19472	ATGAATCCTAATTACCCTGATTTGAGTGCATGGAATTTATCAGGATCACAAGATACCTTTCCTAATCAAGGTTCAAATTATCCAAATGGAAATTCAAGATATTCAATTGGAGGACCAGGTTATCCGATTGGAGATTCAGGATTCCCAGGAGAAAGACAAGGATTACCAATAAGCGGAGTAGGATTTTCAGTAGGGGGACAGGGTCCCGTAGATGGAAGGACAGGATTCATGGGAGGGGGTCCAGGGTTTACGGGGGGAACTTCGGATTATACATCAGGATACTATTCAAGTTCTGGAGGATTTCCATCTTCCAATCCAACTGGATTTAGATATTCACCACAAGGAGAGAATTGTTCAGGAAATAATCCATATCCTATTGCACAGTCATCAGGTTATGTT…
Q2_P27373	1	1	P	3.01054	0.0585343	P	1.56491	0.141908	P	0.545897	0.115114	P	0.474298	0.174457	P		Q2_P27373			C900002.1	Sm_noMatches_Gb_bothSt	none	CCCACTGTTTCGATATTTGCTATTGGTTCATCACATGGTCTAAATTCACATTTAATCACT	Smp_166170	hypothetical protein	Smp_scaff000314	245644	259199	Q2_P27446,Q2_P27373,Q2_P07810	ATGCCGTCTACAAATAAAATCAAATCATGCGGACGTCGTAAACGACTACGTTATTTTGAATCGACTACAGATTTAATAGCACGGAAATTAATCACCTATGGTGAAGAATTTAATCATAATCAAGTACATACATTATTATTATCACTTAAATCACGTAAATCATTGGCACATAGTAAACTACGCTGTGAACCAGATGGGATAAGATTAAAACGTGCTTCAAAATTTGGTCCACCACCTCCAAGAAAATTTTATCCATATAAAGATATTGAACGATATTATGTATTTGATAATGATCCTACAATACTTATATTAGGCTGTGTTGATCCTGAACAACATAGTCGTTATTATGATTTTTTTAAATTACCTGAATCCCATTATAAAGATATTACTACACTTATT…
Q2_P14228	1	1	P	3.01033	0.0877236	P	1.14195	0.579098	P	0.156135	0.268432	A	0.494545	0.552161	A		Q2_P14228			C912015.1	Sm_noMatches_Gb_bothSt	none	CTCCAGCATTAGTAACAGATCTAACATCTCATTTATCTGAATATCAAACAAGTCATCCAC	Smp_148200	conserved hypothetical protein	Smp_scaff000124	898951	934421	Q2_P34110,Q2_P14228	ATGGATACAGACGGTGGACGTTTTGATTTTAATGATGGTGGTACTTATATTGGTAATTGGTATCAAGGTTCAGCACATGGACTTGGTTTAGCCACAGGACCAAATGGTGTTGGTGAATATTCTGGTGAATGGAATTTAGGTTTTGAAACATGTGGTGTATATTTATGGCCAAATGGAAATATGTACGCTGGTACATGGATTAAAGGAAAACGTCATGGTAATGGTATTCAAGTGAGAGGAAAATGGATTTATCAAGGTGAATTTAATTCAGGCACTTTTGGTCAGTATGGAGTTAAAACCTCAATGAATAGTCAAGCAAAATATGAAGGTAGTTGGAGTTTAAATCGATTTGAAGGTTTTGGAATTGAAACGTGCGCTGATGGAAGTATTTATGCTGGT…
Q2_P06875	1	1	P	3.00512	0.0575567	P	0.815401	0.289437	P	3.08589	0.056209	P	0.806339	0.27627	P		Q2_P06875			C812033.1	Sm_noMatches_Gb_bothSt	none	TGATTTAATGAGCCATTCGCGGTTTCACCGTTTTAAGGTATGTACTTAGACAAACCGTCC
Q2_P11954	1	1	P	2.99666	0.0998806	P	1.42282	0.305717	P	2.66167	0.081682	P	1.43995	0.574463	A		Q2_P11954			C907532.1	Sm_noMatches_Gb_bothSt	none	GTTGATGATGTTGTTAATGAACATGTTGGTTTTATTGCATCCAACATGGAACTAACAGTG	Smp_191030	hypothetical protein	Smp_scaff016140	222	922	Q2_P11954	ATGGAAAGCTTCAAAAGAAAGAATCAAATGATGGAAATCTTTTAGATACCATTGAAGAAGATGGATTAGAAGATATTAGACATGGAATAAAAGATGATCATTCTAATGAAATCACTGTTAGTTCCATGTTGGATGCAATAAAACCAACATGTTCATTAACAACATCATCAACAAATTATCATAGAAAACAAAAGAAACATACATTAGATCGATCGAAGAAACAATCTCATTCTGATAATTACGACTCATCGAGTAGCTTGTCATCATCATCTTCATTATGTTCACTTAAACTACACATGGATAAATATTATTCTATTTCATCGTCAGCTTCATCATCACCGAGATCATCTCAGTTAGAAGATGAAGATGTAGAGGAGGAGGAGGAAGAGGACTCAGACT…
Q2_P13058	1	1	P	2.99482	0.0583796	P	0.54992	0.11332	P	2.73223	0.0631671	P	0.930202	0.659948	P		Q2_P13058			C909806.1	Sm_noMatches_Gb_singleSt	none	TCTTTCAGAAAAACATTACTTACCAGATATACTATCATCATCGTCGTCGTCATCATCATC	Smp_152900	wnt related	Smp_scaff000156	106647	161507	Q2_P13804,Q2_P03062,Q2_P10241,Q2_P13058,Q2_P30013,Q2_P18150	ATGCAAATGATTGAATTGTACAATTTATTTTTAATCATTTTATCCTATAATATTTATGCTCAATATATAGAAACATTACCTGATCGTTTAAATAGATTCAAGTTTCCAGTTAGTTATCTTTCAGAAAAACATTACTTACCAGATATACTATCATCATCGTCGTCGTCATCATCATCAAAGGAAGGAGTGGTGGCAGTTCCAGAAACTTCTGTACCAGAATTAACTTCATCATCTTCGCCAGTATTTCCATCTTTCATAAAAAACAAAATTCAACGTAAATTTTCTGATTTTCACGATAAATTTTATTTTGATGATGCATCAGTACTGTCCGCTTCTAATTCTTTTTCATCAGTAAACAACCTTCCAGTGAATAGCAAAACTGTTGATAATAATCCAACC…
Q2_P31670	1	1	P	2.9945	0.0577508	P	1.49959	0.153694	P	0.164318	0.0355444	P	0.347513	0.0615238	P		Q2_P31670			C907356.1	Sm_Schisto_Orth_only	SJCHGC03771 protein [Schistosoma japonicum] ||SJCHGC07255 protein [Schistosoma japonicum] ||	CGAGAAACGTCCAGAGCCAATTGTACACAAAAAACTACAAGCAATAGTACAACCACCGAC
Q2_P29570	1	1	P	2.98992	0.0581092	P	0.426758	0.0790747	P	3.31772	0.0528793	P	1.14607	0.426949	P		Q2_P29570			C903797.1	Sm_noMatches_Gb_bothSt	none	TATATGTGATTCAGCTTATGCATCTGGAATTAATAGTTCATCATCATCATCGGCATCATC	Smp_148110	hypothetical protein	Smp_scaff000124	138702	160723	Q2_P32383,Q2_P12572,Q2_P13013,Q2_P32854,Q2_P40010,Q2_P08093,Q2_P09836,Q2_P29570,Q2_P27775	ATGAAAGATTGTGATCAATGTTCTATAGCAAAACTTGGAGGTTTACAAGTATGGATGCAACATTTAACTGATGAACATGCAATACCAACAGAATGGCCTAGTGATAGAGCTACACGTTTAACTGGTTCTAATGCATTACGTCCATATACAACAATAGCTGAATCAAAAAAGAAACGAAGAAAAGATAGTATACCAAGACCATTGAATAGTTTTATGTTATTTGCCCAACATATTCGTCGTAATGTTCTACGTGTATTCAGTGATGCATCAAATTCTGTTATCAGTCAACAATTAGGAGATTTATGGCGTACTGTTCCAAGAAGTTGTCGTAATCAATATGATGATGAAGCGAATAGATTATCGAACTCTGAAAATCTTGTCCTACTTCCAAGAATGACG…
Q2_P26777	1	1	P	2.98869	0.0578955	P	0.718836	0.187561	P	0.0630558	0.0313343	P	0.437527	0.0839887	P		Q2_P26777			C812461.1	Sm_Schisto_Orth_only	SJCHGC08616 protein [Schistosoma japonicum] ||	CCTAGTCGAATTGGTGAATATGTGGAAATTCAAGATGGACGTCATCTTAATATAAAAGGT	Smp_187550	hypothetical protein	Smp_scaff011206	1427	1676	Q2_P26777	ATAATTTTGACTTAGAAGTGGATCTAAAGAGTTCTAGTTATACATGGCAATTTATAGATCATCTAAGTAATCCAATTAATCCTAGTCGAATTGGTGAATATGTGGAAATTCAAGATGGACGTCATCTTAATATAAAAGGTTTACGTAAATCGATTATTCAAGATCATATACGTGGTCGTTGTATTATCGTTGTTAGTGTACCAATCCCAGTTGATATTGAATTAAGAGATGATTTACCACCTATTCAAGA
Q2_P21677	1	1	P	2.98516	0.0598122	P	1.40591	0.188375	P	1.27699	0.255127	P	1.41691	0.229819	P		Q2_P21677			C805212.1	Sm_Orth_inOther_sp	POLR2A protein [Homo sapiens] ||polymerase (RNA) II (DNA directed) polypeptide A [Mus musculus] sp|P08775|RPB1_MOUSE DNA-directed RNA polymerase II largest subunit (RPB1) ||DNA directed RNA polymerase II polypeptide A [Homo sapiens] emb|CAA45125.1| RNA polymerase II largest subunit [Homo sapiens] sp|P24928|RPB1_HUMAN DNA-directed RNA polymerase II largest subunit (RPB1) dbj|BAA22377.1| RNA polyme…	TCCTCTATGTGTCCGTCCTGCCGTTGTGATGTATGGGGCCACTCGTAATCAAGACGATTT	Smp_156670	DNA-directed rna polymerase II largest subunit, putative	Smp_scaff000194	524070	530553	Q2_P21677,Q2_P01789,Q2_P17765,Q2_P07542,Q2_P38241,Q2_P23422	ATGAAGGTCCTACGCTGTGTCTGTTTCTATTGCTCAAAGATTCTAGTTGATGTGCAGTCGTCAAGGATCCAAGAGATACTACGCAAAACAAAAGGTGATAATAGACGAAGGATGTCATTTATGTATGAAGAGTGCAAAACACGATCTGAGTGTATATCTAATGATGATCAAGTCCAAAGCGAAAATGATGTCAGCCTCAGTAGTAAAGTAAAACGCTCTGGTTGTGGACGTTATCAACCTCGTTTTCGTCGTAATGGACTTGAGCTTACTGCTGAATGGAAAAAAGTGAACGAGGAATCACAAGAACGGAAGATTAATTTGACTGCTGAACGCGTATTAGAAGTTTTTAAGCGTATGTCAGATGAAGATTGCTTGTCTCTCGGGTTTGATCCACGTTAT…
Q2_P04419	1	1	P	2.98042	0.0722324	P	1.31913	0.289414	P	0.87217	0.539666	P	1.34766	0.436958	A		Q2_P04419			C808235.1	Sm_noMatches_Gb_bothSt	none	GTCCAGCACGTATATGTGTCAATTTAATACGTGCACAAATTCGTGGCATTGAATTAATTA	Smp_172320	myosin xvIII, putative	Smp_scaff000433	32935	78363	Q2_P06359,Q2_P04419,Q2_P23926	ATGAATTCTGCGGTAAAACCAGATACATTTGAGAACTCATCTGTCGATACTGTTCATACTATAGAACGTAAACCTAATGATAATAATAATGATAATGAATATGTGCAATCTGTATATCATGAAGATAATAATCAAACAGATTTTCCAGTTTGGATTACATTTAAACAAGGATATGTTTCTGGAAAATTTCTTGGTTCACTACCTAATGGACGATGTCGTGTGATCATTCTACCAGGACAAGAAGTAATTGAAGTGAATTCTGAAGATGTTGAACGTGCGAATCCGCCTCGTTTCGATCGTGTCGATGACTTAATTAAATTGCGTTATATTAATGAATCCAGTGTAACACATTCATTTATTCAACGATATGGATCTGGTCTAATATTCACATATGCTTCA…
Q2_P32146	1	1	P	2.97899	0.0585287	P	1.05754	0.679966	P	1.5886	0.136058	P	1.52221	0.160557	P		Q2_P32146			C908309.1	Sm_noMatches_Gb_singleSt	none	GTCCTTTGAATCATCCTTTGGCTGCGTCGCAGACGGCGAAGAGATCTTATTCGGAGTCTG	Smp_056360.7	P30 dbc protein, putative	Smp_scaff000152	150904	154086	Q2_P18408,Q2_P32199,Q2_P00607,Q2_P16468,Q2_P10389,Q2_P10018,Q2_P28668,Q2_P32146	ATGGCGAATCGTTGGGGCCGAAATGCACCTTATGGTGGAGCAGGCGGTGGCGGCAGTGGTTACATGGGTTCTGGGGTTGTTGGTGTAGGCTTCTATATGGGTGGGCCTACCCCAAATGATCGCAGACCTTATAACGCTGCCCCGGTTGCTAAGCCGTTTTACGGTGGATACCGAGAAGATAACTACAACAGACGATCAGATCGACGAGATGATTTCCGTGGTGGTAAGCGTGGTCAGCCAAAAGGGCGAAGTCCGGAGAAACGTTACCATGATACACCACCTAGCCAACGTAAAGACCACAGAGCTTTCGGGAAACGCCAGTCGTCATTTTCACGTTACGAAGTGAAGATCCCCAAAGGGTTGTTCAATGTGTCTTCATCGTCCTTACCTGATCTTCGA…
Q2_P00194	1	1	P	2.97395	0.0586541	P	1.1995	0.323483	P	1.9558	0.0944124	P	2.19647	0.08362	P		Q2_P00194			C800610.1	Sm_Schisto_Orth_only	SJCHGC09435 protein [Schistosoma japonicum] ||	GAGATACAAATCCTCGAATACCGGCTACTAGCTCTGATAATTCCACTAAAAAATAATTGT	Smp_126260	protein phosphatase-2b, putative	Smp_scaff000012	36048	95424	Q2_P16846,Q2_P06267,Q2_P33433,Q2_P13577,Q2_P00194,Q2_P34101,Q2_P14218,Q2_P35603,Q2_P15610,Q2_P13102,Q2_P32949,Q2_P30357,Q2_P10579,Q2_P25858,Q2_P24371,Q2_P25797,Q2_P37184	ATGACATCAAATGCCACAGTAACGAGCAATTCAACGACTGACAGGGTTGTAAAAAGTATCCCTCATCCTCCCACCCACCGTTTGACACTGGAAGAAGTCTTTGATATTAAAGGGGAACCTCGGATTAAAGAATTAAGACAGCATTTTATACTCGAAGGTCGAGTTACAGAACAAGTTGCCCTAAGGATTATCCGTTCTGGTGCAGCGTTATTACGAGATGAAAATACAGTTTTGGATATTGACGCCCCTGTCACCGTCTGTGGAGATATTCATGGACAATTTTTCGATTTGATGAAATTATTCGAAGTTGGTGGAGATCCTGCAACAACCAGATACCTTTTCCTTGGAGATTATGTGGACAGAGGATATTTTAGTATCGAGTGTGTTTTATATTTATGG…
Q2_P13905	1	1	P	2.97059	0.0583896	P	1.14761	0.401157	P	0.063933	0.0482981	P	0.129699	0.0976713	A		Q2_P13905			C911420.1	Sm_noMatches_Gb_bothSt	none	CGTTCAGGAACTATTGAGAATCTATTTGGTTGTGATTATCCTTTGCCTGAAGTTAAACTT	Smp_124910	stoned-related	Smp_scaff000007	575681	597313	Q2_P02696,Q2_P21791,Q2_P21009,Q2_P02035,Q2_P18946,Q2_P00568,Q2_P00774,Q2_P13905,Q2_P33773,Q2_P10689,Q2_P02385,Q2_P19205,Q2_P34455	ATGAGTTTTAAATTTAATCCAATTGCATTTATTAGTCGTCGAAGTTCGAAAGTTCGGGCTAAGACACGCAGTGAATCAGCTGATCAAACATCACTAAGTCAGAATGACAGTGATAATGAATTTCAGAGTCCGGTGGTCAGATCTCGTACACGACCTTCAAAGAAAATTTCATCCGGACAAGATCCAAAGTCTTTTCCTTCATCTTCTTCTATTCGAGCTCAGGTACTTGCAAGTCTCAGAAGAACTCGAAGTCCTAAGCGTAAAGTTCATCAAACGTCGGTCAGGGCAATATCTGTCCCACCAAGTACGCTCGAAAACGATGCCTCAACCCACATAAACAGTACCGTTACTAGTACTGCTATTAATGATAATTGTAAAGTAGCAAGTGTAGTTAGTTCA…
Q2_P02173	1	1	P	2.96098	0.0583879	P	1.27526	0.248127	P	2.57996	0.0667756	P	1.95937	0.094165	P		Q2_P02173			C804503.1	Sm_noMatches_Gb_bothSt	none	TATACCATCTTTATCATCATCATCTTCGTCAATAATGCTCACAGCAACATCTTTACCATC	Smp_187230	hypothetical protein	Smp_scaff010969	2196	2884	Q2_P21197,Q2_P02173	TCGAAGGTATCGTTATCTGAAAATCCTAACACAATTGTTCCTCCGCCTAGTTTAATTATGCCTATGCCTCGATCTGTCACTATCGCTACTTCTCCTACTACTACTACCATGAATAGTAGTAATCTATCGTCTAAAATAAATGATCCATCTGTAATCAACCAGTTCGATTATTCCAATGCTTCATCGTATGCAAGTAGTAACAGTACACCATTAAATAATCAATTGAATGGATATACAACACTTCCTATGGACGGTGTCTACGATCCAACTAACAGTGCATGGTATCCTGGATATTGGAATTCAAATAACTTATGGGTATCAACGGCAACTGGTCAAGGTGGTTATTTAACAACACCCTTCAATAATAACAGTTTATCCTTACCAATTTCTTCATTTTCA…
Q2_P33248	1	1	P	2.95605	0.0732655	P	1.1986	0.411898	P	1.91047	0.110126	P	0.658916	0.527093	A		Q2_P33248			C910379.1	Sm_noMatches_Gb_singleSt	none	CGGCTCCAAGCTCCCTTGTCTCCTCACTCCTCGGATTGGTTCCCTATATCACCCAGCTAA	Smp_127330.1	14-3-3 protein, putative	Smp_scaff000016	428329	436470	Q2_P33248,Q2_P12228,Q2_P19991,Q2_P03946,Q2_P31814,Q2_P30786,Q2_P36472,Q2_P22766	ATGACTACGTCGTGGGTTACACAGTGCGAAGACTTATCTAACACTGATTTGGTTCATATCGCCAAACTTGCTGAGCAGGCTGAACGATATGATGATATGGCTGCAGCTATGAAGCGTTATACCGAGGCTTCGGGGACTTTAGGGAACGAAGAACGGAATTTACTATCAGTGGCATATAAAAATGTCGTAGGTGCTAGAAGATCAGCATGGAGAGTGATATCCGGAAGTGAAACGAAAGCGGCGAATGACCATATGAAAAGTCAAATTGCAGAGGAGTACCGTATTAAAATAGAAAAAGAGTTGAATGCAATTTGTGATCAGGTTTTGGTTTTGCTCAAAGATTATCTACTTGTACAGGAAAGTAACGACGAAAGCAAAGTTTTTTTCTTGAAAATGCAA…
Q2_P18919	1	1	P	2.95453	0.0584555	P	1.95397	0.0941117	P	1.11052	0.484213	P	0.255373	0.0469446	P		Q2_P18919			C801503.1	Sm_noMatches_Gb_bothSt	none	AGCAGCGTGCTGTTCACCTTAAGAGAGTCATAGTTACTCCCGCCGTTTTTCCCCAGCCCC
Q2_P18465	1	1	P	2.95265	0.0649022	P	1.24754	0.300569	P	1.63653	0.136289	P	2.34084	0.0975248	P		Q2_P18465			C800678.1	Sm_Schisto_Orth_only	SJCHGC08681 protein [Schistosoma japonicum] ||	ATTCACTGTTGATGAGGTTGCTAGTGTCGTTGAAGTACACTACACAAACAAACTTAATCT	Smp_004590	hypothetical protein	Smp_scaff000006	1433061	1444442	Q2_P18465,Q2_P34867,Q2_P39752,Q2_P38591,Q2_P14941	ATGTCAGAAGGCTATATTTTGGCTGCTCTTGAATTCCTAATACAATATGGAGGAACACAAAGCATCAAGGACTTGTGGGTGCTAATGTGTAACAAATTTCATCAAGTTTCTGATTTTAAACATGGTGTTGGGAAAAGTCACCATAGTTTTGAAAAATTCTTGTTATCCAACCCAACAATCTTTAATGTTGTTGACAATTTTGTTTGCCTTACTGATATTAGCAACCCTTTGGAGAATGAAAAGGACTGCCCACATCAATATAATAGTCGTTGTAACAACAACTCTTTTAAAAATCCAAGAAATATCCGAAGTAAATACACCATAGAGTCAGAGGCTTCAGCCGTTCGATATTTTCAAGAACAGTTGCTGAGGAAACCAGAGCGATGGGTCCCGATAAGA…
Q2_P07984	1	1	P	2.94204	0.063513	P	0.957733	0.780091	P	0.954872	0.761101	P	0.195642	0.300454	A		Q2_P07984			C900395.1	Sm_noMatches_Gb_singleSt	none	ACAGAAAAAAGAAATGTATGCCATCCCACTCCGAAAGACTTATCGCTTGTGTTCATCATG
Q2_P36876	1	1	P	2.93841	0.0636263	P	1.38647	0.207068	P	1.04627	0.760234	P	0.231548	0.298833	A		Q2_P36876			C917343.1	Sm_noMatches_Gb_bothSt	none	CCTGCCTCACCCCTTCACCCTTCATATGCCTCCATTATACCCTATCATCCAATTACTAAT
Q2_P37529	1	1	P	2.93588	0.0681275	P	0.643191	0.229587	P	0.201222	0.145993	A	0.241205	0.336415	A		Q2_P37529			C918513.1	Sm_noMatches_Gb_bothSt	none	ATTGAAGTTTTACATCTTCACCTTCTTTAGCTGTCAATGTTCCATCAGCATTAAGTCCAA	Smp_146950	expressed protein	Smp_scaff000117	157497	397689	Q2_P21783,Q2_P30582,Q2_P01244,Q2_P19414,Q2_P00919,Q2_P08756,Q2_P28465,Q2_P28787,Q2_P09059,Q2_P08869,Q2_P28569,Q2_P09662,Q2_P09568,Q2_P27935,Q2_P08247,Q2_P29667,Q2_P09922,Q2_P28357,Q2_P37217,Q2_P16874,Q2_P37529,Q2_P17176,Q2_P17021,Q2_P37380,Q2_P40615,Q2_P3GATCAGACAGCTAATTTGGGACCTACTGATGATGGTGGTGATATTACATCATTACCTACTGATGAACCTATCCTCTTAGATAGAAATGACAGTT	ATGGATGATTCTATCATAGATAATATATACAATACAAATGATCTAGCTTATGAAACATTTATCTATGACCGTAAAGAAACTCAAATTATTGAAGGTGTTTTAGGTGAGAATTTAACACTTACATGCAGTAATCCAACAACTTCTCAAGTTAATTGGACTAACCAAAGCATAGTTTGGTATAGATTACCTGGATTGAAAATTAATGGACAAACCAGCCCCGAATTATGCATCGATAAATTGACTAATGATGATTTGGGTACTTACTTCTGTTCAGAATATTCAATGTCATTGCATCGTCACTTACCAGTGCGAAAAATTGAAATATGGTCAAATAACTTTATGTCAGAGATTAATTTGGGAGAATTGATTCATGATGAAAATCTAATCTATTTTCAATGC…
Q2_P34490	1	1	P	2.93481	0.0729803	P	1.47464	0.195791	P	1.20142	0.398382	P	1.59199	0.27478	P		Q2_P34490			C912747.1	Sm_noMatches_Gb_bothSt	none	CATCCACAAATTCGTCGACCATCAGATTCAACATTATTAACTAATGGGAATATTTCATCG	Smp_152430	expressed protein	Smp_scaff000153	239250	281459	Q2_P34490,Q2_P16392,Q2_P14726,Q2_P34647,Q2_P14994,Q2_P34917,Q2_P32936,Q2_P13088,Q2_P30285,Q2_P10506,Q2_P08639,Q2_P28349,Q2_P24182,Q2_P16456,Q2_P36731,Q2_P36655,Q2_P14585	ATGGAGCCTAATAATATAAATGTGAAACCTGAACCATTGTTTAGTAATCTGTCCACTGGAGTGGTATATCCTCTTTCCATTCACGATCCCGGTAATAATCAGTTGAGTCCTTCATGTACTGTTCTCCAAGATGATTCCTTTACAAACTCAAACTCGATTCGTAAACTTTCAGTCGGTTTTGCGCTTAATGATTCCGATAAATTGGATACTTCGACAACAGTATGCTTGTCATCCCAAACAAAAGCTGAATTTTATCCAGAATCAGATAAAAGCAATCACAATTCATTTTCTAGTTCTACGGACTCAAATACAAAGCCTTTATCTGTCCATTGTGCAGAGGACTCATCAAATGTTTTTTCCGCACAGTCATCGCTACCCTCCCTCAGTTCAGAATTTCAG…
Q2_P36466	1	1	P	2.9272	0.0600333	P	0.83836	0.345477	P	0.490131	0.100307	P	0.836835	0.427265	P		Q2_P36466			C916637.1	Sm_Schisto_Orth_only	SJCHGC03254 protein [Schistosoma japonicum] ||	TAATTGTATTGATGTATGCTCTACTTGGAGACAAACAGCGCTTGACAATTGTTTATGGCA	Smp_097500	hypothetical protein	Smp_scaff000607	203989	205446	Q2_P36466,Q2_P33708	ATGGTGGAGCCGTCAACAGCTTACATTACAGCTAACAATTTACCTCCAGAAATTTTATTGCGTGTTTTCAATTATCTCGATACTGATGATTTAATTAATTGTATTGATGTATGCTCTACTTGGAGACAAACAGCGCTTGACAATTGTTTATGGCAAAGAAAGTTGGTAATAATTTTAAAAACTCAATGGTCTACTCTTATATGTGATTCTAAACCCAAATATGCTCCAGACCTACAAAGGCTACAAACAGTTCATCCTCACAAAATATATCGCTTCCTTAAGAAATATGTTCCTCAACACTTACTTGGTGACCAGAAAGAAGCATCAAAAGTCCAACTTTTGATCAATAAGATCAATCAGCTTAGTCTTGCTTCGGCCCCACATGAAGGTCAATCAACT…
Q2_P26278	1	1	P	2.9216	0.0768569	P	1.78646	0.130134	P	1.52418	0.183141	P	6.45817	0.0391064	P		Q2_P26278			C811733.1	Sm_noMatches_Gb_bothSt	none	CATTTGTCTACGAAGTACGTTACATTGTGATTGAGATGCAGTCAATTCGGACAGAATACT	Smp_181050	expressed protein	Smp_scaff002003	358465	382686	Q2_P01935,Q2_P27943,Q2_P08254,Q2_P06820,Q2_P09397,Q2_P06686,Q2_P26278,Q2_P30423	ATGAACTTTTTCAATTGGCTCGGTGGGTGGAAAAAAGATTCCAACGATGATAGTCAGTTAGACTTTTCGTTCCTATTTCCTGCCACCATTGGAGTAGGATCAATCGTCATTTGTCTTGTTGCCCGCTACCGGAATGAGTTATTCGATTTAAAATCGACTGTGTTCCGAAATACAAAGGATGAGAATGTTTCTTCACGTCGTGGCAACTCCTCTTCCAATTTCAAGAAGAAACCAAAACATTCCAACAAGTCTGAATCAAATACTCCTCATATTCGAAAAACGGAGGTTTCACAACCACTTGTAGTCGAGACACTAGCTCCAGTCGTACCTGTTCAACAAAAGGAATACACATCAGTTCAGCCTATTCAAATTAAACAAGAAACAGTTAGCGAGGCAACA…
Q2_P12005	1	1	P	2.92072	0.0678518	P	1.2296	0.34013	P	0.162401	0.160922	A	0.271137	0.361128	A		Q2_P12005			C907675.1	Sm_noMatches_Gb_bothSt	none	AGTCGTTCACGTGATCTTTCCACAAGTAAATCCCATGATTCAATACATTTTTCACGAAGT
Q2_P06817	1	1	P	2.9102	0.0898657	P	1.46088	0.227446	P	1.05505	0.773816	P	0.461369	0.522439	A		Q2_P06817			C811937.1	Sm_noMatches_Gb_bothSt	none	AAGATGCAGTTGCTTTATGATTACGATTAGTGGAAGCTGGTTCCCATGTATACGTGATGG
Q2_P01579	1	1	P	2.90802	0.0630659	P	1.71083	0.121908	P	0.430324	0.112453	P	0.799862	0.489824	P		Q2_P01579			C803488.1	Sm_Orth_inOther_sp	cyclic nucleotide phosphodiesterase ||3 5 -cyclic-nucleotide phosphodiesterase (EC 3.1.4.17) - rat (fragment) sp|P14644|CN4C_RAT cAMP-specific 3 5 -cyclic phosphodiesterase 4C (DPDE1) gb|AAA56858.1| phosphodiesterase ||PREDICTED: similar to CG32498-PO isoform O [Apis mellifera] ||PREDICTED: similar to cAMP-specific 3 5-cyclic phosphodiesterase 4C (DPDE1) [Rattus norvegicus] ||PREDICTED: similar t…	GTTCATGCAGCTGATGTTGTACAGTCAACACATGTATTATTAAATGCACAATCATTAGAG	Smp_141980	camp-specific 3,5-cyclic phosphodiesterase, putative	Smp_scaff000085	394890	427479	Q2_P01579,Q2_P37039,Q2_P16304,Q2_P36551	ATGCCTTTACTTTTTAGTTCACGATTTGGAGCTGTTCAACCGATACAATCTACTGAAGATGGAAATAGTTCTTCACACCTAGGTTGTAGTGGAGGACAAAATAAGATAACAGCCAGTGAAACATTGGAAGAACTTGAATGGTGTTTAGAAAGATTAGAAAATATACAAACCCATCGATCTGTTAGCGATATGGCATCAAGTAAATTTAAGAAAATGTTAAATAAAGAATTAAGTCAATTTGCTGATGCTGGACAAAGTGGCAAACAAATATCCGAATATATATGTTCAACATTTTTAGATTCAAAAGAAAATGATCCATTAACAACTACAAGTCATTCATCTGTAATATCACATAATAATACACATGGAATAATGTCTAATAGTATAAATAAAGATATT…
Q2_P18162	1	1	P	2.89572	0.0604316	P	0.954465	0.730042	P	1.94841	0.0951131	P	3.0273	0.0588943	P		Q2_P18162			C800315.1	Sm_Orth_inOther_sp	catenin (cadherin associated protein) alpha 1 [Mus musculus] dbj|BAE35001.1| unnamed protein product [Mus musculus] dbj|BAE28588.1| unnamed protein product [Mus musculus] gb|AAH48163.1| Catenin (cadherin associated protein) alpha 1 [Mus musculus] dbj|BAB23418.1| unnamed protein product [Mus musculus] dbj|BAA14376.1| cadherin associated protein [Mus musculus] sp|P26231|CTN1_MOUSE Alpha-1 catenin (…	CCGTAGGAAAATCGAGTCTGCCAGCTATGTGCTTAGAAATAATACGCCTTTATTACATAC	Smp_130900	alpha catenin, putative	Smp_scaff000028	309759	344466	Q2_P15590,Q2_P25618,Q2_P18162,Q2_P35567	ATGGAGTCTGTTAATTTTAAGCCGTTGTATGGAACCGAAACGCGAACTAAAGCTGTAGAATGCATTTTAGAGCCGCTATTCACAAAAGTGAAGTGTTTTGCAAGGAGAGGTCACATGAAAGGTTCTTACCGCCTCAAGTCTAAACCACAGGATGACATTTTGTCTAGTGTCAAGGAGGTTATTCAATTGCTTAGCAACGATTTCAGTGTTGTCCAGAGTGTTCCCTCATTATCGTCAGATTTTTTAACTGCTAAAACAGATGTTCTTGATACTGGGCAGTATTTTTGCTCCTCTGTTTCTAGTTTTTTTTCTGACCCTGCAAACGAATCTTATCAGAGTGGTGTTTGTCGAGCTATCAATGCCTTTCTTGCTGCTTTGAGTAGACTACTTATACTAGCT…
Q2_P02889	1	1	P	2.8887	0.0596885	P	1.12486	0.447689	P	0.282458	0.0501352	P	0.581012	0.115712	P		Q2_P02889			C805729.1	Sm_Orth_inOther_sp	delta-6 fatty acyl desaturase [Salmo salar] gb|AAU47273.1| delta-6 fatty acyl desaturase [Salmo salar] ||putative delta 6-desaturase [Oncorhynchus mykiss] ||delta-5 fatty acyl desaturase [Salmo salar] ||delta-6 fatty acyl desaturase [Gadus morhua] ||putative delata 6-desaturase [Oncorhynchus masou] ||	TGAAAACTCGCTATTCAATGACTGGTTTACGGGACATTTGAATTTCCAGATAGAACATCA	Smp_132740	fatty acid desaturase, putative	Smp_scaff000036	1878509	1901695	Q2_P41680,Q2_P02889	ATGGAAAATGCCAGAGAATTTTCGAAAGATTCGGCAGAAAAGGACGTCACCATTTCTGGTAGCGAATCTCATACCTTACAGATTGCAACCATGAAACATTTTGTATCAATACTATTTTCGGGTTTTCGAGAACTTCAGATGGCGAAAGGTCTTTTTAATTGGGGAGAAGTGAAAAAGCATCAATCACTGAAAGACCGCTGGATTGTTATTGACAACAAGGTTTATGATGTATCAAGTTGGCAGAATAAACATCCTGGAGGTAGAAAAGTTATTGGTCACTATGCCGGTCAAGATGCAACAGGTGCGTTCATTGCGTTTCACAAAAATCGTCAGTACGCTGAAAAATTCTTGAGTGCATACTATATCGGAGATCTGGACCAAGACTGTCCGGAAGACAAA…
Q2_P37199	1	1	P	2.88628	0.0622331	P	0.970651	0.83159	P	2.31105	0.0765832	P	0.266198	0.227082	A		Q2_P37199			C917874.1	Sm_noMatches_Gb_bothSt	none	ATCTTCATCAACTGAGGCGTTTAAAACATGTGTTACGTACACTTCACCACCACCCACCCC
Q2_P33756	1	1	P	2.88038	0.0598972	P	1.54546	0.143508	P	0.842941	0.336952	P	1.4764	0.16067	P		Q2_P33756			C911393.1	Sm_Schisto_Orth_only	SJCHGC04551 protein [Schistosoma japonicum] ||	CTGTAGGGGCTGTTGTTGCAGGTAGGCCAACTGGAATGCATCCTGTTGTTGCAACATGTC	Smp_007330	expressed protein	Smp_scaff000011	888551	908756	Q2_P33756,Q2_P13438,Q2_P09255,Q2_P07307,Q2_P26992,Q2_P33287	ATGACACTACAGTTGTTAACTGAGTTAACCAGTGTTTGTGCACCTATGTATTTTTGTGCATTTGGTTTAATCGATCGACATTCACTGAAAACATCGTCTATAGAAGTTAACTCGCGGCAGAGGAAATCAGAATCATGCCAGAACAGCTCAATTAATGAAGATAATTCAATTGATGTAAACCAAGTAGAAAACATAGAGCTTTCTGAACAAATACGTAAAGGATTAAGTGATATTTCTGCACGGTTATCAACTTTATCTGTAAATCCTTCTGTTCCTATTTGGTATCAGTCAGATGATAATAATGTATCAAATGAAATAGACTTTCAACAAAGAACAGCTTTGTCAGACAGAACTATCGCACCACAAGATTCGTTTACCGAAGTCATCTCAAATAAACAA…
Q2_P26535	1	1	P	2.87969	0.0649205	P	1.27421	0.273918	P	0.247259	0.108447	A	0.245141	0.286371	A		Q2_P26535			C812095.1	Sm_Schisto_Orth_only	SPO-1 protein [Schistosoma mansoni] gb|AAD26535.1| stage-specific protein SPO-1 [Schistosoma mansoni] gb|AAC36363.1| stathmin-like protein [Schistosoma mansoni] ||anti-inflammatory protein 16 [Schistosoma mansoni] ||SJCHGC05573 protein [Schistosoma japonicum] ||SJCHGC02803 protein [Schistosoma japonicum] ||SJCHGC06792 protein [Schistosoma japonicum] ||	GAAATAAAACGGTCATTCAGAAAAGGGCGCCACCACATCTATAAAGTTATGGATAAATAT	Smp_113760	anti-inflammatory protein 16, putative	Smp_scaff010577	1690	1999	Q2_P26535,Q2_P32755	GCAGAATATGAAAAAGAAGGTGGACTGAAATCAATATGCAACGAAATAAAACGGTCATTCAGAAAAGGGCGCCACCACATCTATAAAGTTATGGATAAATATATACGGAAGGAAGATTTAGGCATGAAAATGTTAGATGTTGCCAAAATCCTTGGAAGACGCATTGAAAAACGTATGGAATACATAGCGAAGAAACTGGATAAGATGATGGAATATGAATCGTCTTAG
Q2_P33863	1	1	P	2.8785	0.0599236	P	1.09367	0.534675	P	0.0236281	0.0369857	P	0.045689	0.0707049	A		Q2_P33863			C911578.1	Sm_Orth_inOther_sp	SJCHGC02020 protein [Schistosoma japonicum] ||similar to GenBank Accession Number AB063189 annexin B13a in Bombyx mori [Schistosoma japonicum] ||Anxa6-prov protein [Xenopus laevis] ||MGC108373 protein [Xenopus tropicalis] gb|AAH89732.1| MGC108373 protein [Xenopus tropicalis] ||annexin VII isoform 2 [Homo sapiens] emb|CAI15290.1| annexin A7 [Homo sapiens] emb|CAI52484.1| annexin A7 [Homo sapiens] …	CCCTCGAGAAAGATTTAAAAGATGAAACATCTGGATATTTCAAACGTGTCTTAGTAGCAT	Smp_045550	annexin, putative	Smp_scaff000115	180965	198543	Q2_P33863,Q2_P34416,Q2_P07832,Q2_P27404,Q2_P19472	ATGAATCCTAATTACCCTGATTTGAGTGCATGGAATTTATCAGGATCACAAGATACCTTTCCTAATCAAGGTTCAAATTATCCAAATGGAAATTCAAGATATTCAATTGGAGGACCAGGTTATCCGATTGGAGATTCAGGATTCCCAGGAGAAAGACAAGGATTACCAATAAGCGGAGTAGGATTTTCAGTAGGGGGACAGGGTCCCGTAGATGGAAGGACAGGATTCATGGGAGGGGGTCCAGGGTTTACGGGGGGAACTTCGGATTATACATCAGGATACTATTCAAGTTCTGGAGGATTTCCATCTTCCAATCCAACTGGATTTAGATATTCACCACAAGGAGAGAATTGTTCAGGAAATAATCCATATCCTATTGCACAGTCATCAGGTTATGTT…
Q2_P30781	1	1	P	2.87582	0.0618862	P	1.08503	0.579154	P	0.694873	0.186129	P	0.948956	0.783716	P		Q2_P30781			C905604.1	Sm_Schisto_Orth_only	SJCHGC06577 protein [Schistosoma japonicum] ||	TCGGAGTTTTAGTCGTTTAGTTGTATGGTCAGTACCACATCCTTCAGAGGCAACAACCAA	Smp_163000	expressed protein	Smp_scaff000259	781115	791379	Q2_P30781,Q2_P11667,Q2_P30558	ATGTCTACCTCAATGCAGGATTCTGATAAGAAAGACAAAAATAATAGTCTAAATGAACCAGTACCTTTAGAATGGGAACTAACCAAAGTCCGTGAATACACACTTATGGAACAGATTTCTTCTTCAGCTGACGATTCTGGCTCTGAATCACCATCGGGATCTGCACCGAAAAGTCTGTCCGGAATGCCTACATGTGTAACGCATGGTGGACCTGCTGGTACTTGGTTAGCTATTGGTTCTGATAGTGGATCTGTCTTTCTTATCAATCGTCATATTCAACAACGTTTTCTTGACGAAAAGCAATTAGGTGATAGTCCATATCAGTCACTGATTGTATATCCAGATGTTAGTGGTGGTTTATCAACCGGTGTTTGCAGTATGACTTTTTCACATGGATCT…
Q2_P06630	1	1	P	2.87558	0.0599483	P	1.3003	0.231132	P	0.0596342	0.0232742	P	0.0987569	0.0308637	P		Q2_P06630			C811632.1	Sm_Schisto_Orth_only	SJCHGC07425 protein [Schistosoma japonicum] ||SJCHGC07255 protein [Schistosoma japonicum] ||	CAAATTACTCCAATTGTTCAGCCAACAATCTCATCGACAATGCATACTCTTCCAAATACA	Smp_161910	hypothetical protein	Smp_scaff000252	501227	511113	Q2_P22420,Q2_P09667,Q2_P29417,Q2_P37407,Q2_P06697,Q2_P23119,Q2_P06630,Q2_P29787,Q2_P10032,Q2_P06602	ATGGCTCAAGTCCCTACTGTACTACCAAAAACCACATTCGATGTTGTGACTCAATCTGGTACTGTCCACTGTGCACAGTCAGTTCAGACTATTCCAGAGGAACGACCAGTATTCCACACTGTCAATGTAGGAGTAGATCTTACTGGGAAATTACAGTCCGTATTATACGAGAATGTTCAGGCGACAATGCGTCAATCAGTTGAGAACACGAGCACACAGACTGATCCGATGGCTCAAGTCCCTACTGTACTACCAAAAACCACATTCGATGTTGTGACTCAATCTGGTACTGTCCACTGTGCACAGTCAGTTCAGACTATTCCAGAGGAACGACCAGTATTTTGCACTGTTGATGTAAGCGTTGATCATGTTGATAATGCCCCTATTGTTCGATCAACA…
Q2_P17347	1	1	P	2.87468	0.0629655	P	1.69972	0.122151	P	1.08281	0.590515	P	2.10011	0.0996915	P		Q2_P17347			C919160.1	Sm_noMatches_Gb_bothSt	none	CCAATCTCTTCTGGGAAAGCAGTTGTATTAAAAGGAACTTCAATTCAACAGACAATGATT
Q2_P02781	1	1	P	2.87458	0.0609497	P	1.0722	0.618483	P	1.39775	0.18659	P	0.524524	0.162805	P		Q2_P02781			C805530.1	Sm_noMatches_Gb_singleSt	none	ATAACAAGACGCCAACTCTTCACGCAGTTGACGCTTCTCTTCTCTCAGATCCGCAACTTC
Q2_P23954	1	1	P	2.87389	0.10242	P	0.689452	0.445903	A	0.770395	0.509263	A	0.643339	0.689062	A		Q2_P23954			C808277.1	Sm_noMatches_Gb_bothSt	none	ACATAACGGACAAGAACGTAGTAATAATCCACATATAAGCACGACAATATAACGCTCCAG
Q2_P21954	1	1	P	2.86657	0.0603175	P	0.962174	0.767047	P	1.22202	0.294963	P	1.38861	0.193184	P		Q2_P21954			C805594.1	Sm_Orth_inOther_sp	PREDICTED: similar to GA19167-PA [Apis mellifera] ||CG5836-PA [Drosophila melanogaster] ref|NP_524654.2| CG5836-PA [Drosophila melanogaster] ||PREDICTED: similar to CG5836-PA [Strongylocentrotus purpuratus] ||SF1 protein [Drosophila melanogaster] ||RE28792p [Drosophila melanogaster] ||	CGGCAATGGTTCCTCCTTACTATTTACCCACACCCACCGATTATTGGGCAGGTTATACGG	Smp_021540	zinc finger protein, putative	Smp_scaff000041	572380	581419	Q2_P21954,Q2_P40294,Q2_P04969,Q2_P05236,Q2_P38821	ATGAGTAAACGTATACTTGCGATAACTGATGGGTCGAGTTCGCGGTCACGTAGACGCAGTAGATCGCCAGAAAAGTCTCCAGATTCAGCTCCTCGAAAACGTAAGAGCAGATGGTCTGCAGCTGAAACAGATCGGATTTTTATACCTGGTATGCCTACTCAGCTGCCCCCGAATCTTACACCGCAACAAGAAAGGGTGTACATCATTCAGCTCCAAATCGAAGATATGTCTAGACGCTTGAAAAGTGGAGATTTGGGCATCCCTAAAAATCCGGAAGACAGATCCCCTTCACCGGAACCTATATATAGCAGCGACGGTAAGCGCTTAAACACAAGGGAATATAGGACCCGCAAAAAGCTGGAAGATGATCGTCACGCACTCGTACAACAACTTATGGAA…
Q2_P15881	1	1	P	2.86585	0.0639162	P	0.355018	0.104805	P	1.63773	0.132491	P	0.40474	0.278141	A		Q2_P15881			C915966.1	Sm_noMatches_Gb_bothSt	none	CCATCCAGCAGGAGTGACAGCATTATCATCTTCATCATTATTATTCTTTCCCTTATTATC
Q2_P30171	1	1	P	2.86342	0.0610449	P	1.00452	0.972152	P	1.5775	0.138526	P	2.13067	0.0888024	P		Q2_P30171			C904618.1	Sm_noMatches_Gb_bothSt	none	ATAAAGCCATTCCACGTTATGAACCTGAATGGCCCATAGGTGAATCAAGAAGAACATTGA	Smp_038730.1	expressed protein	Smp_scaff000093	852644	859753	Q2_P29973,Q2_P10392,Q2_P30171,Q2_P10205	ATGCCCGATGTGTCCGCCAATCTGGACACAGACGTGAAACTGCCCAGTGTGCAACTGACTGGTCCAGATCTTCGTGTACATGGTGAGATGCCGGATGTGCCGAAACCACATATTTCAATCAAGGCACCGAAATTCGGGTTCGGTCTGGGCAAGAAGAAGACGAAAGTGAAGACTCCAAAGGCTGATGTGAAAGTGGAGGGTGGAGCAGGTGAGGAGATAGATTTGGATGCCGGTTTGGACGCTCACTTAGATGGTAAAACAAGAAAGGGAGGTAAGAAGTTCCATTGGTCTCCTAAGTTCGGGTTGCCGAAGGGTGGTCTGAAGATTGGTGGAGGTGCTGATGGTGTGGATGTATCTCTTCCGAAACCCGAACTCGATGTCTCCATGGAGGTTCCCGAT…
Q2_P30879	1	1	P	2.85885	0.0619825	P	0.780976	0.265739	P	1.28167	0.250457	P	0.773197	0.378735	P		Q2_P30879			C905826.1	Sm_Schisto_Orth_only	SJCHGC09325 protein [Schistosoma japonicum] ||	ATCATCATCAGAATAACGCATCACGATACAACACTAATCCACCAACTCTCACTCTTGGTA
Q2_P23304	1	1	P	2.85251	0.0619325	P	1.11229	0.495111	P	1.20706	0.318712	P	0.536617	0.201119	P		Q2_P23304			C807410.1	Sm_noMatches_Gb_bothSt	none	ACCTAACCTTAATTGTTCATCGCTATCTTCCTCCTCATCCTCTTCATCATCGTCATCTTC	Smp_162000	expressed protein	Smp_scaff000253	350527	479195	Q2_P15084,Q2_P21137,Q2_P22376,Q2_P12829,Q2_P03127,Q2_P01247,Q2_P20011,Q2_P01193,Q2_P13981,Q2_P30971,Q2_P11182,Q2_P08905,Q2_P28612,Q2_P10476,Q2_P29990,Q2_P10220,Q2_P27933,Q2_P08246,Q2_P28768,Q2_P09044,Q2_P23508,Q2_P04101,Q2_P09820,Q2_P29555,Q2_P03943,Q2_P2TTGTCTGAAAAAAAACTAGTGCCTGAAGAGCAACCCGAACAGAGGACAGAGGTACAAACAGACTCAGTGAAAACTAAAAATCCGAAGACCGAACGTAAAATACCAGATGGAAAACCACAATCTGCTGAGAAGCC	ATGACCAAGCTTCTGACAAACGACGGTGCCTTAGAAAAATTCCGATGGATGTGTTTTTTTGTATTCGAGAGCTGCACAGACAAACATCCAGTATCTGCGAAAGAAATCGAGCAATTACTGGAGTTCCTGTGCGACCTTGAAAGCAGCGGAAATGCTAGCTGTTTTGGGTCAGAAATTTCAAATAAATTGAAGACAAAACTTCTATGTGCCACTTCAGGATTGCTTATCAAAAACGTGTCTGAACTTACACATATGAACATAAAAGTTCCTGGGGCATCACTAGTTCGTCAGCTTATTACACTTTTGTCTAAAGAAAATAAGGAAGATGTGGGATATATATCAACAACGTTATGTTCTTTATTTTGTTTGGAGCCCATACCGGTGGATCAGTTGAAAATA…
Q2_P10392	1	1	P	2.85096	0.0680696	P	1.44889	0.185905	P	1.2332	0.317827	P	1.59983	0.220686	P		Q2_P10392			C904618.1	Sm_noMatches_Gb_bothSt	none	GTAGGAACTCTCAATTCAGATCAAGATAAATACACATTAACCGAAGATGTTTCGGTTAGT	Smp_038730.1	expressed protein	Smp_scaff000093	852644	859753	Q2_P29973,Q2_P10392,Q2_P30171,Q2_P10205	ATGCCCGATGTGTCCGCCAATCTGGACACAGACGTGAAACTGCCCAGTGTGCAACTGACTGGTCCAGATCTTCGTGTACATGGTGAGATGCCGGATGTGCCGAAACCACATATTTCAATCAAGGCACCGAAATTCGGGTTCGGTCTGGGCAAGAAGAAGACGAAAGTGAAGACTCCAAAGGCTGATGTGAAAGTGGAGGGTGGAGCAGGTGAGGAGATAGATTTGGATGCCGGTTTGGACGCTCACTTAGATGGTAAAACAAGAAAGGGAGGTAAGAAGTTCCATTGGTCTCCTAAGTTCGGGTTGCCGAAGGGTGGTCTGAAGATTGGTGGAGGTGCTGATGGTGTGGATGTATCTCTTCCGAAACCCGAACTCGATGTCTCCATGGAGGTTCCCGAT…
Q2_P12556	1	1	P	2.84972	0.0615225	P	1.26018	0.264659	P	0.442071	0.0889371	P	0.875776	0.509772	P		Q2_P12556			C908752.1	Sm_noMatches_Gb_bothSt	none	GTACAAGTCCAGATACCTATATCGAAATGATCGCAATGAAACGTATATCATCACATGAAA	Smp_159400	sec14 related protein	Smp_scaff000227	351720	356824	Q2_P12556	ATGTGGTCAGTGGAGTACGACTTGGGTTTGGAAGAAAGTCTGACAGGAGACGAGTTGTCAGTACTTCATCAGTTTTATGAAAGAATGCTCAGTTGTCCACTTGACATATGCCGATCAAAACGTTATCTTGTTCGTTGGCTGCGCGCTCGCAGTTGGGATGTTGATGAAGCAGAAAAAATGTTGTATTCTCATCTGAAATGGAGAGATGTTCAGAAGGTAATTCTCATGCTTAACATACATCCATACCGTGTTATACAAAAATACTTTCCCGGAGGATTTTGTGGCGAAGATAAAGAAGGCTGTCCATTGTACTGTGCTCCTGTTGGTCGATTCGACCCAGGTGGCTTCATGAAAGCCACCACACAAGCAGAGTTCATTCAAAGTAGAATCTATTTTATG…
Q2_P06423	1	1	P	2.84704	0.0614256	P	0.807086	0.286888	P	1.05102	0.7111	P	1.46627	0.179743	P		Q2_P06423			C811332.1	Sm_Orth_inOther_sp	LOC496216 protein [Xenopus laevis] ||KIAA1027 protein [Homo sapiens] ||talin 1 [Danio rerio] ref|NP_001009560.1| talin 1 [Danio rerio] ||PREDICTED: similar to talin 1 [Danio rerio] ||Tln1 protein [Danio rerio] ||	GAATGGTACACATCCAATATCACAAGATCAAGCTATCAATTTAGCTGCTTTACAATGTCA	Smp_167010	talin, putative	Smp_scaff000325	356563	455174	Q2_P14843,Q2_P21425,Q2_P13937,Q2_P33808,Q2_P34113,Q2_P03351,Q2_P22644,Q2_P34822,Q2_P14897,Q2_P33624,Q2_P13751,Q2_P02195,Q2_P08356,Q2_P31029,Q2_P11237,Q2_P06423,Q2_P29831,Q2_P06406,Q2_P25964,Q2_P37327,Q2_P10068,Q2_P34770	ATGTTAGCTGTAAACCTTCTCATCAGATTTCCGAACTCAGGAAACTGTTATTCTCTGAAGTTCACAAAAGATATCACTGTTTACGATCTATGTCATGAAGTTCAATCAAAAATTAGAGAAGCTGCTTGCCTAAATCCATTGGAGTATGGTATTTTTGTGCCAGATCCTGACCCCAAGCACTCGTTTTGGTTGGATAATTCAAGAATGCTTTCATATTACCATTTCTGTGATAATTTTGAGGTTCAGTATCGTTGCAAGCTTCGTCTTCTGGTTATACAGACGATGGATGAGACAAGAAAAACACTACAGGTGGACGATAGCAAAACTGTTTCTGAACTTATGTTTACGATTTGTGCAAAAATAGGTATCACTAACTATGAAGAGTACTCATTAATAAGA…
Q2_P09398	1	1	P	2.84338	0.0624343	P	1.00149	0.990998	P	1.06924	0.638553	P	0.3111	0.175969	A		Q2_P09398			C903204.1	Sm_noMatches_Gb_bothSt	none	ATTTCATCTTCATCTTTCACTTCGCCTTCTGTTTTCTTCGTTTGAATTTTCGGCGAGACT
Q2_P30450	1	1	P	2.84135	0.0614684	P	0.370885	0.0770776	P	3.4382	0.0514173	P	1.62315	0.142271	P		Q2_P30450			C905024.1	Sm_noMatches_Gb_bothSt	none	GGTCATCATCATCTTCAATATTTACATAACCAGGCCATTCAGTATAATCATCCGAATCAA	Smp_180540	hypothetical protein	Smp_scaff001990	272786	285242	Q2_P10666,Q2_P39605,Q2_P30450,Q2_P30444	ATGGTTAATGAAGACCATTCATCTAGTAGTAATTTATCAACCACAATTTCTTCCAATCCCCATCCATTGCATGTTGCAAGAAAAGTTAGCTTTTCTGATCTACCTTTAGTAATTAATGTTGAAGAGCGTCAGCTAGACGGGTTACATCAATTTTGTATCACTACTGAGGACAAAGGCATCTACGGTGAAGATGATGATTCAGGTCATCATATCGAAGTCCGTGTATTAAATCGAGATATCGATGAAATGCCGACCTTACCATCAGAATTGAAAAATAAACCTGTATTTGAAATAAAACTTGGAATGCTTAAACAAGCGACAGTTTATCGGACAGAATTTACAATACCGGATAATTTGAAGTCAGGTGAAGTGGAAATTCTACGAACTGTTACAGAAATG…
Q2_P11385	1	1	P	2.83904	0.0707277	P	1.09472	0.614473	P	1.38555	0.216597	P	0.599335	0.448848	A		Q2_P11385			C906488.1	Sm_noMatches_Gb_bothSt	none	ACAGTTTTCCGAACCTCACTCCCACCCCCACAAGTAAATAATTGAAGCTTGAACAACTAC	Smp_019280	camp-dependent protein kinase regulatory chain, putative	Smp_scaff000036	1671994	1688403	Q2_P29420,Q2_P09670,Q2_P23303,Q2_P11385,Q2_P31168	ATGCAAGATCGAGTAAGCTATATTGGTGCACGTCGACAAAGTGTGGCAGCTGAAAGTTTTAATCCAGCCACGATAACTGATGTGGAACCTGTTGTTCATCCAAAGTCTGTAGCACAAAAACTTCGTTTAGCATCAGTCGTTAAACCAATTTTCATTTTTCGTTCATTGGATGAGATTCAACTGAGAAGAGTAATCGATGCAATAAAAGAAACGCCTGTGACTAAAGGTCAAGTAATTATAAACCAAGGTGAAGATGGTGATTATTTTTATGTAATTGAAAGTGGGAACTATGACATAATCATAAATGGGGATATAGTAGGAAGTTATGCTGGATCGGGTTCTTTCGGGGAACTAGCACTTATGTATAACACTCCTCGAGCGGCTACCATTATAGCGAAA…
Q2_P35522	1	1	P	2.83849	0.0609622	P	1.31876	0.221317	P	0.0967345	0.0426867	P	0.165775	0.0889599	A		Q2_P35522			C915185.1	Sm_Orth_inOther_sp	SJCHGC03469 protein [Schistosoma japonicum] ||PREDICTED: similar to phospholipid scramblase 1 partial [Danio rerio] ||PREDICTED: similar to Phospholipid scramblase 1 (PL scramblase 1) (Ca(2+)-dependent phospholipid scramblase 1) [Danio rerio] ||SJCHGC02545 protein [Schistosoma japonicum] ||unnamed protein product [Tetraodon nigroviridis] ||	TCATGCATCTCCAACGACCATTGAAATGTTCAGCAGTTGTATGTTTTTGTTGTCCTTATG	Smp_180500	phospholipid scramblase-related	Smp_scaff001989	136510	151895	Q2_P35522	ATGCAGAAGTGGTTTCTGTCTGAATATGTAGAGCCGATTGAAGGGCTTCACAGGCTTTTGGAAGTTGACAGAGTCATTGTTAAGCAAATAAAAAAGAACCAAGGTTCAAAGCTACATGATGCCGTAGTTTATGAGGCTCTGTTGGATACTTCTGAACTTCTCTTAAAATTTGTTGAAAAGTCTAGCTTTGCACAAAGATTTTGGTGTGGATCTCGCAGAGCATTCGATATGGAAGTGCGGAATGTAAACGGAAAACTTGTCATGCATCTCCAACGACCATTGAAATGTTCAGCAGTTGTATGTTTTTGTTGTCCTTATGAAATGAAAGTTGAAGCTCCAGTAGGTGAACCAATGGGTAGTATTGTTCAAAATTATGGACAGTTTGGTCATACATTTTAC…
Q2_P40970	1	1	P	2.83401	0.0610347	P	0.867486	0.392834	P	2.03902	0.0887286	P	1.24554	0.282474	P		Q2_P40970			JAP02514.C	Sm_newGenes_Orth_onlyJapon	SJCHGC08210 protein [Schistosoma japonicum] ||	TTAAGAAATACTTCTTCATCTTCCATTTCAACATCATCATCGTCACCATCACCATCATCA	Smp_169820	expressed protein	Smp_scaff000402	248410	272935	Q2_P20388,Q2_P11300,Q2_P31088,Q2_P27872,Q2_P09607,Q2_P40970,Q2_P08188,Q2_P29350	ATGAGTGTGTACGATTCGTCGGTTTTTAGTTTCATTGGTAGCTTAATCTCGAAGTCAACATCTCGGTTAACCGTTCATGGACTTAGTAATAATAGGCTGGAAAGGATTCTGCGGATTCAGTCCTATGACCTAAATTTCATTTTCCAGAAAGGGCCACACAAATATTCAAGTGGCAAGGTTTTCAGTCCTCGTAACGACATCTTCAAAAAGTTGCACGAAATAATAAAGTTTGAATTAAAAAAATCTGGAAATGACAAACAAGCTCGTCGTCTTGATGGTTTAGTTAATACCCTTCCAGAAATCCAAGAATTTACGAGTCACCTTATTTTCATATACCTTATTGCGAACAGAGCTTGCAAATCTCTCGGTGATTCCGAGATGTATGACCACTGCGAGACT…
Q2_P04545	1	1	P	2.83167	0.110126	P	0.676312	0.449014	A	1.61683	0.200678	P	0.66912	0.713229	A		Q2_P04545			C808422.1	Sm_noMatches_Gb_bothSt	none	TGACATCATCATTATTACTGCTATTATTGCGTAGTCTAGGTTCTGGAAGGCCATCACTTG	Smp_165990	expressed protein	Smp_scaff000310	429552	434987	Q2_P04545,Q2_P09780,Q2_P29515,Q2_P24066	GTTGAGTTTTATTTAAGTGCCCCATCATTTCGTCCAAGTTTATCTCAACAAATTGATATACCTAATCTTCAAGATATTGAAGGCAATTTAGAATCAATTGAATCCATGTCTCAAATGAATAGAAATTCTAATTTATCAAGTGAAAATTTAGATTCTGGAAATGCATATAACACTGTTGGTACTAGTTCGTCAGCAGTTACAGTCGCTGCTGCATCTCTAGTTGAAGAAGAACGTTCAGTAGATCAACAAGAAATGTTTTTCTCACTTCTACTTGAATCACAGTCTCGTCGTATGGATGAACAACGTTGTTATTTACGCACTACTGGACAAGGTACACCACCCATTCAATCGATTGAAACAAGTAATGCAGAAGAGTCAAACAATGTTCAGTTATCATCT…
Q2_P12830	1	1	P	2.8315	0.0608819	P	1.30935	0.22587	P	0.94683	0.681471	P	1.59311	0.135198	P		Q2_P12830			C909369.1	Sm_noMatches_Gb_bothSt	none	GAACCTCCACCATATTTTTTGTTATGGACTAAATACCTCGTTTTCTCTCTTTCCAATTCT
Q2_P30465	1	1	P	2.82754	0.0708818	P	1.00616	0.970146	P	2.14424	0.0883517	P	0.823966	0.659224	A		Q2_P30465			C905044.1	Sm_noMatches_Gb_bothSt	none	TTGTCGAAACCTCCAAATCCACCCGGGCCAGACATCCCACTTGGAAACGGTCCACGATTC	Smp_062720.1	E1b-55kD-associated protein, putative	Smp_scaff000189	198344	208000	Q2_P00643,Q2_P19041,Q2_P12281,Q2_P00649,Q2_P34281,Q2_P10686,Q2_P00986,Q2_P28769,Q2_P10856,Q2_P30653,Q2_P24119,Q2_P04597,Q2_P19566,Q2_P30465	ATGAGTGAGGAAATCGATGTGTCTAAGTTGAAAGTACCGGAGTTGAGAGCCGAGTTAGGTAGGCGAGGTCTCAATACCTTCGGAACAAAGCAAATTTTAATGGATCGCCTAAATGACGCTCTCAAATCGGCATCTCCTAATTCTGATAAAAAGCAACCAGCAGACCCTGAAGAACAACCACACTTGGCGTCTGCCAATCTGTCAAGGCAACCGAGTCAGAACTCGGGACGTGATGTGCTGGATTCAAGTCCTAAAGTGTCTCCACAACGTGGGTGTGAGAATGGGTTAGCGAATGAAAAGGATAGTAGTCCAGGTGATCAACATCAAAAACCAGAACAAGAAAACCTCAAACGTAGGCGCTCACCATCACACTCTCCCCGTCGCAGATCTAGGTCACGA…
Q2_P21382	1	1	P	2.82569	0.0661182	P	1.69519	0.126471	P	0.42185	0.122102	P	0.19437	0.299057	A		Q2_P21382			C804768.1	Sm_noMatches_Gb_bothSt	none	TGTCATCCGTACACGTGCTTTCAAACTGGCTTCAGCTTCATTAACTGCATGATGAAACTG	Smp_073450	expressed protein	Smp_scaff000252	512917	546987	Q2_P21382,Q2_P34034,Q2_P20437,Q2_P19135,Q2_P26082,Q2_P33283,Q2_P14161,Q2_P11499,Q2_P31293,Q2_P13434	ATGGCTACTGAAAGTCTTCAAGCTCGACTGACTGATTTCGAGCGTCAAGCACGTGGTGTATGTATAGGTGTGAATCATTTAGCGCTTGACAGTGAACGTGTTAGACAAGCTGAATTATTACAAAAAATTATACAACTAGAAAAAGATATTCAACAATCGAGTGCACAAAAATCCCATTTACCTGAAGCAGCAGCTGAGATTCGTGATGATGTGAAGAATAATACATCGGCATTACGTTACTTAGAAACAATATCTCAATTGGAGAATTCATTTACAGTTCTAACAGAAAATGTCACTGAAACTTCTGTACAACTAAGTGCACCTAAAGAGTTAAAAGATGAAGTTCATGTGAAAAAGGAATTAACTGGTAATGTGAAAAGTTGTTGGACATATGTTTCT…
Q2_P11220	1	1	P	2.82436	0.0670334	P	1.1192	0.502513	P	1.6526	0.131566	P	1.32776	0.345923	P		Q2_P11220			C906155.1	Sm_noMatches_Gb_bothSt	none	AATCTCTGAGTATGAGAACTTGCTTGGCGCCAGTGGGGTGGGGTGGTGCTACGTTCAGGA	Smp_069160	peptidyl-prolyl cis-trans isomerase G, ppig, putative	Smp_scaff000232	72104	84158	Q2_P14240,Q2_P05435,Q2_P33980,Q2_P14612,Q2_P34512,Q2_P10449,Q2_P30222,Q2_P11551,Q2_P31012,Q2_P11220,Q2_P31347,Q2_P04040,Q2_P04069,Q2_P23450,Q2_P05931,Q2_P14102	ATGGGGAAGCATAAGTTCAAGACACGCTGTTATTTAGATATAAAGATTGATTCACAGCCAGCTGGTCGTATAGTTTTTGAATTGTTTAATGATATCTGCCCAAAGGCTGCTGAAAATTTTAAAAAGTTGTGTCAAGGTGTTTGTGGCCTAGGTCTCAAAACGGGGAAGCCATTAACTTACCAAGGAAGCGTCTTTCATCGAGTTATTAAGGGTTTCATGGTTCAAGGTGGTGATTTCAGTAATAAGGATGGAACTGGTGGTGAATCAATATATGGTGGCACTTTTGCTGATGAGTGCCTTACAACCGAACATGACCGACCGTTTTTGCTTTCTATGGCAAACAGAGGGCCTAACACTAATGGCTCTCAGTTTTTCATTACAACTGCTCCTGCTCCCCAC…
Q2_P23335	1	1	P	2.82292	0.06172	P	0.906579	0.514726	P	1.635	0.128311	P	0.921728	0.625798	P		Q2_P23335			C807461.1	Sm_noMatches_Gb_bothSt	none	GATTGGTTCAGTTGCTATGGCAACATTGTCAGTAACTAAGTGATCAATTATCATTGTTTC	Smp_153280	expressed protein	Smp_scaff000158	809	20689	Q2_P01142,Q2_P19853,Q2_P01438,Q2_P10653,Q2_P30433,Q2_P02370,Q2_P23335,Q2_P04183,Q2_P06355,Q2_P25891,Q2_P23632,Q2_P03969	ATGGACAGACAAACTATGGACTTATGTGTTGAGGGCGTTTCGAACGAGGAAGTGGTCTCGCCCATTCACGCCACTCAGAGTTGGACGAAACCAACGAGTGAAGAAGACAATGACGATCCTGAACTTTCCCTGTTGAATACAGACAGCCTAAGAGCGCGATTGAAAGAGGCCATGAACAGAATCAGCGAACTTGAGAATGCCAAGACAGAGTTGAGTGCGCGTCTGGGTGAGCTGGAAGGCGTCATGATGTGTGAGGAAAAGCCTATGGATGTGATGCCTCTCAGTTCAGGTGTGCCTGACCGATCGATGAAAGTCACGGACGAAGCTGATGCACTGTCGAAGCAGAACAAAGAGCTGATGACAGAGGTAGACTTGTTACGAAGCAGGATTTCAGAGCGC…
Q2_P31714	1	1	P	2.82178	0.0814809	P	0.937336	0.768295	P	1.02562	0.892227	P	0.407395	0.437152	A		Q2_P31714			C907422.1	Sm_noMatches_Gb_singleSt	none	ATCGTCATACCTTAACTTATATCTTCCTTGATTGTGTGCACGAGCTATGGTTGCACAGAA
Q2_P19415	1	1	P	2.82176	0.0719093	P	1.052	0.762879	P	0.808055	0.369078	P	0.808633	0.617537	A		Q2_P19415			C802134.1	Sm_Schisto_Orth_only	SJCHGC07298 protein [Schistosoma japonicum] ||	GTGCATGTTCAATGTCATCATCAACACCGTTAACATCTACAACAACTAGTAACAATAGTA	Smp_126800	mkiaa1688 protein, putative	Smp_scaff000014	128136	157584	Q2_P13828,Q2_P33697,Q2_P19415,Q2_P10535,Q2_P25864,Q2_P30258,Q2_P10479,Q2_P06331,Q2_P30317	ATGGTTGTACAACAGGTTAATATTAGCAATAATAAATTAAACCATTATCCCATGCCTATATCAACAAATAATAATCATAACCATTCAGCTGCAATAAATGAAACTATGAATAGTATTCACTCGCCTTTATCATTATTATCTAGACCAACAGTTATAACTGACATCCCTAACACATCGAATACAAATCATGTCAGCATTGATAATCAACGTGTTCGTGATTGGTTACGTGACGCTGTTGCTACTACAACTAATGAAATGAAATCCACTGTTATTAATAACAATACTGTCATTGCTACAACAACAGCTAATAATAATATTAATGAATTCATCATTGACAATAGTAACACTAAGAAACCTGGTTGTTTATCTGATCGTCCTATCCGAAGACATAATATTCAA…
Q2_P21468	1	1	P	2.81992	0.0632678	P	1.21516	0.312565	P	0.705083	0.194067	P	1.37841	0.238619	P		Q2_P21468			C804895.1	Sm_Schisto_Orth_only	SJCHGC08115 protein [Schistosoma japonicum] ||	CGAGCCAACAATCGAAGTCTTTGTGTTCGTAAGAAATTTTTAACACCTTTATCTCTCCCT	Smp_153120	expressed protein	Smp_scaff000157	84569	127063	Q2_P21468,Q2_P09026,Q2_P28751	ATGTATGAATTGCTAAAAGTCTCTGTTCCTTATGGAAAGAAACATTATTTTTCTGATCGTATTGAAGAAGTTCTTTACTTACCTCGAGAAAATGGGAGGATTGCAATTAAAACACCCTCCAGCATCAAAGTTTACGATCTGAAACAATTTAAACTGATTAACGAAGTACTTTTGACGGAAAACGAAAATAGTACGTCTTGTTTTGTAAGCCAATCTGAGGATGCAAAAAATGCTTTTAGTCAAAGTTATAACCGTTTAGCATACGCATCAAAAGTGGACGCTTTCATCGGTTGGAAACCTGGTGGAAATACCTTATGGCCTTTATCATGTGAAAATCTTGAGAATATTGGCATCCCATCAACAACTAAAAATCAGTTGATTGGTGTATTTTCAAACTTC…
Q2_P39536	1	1	P	2.81974	0.0611232	P	1.17755	0.349172	P	2.27896	0.0767383	P	1.85774	0.102053	P		Q2_P39536			JAP04131.C	Sm_newGenes_Orth_inOther_sp	SJCHGC08168 protein [Schistosoma japonicum] ||hydroxyproline-rich glycoprotein DZ-HRGP [Volvox carteri f. nagariensis] ||DNA binding / DNA-directed RNA polymerase/ actin binding [Arabidopsis thaliana] ||unknown protein [Arabidopsis thaliana] ||putative diaphanous homologue [Oryza sativa (japonica cultivar-group)] dbj|BAC55695.1| putative diaphanous homologue [Oryza sativa (japonica cultivar-group…	TCTTCAGCACCAATCCCACCACCGCCACCACCAACACCCCCAGCTTCTGTTCAACTGAAT	Smp_076890	hypothetical protein	Smp_scaff000263	811414	811650	Q2_P39536	ATGCCGCCGCCTCCACCTCCGCCACCAATTATGGTTGGAGCGAAAGATACGAAGCCCTTGCTACCTCCCCCTCCTCCACCACCACCTTCATTCTCGCTAGGTGCTCCGCCACCCCCTCCACCGCCGCCTACTTTTGGAGTAAATTCTAATGGTTTAGGGACAAATGCTTCTTCAGCACCAATCCCACCACCGCCACCACCAACACCCCCAGCTTCTGTTCAACTGAATGGGAACTAA
Q2_P22369	1	1	P	2.81141	0.0706805	P	1.33074	0.23905	P	0.609922	0.161003	P	2.49441	0.0923698	P		Q2_P22369			C806134.1	Sm_noMatches_Gb_bothSt	none	CCAGGAACAATTTCTATGTCACAAGATGTAGCTGAACAGCAGTTGTGTGAAACATCTACC	Smp_164300	expressed protein	Smp_scaff000274	5974	55131	Q2_P03121,Q2_P22369,Q2_P28639,Q2_P04105,Q2_P40933,Q2_P09814,Q2_P29548,Q2_P08930	GGAGGATATCCACGACAACTTGCATGTCTATTAGAATTAGCTCCATCTGAAAAGGTATTTGAAGAGCGATTACGTCTTATTCGTTCACTTACTCCGATTGGTCGTGAAGCTGCCAATGCAATTGAACAATTGGTTTCTGAACAACGTCAAATGATACAGGGATGGTGTGTTGCACTGGCTAATTTAGCTGAAGTAGCTGCAGATACAAATAAACGTTTGTTGTTTGCAACAAGTCGGTTGGTTCAATTTGAAGGATGTGTATCAGATTGGGAACGAAAATTGTACAACTTCAACGAATTAAAGAAGGAATTGTCGGAATTGCCGTTACCACCACAGTTGGTAGCTGGAACTAGTGAAATTGTTGATCAGAAAGAATCGTTCAATTTTAACAATATTCCT…
Q2_P22004	1	1	P	2.80987	0.0615021	P	1.22595	0.291167	P	0.121231	0.0406127	P	0.153616	0.0877993	A		Q2_P22004			C805667.1	Sm_Schisto_Orth_only	SJCHGC03618 protein [Schistosoma japonicum] ||	GACTATTACCGGAAACACTCCTGTTCTAGAAATGAGACACAATGGGACCCCGACCCTGTG	Smp_020130	hypothetical protein	Smp_scaff000038	816757	819303	Q2_P37100,Q2_P16769,Q2_P22004,Q2_P03947,Q2_P17232,Q2_P23307	ATGCGTTCAGTGTTTGCTAAAAAATCTAAAACGAAATTCAATCCCAAAACAAAAATTGAATCAACCATAGAAAATGAATTAATGTTAAAATCAGATGAGAAAAATTTCACAGATGAACAAAATGATAATTTACACAATAAACATACATTGAGAAGTAAGATTATCAAAAATAATTCACTTGATAAAAGAAAATCAGGTGCTAGTTCCAAATCATCATCATCATCTGATGTTTATATACGTCGTGGATTAGGTGTATCAGTAACTTTTGAATCAACATTACCAACACAAATATGGCAAGCATCACCAAGTCCTTCACCACCATTAAGCGAACAAATCAAAAGTGATGAAAATAATCAAGTTAATAAAAATTCTACACCATCTTCATCAAATTCACAGAGT…
Q2_P21922	1	1	P	2.80919	0.0932623	P	1.2841	0.373686	P	0.808005	0.501839	P	0.533834	0.588193	A		Q2_P21922			C805550.1	Sm_noMatches_Gb_bothSt	none	TCACGAGTGATTATTATTCCTCCTCTTACTTTCTCCTCTTGCATCGACTCTTTCTTGTTG
Q2_P29309	1	1	P	2.80094	0.0614909	P	0.859471	0.37112	P	1.6302	0.128217	P	2.64363	0.0651657	P		Q2_P29309			C903435.1	Sm_noMatches_Gb_singleSt	none	CGATCACCAACGTCGATAAAAATGCTTTATTTGCTCATGAGATATTTTCGAATCATACTC	Smp_007180	sr-related ctd associated factor	Smp_scaff000011	560883	579883	Q2_P37461,Q2_P17101,Q2_P09572,Q2_P29309,Q2_P12215	ATGGCATCGCCTCTGCCTCCAGTCGATACTGAACAGCAGAACATTATCGATAAATTGGCTGAATTTGTGGCCAGAAATGGGCCAGAATTCGAAGCACTAACAAGTGAAAAACAGAGGGACAACCCAAAGTTCGCATTTCTCCGAGGTGGCCAGTTCCATGAATATTATATGTATAGAGTAAACGAAGCTCGTAAAATTTGGCAGCAGCAGTATCCAACGAAAAATAAACCGCATCAGGTTGGAATTCTCAATTCCAGATCCAATTGGGTCAACATGAATGAACAATGGGATCAGTATGGTGGGAATCCAGATCATTGGCAGCGTTATAGTTCTGCACCACCAGGACATTGCGGATGGGGCGGCCCAGATCCATCATGGTATCCAAAGCCACAATGGCCA…
Q2_P23669	1	1	P	2.80002	0.0619053	P	1.489	0.157319	P	1.16191	0.376065	P	1.41797	0.188433	P		Q2_P23669			C807897.1	Sm_Orth_inOther_sp	similar to XM_082875 CG9132 gene product in Drosophila melanogaster [Schistosoma japonicum] ||CG9132-PB isoform B [Drosophila melanogaster] gb|AAM51964.1| HL04344p [Drosophila melanogaster] ref|NP_996490.1| CG9132-PB isoform B [Drosophila melanogaster] sp|Q9VXB0|NECAP_DROME NECAP-like protein CG9132 ||ENSANGP00000015570 [Anopheles gambiae str. PEST] ref|XP_310797.2| ENSANGP00000015570 [Anopheles …	CGTCACTCTGTTCACTTGCCTACTCACCAATGGTGGGAATATATTAGCAACGTTTAATAA
Q2_P14492	1	1	P	2.79934	0.0691512	P	1.26595	0.290245	P	1.98741	0.0972003	P	3.57712	0.0591711	P		Q2_P14492			C912554.1	Sm_noMatches_Gb_bothSt	none	CATGATGGCTACCAACAAAACCATTGTTTATCTCCCATAGCATTTCCGACTTTTGGACAT	Smp_152870	expressed protein	Smp_scaff000155	1012256	1024065	Q2_P34388,Q2_P14492,Q2_P22061,Q2_P14414,Q2_P34385,Q2_P26221,Q2_P13417,Q2_P33267,Q2_P22214,Q2_P06639,Q2_P14489	ATGAGCGATTTGGAAGGAAAAGTCAGTAAGTGTGACTCAAAGGACCCCCTAAAGCCAAATATTCCTAATGGAATCCGTAATGCTCATAGTCCACCTCGTAAGTTCTGTCTTCCAGTAATATTATTTGCCTCATCAGATAACTGCTCATCAAAAGAAACGGGTTCAGGTTTTATGCTGCTTAGTGTAAAACACTTATCAAAAGTCAAAAGGACTAAGCAACAGGCAGCAAGTGTAGATAACAATGTGTCTGAAAGGAATGGCGCGGAAACTAGTGAAATTTTGCCTTTCTCGAACTTCAGTCAAGCAGATGGTGTTTTAGTGCATCAGAATACTATGTGTGATAATGCTATTCATGATGTTTATGGATCCGGATCCATCGAAGCTGAGGAGTTTGAAGAC…
Q2_P39882	1	1	P	2.79559	0.0618099	P	0.951661	0.708449	P	0.15002	0.0422632	P	0.239523	0.0835069	P		Q2_P39882			JAP08828.C	Sm_newGenes_Orth_onlyJapon	SJCHGC06872 protein [Schistosoma japonicum] ||	CTGTACAATTATTCACAGCCTTGATGTACTTGGGACCATATTTGTATGATGTATACATAC
Q2_P33283	1	1	P	2.79441	0.061625	P	1.52132	0.148641	P	0.112462	0.0303257	P	0.158596	0.0412831	P		Q2_P33283			C910441.1	Sm_noMatches_Gb_bothSt	none	CGGCCAACGATGTCGTGACGCAAACAGGAATTGTTCACACATCGAAAATAACACAGGCTG	Smp_073450	expressed protein	Smp_scaff000252	512917	546987	Q2_P21382,Q2_P34034,Q2_P20437,Q2_P19135,Q2_P26082,Q2_P33283,Q2_P14161,Q2_P11499,Q2_P31293,Q2_P13434	ATGGCTACTGAAAGTCTTCAAGCTCGACTGACTGATTTCGAGCGTCAAGCACGTGGTGTATGTATAGGTGTGAATCATTTAGCGCTTGACAGTGAACGTGTTAGACAAGCTGAATTATTACAAAAAATTATACAACTAGAAAAAGATATTCAACAATCGAGTGCACAAAAATCCCATTTACCTGAAGCAGCAGCTGAGATTCGTGATGATGTGAAGAATAATACATCGGCATTACGTTACTTAGAAACAATATCTCAATTGGAGAATTCATTTACAGTTCTAACAGAAAATGTCACTGAAACTTCTGTACAACTAAGTGCACCTAAAGAGTTAAAAGATGAAGTTCATGTGAAAAAGGAATTAACTGGTAATGTGAAAAGTTGTTGGACATATGTTTCT…
Q2_P34109	1	1	P	2.79043	0.0618587	P	0.889294	0.450734	P	4.20273	0.0441718	P	1.85037	0.103797	P		Q2_P34109			C912013.1	Sm_noMatches_Gb_bothSt	none	ATCTTCATTGTACTGGGGGCTAGAGCACTAATCTCCTTCTGCATACGGTCAGCAATACCA	Smp_046600	Actin-1, putative	Smp_scaff000118	934706	935836	Q2_P14226,Q2_P34109,Q2_P00002_1,Q2_P00002_2,Q2_P00002_3,Q2_P00002_5,Q2_P00002_6,Q2_P00002_4,Q2_P07278	ATGGCTGAAGAGGACGTTGCTGCTCTTGTCATCGACAATGGGTCTGGTATGTGTAAGGCTGGCTTCGCCGGAGATGACGCTCCCAGAGCCGTATTCCCCTCTATTGTTGGAAGACCTAGACATCAAGGAGTGATGGTCGGAATGGGTCAAAAAGACAGTTATGTGGGAGACGAGGCTCAATCGAAACGTGGTATCCTGACTCTGAAGTACCCAATTGAGCATGGTATTGTGACTAACTGGGATGATATGGAGAAGATATGGCACCACACATTCTACAACGAGTTGCGAGTGGCTCCAGAGGAACACCCAGTGTTGTTGACAGAAGCTCCACTGAACCCGAAAGCCAATCGTGAAAAGATGACACAGATCATGTTTGAGACGTTTAATGTGCCAGCTATG…
Q2_P27032	1	1	P	2.78254	0.0618807	P	1.40135	0.183042	P	1.34808	0.205264	P	2.14254	0.0829903	P		Q2_P27032			C812817.1	Sm_noMatches_Gb_bothSt	none	GGACTGGTTCTGGTGCTGGTTTAACATGGTTTGGTATATTTTGTTTAACAATATTAGCTT	Smp_163820	phospholipid-transporting atpase-related ((aminophospholipid flippase)	Smp_scaff000264	1263021	1341844	Q2_P03133,Q2_P27032,Q2_P07345	ATGATTAAAAAGCTGAAAAACATTGCGATTAAACTTGGAATTAGGCGTCCTCCTCAGCCTGTACAACGATTCATACCTGTGGGCGCAGTCTCAAAAGAGATTTTTCCAGTTGAAGGATATCCCTTGAGGAAACTTTATGGTAGGAATAAAGTCACAACCACAAAATACACATGGTATGGTTTCTTTTTTCAAAATCTTGGGGAACAAGCCCAGAGAATCGCGAACTTCTATTTTATCAGTCTTGCTATCATCCAGTTGTTCACAGATTCTCCCGTATCTCCAACTACATCGATAATTCCATTATTTTTTGTGCTATCAGTGACTATGATCAAACAAGGCTACGAAGACTTTCTGCGACTTAAGGCAGATAGAGAGATAAATCATATTCCTATCGAGATA…
Q2_P08642	1	1	P	2.77985	0.0620639	P	0.572337	0.11402	P	2.8849	0.0597891	P	1.42297	0.178542	P		Q2_P08642			C902080.1	Sm_noMatches_Gb_singleSt	none	CTAAGTCACCGCCAACACCATCATTATCATCGTCATCATCATGATGAGTAAATCCATCAT	Smp_131820	expressed protein	Smp_scaff000033	475609	493228	Q2_P08642,Q2_P28351,Q2_P00788,Q2_P08693,Q2_P19224,Q2_P28402	ATGTTTGCAGATTACAATGAAATATGTGAATCACACGGAAAATTTGATATTAGCCCACTTGGTTACGGTACACCAATCTCATCAACTGTTAGTTCATTAAAAAGTAAAGAAGAAAGTCGATCATTAACAGGCCAAGTTGATAAGTGCTGTAAACATTTGGAATTTATATACAAGAAATATGAAGAACGTTTGGAACATATGAATGCATTGCAAAGTATACTAGAAGGTGCAGAAATTTATTATAATGTACAACTGAAAGAGGTTGCTATCGTTGTGAATCCAACACCATTTGGTTTTCCTATTTTTCAACCAGTTTGTGATGCTTCCGGTGATGTAGATTATCGAGTATTGTTAAATGCAACATTACCTAAATCAGTTAAAACTGATGATGATGATAAT…
Q2_P03902	1	1	P	2.77877	0.0625541	P	1.2399	0.279496	P	1.04631	0.73244	P	2.11839	0.0872554	P		Q2_P03902			C807351.1	Sm_noMatches_Gb_bothSt	none	GTAGCACGTGAACAATGTTTATCTGTTGGAGATCGGATTCTAAGTATTAATGGAATTTCA	Smp_189210	hypothetical protein	Smp_scaff013415	1219	1393	Q2_P23263,Q2_P03902	TGAATGTGGTCTTGAAGTTCATTGTATTTTACCGAACGGGCGTGTAGCACGTGAACAATGTTTATCTGTTGGAGATCGGATTCTAAGTATTAATGGAATTTCATTAAGCGGTATACCATTTGAAAAGTTAGTTATATTTTATAAACCATTATTTATATTTTTTCTACTGAAGTAA
Q2_P19725	1	1	P	2.77869	0.0619443	P	1.03988	0.762186	P	1.77157	0.109943	P	3.09194	0.0561163	P		Q2_P19725			C802518.1	Sm_Orth_inOther_sp	PREDICTED: similar to Ubiquitin carboxyl-terminal hydrolase 7 (Ubiquitin thiolesterase 7) (Ubiquitin-specific processing protease 7) (Deubiquitinating enzyme 7) (Herpesvirus associated ubiquitin-specific protease) [Strongylocentrotus purpuratus] ||ubiquitin specific protease 7 [Mus musculus] gb|AAQ12339.1| herpesvirus-associated ubiquitin-specific protease [Mus musculus] ||Usp7 protein [Mus muscu…	GATGATCCTGATATGCGTCTTTGCACGAACGCTTATATGCTTGTGTATATCGCAGATTCC	Smp_089180	ubiquitin specific protease 7- related	Smp_scaff000417	291819	311648	Q2_P19725,Q2_P22584,Q2_P37036,Q2_P16718,Q2_P09739	ATGTCTCACAAACAAGGGAAATTGAGTCCTAATACTCCCCAAACGAACCCAAATGCTATTGACCGTAATGCGGGCCTGCATGCACTGGAATATGAAGAAGCTATGGAAGTCGAACAACCCTTGAGTGATACTTCAGAACACGATCCATCCTCAGATGCAAGTCAGGATGAACAACACCCTTGGTTTTATAATGCTAGTGTCAAAGGATGCTGCGGGACAACTTGTGAACAAACAGATGCTTCGGTTGATGCCTTTGACGAAAATGACGAAGCAAGAGCTTCAGGAGTTATTGAAGGTGTCTTCGAAAACATTTTACATCAAAAACAAAGTGCCGCACGTGGAGATGTTCGCGTGGTTCGAGGATCAGGAATGATTCGTTGTCTCCCGTGGAAAATACTT…
Q2_P03735	1	1	P	2.77549	0.0675849	P	0.736855	0.255981	P	1.37698	0.206957	P	0.626971	0.367821	A		Q2_P03735			C807078.1	Sm_noMatches_Gb_bothSt	none	CGAATTCATCGAGATTCAGAGGATAGTGGTTTAGGCACTGCATCATCATCTTCGTCTAAA	Smp_164580	expressed protein	Smp_scaff000284	75397	119602	Q2_P40094,Q2_P37192,Q2_P02989,Q2_P34337,Q2_P14442,Q2_P03735,Q2_P01573,Q2_P29474,Q2_P09734,Q2_P23065,Q2_P20438	ATGTCTAACAATTGTCACTTATCACTGACTGAGACTAAGCTCATCACTATCGGTGTTATTGGGCTTCCAGGTTCAGGAAAATCATGCTTTTGCAATAGGTTTGTTTTTCGTCATCCCGATTCGTACGTCAAGGATCCTCATTCCATTAGTAATACCTCTCATTCCTGCGATGTCAATGTAAGTGATAGTCGTTGGTTGTACTGGGGATGTGCGTGCCGTCAAATAGATGGAAGTATCATAAAATTTCAAATACTGGAGCACACGAAGTTCCCAGACGGTGTATTTTACTCAGTACCTCAATACTCAACGTGTGATTACGATATCAATCAGTTTTTAGAATATATTCATAAAAGCATCGAAATTCGCTTGGTATTTAAAAATAAGTTAACCTATGCATGT…
Q2_P04464	1	1	P	2.77517	0.0635978	P	1.48186	0.161493	P	1.13821	0.428176	P	1.25107	0.325372	P		Q2_P04464			C808302.1	Sm_noMatches_Gb_bothSt	none	GCACGCTTAGCTGAGCAAACTTCGAAGAAAAGTCACTCATTACAGAGGTCTATAGAAAGC	Smp_083340.5	expressed protein	Smp_scaff000328	379472	387129	Q2_P02509,Q2_P23976,Q2_P04464,Q2_P21580	ATGAGTGACTTTTCTTCGAAGTTTGCTCAGCTAAGCGTGCGGTCTGAGAAAAGTGGTCACAACGACTTGTCTAACATTCAGCGTGCAAATGGAGACGAAGACAAGGGTTCTAAGGGTAACCCATGGAAGCCAATAGTCCCTAGTTCTGAAAACAATTCTTTGGAAGCAGACGCTTGGCCTGAACCCTCGGCACCCACTGAACAGAGACGGATTACTCGCATTGCAGAGGAAAAGCCCAAAAGGAAGCTAAAGTGGCATAATTACGAAGTAGATGACACTACTTGTGGTTTTCCTCGAGGGCGTGGCCGTCATACCGTTGGACCATTTGCCGGAGCTAACTACACCAATAATAATGTCAGGCCATTTCGCAGGGGTTATCGAAGTCGCATCTTACCTGAT…
Q2_P06072	1	1	P	2.76988	0.0624534	P	1.31189	0.225223	P	1.57579	0.137902	P	1.62497	0.132831	P		Q2_P06072			C810854.1	Sm_Orth_inOther_sp	SJCHGC05511 protein [Schistosoma japonicum] ||SJCHGC02859 protein [Schistosoma japonicum] ||SJCHGC09130 protein [Schistosoma japonicum] ||hypothetical protein [Gallus gallus] ref|NP_001005827.1| Ras-related protein Rab-11A [Gallus gallus] ||RAB11a member RAS oncogene family [Mus musculus] ref|XP_869638.1| PREDICTED: similar to RAB11a member RAS oncogene family isoform 2 [Bos taurus] ref|NP_004654…	TGTTAAGGCTCAAATATGGGACACAGCTGGTCAGGAGAGATATCGGGCTATAACTTCTGC	Smp_104310	rab11, putative	Smp_scaff001985	59397	84156	Q2_P06072	ATGATAAGAAAGGACTCGAATATAGGTTTACTTTTCAAAATTGTTTTGATAGGTGATTCAGGAGTTGGAAAAACAAATTTACGTTCGCGTTTCACAAATGATGAGTTTAATCTTGAAAGTAAAAGCACGATTGGTGTTGATTTCGCCACAAAGAATGTCAAAATTGACGGAAAAGTTGTTAAGGCTCAAATATGGGACACAGCTGGTCAGGAGAGATATCGGGCTATAACTTCTGCTTATTATCGTGGTGCAGTTGGTGCTATCCTAGTTTATGATATATCAAAACCGCATACATTTTTAAATTTAAATAAATGGTTAGAAGAATTAAAAGAATATGCTTCAGATGATGTTATCATTATGTTAATTGGAAATAAATGTGATTTAAAACATTTACGTTGT…
Q2_P09538	1	1	P	2.76478	0.0666675	P	1.57405	0.145497	P	0.38519	0.10906	P	0.647344	0.359952	A		Q2_P09538			C903388.1	Sm_noMatches_Gb_bothSt	none	CGACCAAATTCAACGAATCATATGATATTACTAAATCCATCAGCTATACCTGGACAATCT	Smp_176470	cadherin, putative	Smp_scaff000621	6052	25174	Q2_P29271,Q2_P09538	ATGTATGAAAACTGTTACTTAACTGATAATGAATTAACATTTAAAATATTAGAAGAATTACCTAAAGGTACAATTATTGCATCTAATCATAAATTAGATCAACCAGGGACGAAACAATCTATACCATTAGCTAAAGATATAGATATTGGTATTAATGCTAAAATTCATTATCAATTATTCAATTCAGATATCAATTCATATAATCATAATGATAATAATGATATACATTCATATATATTAAATAAAGCGGAAAATTTAAAATCGCGCGGTACCGATATATTTGAATTAATGATAGAACCAATGAATTCAGATCATTTCAACATTGAACGTTTATTTCTAATAACACGATCACATTTAGATCGTGAAACAAATCCTTATGGTTGGTATTTATTATTAATG…
Q2_P37193	1	1	P	2.75589	0.114444	P	0.786675	0.549974	A	1.32187	0.354407	P	0.597591	0.647234	A		Q2_P37193			C917867.1	Sm_noMatches_Gb_bothSt	none	CCTAACTTCGGATAGGATGGATAAGCATCATCATAATCTTTATAGGTCAATGAATATACC	Smp_058360.1	chloride channel protein, putative	Smp_scaff000159	447400	463138	Q2_P16851,Q2_P23272,Q2_P03699,Q2_P37193	ATGGCGTATCCTTTTTATAATCGACATACAGGCACAGACGACACTCCAACAAACTGTCTTCTTCCCTTAACCAACGTAGTTATCATTCATTATTCACATTCTCTCTGGATTTCTGTCCCGGGATTTTTGTGGTGTGCTGTCAATTCTTTCCTCACAGGTGTAGCAGCTATGCTGGTCGTCTTTCTAGCTCCAGTTGCTTCTGGAAGCGGAATCCCGCAAATTAAATGTTATCTTAATGGTCTTAATATTCCTCGTGTTATGCGATGCCTCACTATGATCGTAAAGGGTGTTGGTGTTATTTTGGCAGTGTCTGGGGGTTTGGCTGTTGGAAAAGAGGGACCTATGATACATATTGGCTCGGTGATTGCTGCAGGATTATCACAAGGGCGCTTGCGATTT…
Q2_P23119	1	1	P	2.75451	0.0625053	P	1.41213	0.179223	P	0.0537766	0.0274316	P	0.0953015	0.0479959	P		Q2_P23119			C807155.1	Sm_Orth_inOther_sp	SJCHGC07255 protein [Schistosoma japonicum] ||SJCHGC03771 protein [Schistosoma japonicum] ||Y51B11A.1 [Caenorhabditis elegans] gb|AAF60743.1| Hypothetical protein Y51B11A.1 [Caenorhabditis elegans] ||	CCCCTATTGTTCGATCAACAGTGTCATCGACAATGCATACTCTTCCAAATACATCACAAT	Smp_161910	hypothetical protein	Smp_scaff000252	501227	511113	Q2_P22420,Q2_P09667,Q2_P29417,Q2_P37407,Q2_P06697,Q2_P23119,Q2_P06630,Q2_P29787,Q2_P10032,Q2_P06602	ATGGCTCAAGTCCCTACTGTACTACCAAAAACCACATTCGATGTTGTGACTCAATCTGGTACTGTCCACTGTGCACAGTCAGTTCAGACTATTCCAGAGGAACGACCAGTATTCCACACTGTCAATGTAGGAGTAGATCTTACTGGGAAATTACAGTCCGTATTATACGAGAATGTTCAGGCGACAATGCGTCAATCAGTTGAGAACACGAGCACACAGACTGATCCGATGGCTCAAGTCCCTACTGTACTACCAAAAACCACATTCGATGTTGTGACTCAATCTGGTACTGTCCACTGTGCACAGTCAGTTCAGACTATTCCAGAGGAACGACCAGTATTTTGCACTGTTGATGTAAGCGTTGATCATGTTGATAATGCCCCTATTGTTCGATCAACA…
Q2_P20497	1	1	P	2.74991	0.0639724	P	0.81254	0.299035	P	0.300622	0.0688887	P	0.937081	0.712021	P		Q2_P20497			C803556.1	Sm_Orth_inOther_sp	SJCHGC08999 protein [Schistosoma japonicum] ||phosphatidylinositol-4-phosphate 5-kinase type II beta [Mus musculus] gb|AAH47282.1| Phosphatidylinositol-4-phosphate 5-kinase type II beta [Mus musculus] dbj|BAE27260.1| unnamed protein product [Mus musculus] sp|Q80XI4|PI52B_MOUSE Phosphatidylinositol-4-phosphate 5-kinase type II beta ||phosphatidylinositol-4-phosphate 5-kinase type II beta isoform a…	CAGCCTTCTCATTGGGGTGCATGATCCTGAGATTGCACCTGGCTAGTTCGCTTGAGGATG
Q2_P05859	1	1	P	2.7459	0.0626797	P	1.8091	0.106141	P	0.170279	0.0363329	P	0.264102	0.0507141	P		Q2_P05859			C810621.1	Sm_Schisto_Orth_only	SJCHGC08595 protein [Schistosoma japonicum] ||	CTGTTTGTATAATTGGTAAAGCTCATCTACCATTTATACCATCACGAATGGAGTTCTTTG	Smp_037720	conserved hypothetical protein	Smp_scaff000090	77719	78192	Q2_P05859	ATGGCATTAAAACGAGAGTTCATACAATTTTATAAAACTGATTTAAAGTCACAGAAAATACTTGATGCGATCAAATCTGAGAAACATTTACAAAAGCATCCAGATGAATTATATTTTCCTACTTTAAATCATAATCCCCAATTTGGTGCCCCTGGTGCTTGTATAAATAATGATAAAAAGAATTTATCATCTCCATTTATAGCACGCTACGTCAATTGGGGCAAGCAAAATTGCCTAAGTCAACATACTCGTCGAACTGTTTGTATAATTGGTAAAGCTCATCTACCATTTATACCATCACGAATGGAGTTCTTTGTAAATAAATTTCAAGAAAATTTTCAACCAATTGCATATGACTGTACAGAATATTATATAATGAATAAAGTAATCAAAGAAATG…
Q2_P38130	1	1	P	2.74522	0.09687	P	1.07602	0.755581	P	3.16154	0.0607171	P	1.54401	0.411461	A		Q2_P38130			C920272.1	Sm_noMatches_Gb_bothSt	none	ACTGAAAGTGAATTTATGTCTACAAAACGCAAAAGCCAGAAGATCGTGGGTACGACTGCT
Q2_P38016	1	1	P	2.74289	0.062742	P	0.922774	0.568333	P	1.71445	0.116489	P	2.95261	0.0585055	P		Q2_P38016			C919939.1	Sm_noMatches_Gb_bothSt	none	CTTGAATGTGTTTACTTATTGTTGTCGTTGGTGGCGGCGGCGGCGGTGGTGGTGTTGTTG	Smp_153420	hypothetical protein	Smp_scaff000158	542058	556020	Q2_P17550,Q2_P38016	ATGGGTGATGGTGAAAATGTTAACATTAGTAGCATTAATGTATGGTTTATCTCAACTTCCAGGCATACAATCTATTTACATGGTTTAATTAATCGTGAATTTTGGTTTAAATCATATTCAATTAAAGCATGGGCTGCAGCAAATTTTGCCAGGGATTCATCAACATGTTATAATCCATTTATTTATGCATGGATAAATAAAAATTTTCGACAAGATATATATCATTTATTTTATTCATGCTTTTTATCATGTTTTAATCGATGTTTACCTAAATTATCACGTTCAAATAAAACAAATTTGTTACCACGTAGCAACAATAAGAAAAAGATACATGTACCAATTATTCGTATGACACAACCTTCTGTCAATGAAGATTTCGCAGTTCTCAAAGCTGATGAA…
Q2_P01368	1	1	P	2.73916	0.0636568	P	1.01076	0.933746	P	2.75874	0.062554	P	1.27954	0.275237	P		Q2_P01368			C803121.1	Sm_noMatches_Gb_bothSt	none	CTAGATTCTTCGTACTCATCCTCGTCGCTATCGTCGTCATCATCTTCCTCCTCGCTCTCA
Q2_P01051	1	1	P	2.73843	0.0717053	P	1.65586	0.137455	P	1.30775	0.254925	P	0.860427	0.658043	A		Q2_P01051			C802453.1	Sm_noMatches_Gb_singleSt	none	GCTCTTGCTCTATATGTCTCTTTCTTTGTATTCTTCTTAGTTATCCACTCCCTCTTATTA	Smp_147020	arf6 guanine nucleotide exchange factor, putative	Smp_scaff000118	235542	271008	Q2_P19392,Q2_P26107,Q2_P22097,Q2_P02918,Q2_P20284,Q2_P01051,Q2_P28245,Q2_P08539,Q2_P28873,Q2_P09143,Q2_P36962,Q2_P16656,Q2_P10530,Q2_P30312,Q2_P00904	ATGAATGGTTTAAGCGAAAATATCGCATCTTGTCCAGTTAAATCACATCCTAATGAAATATTACAGGATACTAATGGTAGTGTTAAGAATACAGAAAGTAATTTAAAAGATCTCTTACCACCTTTTTCATCAGACTCATCAGAATCAGAAGACAGTGAATCAACTACGGAATCAATATATCATCAACCACCAAAAGCTGCAGATCGTAGTGCAGCTTTTAGGTTGGCTAAAAGACTTTTCCATTTAGATGGTTTCCGTATAACAGATGTTGCCAAACATTTAAGTAAACGGAATGATTTTAGTCAACTTGTCGGTGAAGAATTTGCCAGTTTCTTTGATTTCACCAATCAACGTTTAGATGTTGCGTTAAGATCATTTTTAAATAGTTTTTCACTGACT…
Q2_P36283	1	1	P	2.73837	0.0651557	P	0.609998	0.147695	P	1.78168	0.111167	P	0.570882	0.235559	P		Q2_P36283			C916154.1	Sm_noMatches_Gb_singleSt	none	CAGGAGTAGTAATAGTAGATGGGTAAGATGCTGTATCATCATCATTATCCAGTATCATAA	Smp_131810	conserved hypothetical protein	Smp_scaff000033	442645	469419	Q2_P36282,Q2_P36283,Q2_P29241,Q2_P09507,Q2_P41184	ATGTCAAGAGTTTGCATTTACAGCAAAAGGTATTTATTTTATGATGTGTTTTATGGAGAAGGTTTCAATTTGAGGCGTGATGTTTATATACGGGTTGCTAATACAGTACGTCTTTTAAGAGACCCAAGTCAAATACCAGATTTTGCTTTACACAACATTAACGTAAAAAATTTAACTGGTGATGATTGGATTCTAGTTTTACCACCTTGGGGTCCACTTCCTCATTGGTTCAATGATAGATCATATGAAAGATATACAAATCATAGTTATTTTAATAATTGGTCAGGCATTCCATGGTCAATGTTTTTTGATTTAAATAGTCTCTCATTATTTATACCAGTTATGGATTTAATTGAATTTCAACGTAGTAACGTATTGGATTCACAACAATCATTATTA…
Q2_P07735	1	1	P	2.73323	0.0629524	P	1.36187	0.198879	P	0.126647	0.0307623	P	0.247404	0.0456117	P		Q2_P07735			C813314.1	Sm_noMatches_Gb_singleSt	none	CAATGCTGTAACCGGGTGAATTCGCTAAAGTACATAACATGACATGAATCCACTAAAAAA
Q2_P26734	1	1	P	2.73205	0.0631635	P	1.04416	0.740873	P	1.85468	0.102068	P	1.8643	0.102534	P		Q2_P26734			C812396.1	Sm_noMatches_Gb_singleSt	none	TCAACAATCTATTCAGCTACAAAAACACCACCACCCCCAACAACAACAACAAGACCAACA
Q2_P37062	1	1	P	2.73202	0.0925601	P	1.29183	0.343397	P	0.389804	0.226945	A	0.459701	0.521138	A		Q2_P37062			C917670.1	Sm_noMatches_Gb_bothSt	none	CAGCCCAAATATTTAAATTAGTTTTATCTTGTGAAGTACCTTCAGGGAGTGTTGAATCAG	Smp_168870	expressed protein	Smp_scaff000382	181217	242319	Q2_P12695,Q2_P20865,Q2_P21211,Q2_P33784,Q2_P13911,Q2_P37477,Q2_P10555,Q2_P29306,Q2_P31581,Q2_P16740,Q2_P37062,Q2_P30338,Q2_P17121	ACCCGTACAGAATTTACTCGATACATAGGGAACATTCAGTCAGCATGTAATAACTTGGAAGCAAATCTACGTGCAGCTGAAGCACAGAATCAAGCTAGTCAAGTAAAAACATCTAACCTAATTGAAGCAGATATGGCAAATCGTATACAAGGTTTGACTGAATCTTTGGCACGTAGTCAAGCACGTTTGGCTGAAACAGAAACAAAGCTTACTGATGTTATGACTGCAAAAGAACGGCTTGCCACTCAGCTTGCTGAAAGAGATCGAATACTTACTACAATGAAACAATTACATTCAAATTTTGATATAGATTCATCATTAATTAAAAATTCTAAATCTTATAAACGTGGTAAACGTTTACATGATGTACTGGATAATACAACAGCTAATATTAACAAA…
Q2_P01140	1	1	P	2.7294	0.0633021	P	1.18476	0.340125	P	1.36793	0.196884	P	1.25226	0.27643	P		Q2_P01140			C802669.1	Sm_noMatches_Gb_bothSt	none	CCCACCCCACCCCCAGAAAATAGTTTTCTTCTATATGTGCAATAATTACTTCTCTTTTTT
Q2_P33841	1	1	P	2.72665	0.0867184	P	0.970982	0.892681	P	0.611553	0.270132	A	0.86734	0.811962	A		Q2_P33841			C911544.1	Sm_noMatches_Gb_bothSt	none	CACAAGCACGTAATCAAGTACAAGAAATGTTGTTAATTGCTGATGGACGTTTAACTACTT
Q2_P34244	1	1	P	2.72615	0.0634267	P	1.02839	0.827011	P	1.40898	0.180859	P	1.96588	0.0949794	P		Q2_P34244			C912284.1	Sm_noMatches_Gb_bothSt	none	CAGGAGAAGCAGCGGCAACTATCTCAACGTTATCACGATTTACAGAAACCATTGAATCAA	Smp_170310	Spectrin beta chain, brain 4 (Spectrin, non- erythroid beta chain 4) (Beta-V spectrin) (BSPECV), putative	Smp_scaff000410	195595	254243	Q2_P20856,Q2_P37643,Q2_P34987,Q2_P35117,Q2_P15198,Q2_P34776,Q2_P14849,Q2_P03354,Q2_P22647,Q2_P33705,Q2_P13835,Q2_P34336,Q2_P34244,Q2_P14354,Q2_P35130,Q2_P15210,Q2_P19237,Q2_P19522,Q2_P13134,Q2_P32984,Q2_P27922,Q2_P11193,Q2_P31685,Q2_P16764,Q2_P37094,Q2_P1AAGA	ATGAATCCTCCTCGGTTTTTGTGCAGTGTTTGCAATGTTTGGTGTGACACTGAGAATGTCCTACGACTGCATGAAATGGGGAAAAAACATCGCTCTAAATGTCTTGTTCTAGACAGTTTAAACACAAGGGATCACATTGATTACCCTCTAAAAATTTCCTTACCAACACTGGTTACTCCTGATTCGGGCTCGCCGAGAGATTCACTTCTAGATACCAGCTCTTATTCTACGGGGACAGTGAGAAATTCAACCTGTGATCAAAAATCGCCTTTATATGTAGGTTTCATTGATTCTAGTTCAAATTGGACAAAGTCAAACGAGTTATCTTCAGCTTCTGAAATTTCTTTTAACTGCAACTTATGCGGTATACATTTGAATTCTTCCGATCAATATATATCT…
Q2_P02649	1	1	P	2.72427	0.0965015	P	1.32842	0.328148	P	4.86305	0.0418621	P	1.65254	0.349984	A		Q2_P02649			C805296.1	Sm_noMatches_Gb_bothSt	none	TTTTAGAGCAGCCAATTCATCTCGAACCAGATCAACATCAGTTTGAGCTTTCCTCTCTTC	Smp_127050	DNA repair protein rad50, putative	Smp_scaff000014	1997601	2051824	Q2_P21734,Q2_P02649,Q2_P09241,Q2_P04668,Q2_P28985,Q2_P32385	ATGGCGTTGATAGAACGAATGAGTATTCTTGGAATTCGAAGTTTTGGACAGGAAACATCTCAAAAAATTGAATTTTTTACACCTGTCACTTTAATTCTTGGTCAGAACGGAACGGGAAAAACGACTGTCATCGAGTGTTTGAAATATTCAGCAACCGGAGAACTACCTCCTGGATCGAAAACTGGATGTTCATTTATCCATGATCCTAGGATAACACAAGAAAGTGAAGTGAAAGCCAAGGTTACTCTTCAAATTCGTGATGTTAAAGGTTGTCCTATGGTTGTTTCCCGAGCACTTATGGCAACACAGCGTGATAAAACAAAGCAAGGGACTTTAAAAACTCTGGATGGATCAATAAAACGTCAGTACCCAGATGGACGTGTCACAAGTGTCAGCCTA…
Q2_P22188	1	1	P	2.71962	0.0633242	P	1.21677	0.299741	P	0.773602	0.23644	P	1.1744	0.356614	P		Q2_P22188			C805898.1	Sm_Orth_inOther_sp	SJCHGC06207 protein [Schistosoma japonicum] ||PREDICTED: similar to protein kinase cGMP-dependent type II [Danio rerio] ||PREDICTED: similar to cGMP-dependent protein kinase II partial [Danio rerio] ||unnamed protein product [Tetraodon nigroviridis] ||ENSANGP00000013014 [Anopheles gambiae str. PEST] ref|XP_314690.2| ENSANGP00000013014 [Anopheles gambiae str. PEST] ||	CTGATTATCTAACAGTTTCATGGAAATGAGAAGAGAGTTCGTTGGTCCTTTTCTTTTGTT
Q2_P19282	1	1	P	2.71869	0.0633132	P	1.37113	0.194963	P	1.89306	0.0987261	P	4.10979	0.0448726	P		Q2_P19282			C801973.1	Sm_Orth_inOther_sp	PREDICTED: similar to Dynein heavy chain cytosolic (DYHC) (Cytoplasmic dynein heavy chain 1) (DHC1) [Gallus gallus] ||PREDICTED: similar to dynein cytoplasmic heavy polypeptide 1 isoform 7 [Bos taurus] ||PREDICTED: similar to dynein cytoplasmic heavy polypeptide 1 isoform 1 [Bos taurus] ||PREDICTED: similar to dynein cytoplasmic heavy polypeptide 1 isoform 6 [Bos taurus] ||PREDICTED: similar to d…	GGTGAACCGCAAATAAAGGCCCTTGTTCATGAACTTAGAATAACCAATCAACAGATTCAT	Smp_157410	expressed protein	Smp_scaff000199	1207189	1249635	Q2_P19345,Q2_P13315,Q2_P21511,Q2_P02167,Q2_P19261,Q2_P18139,Q2_P02379,Q2_P28889,Q2_P28867,Q2_P23324,Q2_P25987,Q2_P26025,Q2_P19282	ATGGCAGATACGTCGGTTGATCCCGTTGCTAATCCATTACCGCCAACTGTTTTACTAGCTGATATCATAGTTTTCAGCAAATATGTGCATAAAATCGTATGCACTCTCTTGGAAGAGACCAACGACGGTTCGTTAGTGTTAGAGTCAACTTTAAATGACCCGAGTTGCCAAGAGCTAATCAAAAAGTTCATATCTGATGCTCAAGTTCATTCACTTGTTGTTCAGAAACTTTCCACCAGAGACGATGATGATGAGTCAACAGATTCCTGTGTTTCTTACACCATCCTTCCTGAAGTTAGATTTACAAATAACAGAGTCCAAAGTATCGTATTCATCAAACGGGGAGGGGTTTTAGAGGCCGATAAGAGCTTCAGTTCTCAGTTGAGATTTTTGAACTTT…
Q2_P09995	1	1	P	2.71616	0.0710219	P	1.16311	0.408576	P	1.69438	0.126178	P	1.86933	0.14264	P		Q2_P09995			C904024.1	Sm_noMatches_Gb_bothSt	none	CTCGAAATTTTCAATCAGTCACAGATGAATTGGCCTCAAGGACCCCCTATTAGTTCACCC
Q2_P07012	1	1	P	2.71324	0.08519	P	1.03739	0.847187	P	1.76253	0.132057	P	1.43311	0.421345	A		Q2_P07012			C812264.1	Sm_noMatches_Gb_bothSt	none	CTGTAGTATTCAGCGGATATGAAATTCAGTGAAGGAATATGTCTCCATAGTAGTTCAATT
Q2_P41349	1	1	P	2.71279	0.0634312	P	1.0798	0.582468	P	1.10715	0.493625	P	1.20151	0.317292	P		Q2_P41349			JAP11560.C	Sm_newGenes_Orth_onlyJapon	similar to GenBank Accession Number M94390 HEXBP DNA binding protein in Leishmania major [Schistosoma japonicum] ||	ATGTCGGACGACTGTTTCAAATGTGGACGTCCCGGTCATTATGCTCGCGATTGCCAAGCT	Smp_179300.3	cellular nucleic acid binding protein, putative	Smp_scaff001896	48755	49662	Q2_P12372,Q2_P32054,Q2_P32067,Q2_P14306,Q2_P32549,Q2_P41349,Q2_P12384,Q2_P13020,Q2_P02969,Q2_P29732,Q2_P27811,Q2_P18789	ATGTCGGACGACTGTTTCAAATGTGGACGTCCCGGTCATTATGCTCGCGATTGCCAAGCTGCCCCAAGAGGTGGTGGTAGAGGTGGAGGCGGAGGTTATCGCGGCGGACGAGGCGGCGGTGGTGGAAGAGATCGTGACAATAACGATGGTCGTCGAGACGGCTGTTTCAACTGCGGTGGGCTTGATCATTATGCTCGAGATTGTACCAGTGGTCGTGGACACTATGGTGGTGGTGGTGGAGGTGGTTATGGGGGATACGGTGGTCGCGACAAATGTTTCAACTGTGGTGGGACGGGACACTTTGCACGAGATTGTACAAATGACGGACAGCGAGGTGATAGTGGCTATAATGGTGGAGGCGGTGGTGGTGGTGGTGGGCGTTGTTACAGTTGTGGTGAG…
Q2_P15406	1	1	P	2.70883	0.0639868	P	0.318586	0.0635986	P	4.49286	0.0422305	P	1.91921	0.0999563	P		Q2_P15406			C914670.1	Sm_noMatches_Gb_bothSt	none	CCTCTCCTACATCATCATCATCGTCCGTATCAAAGTTTAATGAGACAAGTAATACAAATA	Smp_144080	proprotein convertase subtilisin/kexin-related, fur2(d.melanogaster)/bli-4(C.elegans)	Smp_scaff000099	89028	184696	Q2_P14390,Q2_P40547,Q2_P02345,Q2_P31811,Q2_P01973,Q2_P20939,Q2_P35341,Q2_P15406,Q2_P13553,Q2_P33406,Q2_P09095,Q2_P28824,Q2_P27829,Q2_P39489,Q2_P31769,Q2_P11947,Q2_P05982,Q2_P31180,Q2_P17568,Q2_P37324,Q2_P16973,Q2_P16577,Q2_P36875,Q2_P34282	ATGAACTGTGGAAATTATCTTCATTTTCTACTTGTTATCTCATTGTGCCATACTGTAATGAATCAGCTATACTGTCACCAAAACTCATGTGAAATGCCTTCAGTGGAATATGTCGTTAGAGTCGATGGAACGTTCTCAGATGCTAAGGCAGTCGCTCGACTGCACGACTTGAAGCTAGTTGATGAAATGATTGGATTTAAAGGAATGTACATAATGCACTCAAAAGTTAGCGCATTCAAAAGGCGCAAGCGTCGGGCTGTGGTGTTCATAAGAGGTCCAGGGGTCAAGTGGTTTATTAAACAAGAATTTCTTAAACGTACTAAGCGTTCCAGTGTGCCGACCGTATTTTGGGATGATCCGCTGTATCCTGATATGTGGTACCTGAACAGAGCTAGTAAA…
Q2_P40960	1	1	P	2.70854	0.0652426	P	0.541355	0.11987	P	1.58503	0.138198	P	0.617873	0.243138	P		Q2_P40960			JAP02402.C	Sm_newGenes_Orth_onlyJapon	SJCHGC08506 protein [Schistosoma japonicum] ||	CCATTATCATCATCAACTATTTGGCCATGTGGTAGATCTTGGATGAATATGGTTGTATTA	Smp_143360	hypothetical protein	Smp_scaff000095	36956	48236	Q2_P40142,Q2_P40960,Q2_P41367,Q2_P40129	ATGCCCCCGATTCACATTAACAAAACAGAAGAATTGTTTAATAAGATTAAAACGGAAATAATGAATAGTAACTCATACAGTAGAAGTTGGAATGGGGTCGGTGACGATGTACATCCGTTATCACGTACTGGACATTCAGCAGTAGCACATGGACGATACATCTACGTTTTAAATGGTTATGGTCCTTCAGATGATAAAATGGTTCTATTTGAACAAATGGGTATAACACGTTATGATATATTAACAAATCGTATAGAATGTTTACCTGTACATTGGGATCTAAAATCATTACAAAATCATATGTTCAATGAATTCATTTTATTAACATCTGGTAATAGTGCAGTGCTATGTCCAGAATTATTAGATAAAAATAATAAAAAACAATCAGCGTGTATTTAT…
Q2_P18951	1	1	P	2.70706	0.0638088	P	1.44511	0.169061	P	0.629833	0.137506	P	0.950861	0.72213	P		Q2_P18951			C801540.1	Sm_Orth_inOther_sp	SJCHGC08219 protein [Schistosoma japonicum] ||PREDICTED: similar to developmentally regulated protein TPO1 [Canis familiaris] ||developmentally regulated protein TPO1 [Homo sapiens] gb|AAP06800.1| developmentally regulated protein TPO1 [Homo sapiens] ||C5orf12 protein [Homo sapiens] gb|AAI01281.1| C5orf12 protein [Homo sapiens] ||C5orf12 protein [Homo sapiens] ||	AGTTTTCGTGCATCTATGCAAGCAAGACGTTTGGGTATTCGAACACGAAGAGAACGTTTG	Smp_145090	tumor differentially expressed protein-related	Smp_scaff000102	1614501	1672475	Q2_P18951,Q2_P15719,Q2_P35790,Q2_P35702,Q2_P20536,Q2_P14284,Q2_P34169,Q2_P25568,Q2_P01654,Q2_P15675	ATGGGTTGTCTTGGGCGAACATTAGAATGTGGTTTTGGAGCGTATCCATGCTTTTTGTGTTGTGTAAAAAATTCTCGAGAATCGACCACAACACGGCTTGCTTACACACTTATTCTTGTGTTTATAACATTTATGTCAATCGCATCACATGAGGGTGGGGTTTTAAGTTCGCTGTATCTCAGACATAGAGATAATTTTGAGCAGTTTTGCTCTCAGATTGGAGCTGGTGAAGGATGTTACAGAATTATAGGATATATTGGTGTTTATCGTATATGTCTTTCTCTCTTCACTTTTCATATCCTAATGACATTTCTCACCATCGCAGTCTCTTCCAGTCAGACTTTTAGGGGAAAAATTCATAATGGGTACTGGTTGTGGAAAGTGTTCTTTATTGTCAGT…
Q2_P17606	1	1	P	2.69633	0.063811	P	1.01202	0.924097	P	1.9793	0.0923606	P	3.03121	0.0571144	P		Q2_P17606			C920033.1	Sm_noMatches_Gb_bothSt	none	CTGGAGGTTCTAATAGTCAACCGTCATCTACAAATGACAAATGACTGTTTTTATGTCAAT	Smp_154640	SWI/SNF-related	Smp_scaff000176	210873	217632	Q2_P21653,Q2_P20688,Q2_P21795,Q2_P31382,Q2_P17606,Q2_P11588,Q2_P38062	ATGGTCACCAATCTGCTAGCATATTCATGCACATATATGACAAGTAACATGCGTCTAATGGATTCCAAGTCATATTACTTTCAATCTCCACATAATAATAATACATTTCAGGCCATTAGAATGAATTCTAAGAGTGATATGCGTGTACCTAAACCTCCCAAACCCCCTGAAAAACCATTAATGCCATACATGCGCTATAGTCGAAAGGTTTGGGAGCAAGTTAAAAACTCGAACCCACATCTTAAGTTGTGGGAAGTCGGAAAAATTATTGGGCAAATGTGGCGTGAGCTTCCTGATGATGAAAAACTACTGTATGTCGAAGAGTACGATACTGAGAAAACCCAATACACGGAATTGCTACGGCAGTACCATAGTTCACCAGCATATCAGGCGTGGTTG…
Q2_P27951	1	1	P	2.69625	0.063941	P	0.630048	0.136695	P	2.84232	0.0606315	P	1.78685	0.109565	P		Q2_P27951			C901494.1	Sm_Schisto_Orth_only	SJCHGC08166 protein [Schistosoma japonicum] ||	GAGATCACGGCAACATTATCGTCATCAACATCACCATCATCACCGTCATCTCCACAACAA	Smp_000990	exocyst complex component 1	Smp_scaff000001	3254167	3280895	Q2_P14493,Q2_P34389,Q2_P20890,Q2_P09296,Q2_P31631,Q2_P29049,Q2_P27951	ATGTCTGATGACCACTCAAATCAACTCTCACGACTATTTTACCCTATAAATGAACGTGTCGGCTTGTCGATTGGTGTTATATCTGGACACCAAAGCAAGCACAAACGGAAACATTTAGTTTTTACAATTTCACTAACTAAACCTACGAGCATTCAGGTCTATCTCGTCAAGATTACGGATAAAAACGAAATTAAGAAGGTGCAAGTATGCAACGCGAAAAATCTGAAAAAAATTGACTGCAGAGATACAAAAACTCAACCTAGCTATGAATTGCAGATAATTACGGAAAATAAGATATGGGTATTTAATGCTTTAAAATTAGAAGAAAAAAGACATTTTATCAGTTCATTTTGTCGTACACTTGCAACACTTCTACCACATGTAATCAAAGATATAGAA…
Q2_P23645	1	1	P	2.69381	0.0638693	P	1.38106	0.190778	P	0.197951	0.0391884	P	0.480405	0.0861933	P		Q2_P23645			C807867.1	Sm_Schisto_Orth_only	SJCHGC04026 protein [Schistosoma japonicum] ||SJCHGC03932 protein [Schistosoma japonicum] ||	GACTTCATCAAGAACTATTTCACCTGATAATGCAAGAGGTCATCAATAAATCGAAAAGAG	Smp_157380	expressed protein	Smp_scaff000199	1060518	1105173	Q2_P00703,Q2_P16887,Q2_P32124,Q2_P20288,Q2_P01446,Q2_P23645,Q2_P26159,Q2_P06576,Q2_P06298,Q2_P25833,Q2_P06825,Q2_P26431,Q2_P16375,Q2_P36634,Q2_P12318	ATGGATGTATTAAAACAACCAAGGGAAATAGCTGATAATGGCAAGAATGCATGTGAAACACCGAATTTCGGTTATACCCACCAAAGTTTGGAAGATGAAATGGTTAGACAACAAACAATTGAAGGATCATCAAAATGGATCAGAGAAAGTGTAACCAGTTCGGAACGAGTTGAAACTAATAAAGACTGTTTGCATTATTTAGCTGGGATTACAAGTATGGAAGATATATATTCTGATGTTGCAGCATTCAATGCTAAACGTGCATTGAAACTTATAATGGAAAATCTCGATAATAAGTTTTGGAGAAGAAAATTATCTGGACCTATCAATCGATGCTGGCAAAATCTTGGTCGATATTCAGAATTAGCAACTATACATCTTAAAAATGCTGCCGATTTT…
Q2_P40767	1	1	P	2.69367	0.0650217	P	0.967123	0.800099	P	2.88698	0.0599208	P	1.5159	0.166591	P		Q2_P40767			JAP05878.S	Sm_newGenes_Orth_onlyJapon	HSP70 [Schistosoma japonicum] ||	CTCCTCAATAGCTTTCTCGATTTTCTTCTTGTCGTCAGCACTAAGTTTTTCCCCAAGTTG	Smp_049550	heat shock protein 70 (hsp70), putative	Smp_scaff000126	1015890	1017873	Q2_P31930,Q2_P40767,Q2_P13365,Q2_P13254	ATGTTCTCGTATTTACTGTTATTGTCCTGCATTTTGTGTTTGACGTCATGTGAAGAGAAGAAAGAAGATTACGGAACTGTTATAGGAATCGACTTAGGCACTACATATTCTTGCGTTGGTGTATTTCAAGGAGGCCGAGTTGAAATTATTGCGAATGATCAGGGTAACAGGATTACTCCCTCATATGTGGCATTCACTCCGGAAGGCGAGCGACTGATTGGAGATGCTGCTAAAAACCAGCTGACATCGAATCCGGAAAACACAGTTTTCGACGTCAAGAGACTTATTGGAAGAAAGTTCGATGAATCAACTGTACAGAATGACATAACTCATTTCCCTTTTTCCGTTGTTAATAAAAAGAACAAGCCGTATGTCGAAGTTCACGTTGGATCAGAAGTC…
Q2_P26217	1	1	P	2.69274	0.06448	P	0.995627	0.972485	P	1.53128	0.147152	P	2.95126	0.0594405	P		Q2_P26217			C811646.1	Sm_Schisto_Orth_only	SJCHGC04458 protein [Schistosoma japonicum] ||SJCHGC09123 protein [Schistosoma japonicum] ||	CGTAGTAATGGGAAAAGAACAGTACCGTTGTATTTCTTAAAGAAACCCTTTGACAAAAGT	Smp_127780	hypothetical protein	Smp_scaff000017	1153827	1213867	Q2_P01591,Q2_P02764,Q2_P33390,Q2_P13532,Q2_P26382,Q2_P08485,Q2_P28193,Q2_P28290,Q2_P26217,Q2_P02788	ATGAGTGACACACGATCGAATGGATCTTCGGCTTTTGCCACCATTCAGACTTCTGAAATACAACGTTCTAAGATGAACAATTATACTGGACAATATGGATACATGTTTCCGATGCAACCAAACTATGCTTGGGGTCCGAACCAAGCGCACACACCTGTTCAAGAGCCACAATATACCTATGGTTATGACTCGAATAACCATCAGCCCCCTCCGTACACTGACTATATGGGACCTCAGGCACAAGATTATGAATCGCCCGTAAATGATTTTAATGGTCAGTATGGATATTCCACAAATTCCACACCTACCCAACCTGGCTATAGTGCTCAATGGGGTGGGAATCAATTTCAAACTCCATCACACGATTCAAGTTATTGGTATCATTCTCGTGAGCCACCA…
Q2_P27026	1	1	P	2.68884	0.0653385	P	0.325787	0.073278	P	3.00456	0.0577523	P	1.12017	0.526038	P		Q2_P27026			C812811.1	Sm_noMatches_Gb_bothSt	none	CGAAGATTGGATAGACTACTAGCCATCATCATCATATTATCACTGTCATATGTTGTATTG	Smp_155800	expressed protein	Smp_scaff000188	192367	201874	Q2_P11900,Q2_P27026,Q2_P31716	ATGGGATGCTCAAATGATGAGGAAACTAACTGGAATGCAGATAAAAGCTCTACCAACCTACCACAATTGTCAACTGTGAACAGTAATCGTGGTGTATGGCAGTTCAGTGTTAAATCTACTACCGTCTCACCGGGTTCAACTAATATTAGTGGAGGTAGCGGTCCCGGATTATTTCGACTGTATGGTACTGGTAATATTCCAGTTCACTCTGTATTAACAGAAGCTGATTTCCCCAGTCAAGATACTTCACCATCATCAGCTCTGGATAATTTTTCACCAAAACATGAATTGTTAGACAATTCACCAATTAAAATGAACAAAGATTCTAAAAAAAATAAGACGAAGAATAACACAAACAATATTTATCAAAATGAAAATTTATCATCAAACGTTAATCTA…
Q2_P19818	1	1	P	2.68566	0.0716642	P	1.56325	0.150637	P	0.0855193	0.156924	A	0.191346	0.296173	A		Q2_P19818			C802628.1	Sm_noMatches_Gb_bothSt	none	ATCATCAACAACGTCGACGAACTCATTAAGAGTTCGTTCATTTGTTACTTTGGGTTGGCC	Smp_146720	expressed protein	Smp_scaff000115	522673	594368	Q2_P22276,Q2_P01116,Q2_P19818,Q2_P06514,Q2_P28081,Q2_P08380,Q2_P04772,Q2_P09334	ATGTATGATCCAATGAAATGTCGTTCTGGAAATTATCGTGGCAAAGTTAATATAGCTTTTGATGGAACAGAATGTTTAGATTGGATAGATCATAAATCATTTTATAAACCATATTGGTCTGATGATGAAGCAAGAAAACATAAAAATTATTGTCGTAATCCAGGAAATGATTCTTCTGGTCCATGGTGTGTTGTTGGTATAGGAAGATTTAAATATTGTGATGTACCAAGATGTGCTGAGCATATTGGCTGTTATGAAGGGAATGGAGCAGATTATAATGGAGATCAGGATCAAACAACTGATGGACAACCTTGTTCAAAATGGCGAGTTAGTAATTCACGTAAAGATATTGGCCCAATTTATCGATATCGTCTACAATATAATGAAACAAGTAGTAAA…
Q2_P40800	1	1	P	2.68559	0.0670175	P	1.57253	0.142709	P	0.0396752	0.160461	A	0.114041	0.23248	A		Q2_P40800			JAP11599.S	Sm_newGenes_Orth_onlyJapon	SJCHGC01764 protein [Schistosoma japonicum] ||25 kDa integral membrane protein (Sj25) (Sj25/TM4) gb|AAB88626.1| Sj25 [Schistosoma japonicum] ||unknown [Schistosoma japonicum] ||SJCHGC02248 protein [Schistosoma japonicum] ||SJCHGC09136 protein [Schistosoma japonicum] ||	GGTTGAATTCCTAGTGCTAACAGAACAATACTGAACGCCTATATTATGTAAGTAAGATAG	Smp_154180	hypothetical protein	Smp_scaff000167	7690	9428	Q2_P35549,Q2_P41364,Q2_P40800	ATGTTATTGTCAAGTGAATCTTGGACTAAATTACTTATCCTATGCAATTGTAGTTTTATAGCGTTCAGTATTGTTCTGTTAGCACTAGGAATTCAACCACAAATCACATTAAATCAATTCAGTTCTATTCTACACAGTGCTAAACCAATAATCTTCACGGTTGTCTGTATCTCAGGAGGTCTTGGTGTATTGGGATCATGTGTTGGAATTTATGGTTACTTGAAACAACGGAAAATGATCATATTTTTGAACATTTTTGTTTTGATTGTTGTGACTTGTATGTGGATCGGTATGGGAGTGAAATTAGCTGTAGCGGAAGACGAGTTAGCTAATAGCTCACTAAGTGCTGCTGTTAAAGAATATACGACACAAACTGACTATCAAATGGAGCTTGACAAA…
Q2_P03173	1	1	P	2.68339	0.115311	P	1.28041	0.402538	P	2.0857	0.11215	P	1.25867	0.695662	A		Q2_P03173			C806221.1	Sm_noMatches_Gb_bothSt	none	TGTTGCTACATCCTCCTCCACTATTCCCAGTAATATTATTTATGGCATTAACACCTGTAG	Smp_138400	expressed protein	Smp_scaff000063	1024614	1068821	Q2_P03173,Q2_P16274,Q2_P32779,Q2_P12941,Q2_P15853,Q2_P36118,Q2_P11809,Q2_P31607,Q2_P27923,Q2_P08234,Q2_P27837,Q2_P03818,Q2_P36511,Q2_P36469,Q2_P16224,Q2_P23057,Q2_P03730,Q2_P22430	ATGGTAGTAGATCTTCTCAAGTCTTTGGGTGCTGTGAGCCATCCCTTCCTATCAGAAAGTGTACGTTTTGCTATCAGTGATGACCCATCTCTTGCGGAGGTTGGAGAGGCGGAAGAATTGTATGCTGTCCCAGTTGTTACTTTGAGTGTCGCCGATCAGCTTTCAATATGGGCTCATGTTACCATACATGGAGGTCAAATGTGTCATTACTTGGATAAGTCTGTTACGCATGTGGTTGTTGCCAAGGCGGCGGGAAATTTCTACAAATATTGTACTAATAAATTGGCGAATGACAATGATGCTTGTGATGAGAATAATTCGAAACCATTTATAGTCACACCTGATTGGATTGTTGATTGTTTATCACAGAATAATTTATTACCATGTACATCATATCAT…
Q2_P19522	1	1	P	2.68274	0.0642524	P	1.03487	0.789949	P	1.31085	0.225145	P	1.95707	0.0946468	P		Q2_P19522			C802261.1	Sm_Orth_inOther_sp	RE03775p [Drosophila melanogaster] ||GA15168-PA [Drosophila pseudoobscura] ||CG1977-PA [Drosophila melanogaster] ref|NP_476739.1| CG1977-PA [Drosophila melanogaster] sp|P13395|SPTCA_DROME Spectrin alpha chain ||alpha-spectrin ||ENSANGP00000002653 [Anopheles gambiae str. PEST] ref|XP_316724.1| ENSANGP00000002653 [Anopheles gambiae str. PEST] ||	AGTCCAAGCTGACACATTTGCTGCTGAGGGTCATTTTGATGCTCCCATAATCCAGGAGAA	Smp_170310	Spectrin beta chain, brain 4 (Spectrin, non- erythroid beta chain 4) (Beta-V spectrin) (BSPECV), putative	Smp_scaff000410	195595	254243	Q2_P20856,Q2_P37643,Q2_P34987,Q2_P35117,Q2_P15198,Q2_P34776,Q2_P14849,Q2_P03354,Q2_P22647,Q2_P33705,Q2_P13835,Q2_P34336,Q2_P34244,Q2_P14354,Q2_P35130,Q2_P15210,Q2_P19237,Q2_P19522,Q2_P13134,Q2_P32984,Q2_P27922,Q2_P11193,Q2_P31685,Q2_P16764,Q2_P37094,Q2_P1AAGA	ATGAATCCTCCTCGGTTTTTGTGCAGTGTTTGCAATGTTTGGTGTGACACTGAGAATGTCCTACGACTGCATGAAATGGGGAAAAAACATCGCTCTAAATGTCTTGTTCTAGACAGTTTAAACACAAGGGATCACATTGATTACCCTCTAAAAATTTCCTTACCAACACTGGTTACTCCTGATTCGGGCTCGCCGAGAGATTCACTTCTAGATACCAGCTCTTATTCTACGGGGACAGTGAGAAATTCAACCTGTGATCAAAAATCGCCTTTATATGTAGGTTTCATTGATTCTAGTTCAAATTGGACAAAGTCAAACGAGTTATCTTCAGCTTCTGAAATTTCTTTTAACTGCAACTTATGCGGTATACATTTGAATTCTTCCGATCAATATATATCT…
Q2_P17790	1	1	P	2.68157	0.0813423	P	1.21081	0.390278	P	1.86412	0.11501	P	0.789247	0.669043	A		Q2_P17790			C920891.1	Sm_noMatches_Gb_bothSt	none	TTCAACCAATCTACGCGCAATATCGTGCTTCCAGATTTTCAATGGTGGGCTAACATTGAT	Smp_128760	hypothetical protein	Smp_scaff000020	1062246	1086620	Q2_P18314,Q2_P00160,Q2_P17790,Q2_P04410,Q2_P38266,Q2_P23915	ATGTCAAATAGCACTAATATTACTACAACTGCTATTGTTGATAATAATAATAATAGTAGTGAGACGAAATCAGATAAAATTATTCAAACGACTGCATCTATAGATGAATTAATTTATGGATTATATCATATTACAATGGAGATATCACCTACTTGTCGTCAAGCAGCTACGTTATTTTTATCAGGATTTTTTGTTGTTGGAGTACTTTTAATTATACCAGCATTAATGCAAACCGCTGCTGCATATGTATGGGCTGCACAAATACGTCGTGAATCAGTTACACCAACACAATTACAACAATCTAAAAAAAATCAATCTATATCAAAAAATAATAGTAATAAAATTCAAAAACAAATTAGAAAGCATAGATTACCAAAACAAGATCGAACATTATTTCTA…
Q2_P12449	1	1	P	2.68129	0.0641695	P	0.443246	0.0776827	P	0.572442	0.112663	P	1.2193	0.296817	P		Q2_P12449			C908554.1	Sm_Orth_inOther_sp	similar to NM_079796 Ribonuclear protein at 97D in Drosophila melanogaster [Schistosoma japonicum] ||PREDICTED: similar to heterogeneous nuclear ribonucleoprotein A2/B1 isoform 2 isoform 18 [Bos taurus] ||Human hnrnp a1 homolog protein 1 isoform a [Caenorhabditis elegans] ref|NP_500326.2| human HnRNP A1 homolog family member (hrp-1) [Caenorhabditis elegans] dbj|BAA01645.1| hnRNP like protein [Cae…	AATTATGGTGGTGGTGGTGGCGGTTATGGACCGATGGGTGGAGGCTATGGAGGGTATGAC	Smp_053940.1	heterogeneous nuclear ribonucleoprotein, putative	Smp_scaff000142	714041	715030	Q2_P12449	ATGGGTAGGCGTAACTCTGAGAACAATGATCGTCGCACTGAACAATTCCGCAAGCTGTTCATTGGAGGCTTGACTCCTCTTACTACAGAAGCAAAACTGAAGGACTTCTATTCCCAGTGGGGCGAAATTGTGGATGTTGTGGTGATGAAAGATGGTCGTACCAACCGCTCCCGGGGCTTTGGTTTTATCACCTACAAGGAACCAGAAATGGTGGATGCTGCTCAAGCTAATAGACCACACGAAATTGATGGTAAGACGGTCGAAGCCAAGAGAGCCATGCCGCGTGAGGATTCAAATAGTCCCGAGTCCCACATGACTGTGACGAAGCTTTTTGTTGGTGGCTTGAAAAAGGATGTAACTCATGAAGAACTGCGCGAATATTTCAGCAAGTATGGTAAC…
Q2_P14291	1	1	P	2.67814	0.0642735	P	1.60072	0.133051	P	1.50523	0.152358	P	4.30899	0.0434272	P		Q2_P14291			C912126.1	Sm_Orth_inOther_sp	heat shock protein HSP60 [Schistosoma mansoni] ||SJCHGC09129 protein [Schistosoma japonicum] ||unknown [Homo sapiens] ||heat shock protein 1 (chaperonin) [Rattus norvegicus] emb|CAA38564.1| heat shock protein (hsp60) precursor [Rattus norvegicus] ||Heat shock protein 1 (chaperonin) [Mus musculus] dbj|BAE25581.1| unnamed protein product [Mus musculus] dbj|BAE27466.1| unnamed protein product [Mus m…	TTTTAGCTCGAGCGATAGCTAAAGAAGGGTTTGAAAAGATCAGCAAGGGTGCAAATCCCA	Smp_008545	heat shock protein HSP60, putative	Smp_scaff000013	1445576	1448544	Q2_P14291,Q2_P11970,Q2_P11351,Q2_P41636,Q2_P39727,Q2_P41178,Q2_P31422	ATGCTTCGTGCGTTCGCTACATTACGTGGTACCTTGGCTCCTGTTAGACACAGAGTTATTCAAAGGTCTTATGCTAAGGAGGTTAAATTTGGAGCTGACGCAAGATCAGCTATGTTGGTTGGCGTCGACATACTCGCGGATGCTGTCGCAGTTACCATGGGCCCTAAAGGTCGTAACGTTATAATAGAAAGCTCGTGGAAATCTCCCAAAATTACCAAAGATGGGGTGACTGTTGCCAAAGGCATCGAGCTGAAGGATAAGTTTCAGAATATAGGAGCCAAATTGGTACAGGATGTTGCTAACAACACAAATGAAGAGGCTGGGGATGGTACAACAACAGCTACTGTTTTAGCTCGAGCGATAGCTAAAGAAGGGTTTGAAAAGATCAGCAAGGGTGCA…
Q2_P36156	1	1	P	2.67776	0.0981514	P	0.653241	0.356146	A	0.154504	0.266438	A	0.484779	0.543537	A		Q2_P36156			C915973.1	Sm_noMatches_Gb_bothSt	none	CACGTCGGATTTTGCCTTCCAAATTATTAGCACGTATGCATTTTAAAAAATGGTGGAATA
Q2_P41069	1	1	P	2.67303	0.111218	P	0.764093	0.498625	A	1.24368	0.416557	P	0.560714	0.61305	A		Q2_P41069			JAP03726.C	Sm_newGenes_Orth_inOther_sp	SJCHGC00601 protein [Schistosoma japonicum] ||hypothetical protein putative prefoldin chaperone [Schistosoma japonicum] ||unknown [Schistosoma japonicum] ||PREDICTED: similar to RPB5-mediating protein isoform a [Strongylocentrotus purpuratus] ||GA10990-PA [Drosophila pseudoobscura] ||	CCATTCAATTTCAGCATCAGAATCATACTCTTCTCTAATTTCAATCTCCTTATCATCCTC	Smp_148260	hypothetical protein	Smp_scaff000125	339833	341915	Q2_P39555,Q2_P39496,Q2_P41069,Q2_P41693	ATGGCAATAAATGAAGAAAATTTCAGTCGGTTACTTTCTCGACAAACTTCTGATATTGAAACTACTGAACAGGAGATTATCAGCTTGGAAAAATATAGATCAGATTATGAGTCTGTTAGTAATAAAATTCAGGAGTTGCAAAAGTCGGTGTATAAAGATGCGTATATTCCATTTAGTCGCAAAGCGCTTGTCCGAGGTATTGAGGATGATAAGGAGATTGAAATTAGAGAAGAGTATGATTCTGATGCTGAAATTGAATGGAGGAAAAAACATGTAAATAGTCGAAAACAGGAGCGCCTTTCCAATGCTTCAAGACGTTCCCCAGTACTTTCTACTCGTCGAGTGTCGTTTGATTTAGTTGAGCAAGTGCTTGGAGAACACCATACTGATTGTGAAAAT…
Q2_P25755	1	1	P	2.66992	0.0650075	P	0.461585	0.0867153	P	4.07714	0.0451422	P	1.25406	0.283773	P		Q2_P25755			C810978.1	Sm_noMatches_Gb_bothSt	none	CGTACAATCATTGGATTCTGACAATCGTCATCATCATCATAACCACTATTATTTGGTCTT	Smp_167290	expressed protein	Smp_scaff000328	94246	132024	Q2_P32429,Q2_P12607,Q2_P02205,Q2_P25264,Q2_P06182,Q2_P25755,Q2_P21237	ATGTATGGTGACAAACGTCCCGGCTCAATGCTTTTATATTCATATGTCAATGTGGATATCCATCCCTCTCGTATGTTGCAAGTGTCAAGAGTATCAGAAAGTCTTCCAGTCTTTCCATTGAAAGCTTTGCGCACTTCTATTTCCTCAAGTGCACGATTTTTCGCTAACGAATGGTTAGTTGTCGTTGCCGGAAACAAGTTGTTTTTATGGAAGTACATAAGGTCTTCAAACACACAACCTCATTCTTCATGCATGAGCTTTGACTTACCTGCTAGTGATCTTCCACATAGTGCTTCACTTATTGGCTTACTCTTCCCTCCGAATGATGCAGCAACATCACTTTCACCCACAGGTTGCTTAGCCCTTAGTTCTTGTGGTGGTAATTTGCGTTTGTGGCCT…
Q2_P10166	1	1	P	2.66475	0.0865981	P	1.4696	0.200644	P	1.958	0.107908	P	7.67949	0.0345423	P		Q2_P10166			C904276.1	Sm_noMatches_Gb_bothSt	none	GGAAAATGAACTGCTTAGTTTGTGTCGTAAATATGGAACATTGAACTATGTAACACAACC	Smp_163360	expressed protein	Smp_scaff000262	699229	818573	Q2_P15124,Q2_P21148,Q2_P14399,Q2_P34290,Q2_P18828,Q2_P00473,Q2_P10166,Q2_P29928,Q2_P31227,Q2_P11444,Q2_P31671,Q2_P11863,Q2_P23195,Q2_P03839,Q2_P06814,Q2_P26422,Q2_P23227,Q2_P03874,Q2_P40607,Q2_P39011,Q2_P02138,Q2_P35041	ATGAAGGCGAATGCCAAGGAAATCAATGATGTATTGGAAATATTTACTGATCATGAAAACCTGTATAATTTATGCAAGTACTTAGCAAGTCAAAAAGTGGCATGTAGTAAACAGACATTCCCAGATTACATTCCTCACTTGGAACGTGCAATAACCATTCTAGAAAAGCTATATGGGAATGAAATAGCCACTGTTGTCCAATCAGCTATCTCTGAATTTACTCAAAACTCAACAGTTGATTCAGAAAAACTACTCAAGGAATATTCACCGAGTTCCAGAACAACTGAATATAGTTTATTACTTCTTGGATTGGATACATTATGGATTTTAATCGTTGCTATTCGTGCTGGAACAGGTCCATCGACAAATTTAGTTGGATCAATTAGTTCATCAGGTTCG…
Q2_P13799	1	1	P	2.66305	0.073037	P	1.21489	0.342147	P	1.00661	0.964947	P	2.13977	0.118526	P		Q2_P13799			C911228.1	Sm_noMatches_Gb_bothSt	none	TTAGTGGATGGAAATGTGCCAAATGTGATTTGAGAGATAATCTGTGGATGAATCTTACTG	Smp_069960	ubiquitin specific protease 5/ubp14, putative	Smp_scaff000236	676290	698592	Q2_P13799,Q2_P33670,Q2_P18130,Q2_P14499,Q2_P13895,Q2_P01074,Q2_P19196,Q2_P33762,Q2_P34399	ATGTCCGAATCTATTTTTGAGGACTTATCTGCTCAAGTCAGGATTCCTGGTGACGGGGAAAAGGTATTCAAGGATGAATGTCCGTTTTCGTTTGAGACACCTGAGACAGAAAAAGGAATATACATATGCATGCGACACTTCGTTGCGATCGGCTCTAAAACACTTAGGCTTTATTATGAGAAAACTGGCTGTCGTGCTTTCCTAAGATACAAGATCGAAAAGCAATTCAAAGATAAGGGTACTAGTGCTCAAGAACGCCCGACAAAACTCGCCGTTGGAGTTTCTGGAGGTTTTGACTTTCCCCAAGATATGTATACAGTCACTGAACATTGGTCGCTAGTACGTCTTCCGCAAGGCGACTCATTTGATATCCCGAATCCAGAACCCGGACAAGGACAA…
Q2_P38063	1	1	P	2.66281	0.0831547	P	1.19283	0.42651	P	0.734095	0.321805	P	0.559521	0.454401	A		Q2_P38063			C920034.1	Sm_noMatches_Gb_bothSt	none	TATGTAGATCCTAATGAACAAAAAATTGTGAACGGGATCACAGTTAACGTCACAAATACC
Q2_P27396	1	1	P	2.66092	0.0771163	P	1.46262	0.188461	P	0.118563	0.184619	A	0.275416	0.364129	A		Q2_P27396			C900036.1	Sm_Orth_inOther_sp	ENSANGP00000005167 [Anopheles gambiae str. PEST] ref|XP_314859.2| ENSANGP00000005167 [Anopheles gambiae str. PEST] ||discoidin receptor tyrosine kinase [Macaca mulatta] ||discoidin domain receptor family member 1 [Rattus norvegicus] sp|Q63474|DDR1_RAT Epithelial discoidin domain receptor 1 precursor (Tyrosine kinase DDR) (Discoidin receptor tyrosine kinase) (Tyrosine-protein kinase CAK) (Cell adh…	CAAAGCACCTGAAGGAGCATTATTACCTGAAACTATTTCTCCTTCTCATCAACAATATAA	Smp_135340	hypothetical protein	Smp_scaff000048	1108815	1186749	Q2_P10066,Q2_P27396	ATGGAACTTATTTGTCATAAACAATATTGTATGTTTCTCATATTATTCATTGGATTTCTATGTGATACAGTTTCGATTGGTTGTAATTCACGTCTACTTGCTGACCGTATTTTGGTCCCTGATACTTCATTTCAACATTCGAGTGCTGCTACTTTACAACATGGAGCTTCTGCTGCTCGTGAAGATCCAAATGATTTAAGTCTCCAAGAACGTGCATGGTGTCCAGATGCTAAGGTTGGCAAAGAACTTCGTGAATTTATGGAAATTGACTTAGGTCGTCAAAGTATTATCAAGTTAATTATAACAAAAGGTCGAGTAGCTCAAAGTAAACGCCTTGCCGGTAACCAAGATGCCATGACAGAAAATTTTAATACAATGGATCCACCATTTGTAGCACGT…
Q2_P39564	1	1	P	2.65923	0.0701152	P	1.47855	0.170524	P	1.48874	0.166161	P	2.64945	0.0778062	P		Q2_P39564			JAP04500.C	Sm_newGenes_Orth_inOther_sp	SJCHGC01027 protein [Schistosoma japonicum] ||unknown [Schistosoma japonicum] ||hypothetical protein DDB0218242 [Dictyostelium discoideum] gb|EAL67243.1| hypothetical protein DDB0218242 [Dictyostelium discoideum] ||hypothetical protein DDB0203610 [Dictyostelium discoideum] gb|EAL71567.1| hypothetical protein DDB0203610 [Dictyostelium discoideum] ||similar to Plasmodium falciparum (isolate 3D7). H…	GTCGCTTGAGAAAATCAGAAACACTTCCAAATGATTGGGTAAATCATGAACCGAATAAAA	Smp_078060	hypothetical protein	Smp_scaff000271	86990	88931	Q2_P39564,Q2_P15666,Q2_P35688	ATGAAATCACCTGATATGTCGACATGTATAAATAATAACAATAGACATTTGGATCCTAAGGATTTATATCCTATTCCACCACTGTGTGTACCTCCTTCTGGAAATTACTGCTGTTCACATACACCACCTACCCCGGTTAGACGACCATGGTTAGGCGATAACTCAGAACAAATAGCCACCGGAAGAAGTCGATCCGGAGGGCAAAAACGTTCAGTTTATGTAAATGCATCAATATATCCAATTCCTGAAATGATACGAAATAATGATAGTAATGGAAATAATTTTAGTGGCTATGTAAGAGATCGAGAAAATTCCACTGACATTGTTATCACATCTACAAGCTCGAATCCCGTGAATGCATCCACAACAGAAGTTATCACTACTATTAGTAATCATAAT…
Q2_P05786	1	1	P	2.65697	0.0647997	P	1.46216	0.163535	P	1.39114	0.186889	P	2.00963	0.0905869	P		Q2_P05786			C810540.1	Sm_noMatches_Gb_singleSt	none	CTCCAATTCACTTACAGAAAGGTCTAATTCTGGTGTTAATGCTACACTACTATTATCCAT	Smp_080810	expressed protein	Smp_scaff000306	301146	305084	Q2_P05786	ATGTTAAGAAAAGCACACTCTGGGCGGTGTGGATTCGCTTCGATACAATTCATATCAGATCAGTCTAATCCAATCCTTGCTTTATTTCATTTCTTTAAAATTGCTGGTACAAAGGGGTTTACTTTTGGAAATAATCCATTATTATTATTTTTTAGTTCACTTGTGTCCAATGTTGATAATATAATTATAACTATTTGTCCAAGCATCTTAGACGGCATTTTTACGTTAAACAGTCAACATGAATCTCTCAGCATTTGTCAAGCACAGCACATGCAGTTCAATACAGGTCCTGGTGATTCTAAGAGCCAGTGTCAAAATCACTCCAATTCACTTACAGAAAGGTCTAATTCTGGTGTTAATGCTACACTACTATTATCCATTAAATCCAGTCATACTTTG…
Q2_P31917	1	1	P	2.65558	0.0684802	P	1.32624	0.225942	P	0.27158	0.0870525	P	0.403277	0.220402	A		Q2_P31917			C907864.1	Sm_noMatches_Gb_bothSt	none	AGGCATAACAACAGGCTGTGCTAAGAAATCTGTTTGTGTAGCCATGTTCTCTAGTGGTCG	Smp_115120	conserved hypothetical protein	Smp_scaff012414	12	1496	Q2_P31917,Q2_P26331,Q2_P30481	ATGGTAGAGAGACCACCACCGGTTATCTTGCCACCAAAAGTATTCGACGTCCAAACACAATCAGGATCAGTCACGATAAATTCAGAAACACAAACACCACAAGAACATAGGCCAATAATCGAAGTGAAAGATTTGATTACACAACACGAGAAACGTCCAGAGCCAATTGTACACAAAAAACTACAAGCAATAGTACAACCACCGACAATTAACACTGAGACTCAGACGATGGTAGAGAGACCACCACCGGTTATCTTGCCACCAAAAGTATTCGACGTCCAAACACAATCAGGAACAGTCACGATAAATTCAGAAACACAAACACCACAAGAACATAGGCCAGTGGTTGCGACTAAAGATGCGAGTGTGTATCATGAAACAAGACCTGTTCAATCCGTT…
Q2_P26585	1	1	P	2.65322	0.064858	P	0.542649	0.103008	P	0.488495	0.0881017	P	0.808593	0.279782	P		Q2_P26585			C812177.1	Sm_Orth_inOther_sp	signal recognition particle 54 [Mus musculus] gb|AAH19683.1| Signal recognition particle 54 [Mus musculus] dbj|BAE22786.1| unnamed protein product [Mus musculus] dbj|BAB27921.1| unnamed protein product [Mus musculus] sp|P14576|SRP54_MOUSE Signal recognition particle 54 kDa protein (SRP54) ||Signal recognition particle 54 kDa [Rattus norvegicus] ref|NP_446323.1| signal recognition particle 54 kDa …	TCTAAAAGTGGAGCTATGGGTGGAATTGGTGGTGGTCCTGGTGGAGTTGGAAGTGGGGGC	Smp_059540	signal recognition particle 54 kD protein, putative	Smp_scaff000168	72229	81472	Q2_P06620,Q2_P26585	ATGGTGTTAGCAGAATTGGGGAGGAAAATAACTAATGCCCTTCGATCTCTAGGCAATGCAACTATTATCAATGAGGATGTTCTAAATAGCTTACTAAAAGAAATTTGTACAGCTTTAATTGAAGCCGATGTAAACATTAGACTTGTCAAACAGTTACGTGAAAACGTCCGTGCTGTCATTGATTTTGATGAAATGGCAGCTGGGTTGAATAAGCGAAAAATCATTCAATCTGCTGTTTTCAAAGAGCTAGTTCATTTGGTCGATCCACAAGTCAAAGCTTGGCAACCTGCAAGAGGTTCTTCGAATGTAATTATGTTAGTTGGTCTTCAGGGTTGCGGTAAAACAACTACTGCCACTAAATTAGCTTATTTTTATCAAAGAAAAGGATGGAAAACTTGT…
Q2_P30244	1	1	P	2.65254	0.0658763	P	1.26045	0.263427	P	1.36407	0.200371	P	1.45625	0.18527	P		Q2_P30244			C904721.1	Sm_noMatches_Gb_bothSt	none	CGACAGATGTTTTCAATAGTAAAATATCATCGCCATCATCAACGGTTTTTGAATCACAAG
Q2_P02844	1	1	P	2.65187	0.0651047	P	0.977447	0.857781	P	0.096447	0.038277	P	0.107727	0.0840647	A		Q2_P02844			C805638.1	Sm_Orth_inOther_sp	synapsin s-syn-short [Loligo pealei] ||synapsin s-syn-long [Loligo pealei] ||synapsin [Helix pomatia] ||synapsin isoform 8.2 [Aplysia californica] ||synapsin isoform 7.1 [Aplysia californica] ||	ACATCAGTCGCAACCAGCAAATGCTCAACAAATTCCCCAATCAACCCAAAAATACCCACC	Smp_126990	synapsin, putative	Smp_scaff000014	1722045	1743543	Q2_P12822,Q2_P02736,Q2_P21847,Q2_P02844,Q2_P21857,Q2_P04441,Q2_P02745	ATGATTACTTACTTAAAACGACGCTTCTCATCTGGGGATCTGCAAGGTGAATTAGCTGACAAGCGTATGCAAGAGGGACTACCTAGTTTCCTACGATTCGGATCATCCACACAGTCTGGACAATCCCATCAACAGTATCAGCAGCAAAGCTCTAATATTCAAACTACAGGGCATAGTTATTCAAACCAACCCCAAGATTTTAGTTCTACAGGTCCTGCAAACTATGATATGAGGTACGGATCTACAGCCCCTACCATGGCTGAACAGTTCTCTAGTTCTCAGACAGCCACAACTGCAGCTAATCACATTCCTGGATCTGTAGGTCGAGGACGTGGTGCTTATCCAAGTGCACCAACTTCCCCTACGAGAAGCATGGGGCTTGGTGCCTCACTAATGGGT…
Q2_P34113	1	1	P	2.64984	0.0662793	P	0.730286	0.205861	P	0.855028	0.372168	P	1.97189	0.0994969	P		Q2_P34113			C912019.1	Sm_Orth_inOther_sp	talin [Podocoryne carnea] ||PREDICTED: similar to talin 2 isoform 9 [Canis familiaris] ||PREDICTED: similar to talin 2 isoform 1 [Canis familiaris] ||PREDICTED: similar to talin 2 isoform 8 [Canis familiaris] ||PREDICTED: similar to talin 2 isoform 7 [Canis familiaris] ||	CCAAATTACGCTATGTTCAACTGTGTAGATCTTTACCAACCTATGGAATAACATTCTTTC	Smp_167010	talin, putative	Smp_scaff000325	356563	455174	Q2_P14843,Q2_P21425,Q2_P13937,Q2_P33808,Q2_P34113,Q2_P03351,Q2_P22644,Q2_P34822,Q2_P14897,Q2_P33624,Q2_P13751,Q2_P02195,Q2_P08356,Q2_P31029,Q2_P11237,Q2_P06423,Q2_P29831,Q2_P06406,Q2_P25964,Q2_P37327,Q2_P10068,Q2_P34770	ATGTTAGCTGTAAACCTTCTCATCAGATTTCCGAACTCAGGAAACTGTTATTCTCTGAAGTTCACAAAAGATATCACTGTTTACGATCTATGTCATGAAGTTCAATCAAAAATTAGAGAAGCTGCTTGCCTAAATCCATTGGAGTATGGTATTTTTGTGCCAGATCCTGACCCCAAGCACTCGTTTTGGTTGGATAATTCAAGAATGCTTTCATATTACCATTTCTGTGATAATTTTGAGGTTCAGTATCGTTGCAAGCTTCGTCTTCTGGTTATACAGACGATGGATGAGACAAGAAAAACACTACAGGTGGACGATAGCAAAACTGTTTCTGAACTTATGTTTACGATTTGTGCAAAAATAGGTATCACTAACTATGAAGAGTACTCATTAATAAGA…
Q2_P21306	1	1	P	2.64952	0.0840532	P	0.899179	0.623845	P	0.619928	0.244273	P	0.741282	0.618397	A		Q2_P21306			C804644.1	Sm_noMatches_Gb_bothSt	none	GTCATTGTTCGGAATCAGTCCATTCCCCAATTAAGACGAAGTTATTTCGATAAACTAGGC	Smp_128750	titin, putative	Smp_scaff000020	914469	967326	Q2_P41257,Q2_P32434,Q2_P12612,Q2_P21306,Q2_P31742,Q2_P30965,Q2_P11175,Q2_P11924,Q2_P02260	ATGAACTCATCAGAAGGTTTGATTCAGCATGCTAGAGGAAATTTTAGAGAAAGCTTCTTATCCTCTGAACTGGGAGAAAAAATTGGTCTGGTGCGTGAATGGATCATCGGTACGGGAACAAAGTTATTGGACTCTCAGACTTCTAAACCGTATAATTTTGAAGAAGCCTGTCAGATTCGTAAATCACACGAACAATTCGAGTTTAAGTGTATGAAAGCTTTGGAGGTCTTCGCTGAACTTTGTGATTACAGAAAGCAAAGTAGCATCAATTTGGAACTGAGTGAGCTGGACTATATGGTACAGAGTTTTGTGGAAAAGCTAAATAGGAGAACGTTTTTTGTTGTATCGTGCTATACTTATTTCAGATTGGTTGAAGAACTTTGGAATATTTTGGAGGAG…
Q2_P31382	1	1	P	2.64791	0.0697895	P	1.02279	0.874753	P	1.62072	0.13573	P	2.87941	0.0685647	P		Q2_P31382			C906900.1	Sm_noMatches_Gb_bothSt	none	TTCACACAACCAGTTACTCAAAGTTCATCGCAAAGGTTTCCTCAGTCCGGTCATACACAA	Smp_154640	SWI/SNF-related	Smp_scaff000176	210873	217632	Q2_P21653,Q2_P20688,Q2_P21795,Q2_P31382,Q2_P17606,Q2_P11588,Q2_P38062	ATGGTCACCAATCTGCTAGCATATTCATGCACATATATGACAAGTAACATGCGTCTAATGGATTCCAAGTCATATTACTTTCAATCTCCACATAATAATAATACATTTCAGGCCATTAGAATGAATTCTAAGAGTGATATGCGTGTACCTAAACCTCCCAAACCCCCTGAAAAACCATTAATGCCATACATGCGCTATAGTCGAAAGGTTTGGGAGCAAGTTAAAAACTCGAACCCACATCTTAAGTTGTGGGAAGTCGGAAAAATTATTGGGCAAATGTGGCGTGAGCTTCCTGATGATGAAAAACTACTGTATGTCGAAGAGTACGATACTGAGAAAACCCAATACACGGAATTGCTACGGCAGTACCATAGTTCACCAGCATATCAGGCGTGGTTG…
Q2_P09600	1	1	P	2.64705	0.0892018	P	0.935094	0.758493	P	1.11773	0.582797	P	0.755324	0.670451	A		Q2_P09600			C903482.1	Sm_noMatches_Gb_bothSt	none	CGGCTGTTTCGTCTGCTGGTTGTTCATCTTGTATTTCTGTTTTATCTCTTTTTCTAATTT	Smp_094710	Alstrom syndrome protein, putative	Smp_scaff000569	188010	191697	Q2_P40771,Q2_P19579,Q2_P09600,Q2_P29343	ATGATTCCAAATCACTTATCCAACACAAAATATAACATAACATCAGTAGGAAAAATAGACCGAAAAAAACGTTCATCAAATGCTTTTGATTCAAAAACACTAAATCCATACGAATCAAGTACGGAAAATAAAAATAAAAAAGGTAAACAAAAAAACAACATATATCAAACAAGAATACAAATGAAGAATGAACACAAAGAAAATCAGCGGATCAAAAAAGACACTATCAAGAATGTAGAAAACAAACACAAAACGAAAAATAAACTAAATGAAAACAATTATCACAATAATATCGAGAAAAGAGCACAATCAAAAAATACGAAAAGAGAAATCAAAAAAATTAGAAAAAGAGATAAAACAGAAATACAAGATGAACAACCAGCAGACGAAACAGCCGAA…
Q2_P01564	1	1	P	2.64599	0.0666776	P	1.9281	0.0971033	P	1.79349	0.108805	P	2.19213	0.0866931	P		Q2_P01564			C803456.1	Sm_Orth_inOther_sp	Cdc42-binding protein kinase beta [Rattus norvegicus] gb|AAP34403.1| CDC42-binding protein kinase beta [Rattus norvegicus] ||CDC42-binding protein kinase beta [Mus musculus] ref|NP_898837.1| Cdc42 binding protein kinase beta [Mus musculus] ||myotonic dystrophy kinase-related Cdc42-binding kinase MRCK-beta [Rattus norvegicus] pir||T14050 protein kinase (EC 2.7.1.37) beta myotonic dystrophy-associa…	CCCCGAAGTCACCAGTCCAGATGACACTTCCAATTTTGATATTGAACAATCTTCTCGAAA	Smp_158560.2	myotonic dystrophy kinase-related cdc42-binding kinase	Smp_scaff000216	248028	309114	Q2_P33532,Q2_P19212,Q2_P21458,Q2_P35158,Q2_P15237,Q2_P34367,Q2_P14469,Q2_P01564,Q2_P22301,Q2_P13670,Q2_P33543,Q2_P10214,Q2_P29984,Q2_P16318,Q2_P36567,Q2_P16743,Q2_P37066,Q2_P23721,Q2_P25810,Q2_P13660	ATGAGGACGCTTCACGACAGGATTAATGAACTTGTCTCTCTTTATACTAAAAGTTCACCCCTGCTAGAGGACAACTCTCTTAGCGTAGAATACTTGTTAGACACAATCGTTTGCCTGTCTTATGAATGCAAACTTCCTCAACACAAAAATGAGAGGAACTGCATTAAGTTCTATAATGCTGTTAAAAAATACGTCGATAAGATTGAGAGTTGTTGGATATCTAAGTCAGAATTTGAAACCATAAGACTGATTGGATCGGGAGCCTTTGGAGACGTATCAGTTGTTAAATGGAAGAATGATGGAAAAATATATGCTTTGAAATCTCTCCATAAGTACGATATGCTTAAACGTTCAGATAGAGCATGCTTTCAAGAAGAGCGTGATGTAATGGTGAAGGCA…
Q2_P07900	1	1	P	2.64508	0.0651981	P	1.36387	0.19845	P	0.909	0.515446	P	1.82046	0.10609	P		Q2_P07900			C900216.1	Sm_noMatches_Gb_bothSt	none	GTGTGTGTGCGGATGTGTATGTAATACATACAATGACTTGACAACTAAATTGATTTCTTG
Q2_P02249	1	1	P	2.64369	0.0934332	P	1.29213	0.327654	P	1.02323	0.910237	P	0.441303	0.504666	A		Q2_P02249			C804624.1	Sm_noMatches_Gb_bothSt	none	CCAAGTATAATTGTAAAGCCCCGAATATATACTCTTCTGCGCTAAGTTCCAACTCACGTC	Smp_150500	recs1 protein (responsive to centrifugal force and shear stressprotein 1 protein), putative	Smp_scaff000136	510348	522546	Q2_P02249,Q2_P41160,Q2_P41380,Q2_P01003	ATGAACTATTCAAGAGATCCTCCACCACCTTACGAAAGTGCTGCTAATATCCATTCAGCGCCTTATCCCAATATTGGGTTTGCAGTTGGACCGTACTCTGAACCTGCAGGATATCAAGATAATTCATCTGATCAGGAGCCAAAATATAATCGCAATGGAAATTTTACCAGTTTACAATATTCTGACAAATATGTTAGACATGCTTTCATTCGAAAGGTCTACCTAATCTTAACGGCTCAGTTGTTAGTAACTTCAGCATTTGTTTGCGTCTTTCTGTTTTCATCGCCTGTAAAATATTGGGTTTCAAGAAATTCATGGTTTTATTATTTGTCCTATGTAAGACGACGATATCCTGGAAACGTTATCGCTTTATCTGTTTTTACACTTGCATTTTCTTAT…
Q2_P31361	1	1	P	2.64291	0.0969447	P	1.33917	0.302032	P	2.03576	0.107225	P	1.93937	0.231663	A		Q2_P31361			C906848.1	Sm_noMatches_Gb_bothSt	none	ACTACACTGGGCTGCGATAAACAACCGTTTAGCCATTGCTCATTATCTTCTATCGAAAGG	Smp_182170	hypothetical protein	Smp_scaff002961	273	645	Q2_P31361,Q2_P11565	TTGGAATTATAAAACGAGTTATAGAGTTGGTAGAACCATCAGATCCACAACTGGTGGGTTACGATGTCAACCAGCTAGATGATGAGGATGTCTCACTACTACACTGGGCTGCGATAAACAACCGTTTAGCCATTGCTCATTATCTTCTATCGAAAGGTGCAATAATAGATAGACCAGGTGGTCATCTTGCTGCAACCCCACTGCACTGGGCTATTAGGCAATCACACTTAAGTATGGTACACTTCCTTATGCAGAGGGGCGCTGATCCAATGTTTATGGATAACACTGGACTAGGATGTTTTCATGTTGCAATACAAATGGGAAATGTTCCAATTATCGTTTATTTGCTTTCTCATGGGGTCAATGTTGATAC
Q2_P24317	1	1	P	2.64274	0.0693009	P	1.27057	0.268279	P	0.537566	0.132472	P	0.525916	0.283506	A		Q2_P24317			C808749.1	Sm_noMatches_Gb_bothSt	none	TAGGCATCTCCCTTCTTACTCCTCCCTTCGTTGATCAGCCCGTAAGAGCCTCGCTCTAGC
Q2_P16773	1	1	P	2.63881	0.106465	P	1.60946	0.192774	P	1.80552	0.143073	P	2.28341	0.186882	A		Q2_P16773			C917732.1	Sm_noMatches_Gb_bothSt	none	GACTGGCTGACTAACTGAATCGTTAACGTACAAAATGGAATTATAACACCTGATGATAAT	Smp_067000.3	hypothetical protein	Smp_scaff000213	342134	362043	Q2_P20406,Q2_P37105,Q2_P16773	ATGTTTTGTAGAGGCGATCGAGTTTCCTCTTCGATTCGTATATTGAATGAACCACATGGTTCTAGCCCACGATCATCACATATCCGTGGAAATGTATCTCCTCAAAATTCTGCCTTTCGAGATGAATTGAACTCAAAACTTCGAATTCGCCCTGGTCATAATCTTCCACCTAGAATAACAACAATTGCTAAATCTGCTGAAAGTTCCGATAGTTTAATTTTACATGAATCCTCGTCACCAAATCAAAAACATTTAAGTAGTCCATACTCACCTCCTTATAGTACTCGTGTATTTGCAACAACCCCACCTAATAGTACACATGAGTCTATCAGTTCAACTCCATCATCCTCTGGTGCCTCAGAGTTAGTCAGTTTACAGCATAAATTAGCTGTCAGTAGA…
Q2_P18450	1	1	P	2.63677	0.070086	P	1.16992	0.385205	P	0.655844	0.182816	P	0.60357	0.325454	A		Q2_P18450			C800658.1	Sm_noMatches_Gb_bothSt	none	GTCAACTCCACGTCGTCATCGTCATTTACAAGATGGTCGAAAATCAGAATATTATTTAAA	Smp_169430	partitioning defective 3, par-3, putative	Smp_scaff000396	142521	211139	Q2_P00208,Q2_P18450,Q2_P30763,Q2_P10973,Q2_P22919,Q2_P30240,Q2_P36813,Q2_P03600,Q2_P10465	ATGAAAGCGGAACATTCTGCTCTGTTACCATTTGCTTGTGATGTTGATTGTTCAACACCTTCACCTCCACCGTTATCTGCCAGATCAACACATAATAATAATAGTTATTTAGAGTTGTTCCCATCTCAACCAACTAATACTACTGCTACTCTACAACGAAATTTTTCCTATTCACCAACTGACAGTAAAAATTACACTATCAAACATACTAGTAATTCTACTCATTCAACAGTTACTCCAGTTAATGAAGAAGAAAACAATCGACAGCCATCGCAACATCAAAAACCACATCGTCAACGTCGAAAACAGCATCATCATCATGAGAATCTTAGTTCATTTCATCGACATAGTGCATTACGTCAATCACTCGGTGGTATTAATGTATTAACTCATCATGTA…
Q2_P06323	1	1	P	2.63641	0.0685164	P	1.2318	0.295444	P	1.83474	0.105756	P	0.670671	0.294622	P		Q2_P06323			C811161.1	Sm_Schisto_Orth_only	SJCHGC08687 protein [Schistosoma japonicum] ||	CCAATTATTCTGCCTCCACCGCTTCCTCCACGCTCTAAACGTCATTCTTTTTACTTAGAA	Smp_163420.1	traf2 and nck interacting kinase, tnik, putative	Smp_scaff000263	130607	195350	Q2_P01042,Q2_P01190,Q2_P22210,Q2_P02993,Q2_P30235,Q2_P10461,Q2_P31584,Q2_P11785,Q2_P29054,Q2_P09301,Q2_P28043,Q2_P08345,Q2_P28900,Q2_P04722,Q2_P24259,Q2_P31162,Q2_P11379,Q2_P06323,Q2_P26099,Q2_P02369,Q2_P19917,Q2_P20132	ATGTCCAACAATAGTGGACTAGATATAACAAATTTGGATGATTTACGTGATCCATCGGGAATTTTTTCACTGATCGAAGTTGTGGGTAAAGGTACTTATGGAAATGTTTACAAGGGACGATACACGCGAACTGGTCAGCTAGCTGCCATCAAGGTTATGCCAATTACTGAAGAGGATGAAGAAGAAATTAAGTTGGAAATTGATACATTAAAAAAGTTATCGAATCATCGAAATATTGCTAGTTATTATGGTGCATTTATTAAAAAATCTTCACCTCGTGATCATCTTTGGCTTGCTATGGAATATTGTGGTGCTGGATCAGTTGCTGATTTAATAAAAAGTACTCGCACGAAATCACTCAAAGAAGATTGGATTGCTTATATTAGTCGAGAAATTCTC…
Q2_P17638	1	1	P	2.6336	0.0654515	P	0.97651	0.851523	P	1.8853	0.0994048	P	0.861877	0.387402	P		Q2_P17638			C920149.1	Sm_noMatches_Gb_bothSt	none	GTTTGTCTCAGTTTGTGTGATGGTTTCGGAAGGTTCTGTTGTTGTGTCAGGGACACTTTT	Smp_194050	Clumping factor A precursor (Fibrinogen-binding protein A) (Fibrinogen receptor A), putative	Smp_scaff018981	110903	113417	Q2_P38085,Q2_P37606,Q2_P23182,Q2_P17638	GAAGAAAAATTCATTCCAATGGTCATCAATATTAAATTGCTATCTGTCCTATGCTTATTCACTTATGTGAATGCAGGTTTATTAAAAGCATTGACTATAGAAGGAACTTCACCCGTCGAAAATACTGATTCCGTACAAGAAGTAAAGTCGTCAATTGTTTCTGACGTTGTTACAGAAAGTGAGGAAAGCTTGATTACAACCACAAATGAAGACAGTCATAAAGAAGGAACTTCTAGCTCGAATTCCTCTGAGTCGACAACAGTGGCTGGCGTTGCTAACATTGAAACTGTTGTTAACCTAACCTCAAATCCCCCGGAATCTACAATAGAAACTTCCGACAACGAATCAGATAGCACTGACAACACTGATTTACTCACCACTCTGACTACAGAAACTGTT…
Q2_P25385	1	1	P	2.62739	0.0687117	P	1.45831	0.170873	P	0.627193	0.156098	P	2.30386	0.0844953	P		Q2_P25385			C810137.1	Sm_Orth_inOther_sp	PREDICTED: similar to ribokinase [Canis familiaris] ||PREDICTED: similar to Ribokinase [Rattus norvegicus] ||ribokinase [Mus musculus] gb|AAH23339.1| Ribokinase [Mus musculus] dbj|BAE23825.1| unnamed protein product [Mus musculus] ||ribokinase [Bacillus halodurans C-125] sp|Q9K6K1|RBSK_BACHD Ribokinase ref|NP_244595.1| ribokinase [Bacillus halodurans C-125] ||ribokinase [Homo sapiens] emb|CAC1287…	ACTGGAGTTGCATCAATTACAGTTGAAACAGGAACAGGTGGAAATCAAATTATCATCGTC	Smp_044850.2	ribokinase, putative	Smp_scaff000112	261868	266439	Q2_P25887,Q2_P19222,Q2_P25385,Q2_P06350	ATGAAAAAATCGCACGTCACAGTTGTTGGCTCACTCAACGTTGACCTATCCGTATTCACAAATATCATTCCAAAGGTAGGAGAGACAGTAACTGGTTCGAATTTTCTTCTTGGTTACGGGGGTAAAGGAGCAAATCAGTGTGTGGCTTCCAGAGTACTGGGATGCAACACTGCACTGGTAGGAAAAGTTGGCGATGACTATTTTGGTGAGATGTTTATTCAGCACTTGAAACAACTTGGGGTGAGCACTGACGGTATATCAAGATCATCAATGAATAGTACTGGAGTTGCATCAATTACAGTTGAAACAGGAACAGGTGGAAATCAAATTATCATCGTCCCAGGTGCAAATATGCTTGTATCAGAAAAAGACATTTCCTTTGCAGAGAAACTAACCCTC…
Q2_P22724	1	1	P	2.62712	0.0661183	P	0.607887	0.13123	P	1.26759	0.255566	P	5.88851	0.0359425	P		Q2_P22724			C806626.1	Sm_noMatches_Gb_singleSt	none	AGTGTATTTTTGAGAGGGAGTGTACTGACTATTACTGGAGTATAGTTACTGTGGCGGCGG
Q2_P10922	1	1	P	2.62593	0.0810389	P	1.33205	0.263442	P	1.86476	0.111433	P	1.62017	0.239254	P		Q2_P10922			C905487.1	Sm_noMatches_Gb_bothSt	none	TCAAGCTTGTGTAGTTCCCTAGATCCAAACCAACCTCCATGCTCTCCACTTCCTAACAAG	Smp_148650	expressed protein	Smp_scaff000126	720691	807867	Q2_P13402,Q2_P20841,Q2_P33631,Q2_P31810,Q2_P11990,Q2_P02263,Q2_P00997,Q2_P19594,Q2_P13549,Q2_P33403,Q2_P31247,Q2_P30717,Q2_P10922,Q2_P09075,Q2_P28802,Q2_P28595,Q2_P37872,Q2_P24516,Q2_P04961,Q2_P23082,Q2_P03753,Q2_P30948,Q2_P11159,Q2_P26435,Q2_P06830,Q2_P0AATGATGTTATTTTAAATGCTTCA	ATGCCACCTTGGGGACTGGCGAAAAAGCCTGTCAAGTTATTTCTCAATTTCACATTTGGACAGTTTCTTTCTCAACCTTTGGAAGATGATCAAGTTATAATAACTTCTAACGGAATTGGATGTAAAGATATATATTTTAACATTGATAAACTAAATGCATTATTATCTGAAAGTGGGATTCCTGTGGTTTTCTGCGTGGCTTATATTGCTGAAGTTGTTATTTCGCTTCCATGGAGTGTCGAAATCAAGGGGATCGATTTTGTTGTCCAAGCAATATCAGAAGTTTCCTCTCCATCTGGAACAGATGAACTGTTCAATTCAATGATATCTAGTGTATCAACCGCAGCTTTTGCCGTAGCCAAAGTTGCGAAGGATTCTACAATCCCTGACAATTTTTTC…
Q2_P30003	1	1	P	2.62507	0.0655668	P	0.953936	0.718859	P	0.0157691	0.0153986	P	0.0334518	0.0189294	P		Q2_P30003			C904368.1	Sm_Orth_inOther_sp	unknown [Schistosoma japonicum] ||Tropomyosin 2 (TMII) gb|AAA29942.1| tropomyosin ||SJCHGC09539 protein [Schistosoma japonicum] ||SJCHGC02288 protein [Schistosoma japonicum] ||SJCHGC02287 protein [Schistosoma japonicum] ||	ACTTGCCGTTGCCGAAGTCGCACTATCTCACGCTGAAGATCGGATTGAAGCTGCAGAAAG	Smp_139390.8	tropomyosin, putative	Smp_scaff000070	581942	599548	Q2_P12200,Q2_P00621,Q2_P00629,Q2_P12058,Q2_P31872,Q2_P36422,Q2_P10975,Q2_P30003,Q2_P40528,Q2_P38963,Q2_P16173,Q2_P30765	ATGGAACATATTAAAAAGAAAATGTTGGCAATGAAATTGGATAAAGAGAATGCTGTAGATGAAGCTGATCAATTGGAAGCAAAATTACGTGAAAAAGAATTAGAAATGCAAACTAAAGATGAAGAAGTTGCAGAAGTACTTAAAAAAATTCAACAAGTTGACACGGACAAAGAAACGGCACAAACTCAATTAGCTGAAACTAATACTAAATTAGAAGAAACAGATAAACGAGCAACTGAGGCCGAAGCTGAAGTCGCCTCACTACAGAAGCGAATTCGACAGCTTGAAGATGAATTGGAATCTACTGAGACTCGTCTTCAAGAAGCTACTGTTAAGCTTGAAGAAGCAAGTAAAGCTGCTGATGAAAGTGATCGTGGTCGTAAAGTATTGGAGAATCGT…
Q2_P17844	1	1	P	2.62311	0.0691114	P	0.89139	0.486892	P	1.2475	0.283991	P	0.534547	0.247136	A		Q2_P17844			C921192.1	Sm_noMatches_Gb_bothSt	none	GATTCTGTTTACTTTTCTGAAGAAGTACGAACTTTTAGTGCTTGCCTTTCGTCCATAGCA	Smp_039400	initiation factor 5a, putative	Smp_scaff000096	492586	493104	Q2_P22578,Q2_P38322,Q2_P17844	ATGTCTATAGTAGATGATGAAGAATTTGCAACCGGAGATTCTGGGGCTTCAAAAACACTACCGAAACAGTGTAGTGCTCTGAGAAAAGGCGGACATGTCGTTATGAAAGATCGTCCTTGTAAAATCGTGGAAATGTCTACGTCAAAGACCGGGAAACATGGCTCTGCTAAAGTGCACTTAGTTGGGATCGATATATTCACTGGTAAGAAATATGAAGAGAATCGCACATCATCACACACTATGGATGTGCCTGTCATCACAAGTAAAGATTACCAACTGGTGGATATCAAAGACGGGTTTTTGTCACTAATGGGCGAAGATTTAAATATGTTCGAAGATATTCCCGTTCCGGACAATGAAGTTGGAAGGGAATTACAGGAAAAATGGAATTCAAGGGGG…
Q2_P09834	1	1	P	2.62079	0.105429	P	1.4665	0.241238	P	0.567901	0.30062	A	0.520119	0.575333	A		Q2_P09834			C903795.1	Sm_noMatches_Gb_bothSt	none	GTATTCAAAACGACATGACTTAGGGTTGGTTGCCGGCGACCATACCACGTTGAAAGCACC
Q2_P38821	1	1	P	2.6207	0.0659775	P	1.06026	0.663977	P	1.24602	0.271947	P	1.18482	0.35047	P		Q2_P38821			JAP03554.S	Sm_newGenes_Orth_onlyJapon	none	ACCCACCGATTATTGGGCAGGTTATACGGGAGGTTACGCAGCCTCTGTACCCAATCCACC	Smp_021540	zinc finger protein, putative	Smp_scaff000041	572380	581419	Q2_P21954,Q2_P40294,Q2_P04969,Q2_P05236,Q2_P38821	ATGAGTAAACGTATACTTGCGATAACTGATGGGTCGAGTTCGCGGTCACGTAGACGCAGTAGATCGCCAGAAAAGTCTCCAGATTCAGCTCCTCGAAAACGTAAGAGCAGATGGTCTGCAGCTGAAACAGATCGGATTTTTATACCTGGTATGCCTACTCAGCTGCCCCCGAATCTTACACCGCAACAAGAAAGGGTGTACATCATTCAGCTCCAAATCGAAGATATGTCTAGACGCTTGAAAAGTGGAGATTTGGGCATCCCTAAAAATCCGGAAGACAGATCCCCTTCACCGGAACCTATATATAGCAGCGACGGTAAGCGCTTAAACACAAGGGAATATAGGACCCGCAAAAAGCTGGAAGATGATCGTCACGCACTCGTACAACAACTTATGGAA…
Q2_P39317	1	1	P	2.61511	0.067103	P	0.762482	0.235853	P	1.62287	0.130584	P	3.45382	0.0523587	P		Q2_P39317			JAP02233.C	Sm_newGenes_Orth_onlyJapon	SJCHGC05421 protein [Schistosoma japonicum] ||	GAAGATCGTGAAATTGTTGAATCAATCGAAGCTGTTATGAAAGCAGCATCATATGATTCA	Smp_139470	tensin-related	Smp_scaff000071	115414	137955	Q2_P19968,Q2_P38488,Q2_P39317,Q2_P28664,Q2_P08953,Q2_P39636	ATGATTTTTAATGGTGCTTTAATGAAAGATGAAACAATATACCGTCATTCTCTATATGTCGGATCGTTCCCTGTTGATGAGCAGGACAATGCATGCAGAGCTCAAAAAGTCCAAAGGGAGCTTGAATCATTAAGATGCTTTACACGGAGCAAGTCTGTGATTGTATGTGTTTCCATTAGTGGCATAAAAATATGTTCGGACGATCTGAAAGTTGTTTATATGGCCCATGCTCTTCGCAGAATATCGTACGCTACTTGTGATGCTGTCCACAAACAAGTTGCATTTTTGGCTAGAGAACCAACAGGGTTTGGTAATCTGCAGTATTGCCATGTGTTTGTGACGGAATCGCCGTGTGATGCAGAAGAATTGAATCGACTGATTGGAAATGCCTTCAAATTT…
Q2_P12440	1	1	P	2.6139	0.113964	P	1.17642	0.565158	P	1.54895	0.214718	P	0.570721	0.621806	A		Q2_P12440			C908536.1	Sm_noMatches_Gb_bothSt	none	TTCTATGGTACACAGCATGTGATATGTGAGGTGGCTGTGCTTGTATTACGGGTATCCCCG	Smp_194810	Band 4.1-like protein	Smp_scaff000144	252980	301602	Q2_P32237,Q2_P12440,Q2_P41199,Q2_P13307,Q2_P33150	ATGTTAGAAGGTGTAGAAAAAACATATACCATAGATAAAAATGCTCATGGAATTCATTTATTTGAAAAAGTTTGCAAACAATTAGATTTACAAGAAACTGAATATTTTGGCTTGACATATCGAACTAGCTTACGTGTAGATAATTGGTTGAAACTTGATAAACGTATAGCTAAACAATTAGAAAAAATACCATGGAAATTAGAATTTCGTATTCGATTCTATCCACCAAATATTGATATATTCAAAGATGATTTAACTCGTTATTTTTTGTGCTTACAATTAAGGCAAGATATTATCTCTGGACAGATTCCATGTTCACATCATACTTATGTTGTTCTTGGTGCTTATGTCGTTCAATCAGATGCTGGAGATTATGATCCAAATACACATATCGGGACA…
Q2_P08661	1	1	P	2.61197	0.0704448	P	1.57402	0.144151	P	0.440619	0.113214	P	0.139287	0.253761	A		Q2_P08661			C902104.1	Sm_noMatches_Gb_bothSt	none	AGTTTGCGCATAAGTTATAGTCTGCCCATAGTTCATGTTTTGATCACAATGTTCCACCGC	Smp_173970	dead box ATP-dependent rna helicase, putative	Smp_scaff000565	29218	71621	Q2_P21820,Q2_P08661,Q2_P28368,Q2_P25277,Q2_P40008,Q2_P05408,Q2_P39627	ATGAAAAACTGTCTGGCTAGATGTGAGACCGATGAGTCAGAGAGTGAATTTACTGGTCAATTTAAACTTGATAAAGCTAAAAAAAATATCGAGTGTAACAACGACTCATTCGATGAGGATACTGAGACATGTCCTATATGTTTTGAATTATGGACTTCGTCAGGACCACACAAAGTCTGCTGTCTTCGTTGTGGACATCTTTTCGGCTATTCGTGTGTCATGAAATGGTTCAAGTCTGTTGGGAAGAAAGCTAAGTGCCCTCAATGCAATGCGAAAGCCAATCGACGTGACATCCGAGTACTTTACTGTAAAAACTTAAAGGTTTTGGATACAACCGACCGAGACAGAGCCTTGGCTGAACTTGAGCGTGAAAAGCGAGGGCGACAGAAAGCAGAACAG…
Q2_P40933	1	1	P	2.61063	0.0770137	P	1.16445	0.426916	P	1.38474	0.212285	P	1.70914	0.198017	P		Q2_P40933			JAP02184.C	Sm_newGenes_Orth_onlyJapon	SJCHGC07688 protein [Schistosoma japonicum] ||	CACTGACTCTGCTTTAATGATGACATCAAGTTTTCACTCAACAAAAACAACCTTTTCCAA	Smp_164300	expressed protein	Smp_scaff000274	5974	55131	Q2_P03121,Q2_P22369,Q2_P28639,Q2_P04105,Q2_P40933,Q2_P09814,Q2_P29548,Q2_P08930	GGAGGATATCCACGACAACTTGCATGTCTATTAGAATTAGCTCCATCTGAAAAGGTATTTGAAGAGCGATTACGTCTTATTCGTTCACTTACTCCGATTGGTCGTGAAGCTGCCAATGCAATTGAACAATTGGTTTCTGAACAACGTCAAATGATACAGGGATGGTGTGTTGCACTGGCTAATTTAGCTGAAGTAGCTGCAGATACAAATAAACGTTTGTTGTTTGCAACAAGTCGGTTGGTTCAATTTGAAGGATGTGTATCAGATTGGGAACGAAAATTGTACAACTTCAACGAATTAAAGAAGGAATTGTCGGAATTGCCGTTACCACCACAGTTGGTAGCTGGAACTAGTGAAATTGTTGATCAGAAAGAATCGTTCAATTTTAACAATATTCCT…
Q2_P26082	1	1	P	2.60651	0.0787346	P	1.20711	0.363233	P	0.758106	0.300543	P	0.530622	0.406999	A		Q2_P26082			C811447.1	Sm_Schisto_Orth_only	SJCHGC04416 protein [Schistosoma japonicum] ||	TCAGATTGTGCACGTAAATGGTCCATTTGACGTTCATGATCACGTAGTCTTAACAATGGA	Smp_073450	expressed protein	Smp_scaff000252	512917	546987	Q2_P21382,Q2_P34034,Q2_P20437,Q2_P19135,Q2_P26082,Q2_P33283,Q2_P14161,Q2_P11499,Q2_P31293,Q2_P13434	ATGGCTACTGAAAGTCTTCAAGCTCGACTGACTGATTTCGAGCGTCAAGCACGTGGTGTATGTATAGGTGTGAATCATTTAGCGCTTGACAGTGAACGTGTTAGACAAGCTGAATTATTACAAAAAATTATACAACTAGAAAAAGATATTCAACAATCGAGTGCACAAAAATCCCATTTACCTGAAGCAGCAGCTGAGATTCGTGATGATGTGAAGAATAATACATCGGCATTACGTTACTTAGAAACAATATCTCAATTGGAGAATTCATTTACAGTTCTAACAGAAAATGTCACTGAAACTTCTGTACAACTAAGTGCACCTAAAGAGTTAAAAGATGAAGTTCATGTGAAAAAGGAATTAACTGGTAATGTGAAAAGTTGTTGGACATATGTTTCT…
Q2_P07378	1	1	P	2.60477	0.066097	P	1.08576	0.560948	P	1.8195	0.105129	P	3.23016	0.0540323	P		Q2_P07378			C812853.1	Sm_Orth_inOther_sp	SJCHGC07202 protein [Schistosoma japonicum] ||SJCHGC08024 protein [Schistosoma japonicum] ||PREDICTED: similar to U2-associated SR140 protein isoform 5 [Bos taurus] ||RIKEN cDNA 2610101N10 [Mus musculus] ref|NP_080752.1| U2-associated SR140 protein [Mus musculus] ||PREDICTED: similar to U2-associated SR140 protein isoform 6 [Bos taurus] ||	GTCTAGGTCCGATGATAATGTAGCAATACCTCTATCTTCAAAACTGAATAAATTATCAGC
Q2_P03230	1	1	P	2.60433	0.0663355	P	0.976536	0.852104	P	1.34249	0.208457	P	2.11309	0.0854019	P		Q2_P03230			C806303.1	Sm_Orth_inOther_sp	ENSANGP00000006433 [Anopheles gambiae str. PEST] ref|XP_319652.2| ENSANGP00000006433 [Anopheles gambiae str. PEST] ||PREDICTED: similar to brefeldin A-inhibited guanine nucleotide-exchange protein 1 [Danio rerio] ||unnamed protein product [Tetraodon nigroviridis] ||PREDICTED: similar to brefeldin A-inhibited guanine nucleotide-exchange protein 1 isoform 4 [Canis familiaris] ||PREDICTED: similar t…	GTCGATCAGTTGATGAAGATGTTGCTGAATTTGTTGTTGATTCTTTACGTCAATTATCAG	Smp_135280	brefeldin A-inhibited guanine nucleotide- exchange protein, putative	Smp_scaff000048	884389	924596	Q2_P34333,Q2_P14439,Q2_P19306,Q2_P00838,Q2_P03230,Q2_P02409,Q2_P11896,Q2_P02440,Q2_P11240,Q2_P09736,Q2_P09606,Q2_P29349,Q2_P31711,Q2_P34251	ATGCTGGCGATTTCATCCAAAAATCCAAATGATCAAGAACTTCCATTGCAGAACTCAGACTCTTTAAAACAGAATCTACCAAGTACAAATACCGTCTCGAGTTTTCCTACTTCTGAAACTGACAACGCAATTCAGATACCGCAACCCCAGTTTTCAATATCATCACAGGCGTTCAGTATGTTTCTAACCAGGTCTATTGAAAAAATCGCTAGCGAACGCGAAACCCGTAAGTCTCACAATTCAGCTGTAAAAAAGGCATGTGAGGAGGCTCTCGTCTTGTTAAAAGAACAACCACAAGTGTTACTTAGCAGTAAACTCTCGTCAACCAACGAATTTAGCACACATCTTCCACCTCTAAAATCAGACTGTGGTATATTGTTGAGTGATGAAAGACTTCTT…
Q2_P09091	1	1	P	2.59908	0.110046	P	0.856958	0.620502	A	2.34806	0.0897957	P	0.536903	0.591231	A		Q2_P09091			C902734.1	Sm_noMatches_Gb_bothSt	none	CGACTGCTAAATGATAATGCTCTTGATCCAAGATTCCATATAGTAAGCTTTTCTTGTTTG	Smp_066290	expressed protein	Smp_scaff000206	638	26206	Q2_P18096,Q2_P00082,Q2_P09091,Q2_P17797,Q2_P17008,Q2_P38272,Q2_P28817	ATGAATATTTTAGAACTTTGTTTGCAATTGTTTCTTATGGGATATCTGAAATGTATCGACTTTGCCAACAAATACGTAAAGAATGTTCGATTTGTTTTAACATGTGATTCCAAATCATCAGTTGCTCGTAATTTATGCAATCGAATTGATTGCCAACTATTAACTGTATCTGGACTAACTACACACGAACGTGGTGCAGCTGTACGTAGTTTACTTGGAAAATATGGAAAAGTATTAAATGAATCCGGTTTTCGAAATCAGTTATCTGTTTTAATTCAAAAACGAGATGCAAGCATTCCACTTTATTTGAAATTGGCTTGTGATGAATTACGTTTGTACAGTAATTATGAACAGTTAGGTGCAAAATTAAAACAACTACCTGATACAATCTCCAGTTTA…
Q2_P35200	1	1	P	2.59796	0.0800669	P	0.921974	0.660379	P	1.01874	0.909601	P	0.571557	0.450111	A		Q2_P35200			C914245.1	Sm_noMatches_Gb_bothSt	none	AAGAAAATATCCAACAGTATGGGGTTGTGGAGATTGTTGAATTTTTGACGGAAATCATGA
Q2_P21198	1	1	P	2.59792	0.0662783	P	1.30263	0.229689	P	2.1061	0.0847554	P	1.56344	0.13985	P		Q2_P21198			C804504.1	Sm_Orth_inOther_sp	unnamed protein product [Mus musculus] ||RNA binding motif protein 22 [Rattus norvegicus] ref|NP_001020847.1| RNA binding motif protein 22 [Rattus norvegicus] ||hypothetical protein [Pongo pygmaeus] ||PREDICTED: similar to RNA binding motif protein 22 isoform 3 [Bos taurus] ref|XP_589831.2| PREDICTED: similar to RNA binding motif protein 22 isoform 1 [Bos taurus] ref|NP_060517.1| RNA binding moti…	AGAAACTGGCGATATAAGTCTGCCTCCTGTTCCTGGTCTACCTTTACCACCTGTCTTACC	Smp_025130	rna binding motif protein, putative	Smp_scaff000050	360191	363414	Q2_P21198,Q2_P12135,Q2_P37509,Q2_P17155,Q2_P31949	ATGGCGGCATCTAAAGGTGCCAACACCTACAACCGTCAGAACTGGGAAGACTCGTCATTTCCCATTCTATGTGAGACATGCTTAGGACCAAGTCCCTTCGTTCGAATGATGAAAGAGAAATATGGCAAGGAGTGTAAAATTTGTGATCGCCCCTTTACTGTATTTCGTTGGTGTCCTGGTCCCAAAGCCAGATTCAAAAAGACTGAAGTCTGTCAGAGCTGCGCAAAGATCAAAAATGTTTGCCAGACATGTTTGTTCGACCTCGAATATGGTCTTCCTGTTGAAGTCCGTGATAAAGCACTTCGTTTATCACAACAATTGCCGAAAAATGATGTTAATCGAGAATATTTCCACCAACAAATTGAACAGAACCTTGAAGTGGAAGGTGACATAACAGCT…
Q2_P40063	1	1	P	2.59774	0.0921472	P	1.56546	0.177503	P	1.65462	0.148956	P	0.871722	0.797146	A		Q2_P40063			JAP10729.C	Sm_newGenes_Orth_onlyJapon	SJCHGC03606 protein [Schistosoma japonicum] ||	CAATATCCAAGCTGGCTTGGATATTGTGGTCCAGAAAATAAAAAGAAATATACTCCAACT	Smp_172650	hypothetical protein	Smp_scaff000435	692875	747725	Q2_P40063,Q2_P03032,Q2_P15541,Q2_P35487,Q2_P22256	ATGTGTGATGAGGTTGACTCAAGTATGATGAATACAGTCAGAGTGATTACAATTAGACCGAATCCACCATCATGCCAACAAAATACTCATTATCAAGAGATCGATAGTGATCAAGACGGAACATTCAGAATTTGGTCCGAAAAAAAGAGTAGAAAAAGTCCGTCGAGAGCCAGTGACACTGGAGATCGTCAAGATTCTGATGTAGAATCTAATGAAGATGAAAAATCATGTAAAGATCATGAAAAGATCAGAAAATTCTTGGATTCTAATGTTTCTGTTTTTGAACTAATCGATCGAACAAGTTATTTACAACAATATCCAAGCTGGCTTGGATATTGTGGTCCAGAAAATAAAAAGAAATATACTCCAACTTATATTAATCGAAATGATAATATATGG…
Q2_P20627	1	1	P	2.59521	0.0664976	P	0.930427	0.602951	P	0.406583	0.0715543	P	0.602374	0.133023	P		Q2_P20627			C803746.1	Sm_Orth_inOther_sp	SJCHGC04908 protein [Schistosoma japonicum] ||PREDICTED: similar to CG6148-PB isoform B [Apis mellifera] ||EH-domain containing 3 [Homo sapiens] gb|AAF32285.1| EH domain containing protein 2 [Homo sapiens] ||hypothetical protein [Pongo pygmaeus] ||hypothetical protein [Pongo pygmaeus] ||	TTTGCAGAACATGTTGACAGAATAATCCTGCTCTTCGACGCCTATAAACTCGATATATCA	Smp_019100	eh domain containing/past-1-related	Smp_scaff000036	1010539	1019674	Q2_P20627,Q2_P31435,Q2_P26895,Q2_P23743,Q2_P11636	ATGAAATTCTCCCAAGCCAAGGAGGATAACTGGAATTTTTCCAGTGTAGTGGAGGGGTTAAGAGGTCTTTATGAGAAAAGACTGAAGCCTTTGGAAGTGTCATATTTATTCCCACAGTTTCATTCACCAACACTCGATGCGGGGGAATTTAGTTCCAAGCCAATGGTTCTTCTTCTGGGTCAGTATTCTACAGGCAAAACCACCTTTATCAAATACCTTCTAGGATCCGCCTTTCCGGGCATGCATATTGGCCCAGAGCCGACAACCGACCGATTTAGTGTTGTGATGTCTGGGGATGAAGGCATAATTCCTGGGAATGCTCTTGTTGTCGATGCCCAAAAACCCTTCCGCCCTCTTTCGAAATTCGGAAATAACTTTCTGAACCGCTTTCAGTGTTGC…
Q2_P26775	1	1	P	2.59372	0.104957	P	1.5173	0.223155	P	0.519383	0.273891	A	0.491413	0.549641	A		Q2_P26775			C812459.1	Sm_noMatches_Gb_bothSt	none	CGTCAGGTATGACACATCTCCAGGCTCCGTATTCAAACATGAATCAAAATACATGCAGAA
Q2_P17709	1	1	P	2.59291	0.0675488	P	1.04583	0.737875	P	1.07329	0.613841	P	0.533129	0.155505	P		Q2_P17709			C920418.1	Sm_noMatches_Gb_bothSt	none	TTAATGTTAATTTATCGAATAGATATTCTCCAAGTCCTTTACCGACTCGTTGTGTCTCGG	Smp_047650	ferritin light chain, putative	Smp_scaff000121	649044	651692	Q2_P26602,Q2_P38169,Q2_P17709	ATGAGTTCATCAAGAGCCAGACAGAGTTTCGCCACAGAATGTGAAAATGCCATCAATAAACAAATCAATGTAGAACTACAAGCTGCTTACGATTATATGGCATTCTTTACTTACTTCGATCGAGATGATGTATCATTTCCGAAAGCAGCTGAATTCTTTCGAAAAGCTTCACATGAGGAACGTGAACATGCAGAGAAGTTGGCGAAATATCAGAACAAACGTGGTGGTCGTGTTCAATACAGTGATATCAAGTGTCCGACTAAGACAGAATTCAGTAGTTTGGAAGATGCTATGAATACTGCCCTTGGAATGGAAAAAGCAGTCAGTAAATCATTATTAGAACTTCATGAAGTAGCTTCAAAGAACAATGATCCAGCATTGGCAGATTTTATTGAAAGT…
Q2_P27466	1	1	P	2.59262	0.0668951	P	0.854555	0.364078	P	1.32168	0.21979	P	1.71759	0.119737	P		Q2_P27466			C900126.1	Sm_noMatches_Gb_bothSt	none	CAAAGGAACTATTCCATCATCGACGTCATCACCATTCTTCACTTCAAATAATCAAAGAAT	Smp_126500	tensin, putative	Smp_scaff000012	1259842	1327814	Q2_P15359,Q2_P07294,Q2_P00260,Q2_P18574,Q2_P31845,Q2_P12026,Q2_P14872,Q2_P34799,Q2_P19599,Q2_P19275,Q2_P00826,Q2_P27466,Q2_P28565,Q2_P08865,Q2_P37877,Q2_P26980,Q2_P35282	ATGGCTAGTCAAATGAATAGAATTGATAATAGATCATCATATTCAAATCATTTAATGAATCCCATAGTAACAACAACTCCAACAATTACAACTAAATCAATATTTCCTATTATTGATGAAGAAAATGGATATAAAAGAAATTATTTCAAAGGAACTATTCCATCATCGACGTCATCACCATTCTTCACTTCAAATAATCAAAGAATTTTAACATCACAAGAGATTAGTAATAATGATAATATAATAAATGATAATATTAATGAAAGATATACTAAACATACTACTACTATACCTACTACTACTAATAACCATTTAGAATTGAATACAAAAATGAATATAGATAATATTACAATTATACGTAAAGATAATAATAATAATAATCATAATGTTATACGATCA…
Q2_P17056	1	1	P	2.59129	0.0667087	P	1.32949	0.215258	P	0.451921	0.0817416	P	0.510597	0.114424	P		Q2_P17056			C918264.1	Sm_noMatches_Gb_bothSt	none	AAAACACTTAAAAGTGACGTTTCTTCAACTGTGCCTACCACATCTGGAGAAATAACTCTT	Smp_154010.2	expressed protein	Smp_scaff000162	16298	21691	Q2_P03426,Q2_P01245,Q2_P11706,Q2_P36702,Q2_P19548,Q2_P37412,Q2_P06260,Q2_P25791,Q2_P00976,Q2_P17056	ATGGAGGCGGAATATGGTGAAGTTGGTGAAGGCGTATTTGAAGGTGAGACGGAAGCCGAGTCGGCAGTCGAAGTGTTCGGTGAGACATTGGGGCAAGTTGAAGCGGACGCAGAAAGTGAAGTGGTAGAACAGGTTGAATCGGAACGTGTGTCTGTGTTCGCTCCAGTCGAATTGGAGTCTGAGGCGCTTGCAGAGACTGCAGCACAACCGGAACGGGAACGATTGGTTGAGCGTGTCGGTGAGATGGAGGCGGAATATGGTGAAGTTGGTGAAGGCGTATTTGAAGGTGAGACGGAAGCCGAGTCGGCAGTCGAAGTGTTCGGTGAGACATTGGGGCAAGTTGAAGCGGACGCAGAAAGTGAAGTGGTAGAACAGGTTGAATCGGAACGTGTGTCTGTG…
Q2_P31711	1	1	P	2.58809	0.0671246	P	1.42932	0.174598	P	1.14849	0.400496	P	1.30442	0.24533	P		Q2_P31711			C907415.1	Sm_noMatches_Gb_bothSt	none	TTCGAAGCAGCGATTGCAATGAATGCACATATTTCTCCTAATTCTGATTCAACTACACCA	Smp_135280	brefeldin A-inhibited guanine nucleotide- exchange protein, putative	Smp_scaff000048	884389	924596	Q2_P34333,Q2_P14439,Q2_P19306,Q2_P00838,Q2_P03230,Q2_P02409,Q2_P11896,Q2_P02440,Q2_P11240,Q2_P09736,Q2_P09606,Q2_P29349,Q2_P31711,Q2_P34251	ATGCTGGCGATTTCATCCAAAAATCCAAATGATCAAGAACTTCCATTGCAGAACTCAGACTCTTTAAAACAGAATCTACCAAGTACAAATACCGTCTCGAGTTTTCCTACTTCTGAAACTGACAACGCAATTCAGATACCGCAACCCCAGTTTTCAATATCATCACAGGCGTTCAGTATGTTTCTAACCAGGTCTATTGAAAAAATCGCTAGCGAACGCGAAACCCGTAAGTCTCACAATTCAGCTGTAAAAAAGGCATGTGAGGAGGCTCTCGTCTTGTTAAAAGAACAACCACAAGTGTTACTTAGCAGTAAACTCTCGTCAACCAACGAATTTAGCACACATCTTCCACCTCTAAAATCAGACTGTGGTATATTGTTGAGTGATGAAAGACTTCTT…
Q2_P22689	1	1	P	2.58781	0.109285	P	0.450178	0.249764	A	1.5939	0.167024	P	0.467751	0.528389	A		Q2_P22689			C806573.1	Sm_Orth_inOther_sp	2DBD-b [Schistosoma mansoni] ||SJCHGC08149 protein [Schistosoma japonicum] ||2DBD-a [Schistosoma mansoni] ||nuclear receptor 2DBD-gamma [Schistosoma mansoni] ||zinc finger transcription factor [Tribolium castaneum] ||	GATACACGTCCACAATATCTTAATTCTCAGTCACGTCCTTTTCATCATCATCCTCCTCCT	Smp_163790	nuclear hormone receptor, putative	Smp_scaff000264	1026960	1127018	Q2_P35054,Q2_P15139,Q2_P34184,Q2_P14298,Q2_P11959,Q2_P31782,Q2_P11951,Q2_P31774,Q2_P11957,Q2_P22689	ATGGACATAACCGTCAACGTTCCCCCTGATTCAACTAACGGTAAACTTGAAAATGTGACTTCTAAAACCTTTGAAAAAAATTGCACTGACTCCCACCACAACAATAATTCCCTTCCGACGTCATCCACTGCTTGTAAAACACATTTATTCCAAGGAGTTTATCTACCTGATGACGATGGATCTATTCTCACTCCGGAACATGCCTTTGTACAGTATCAAACCCGGTCTGAAGATCAAGCCTGCCAGATTTGTGGTCAGCCAGCTGTCGGATTCCACCATCGGGCATACGTTTGCGAGGCCTGCAAGAAATTTTTCATGCGGCATACAGCTGCCAGATTACGAAATTCTGAAATTGGATCTACAGTTTCTGAATCAATATGTCCAATGGGTGGTAGATGT…
Q2_P31520	1	1	P	2.58553	0.0826085	P	1.39328	0.224323	P	1.16023	0.444494	P	1.21923	0.548641	A		Q2_P31520			C907134.1	Sm_Schisto_Orth_only	SJCHGC05106 protein [Schistosoma japonicum] ||	CGGGAAGCCCAATGTTCATCCACCAAACTTTCTTAACTTACCTAAATGCTCTTCAAACGA	Smp_166380	expressed protein	Smp_scaff000317	30323	74027	Q2_P34762,Q2_P08641,Q2_P31520	ATGTTATGGAACAATGGACAGCCCAAGTCCTTCCTCAGAAGTAATTCGACTATACTATTAATGTGCTCGCACCTCCTGTTTATTTTTTTTGTTATTATTCTGTGCCTTGTGTATTTAGAAGGTTTTAATCTAAGTCCTAAAAATAGGGGAATCTCTATTTCCGATTGTCAGATTGAGCTCTTGGACTACATACAAACGTCCCCTTTAATGACTGCAATCAAAGAGCCAGGTCGTCCTCGCAGATATAAGCTTACTCACAGATCCTATGTATGCGATCGCATTTCACATGTGGGTGATTCTTTTCTTATGGATGCATCAGATATACTGAGTATGGACTGTTTAAGTGACAGGAATAAAAACAGTCAAGACGATGATCATGATGGTAGTTCAATTTCAAAA…
Q2_P19234	1	1	P	2.58065	0.0737279	P	1.02003	0.892448	P	0.736376	0.249187	P	1.16366	0.562654	P		Q2_P19234			C801911.1	Sm_noMatches_Gb_bothSt	none	CCGTAAACTTGAAATTGATCTCACACGAAAATTACAGCAAAAAGCGAATCGAATACATAG	Smp_138620	expressed protein	Smp_scaff000065	210330	286205	Q2_P22775,Q2_P02365,Q2_P14385,Q2_P19234,Q2_P00799,Q2_P12747,Q2_P13703,Q2_P33578,Q2_P33862,Q2_P13992,Q2_P16659,Q2_P36964,Q2_P26233,Q2_P06647,Q2_P28390,Q2_P08681,Q2_P10069,Q2_P04020,Q2_P23396,Q2_P34275	ATGGCTTTACTATTACTCAGATGGATGAATTTTATAAAAGCGGAGGCTACTCAGTCTAAAATGAAGCAATCATCTAAGAATATGAAACCGGTTGGTCTATATTTATCCGTTCAATATGTATTACCATTGAAACCGTTCACCGATGTGTCTGATACTGCTGGTACGAGCTGGACATTTGAGACATTGACAACCCAATGTGTAAAGGCCATATCTATCGTTCTTGTATTTCAGGAGCCTTTGCAGACAACTAATGATCGGTTATCGTTTATTGGTACAGACTGGACATTGTCTCTGTTACATGCTGGTTCTTATCTGAACATTGATGATATTTTGGCATCTAATGAACGCACGTCATGTCGCGTTCGTGTATTACTTCCATCTCTGGCACCACTGCTACTT…
Q2_P31280	1	1	P	2.5802	0.0849773	P	0.675926	0.278884	P	0.0981285	0.219384	A	0.529097	0.45462	A		Q2_P31280			C906672.1	Sm_noMatches_Gb_bothSt	none	GATCCATTAACACTTGTTAATCAGCTGGATAGTATAAATGTGGCTATTGGTAAACATCGT	Smp_136690	acetylcholinesterase, putative	Smp_scaff000055	152074	176296	Q2_P18681,Q2_P08889,Q2_P31280,Q2_P11488	ATGTTACTTTCATTTACTCATTTGTCAGTAGTATCATTATTCAGTATTATTATCATTCCTACCACTGTGAAGTCAAATACTCTTAAACCTATAGAAATACCTTTAACTCATGGTGGATCAGTTATTGGCAAAGAAGAAATTGTAAATATTGATGGACAAGAAGTGAAAGTGAATAGTTTCTTAGGTATACCATATGCATCAAAACCAATTGGTAAATTACGTTTTGCTCCACCAGAAAAACATCCCGGTTGGAAAGGTAAATATAATGCGACCACACTATCACCAACATGTTGGCAATATATATTCACAGGATTTGATGCTGTTAATGCTGCTGGTAAAATGTGGATTAATAATACTGAAATGAGTGAAGATTGTTTATATCTTAATGTATGGACACCG…
Q2_P07267	1	1	P	2.578	0.0668146	P	1.34004	0.209115	P	0.155015	0.034152	P	0.109634	0.0306129	P		Q2_P07267			C812713.1	Sm_Orth_inOther_sp	SJCHGC06317 protein [Schistosoma japonicum] ||SJCHGC02016 protein [Schistosoma japonicum] ||CD63-like protein Sm-TSP-2 [Schistosoma mansoni] ||unknown [Schistosoma japonicum] ||unnamed protein product [Tetraodon nigroviridis] ||	CGAGTGGACAAACAATCCCTGATTCATGTAAAAATCCAAACACTAAAGTTACTTATTCAG	Smp_173150	cd63 antigen-like	Smp_scaff000521	34991	37268	Q2_P07267	ATGGCCTCTTTAAGCTGTGGTTATAAGTGTCTGCAGATTCTTTTAGTGATATTCAATATTCTTGTTTTTGCATGTGGAATTGCTTTAATAGTGATTGGAAGTCTCTCTCAAGTTGCTATTAATAATTATTCTTCTGGAATCGACTCAAATATCAAAGGTCTTGTAATCTTCATCATAGTACTCGGATGTTTCCTATTTCTGCTCGGATTTCTTGGATTTTGTGGGGCATGTACTAAAAATACTTGTTGTCTAATCTTGTACGCAATTTTGCTGTCAGTCATGGTTGCAGCTGAAATAGGAGCAGGAATAGCGGCGGCTGTGCTAAGAGAAGACGTGAAAACTCAATTCCTATCTTTGGTTAGAAGCTCAGTTTCTGAATATAGCAAGAATCCGGACATT…
Q2_P01771	1	1	P	2.57044	0.0870914	P	1.58201	0.160188	P	1.50809	0.17859	P	1.58211	0.278178	P		Q2_P01771			C803816.1	Sm_noMatches_Gb_bothSt	none	CTTCTCACCAGCTGGTTTTCTCCACTCCTATATCACATACTTTCAGCGCTCTTCCTACAC
Q2_P02783	1	1	P	2.56957	0.0684511	P	1.07172	0.622754	P	0.950507	0.708934	P	0.399105	0.154709	A		Q2_P02783			C805534.1	Sm_noMatches_Gb_bothSt	none	ATATCGGATACAGTTGAATGGAGAATACTAGTTAGCCGCTTATGCTCCTCCTCCTCCTCC
Q2_P25963	1	1	P	2.56925	0.0793876	P	1.09034	0.616229	P	1.73521	0.124404	P	1.27122	0.470998	P		Q2_P25963			C811300.1	Sm_noMatches_Gb_bothSt	none	TTAGTAAGTCCTAACGCACATATGTCTGGCCATCCTGTTGCGACGTGCAGTGTTGATTTT	Smp_159350	platelet binding protein-related	Smp_scaff000226	169390	201649	Q2_P03272,Q2_P04452,Q2_P34494,Q2_P14590,Q2_P00942,Q2_P19458,Q2_P33155,Q2_P13312,Q2_P15295,Q2_P35218,Q2_P14440,Q2_P34334,Q2_P03004,Q2_P22225,Q2_P31790,Q2_P11971,Q2_P31695,Q2_P11883,Q2_P29427,Q2_P09680,Q2_P23287,Q2_P03929,Q2_P03941,Q2_P25963,Q2_P06405,Q2_P2GCCCCTTTTTCACC	ATGAAAAAGACTAGATTTTTGTGGATTCGTGATTTACCGGCAAAATGTAAAGATGCAGATCTGAGAAATGTTCTTGAAAGGCATGGTGGTGGATCAATTCAAAAAATTCGATTATTTAAAGAAGGTCATATGCGTCATGCTATAGTGACGTTTGTGGATATTAAGTCAGCTGCAGCAGTTATTAATACAGAGAATAAAATTAATGATTCATTATTAAAAATGGAATATTGTGGTTCAGCTGATACAACAATAGGAATTATAAATCATAAAAATATTAATTCACATCGTAATAATACAGAAATCACAAATCAATTGCCAACATTTAATAACAGTAATCATAATAATTCGGATCGTAAAACAGAAAAGGAGTTGAATACTAACACTCTTCATAAAGGATCA…
Q2_P01069	1	1	P	2.56799	0.0674244	P	0.856493	0.367885	P	1.72251	0.115758	P	2.87291	0.0604653	P		Q2_P01069			C802488.1	Sm_Orth_inOther_sp	twitchin [Mytilus galloprovincialis] ||Hypothetical protein CBG06205 [Caenorhabditis briggsae] ||twitchin [Caenorhabditis elegans] ||Hypothetical protein ZK617.1b [Caenorhabditis elegans] emb|CAA98065.2| Hypothetical protein ZK617.1b [Caenorhabditis elegans] ref|NP_502274.2| UNCoordinated family member (unc-22) [Caenorhabditis elegans] ||Hypothetical protein ZK617.1a [Caenorhabditis elegans] emb|…	AAGGTGGCTTAAGTGATCCAAGTCCTCCAACTGATTTACAAGTTGCTAAGGCTAGTCGAG	Smp_126240	titin, putative	Smp_scaff000011	1450406	1609796	Q2_P13973,Q2_P00765,Q2_P13872,Q2_P14064,Q2_P33944,Q2_P02820,Q2_P34651,Q2_P14728,Q2_P01069,Q2_P22263,Q2_P18994,Q2_P21076,Q2_P01031,Q2_P02067,Q2_P30487,Q2_P30020,Q2_P08839,Q2_P30713,Q2_P10963,Q2_P30756,Q2_P26269,Q2_P30619,Q2_P23321,Q2_P24539,Q2_P37414,Q2_P1ACAAGAAAAGAAAAGGAAGGATTGAGAAAATTAAAAAATAAACATTGTCAAACAGATTTAATATATATTGATGAAAATAATATA	ATGGAAGTAAACCAAGTTAAGATAAGCCCACCAACGAAAGCTCCGAAATTTCTTGAGAAACCAGTGATTCGTATGGATAAGTCTAAAGGTGAAGTTATCTTATCATGCAAATTAGAAGCAAAACCAGCTGCCACACTGTCATGGTATTTGAATGATCAAGAAATAAACGAAATATCTGGAAAACGTGTATGGGAAGTTTCAGAGCAACCTGATGATATTTATATAATTGAAATACACATTATATCACCAAAACCAGAAGATGGTGGTATGTATAAAATTCATGCGAAAAATTCAGCTGGAGAAAGTAATGCGAACATCAATTTGAATCTACAAGCAAATCAAAAACAAGCAGGAAAAGGACCTGTATTTGAAAAACCGAAAATATATCAAAATAATCAA…
Q2_P18427	1	1	P	2.56602	0.0699904	P	1.12503	0.464853	P	0.539772	0.121616	P	0.672729	0.294525	P		Q2_P18427			C800631.1	Sm_noMatches_Gb_bothSt	none	GATAATGAACAAATAGATTTGGCAAGTAGACGTGGTCGAAGATCAGCTATAATTGACAAA	Smp_124960	hypothetical protein	Smp_scaff000007	926687	937379	Q2_P18427	ATGACAAATGAAAACAATACAGAAATAATAATTAGTAAACAAGACGGACAAGATAATGAACAAATAGATTTGGCAAGTAGACGTGGTCGAAGATCAGCTATAATTGACAAAAAAAGAAATGTAAAGGACGCTCATTATGGCGGAAATGCTTTATCTGCTTTCCGTATCCCTCGAACAACGGTTCAAGAGGATATACGTGACATATTCAATCCAATTAAAATCGGCCAAACTTACTACGATTGGTGCAACAGATTGTTTAAATTAAACACAAAGGAAGATAACGAAGACCTAGCAATGTGTCCAAAGCGTGCCCAGAAGGCATCTAGTTTATGCTAG
Q2_P23535	1	1	P	2.56497	0.0672951	P	1.09735	0.523391	P	1.96062	0.0937054	P	2.4803	0.0699329	P		Q2_P23535			C807718.1	Sm_noMatches_Gb_bothSt	none	CGTGCGTAGCTTAAGGCGTCTCCATCTCTATTTAAGGCTGTTAGCGGTGTGGCTGTTGGT
Q2_P26096	1	1	P	2.56182	0.113341	P	1.3652	0.307261	P	0.159918	0.271084	A	0.537399	0.591102	A		Q2_P26096			C811462.1	Sm_noMatches_Gb_bothSt	none	GTAGACGATATCGATAAATTGGGCCAATATCTTTACGTGAATTACTAACTCGCCATTTTG	Smp_182150	hypothetical protein	Smp_scaff002947	502	703	Q2_P26096	CCTTGTGCAAAATGGCGAGTTAGTAATTCACGTAAAGATATTGGCCCAATTTATCGATATCGTCTACAATATAATGAAACAACTAGTAAATTACTAAGCACCTCCGATTCTGAACTTGATAATTTTCGTGCATGTCGAAATCCAGGCGGTGTAAAATCTCAACCATGGTGTTATCCAATTAAAGTTCGTGGTGTTTCTTCTG
Q2_P00621	1	1	P	2.56074	0.0672843	P	0.900346	0.483757	P	0.0158264	0.0154393	P	0.0364696	0.0194299	P		Q2_P00621			C801630.1	Sm_Orth_inOther_sp	SJCHGC02288 protein [Schistosoma japonicum] ||SJCHGC02287 protein [Schistosoma japonicum] ||unknown [Schistosoma japonicum] ||Tropomyosin 2 (TMII) gb|AAA29942.1| tropomyosin ||SJCHGC09539 protein [Schistosoma japonicum] ||	ACTTGCCGTTGCCGAAGTCGCACTATCTCACGCTGAAGATCGGATTGAAGCTGCAGAAAG	Smp_139390.8	tropomyosin, putative	Smp_scaff000070	581942	599548	Q2_P12200,Q2_P00621,Q2_P00629,Q2_P12058,Q2_P31872,Q2_P36422,Q2_P10975,Q2_P30003,Q2_P40528,Q2_P38963,Q2_P16173,Q2_P30765	ATGGAACATATTAAAAAGAAAATGTTGGCAATGAAATTGGATAAAGAGAATGCTGTAGATGAAGCTGATCAATTGGAAGCAAAATTACGTGAAAAAGAATTAGAAATGCAAACTAAAGATGAAGAAGTTGCAGAAGTACTTAAAAAAATTCAACAAGTTGACACGGACAAAGAAACGGCACAAACTCAATTAGCTGAAACTAATACTAAATTAGAAGAAACAGATAAACGAGCAACTGAGGCCGAAGCTGAAGTCGCCTCACTACAGAAGCGAATTCGACAGCTTGAAGATGAATTGGAATCTACTGAGACTCGTCTTCAAGAAGCTACTGTTAAGCTTGAAGAAGCAAGTAAAGCTGCTGATGAAAGTGATCGTGGTCGTAAAGTATTGGAGAATCGT…
Q2_P04570	1	1	P	2.55817	0.0781642	P	1.42267	0.198507	P	0.144408	0.147652	A	0.251041	0.306519	A		Q2_P04570			C808449.1	Sm_noMatches_Gb_bothSt	none	CCATACGAGGATGATAGGATATTGGCGCAAATGAGTTATGTTCCTGTACAAGTGTTAGAA
Q2_P03658	1	1	P	2.55736	0.101205	P	1.63626	0.169598	P	1.14371	0.545456	P	0.454496	0.516896	A		Q2_P03658			C806964.1	Sm_noMatches_Gb_bothSt	none	TTCCTTTTACCTGCCTGCACCAAATGTTCAGCCCTTTCTCCTTGTTCATATCCTTTGAAT	Smp_153100	hyperpolarization activated cyclic nucleotide- gated potassium channel, putative	Smp_scaff000156	1135663	1235204	Q2_P19812,Q2_P30097,Q2_P34676,Q2_P14758,Q2_P34525,Q2_P14627,Q2_P27630,Q2_P07972,Q2_P37225,Q2_P07955,Q2_P27605,Q2_P22993,Q2_P03658,Q2_P10323,Q2_P01111	ATGCAAGAACAGTTCAATCAATTACTTGTATGTGAAAAGAAAATGAATAGAAAACTTTTAAGTTTTCAGACATCAACGATAAATGATACAAATGATATCCCACTTAAGAGTTCATCTGAAATTTGGGAGCTACAACACTTGAATTTAAATCAACATATAGATGATATAAATGATATGTCCACGGAACAAAAAACGGAAATGCATGTACAACCAGAAAATATAAAAGTATTTAGAGAAATGTCAGATAAAAAATTACCAGCTGATAAAGACAAAAGTAATAACATGAAAAAACTCAACAATAAATTGCGCTTTCGTTATTATTCAGTAGGACTGTTAAATAGTTTGCATTTGTTGACTGCAGACTCAAATTGCAACATTGACACAACTAACAAAACATGC…
Q2_P12215	1	1	P	2.55659	0.0675125	P	0.966405	0.790429	P	1.19133	0.330093	P	1.7795	0.109849	P		Q2_P12215			C908051.1	Sm_Orth_inOther_sp	hypothetical protein DDB0187557 [Dictyostelium discoideum] gb|EAL63621.1| hypothetical protein DDB0187557 [Dictyostelium discoideum] ||PREDICTED: similar to Splicing factor arginine/serine-rich 4 isoform 1 [Canis familiaris] ref|XP_865416.1| PREDICTED: similar to Splicing factor arginine/serine-rich 4 isoform 3 [Canis familiaris] ||ENSANGP00000012929 [Anopheles gambiae str. PEST] ref|XP_307783.2|…	CTCGTGCTGCTGCAATAGCAGCTGCGGTTTCCATAGCTAATTCAATCAACGCACAATCTG	Smp_007180	sr-related ctd associated factor	Smp_scaff000011	560883	579883	Q2_P37461,Q2_P17101,Q2_P09572,Q2_P29309,Q2_P12215	ATGGCATCGCCTCTGCCTCCAGTCGATACTGAACAGCAGAACATTATCGATAAATTGGCTGAATTTGTGGCCAGAAATGGGCCAGAATTCGAAGCACTAACAAGTGAAAAACAGAGGGACAACCCAAAGTTCGCATTTCTCCGAGGTGGCCAGTTCCATGAATATTATATGTATAGAGTAAACGAAGCTCGTAAAATTTGGCAGCAGCAGTATCCAACGAAAAATAAACCGCATCAGGTTGGAATTCTCAATTCCAGATCCAATTGGGTCAACATGAATGAACAATGGGATCAGTATGGTGGGAATCCAGATCATTGGCAGCGTTATAGTTCTGCACCACCAGGACATTGCGGATGGGGCGGCCCAGATCCATCATGGTATCCAAAGCCACAATGGCCA…
Q2_P10624	1	1	P	2.55392	0.0681145	P	1.14721	0.403217	P	0.111702	0.0512929	P	0.0535247	0.175892	A		Q2_P10624			C904951.1	Sm_noMatches_Gb_bothSt	none	TCTTGATATTTCTTCAGGTGTTAATTCTTCTTCGGTTACATCAGGAGCTATTGGTAGTTT
Q2_P18130	1	1	P	2.54888	0.0737767	P	1.36395	0.212886	P	0.915377	0.581833	P	1.24577	0.397752	P		Q2_P18130			C800278.1	Sm_Orth_inOther_sp	SJCHGC08685 protein [Schistosoma japonicum] ||ubiquitin specific protease 5 (isopeptidase T) [Mus musculus] gb|AAH66993.1| Ubiquitin specific protease 5 (isopeptidase T) [Mus musculus] sp|P56399|UBP5_MOUSE Ubiquitin carboxyl-terminal hydrolase 5 (Ubiquitin thiolesterase 5) (Ubiquitin-specific processing protease 5) (Deubiquitinating enzyme 5) (Isopeptidase T) gb|AAC36015.1| ISOT [Mus musculus] ||…	TATTTCCTCGTATGCCATGAATTTAGCACAAATAAATAATTCTGTTCGGATTCCTCCGTC	Smp_069960	ubiquitin specific protease 5/ubp14, putative	Smp_scaff000236	676290	698592	Q2_P13799,Q2_P33670,Q2_P18130,Q2_P14499,Q2_P13895,Q2_P01074,Q2_P19196,Q2_P33762,Q2_P34399	ATGTCCGAATCTATTTTTGAGGACTTATCTGCTCAAGTCAGGATTCCTGGTGACGGGGAAAAGGTATTCAAGGATGAATGTCCGTTTTCGTTTGAGACACCTGAGACAGAAAAAGGAATATACATATGCATGCGACACTTCGTTGCGATCGGCTCTAAAACACTTAGGCTTTATTATGAGAAAACTGGCTGTCGTGCTTTCCTAAGATACAAGATCGAAAAGCAATTCAAAGATAAGGGTACTAGTGCTCAAGAACGCCCGACAAAACTCGCCGTTGGAGTTTCTGGAGGTTTTGACTTTCCCCAAGATATGTATACAGTCACTGAACATTGGTCGCTAGTACGTCTTCCGCAAGGCGACTCATTTGATATCCCGAATCCAGAACCCGGACAAGGACAA…
Q2_P19947	1	1	P	2.54633	0.0712694	P	0.427736	0.104852	P	1.34061	0.217017	P	0.624645	0.286454	A		Q2_P19947			C802796.1	Sm_noMatches_Gb_bothSt	none	ATTTACCTTGGCTTGGTTATGGATTTCCATACCAATCATCATCATTAGTTCCATATCCAA	Smp_173760	hypothetical protein	Smp_scaff000557	124079	133123	Q2_P01202,Q2_P19947	TTGGAACCTAAAGAAACTGTTAGCGAATCAACAGCAAATTCTTCTGATTTAACAAATACAAAATCAATGGATATTGAATTAGAATCACAACCGATCAAATCTTTACCAAATTCTTTATCTAACCAACTTTCACCAAATGATATAGCTCAGTATATTTCCACAAATACTTCAACGAATTCACTTCCCTTTATTACATTTGATTTAGTAAATAATTTAGAAACACCGATGAATGATGGTAATAGTATGGACTTAAGCCAAATTCCATTATCCAATACTACATGCAGTAGTGAGGATTCCATAAATCAAACATCGATAGCAGCTGCAGCCGCTGTTGCTGCTGCCGCATTTTCTACTCTACCAATCAACCCGATTGCAACAATGACAGCAGTTGGTGCAGTA…
Q2_P38153	1	1	P	2.5452	0.117556	P	1.193	0.514784	P	0.18487	0.284763	A	0.555345	0.607564	A		Q2_P38153			C920337.1	Sm_noMatches_Gb_bothSt	none	CTGGACCTCTTTTATGTAAATGTGATATTGAAGACATAGATGGTAGTACACCATGTGATA	Smp_147060	hypothetical protein	Smp_scaff000118	484758	484985	Q2_P38153,Q2_P17692	ATGATCTTAACATTGAATAAACCATTTAATCAAATAAATGCTGCTTATTTACCATTTAATTATCGATGGACATTTTTACCATATATGGATGATGATAATAGTGATACATTATCACATGGTGTACTACCATCTATGTCTTCAATATCACATTTACATAAAAGAGGTCCAGAATTAATTATTCCATTTATAAGTGGCGGTGTTCCAGCAAAGAAATCAGATATTGATTAA
Q2_P21385	1	1	P	2.54354	0.114259	P	1.97924	0.124355	P	0.496453	0.288413	A	1.42296	0.532944	A		Q2_P21385			C804771.1	Sm_Orth_inOther_sp	UDP-N-acetyl-alpha-D-galactosamine:polypeptide N-acetylgalactosaminyltransferase 13 (GalNAc-T13) [Xenopus tropicalis] ||unnamed protein product [Tetraodon nigroviridis] ||MGC83963 protein [Xenopus laevis] ||UDP-N-acetyl-alpha-D-galactosamine:polypeptide N-acetylgalactosaminyltransferase 13 [Homo sapiens] gb|AAI01032.1| UDP-N-acetyl-alpha-D-galactosamine:polypeptide N-acetylgalactosaminyltransfera…	ATAGAGAAATAGATCGTATTAATGATGAACATAATGTCCCATTACGAACACCTACCATGG	Smp_139230	n-acetylgalactosaminyltransferase, putative	Smp_scaff000069	586539	637339	Q2_P31999,Q2_P12186,Q2_P21385,Q2_P16897,Q2_P33128,Q2_P41181,Q2_P13282	ATGGTAAAGGATTTAGCTTTCCCAATGAAGTCCTTTACCATCAAACTATTTATCCTCGTTATCCTTCTCTTACTAGTATTTCAACTCATATTTTTCTACACCTCAACTATAGATGTTGTCAATATATCTGGCCATCTAGGTAATTCAGGAATAGCGGATAGTAGCGGTAAATTTGGCCTACATGATCAATCGGAAAAATTTGGTGATATGGGTCGTCCAGTCGTCTTGTCTGAGTTTCTAAAAGCTGAATCTAAGCTCACATTTCATCTGAATGAATTCAATCTTGTTGTTAGTAATTTGATTGGTACACGTCGTAATTTAGACGATTTTCGTCATCCCAGTTGTAGGCATCAAATACCATTGGATAAATTGCTTCCATTCAAAACAAGTGTTATAATT…
Q2_P08292	1	1	P	2.54268	0.0692512	P	1.13723	0.429145	P	0.966214	0.795615	P	1.68535	0.13355	P		Q2_P08292			C901537.1	Sm_Orth_inOther_sp	unnamed protein product [Tetraodon nigroviridis] ||hypothetical protein [Gallus gallus] ref|NP_001006433.1| cleavage stimulation factor 3 pre-RNA subunit 2 64kDa [Gallus gallus] ||Cstf-64-prov protein [Xenopus laevis] ||Cstf-64-prov protein [Xenopus laevis] ||polyadenylation factor 64 kDa subunit ||	CAAAACAATCCCAATGAAGCACGTAATATGTTACTCCAAAATCCTCAACTAGCATATGCT	Smp_079730	rna recognition motif containing protein, putative	Smp_scaff000295	44903	55377	Q2_P31927,Q2_P26516,Q2_P08292,Q2_P12115	ATGGCGGCACCCGTGTTAACTAAGGAGGCTGCTGAAAAGACCGCGCGATCTATCTTCGTAGGCAACATACCGTATGAAGCGACTGAGGAAAAGCTTATCGAACTATTTAGCAAGGCTGGTCCTGTAATCGGTTTCCGTTTGGTATATGATAGAGAATCTGGGAAACCCAAAGGCTATGGATTTTGTGAATACAACAACCCAGCTATTGCTGCGAGTGCTTTGCGGAATCTTCAAAATATTGAATTCAATGGCCGTCCTCTGCGTATCGGACCAGCTGCTGGGGAACAAAATTCTGCTGAACTGGCTTTAAGTAACCCATCTGTAGGCCCGCCACTTGAAAGCCCATATGGAGATAATATTGATCCACAAGCTGCACCAGAAGCTATTAGTCGAGCAGTT…
Q2_P18476	1	1	P	2.54247	0.0681196	P	1.72846	0.115101	P	0.0124353	0.112836	A	0.0408523	0.141789	A		Q2_P18476			C800692.1	Sm_Orth_inOther_sp	SJCHGC01267 protein [Schistosoma japonicum] ||16 kDa calcium-binding protein (Egg antigen SME16) gb|AAA29859.1| calcium-binding protein ||SJCHGC01695 protein [Schistosoma japonicum] ||SJCHGC04850 protein [Schistosoma japonicum] ||similar to 16 kDa calcium-binding protein (EGG antigen SME16 in Schistosoma mansoni [Schistosoma japonicum] ||	GAAGTTTGTTCAGTCCATGTTATAAAAAGAGGACGTTGACTTCATTCAATCACCTTTAAG	Smp_033010	calmodulin, putative	Smp_scaff000074	220158	227796	Q2_P18476	ATGAACTCGAAAAATTATTTATCCATACTTGAAAGAGATTTCGACTTGCTTGACAGAAATAAAAATGGTTGGTTAAGCAAAAAAGAAGTTCAGAACTGTCTAATCTCGTTTGGATTCGATCCACGTTATACACAGGAGTTCATGGCACACTTCGATGTAAATAATGATGACAAAATAACAAAAACAGAATTTCTTGAAGCTGCGAAACAAATTAAAATTGGGAAAATAACTGACGCAGAAATGCGTTCAGCATTTAGAAGTGCTGATAAAAATAAATCTGGTCAAATCGATGCCTATGAGTTGAGGGATTTTTTGAAAAAACAGAAAAATGTCGTTTCCATGGATCTCTGTACCAAGTGGATAAAACAGAATGACAAAAATGGAGACCAAAAGTTGGAT…
Q2_P41178	1	1	P	2.54231	0.0678351	P	1.70539	0.117643	P	1.35737	0.200965	P	3.63128	0.0491732	P		Q2_P41178			JAP07129.C	Sm_newGenes_Orth_onlyJapon	SJCHGC06855 protein [Schistosoma japonicum] ||	GCCAAATTGGTACAGGATGTTGCTAACAACACAAATGAAGAGGCTGGGGATGGTACAACA	Smp_008545	heat shock protein HSP60, putative	Smp_scaff000013	1445576	1448544	Q2_P14291,Q2_P11970,Q2_P11351,Q2_P41636,Q2_P39727,Q2_P41178,Q2_P31422	ATGCTTCGTGCGTTCGCTACATTACGTGGTACCTTGGCTCCTGTTAGACACAGAGTTATTCAAAGGTCTTATGCTAAGGAGGTTAAATTTGGAGCTGACGCAAGATCAGCTATGTTGGTTGGCGTCGACATACTCGCGGATGCTGTCGCAGTTACCATGGGCCCTAAAGGTCGTAACGTTATAATAGAAAGCTCGTGGAAATCTCCCAAAATTACCAAAGATGGGGTGACTGTTGCCAAAGGCATCGAGCTGAAGGATAAGTTTCAGAATATAGGAGCCAAATTGGTACAGGATGTTGCTAACAACACAAATGAAGAGGCTGGGGATGGTACAACAACAGCTACTGTTTTAGCTCGAGCGATAGCTAAAGAAGGGTTTGAAAAGATCAGCAAGGGTGCA…
Q2_P21511	1	1	P	2.53987	0.0768069	P	1.42882	0.189413	P	1.54762	0.152268	P	3.30632	0.0609532	P		Q2_P21511			C804964.1	Sm_Orth_inOther_sp	dynein cytoplasmic heavy polypeptide 1 [Homo sapiens] gb|AAT74625.1| dynein cytoplasmic heavy polypeptide 1 [Homo sapiens] sp|Q14204|DYHC_HUMAN Dynein heavy chain cytosolic (DYHC) (Cytoplasmic dynein heavy chain 1) (DHC1) ||KIAA0325 protein [Homo sapiens] ||dynein cytoplasmic heavy chain 1 [Rattus norvegicus] sp|P38650|DYHC_RAT Dynein heavy chain cytosolic (DYHC) (Cytoplasmic dynein heavy chain) …	CTCTGTCGAGATTTGTTTCATGGATAAATGGATTAAGCGTATTCCAAGTTAAAGTGCATA	Smp_157410	expressed protein	Smp_scaff000199	1207189	1249635	Q2_P19345,Q2_P13315,Q2_P21511,Q2_P02167,Q2_P19261,Q2_P18139,Q2_P02379,Q2_P28889,Q2_P28867,Q2_P23324,Q2_P25987,Q2_P26025,Q2_P19282	ATGGCAGATACGTCGGTTGATCCCGTTGCTAATCCATTACCGCCAACTGTTTTACTAGCTGATATCATAGTTTTCAGCAAATATGTGCATAAAATCGTATGCACTCTCTTGGAAGAGACCAACGACGGTTCGTTAGTGTTAGAGTCAACTTTAAATGACCCGAGTTGCCAAGAGCTAATCAAAAAGTTCATATCTGATGCTCAAGTTCATTCACTTGTTGTTCAGAAACTTTCCACCAGAGACGATGATGATGAGTCAACAGATTCCTGTGTTTCTTACACCATCCTTCCTGAAGTTAGATTTACAAATAACAGAGTCCAAAGTATCGTATTCATCAAACGGGGAGGGGTTTTAGAGGCCGATAAGAGCTTCAGTTCTCAGTTGAGATTTTTGAACTTT…
Q2_P22731	1	1	P	2.53973	0.0731066	P	1.98723	0.094904	P	1.51292	0.157189	P	1.01215	0.958241	P		Q2_P22731			C806634.1	Sm_Orth_inOther_sp	hypothetical protein Bcep1808DRAFT_5824 [Burkholderia vietnamiensis G4] ref|ZP_00421810.1| hypothetical protein Bcep1808DRAFT_5824 [Burkholderia vietnamiensis G4] ||	AATGCTCTACGCCGACAGTTTTCTCTTGGCGATGGCCGGCTGTGCGCTGTTCAACGTGTT
Q2_P09223	1	1	P	2.53882	0.100679	P	1.15315	0.528851	P	0.813231	0.461683	P	1.51694	0.38682	A		Q2_P09223			C902956.1	Sm_noMatches_Gb_bothSt	none	ATACTTCCTTCAGCTGTTATCCAATTACTGACTTATCTTTTGGACTAAATGTGCTTCTAG	Smp_168040	expressed protein	Smp_scaff000355	50948	75309	Q2_P20375,Q2_P18746,Q2_P21242,Q2_P02209,Q2_P18934,Q2_P28968,Q2_P00114,Q2_P09560,Q2_P29297,Q2_P27715,Q2_P09223,Q2_P00561	ATGTCAGAACCTCAAGAACATACCAAGCTCAATTTTTTTAATCTGAACTTAGGCGCATGGAATAATGGTTCTAATATGGAACTAGTTAATAATAGCATTTGGCCTCTCAATTCGGACTCTAACTCTTCTCATACCAAACTGGGCAACATGGCCCCAAAACAACCCGAAAAACTATCTGTCGACTCCAAACTGAATTCTACAATTTCTTGGTCTCCTAATAATCATTTGAGACCCTCTGACAAAATGTCCATTTGGTCGAGTGATATGCAAGTATCAGAAGCAAAGTCGTCACGCACTCATAACCAACTTTGGGAAAGTTCAGCTAAACAGAGTGTTCCACTTATCTATGATGATGTCTGGGACTCATCTCACGATCCTGTGTTCCAAGCGCCAAGGGTT…
Q2_P00620	1	1	P	2.53754	0.0696332	P	1.31659	0.22643	P	1.71139	0.118254	P	1.9457	0.103828	P		Q2_P00620			C801628.1	Sm_Orth_inOther_sp	ENSANGP00000013300 [Anopheles gambiae str. PEST] ref|XP_319063.2| ENSANGP00000013300 [Anopheles gambiae str. PEST] ||Uncoordinated protein 44 isoform e [Caenorhabditis elegans] ref|NP_741409.1| UNCoordinated family member (unc-44) [Caenorhabditis elegans] ||Uncoordinated protein 44 isoform g [Caenorhabditis elegans] ref|NP_001021269.1| UNCoordinated family member (unc-44) [Caenorhabditis elegans]…	AACGTGACCGTAGCACGTGTACTTATTGAACGTGGGGCAGATGTAAACTTCCAAGCCAAG	Smp_139110	ankyrin 2,3/unc44, putative	Smp_scaff000068	959166	1021923	Q2_P00620,Q2_P30294,Q2_P21445,Q2_P17175,Q2_P26108,Q2_P10513	ATGGCTGCTCAAGAAAATCGTCTTAATGTAGTTGATCTTCTACTTCAACGTGGTGCAAACCAAGCATTAACTACTGAAGATGGTTTTACTCCTTTAGCAATAGCCTTACAACAAGGACATGATCGTGTTGTGGCACATCTTCTAGAAAGAGATTCGCGTAGTCGAGGTGGTTTGCCAGCTCTACATATTGCAGCACGAAAAGATGATGCTAATGCTGTGAGCTTGTTACTGAACAATGCAGAAGTTAATGTGAATCACCAATCTCAACCTGGTTTCACTCCACTACATACTGCTGCTCATTTTGGTAACGTGACCGTAGCACGTGTACTTATTGAACGTGGGGCAGATGTAAACTTCCAAGCCAAGAATAATATCACACCATTACACGTGGCTGCTAAG…
Q2_P28366	1	1	P	2.53586	0.0803459	P	1.1607	0.432696	P	0.0699934	0.193324	A	0.223149	0.321802	A		Q2_P28366			C902101.1	Sm_noMatches_Gb_bothSt	none	GGTAGAATAACTCCTTCTACACTCAGTCAATAATAATTTATTCTTTTTGCGCCCAGTGAA
Q2_P23944	1	1	P	2.53279	0.0729317	P	1.18677	0.359768	P	0.639915	0.172048	P	0.322524	0.253602	A		Q2_P23944			C808262.1	Sm_noMatches_Gb_bothSt	none	TCAAACTCTACATCGAAACCCATTTCAACCAATTCGTTTTGCGTACTCGGTGACATGATT	Smp_003710	tropomodulin, putative	Smp_scaff000005	2453722	2463817	Q2_P00424,Q2_P18769,Q2_P23944,Q2_P31907,Q2_P12093	ATGTCGAACAAGTTGTTTTTTGGTAAAGCTCTTACCTCGTACGACGATGAGGATATTGATGAATTGTTGTCTAAGCTTACACCAGAGGAGCTAGAGCAGCTTAATGATGACTTTGATCCGGATAATTCACTGCTTCCTCCTTCACAGAGATGTCGTGACCAAACTACCAAAACCCCAACTGGACCTTTTGATCGTGAAAAGTTACTGAGATATCTCATTGAAAAAGCCAAAGCTGAAAAGGATTGGGAAGAAGCTGTACCTTATGAAAAAAAGAAAAGGGGAAAAGTCTATACACCAAAACAAATCATGTCACCGAGTACGCAAAACGAATTGGTTGAAATGGGTTTCGATGTAGAGTTTGATGATGATGTAAATAAGGCTCTTGAAAATGCTACTGAA…
Q2_P04387	1	1	P	2.52895	0.0735232	P	0.959631	0.779789	P	1.72324	0.119732	P	0.688306	0.382312	A		Q2_P04387			C808194.1	Sm_noMatches_Gb_singleSt	none	CAATCACAAACGTCACCAACCACACAAGCATCTACTCCTCCATCAATTATTCAAACTCAT
Q2_P38036	1	1	P	2.52776	0.118974	P	1.61538	0.194919	P	1.70719	0.166003	P	0.664965	0.654968	A		Q2_P38036			C919980.1	Sm_noMatches_Gb_bothSt	none	AAAACACTCATAACGTTTGATCACTTTCCATCGGTACTGTTTCGTCTATCACGATAATTT
Q2_P40846	1	1	P	2.52487	0.0698715	P	0.991273	0.946075	P	1.38659	0.191086	P	0.404807	0.146865	P		Q2_P40846			JAP00690.C	Sm_newGenes_Orth_onlyJapon	SJCHGC07236 protein [Schistosoma japonicum] ||	CACACAAAATACTGGTTATTCCATTAGTCATAGTCAACATCATCCTCATCATCATGATGA	Smp_143930	sh3 and multiple ankyrin repeat domains protein 1,2 (shank1,2), putative	Smp_scaff000098	205828	258271	Q2_P40846,Q2_P29413	ATGCCAATTCAACATTTTTCATTGGAAAAAACAACCAATTATACACCAACACCATCAATTCAATTAACCAATGGAAATGAATGTAAAGTATTGATTGCTATTACTGTTCCAACACGTAATTGGAAATATATCTTCAAAGTACGTACAGATATCTTAATTAGTGAATTAAGAAAACAAGCTATAGAAACATATAATTTAAAAGAAATAGATTTTCTTAATCATGGTTTATATTTACCACCAGATAGTGGTAAAAAAGGCAAATTTTTACAAGATGAACAATATCGTCTAGAAGGATCAAAGTCAATAACTAAACGAATTAATTCAAAACATCATCAAAAACGTTTATTATCTGCTATAAAACGTGATGATATTGGACGTGTTACAGATTTATTAGAACAA…
Q2_P12921	1	1	P	2.52482	0.0877952	P	0.992817	0.968848	P	0.981079	0.914383	P	0.336777	0.415167	A		Q2_P12921			C909547.1	Sm_noMatches_Gb_bothSt	none	CTTGATGCCTCCAACTTTGTATCGTCATAATTTGTGTCATAATCTTCACTTTTCATACGA	Smp_176840	hypoxia associated factor, putative	Smp_scaff000626	249155	259325	Q2_P20735,Q2_P12921,Q2_P41583,Q2_P39572,Q2_P40461,Q2_P32748	ATGACTCGGGGGTCCCCTCATCGATCTCACAAAAAACATCGTCACAAGAATCGTGATAGGTCTCGTTCTCCTCTGGACCAGATTTCTGATAGGACTGCTACTAGTCGAGATGATCAATCACCTAGTGATATTGGAGGCACTGGTGTTGATATTTCTCTCTCAATTGCGGAAACAAATGCTTTGAGAGCTAAGCTGGGTCTTGCCCCTCTGGATACTGATGATACTACAAAATCAGAACGAGCATTTGATAACCAAGCCGATTGCTACGTCCATGCACCGGCTAAAGATATCAGAAAAATAAGGGAATCAGAAGCAATCAAGGAAAAGCTAAATGTCCTTAAAGAAAAAAGATCACTATTAGATAAAATCGGGCAGGAAAAACTCTCCGCTCCCTCTGCA…
Q2_P08195	1	1	P	2.52422	0.116299	P	0.387628	0.290847	A	1.08969	0.726033	P	0.900995	0.885132	A		Q2_P08195			C901388.1	Sm_noMatches_Gb_bothSt	none	AGCGAGGCTCACAAGGTTTTCCCGAAAAGACTAGGACCCAGGCGTAGCATATCAGCGGGT	Smp_172560	expressed protein	Smp_scaff000435	93938	106587	Q2_P09150,Q2_P16199,Q2_P11070,Q2_P08195,Q2_P27881	ATGGTTAATATGAATAGAAACTTCAACAATAATGAGCAACGAATAAGATGGTTTCTCCTGAAAAATCTTCATATAAAGTATAAAGTTCAAGAACACGAATTAAAGTTAAAATATTTTCAAAACACAATTGTTCATTTTTCTTCTAAAAAAGCGTCGGGATTACAAGGTAACCATGATCATGATGAATGGTCAAGTGGTCCGTTTAGATCAAACAATCTTGAAGTTGATGATCAGCAGTACACAAAATATAAAAGTTCAGACCTTGTACCTATTAAGGAATTGTGGAAAACTGGTGTTGCAAAGTGTCAAAGTACTGCACCTATAGGACCACAGAAGATAGTAGCACTATCTGGGGATCCCACTATGTTACTCCAAATTTTATCTGGGGATCCAGGTTTG…
Q2_P25850	1	1	P	2.52302	0.0939345	P	1.09952	0.631549	P	1.06072	0.745975	P	0.575163	0.508972	A		Q2_P25850			C811153.1	Sm_noMatches_Gb_bothSt	none	GGATTTTGTTGATGGTCTTTTGAGAATAGCTCGTCGATTAGTACCAATTAGTCCCAAAGA	Smp_130340	phosphatidylinositol 4-kinase, putative	Smp_scaff000026	985358	1041558	Q2_P12727,Q2_P32540,Q2_P36661,Q2_P20526,Q2_P06318,Q2_P16396,Q2_P25850	ATGACAATTCAATATTTATTTAAATCAGAGGATGTAAATGTACAAATGTATTTAGCTGATCGATTATTCGGTTTTCCAGAATCTGATGTAGACTTTTACCTATTACAACTTGTCTCTCTTTATGAAAAATCGCCTTCATTAGCAGAACACTTAACTAATTATTTCATATACCGATGTACAAAATCTGTTTCATTTGCAATAAATCTTGTTTGGTTATTGGACACATTCAGTTCACATTCATATAATCCATTGAAACGTGTCTCATCAATTCTACATAATCGTCCATCATCAGTGCCAATATTCTCTTATGTATCTAATCAATTGTATTTAATGAATTCCAATGATCATTCTCAATCAATCAACAATAGTAAATCTATGAAATTAAAATCTAGTTCATCA…
Q2_P24305	1	1	P	2.52288	0.0956514	P	1.79395	0.131381	P	2.08574	0.0991668	P	1.53215	0.328099	A		Q2_P24305			C808737.1	Sm_Orth_inOther_sp	unnamed protein product [Tetraodon nigroviridis] ||PREDICTED: similar to CG40351-PA.3 [Canis familiaris] ||Unknown (protein for IMAGE:5737791) [Homo sapiens] ||hypothetical protein LOC9739 [Homo sapiens] sp|O15047|SET1_HUMAN Histone-lysine N-methyltransferase H3 lysine-4 specific SET1 (Set1/Ash2 histone methyltransferase complex subunit SET1) (SET-domain-containing protein 1) ||PREDICTED: similar…	TCATCACAAGGTTCCTCGAATTGTGAAGTTAGTTCACACAATCCCACTCCACGTCAGTCC	Smp_140390.2	mixed-lineage leukemia protein, mll, putative	Smp_scaff000075	834280	858253	Q2_P16103,Q2_P36375,Q2_P34897,Q2_P14973,Q2_P00956,Q2_P19497,Q2_P24305,Q2_P18196,Q2_P31352,Q2_P11556,Q2_P10074,Q2_P29836,Q2_P00112	ATGAGCAGTGTTCGACCGATCTCTTTCACAGCTGCTAAATTGCTATGGGACCCAGAGCTAAATCCATCTTGTCGAACTCCTTTATATCGAGTTGATGGCATTGTAGAGGGGCGAAACGAACCAGACCCAGATCCAGTGGTTGATCCTAGACGCCCTTTGCACTTTAGAAATTTTTGCAAGAAAACGATTGTTGATCTCCCGATCCCGAGTTTCAAGATCGATTTATATTACGTGGGTGAAAAACCAGAAAAAGAGGTCACTTTCTCAAATCTTAATGATAACATCACATTTAAGAACCTAGAAGACATGTGTCGTAAATTCGGTACGATTATAGAAGCGAAAATATACTATCATCCAAAATCACAATGCCACCTTGGTATCGGAACCGTTGTATTTACA…
Q2_P09139	1	1	P	2.52188	0.0704413	P	0.943706	0.677544	P	0.716317	0.197912	P	0.177461	0.172597	A		Q2_P09139			C902805.1	Sm_Schisto_Orth_only	SJCHGC07925 protein [Schistosoma japonicum] ||	CGACATGTGGTAGACAACTGTCACTTGCAGAGATTATACCTCCTCCTCCAGACTACCCAC
Q2_P29464	1	1	P	2.52067	0.0811881	P	1.00784	0.961465	P	0.230535	0.144389	A	0.579009	0.424029	A		Q2_P29464			C903656.1	Sm_noMatches_Gb_bothSt	none	GAGTTGCCAGGTGGTTCTTTAACATCACAAGCAGATATATTTGTTGAAATAGAAGATACA	Smp_149120	insect origin recognition complex subunit, putative	Smp_scaff000128	24131	98198	Q2_P15493,Q2_P08355,Q2_P28054,Q2_P08893,Q2_P28598,Q2_P30066,Q2_P09724,Q2_P29464,Q2_P39366,Q2_P10284,Q2_P30997	ATGCAAGGGGCTAATTGGTTTGCCATAGATGATATTAAACATAGTTTATATGTGAAACAATCACCCGACAGAGATATCCTATGTCCAAATGATCCAAAATTACCAGATACCGCAGTCTCGATTACAAATGGCGTGATCTTAGAAGATATAAATGATCATGCACCTAGTTTTAAAGAAGTTCAATCTAATTTAGATAGTAAAACAAATGAATTTATAATTAGTATACCAGAAACCCCAACTATAATCGATAAAAAAGATGATCTATCAAATATGAAGCATAGAATTGATCATAAACCAATAAGAATTCTATTACCAACAGCTATAGATCTAGATCAAGGTGTAAATAGTATTAAAGGTTATCGATTAGAAGGTGAAGATGCTTTTCATTTTCGACTTGAA…
Q2_P03925	1	1	P	2.52065	0.0709511	P	1.39471	0.190122	P	1.70675	0.119337	P	2.95412	0.0624319	P		Q2_P03925			C807381.1	Sm_Orth_inOther_sp	unnamed protein product [Tetraodon nigroviridis] ||PREDICTED: similar to RIKEN cDNA 4921533L14 [Danio rerio] ||hypothetical protein [Pongo pygmaeus] ||KIAA1411 [Homo sapiens] ||KIAA1411 protein [Homo sapiens] ||	CAGTTACCTGTCGTGAGTTAGACGGTGATGTTACTAATCTACCTATTATCTTCGAATGGA
Q2_P17232	1	1	P	2.51955	0.0685477	P	0.960128	0.753985	P	0.120019	0.0337703	P	0.171109	0.0565714	P		Q2_P17232			C918636.1	Sm_Schisto_Orth_only	SJCHGC03618 protein [Schistosoma japonicum] ||	GATCCTTCATGTTGGGAACCGTATAAAACTGTAATTCATGTGAATGAAACTAGTCTTGAA	Smp_020130	hypothetical protein	Smp_scaff000038	816757	819303	Q2_P37100,Q2_P16769,Q2_P22004,Q2_P03947,Q2_P17232,Q2_P23307	ATGCGTTCAGTGTTTGCTAAAAAATCTAAAACGAAATTCAATCCCAAAACAAAAATTGAATCAACCATAGAAAATGAATTAATGTTAAAATCAGATGAGAAAAATTTCACAGATGAACAAAATGATAATTTACACAATAAACATACATTGAGAAGTAAGATTATCAAAAATAATTCACTTGATAAAAGAAAATCAGGTGCTAGTTCCAAATCATCATCATCATCTGATGTTTATATACGTCGTGGATTAGGTGTATCAGTAACTTTTGAATCAACATTACCAACACAAATATGGCAAGCATCACCAAGTCCTTCACCACCATTAAGCGAACAAATCAAAAGTGATGAAAATAATCAAGTTAATAAAAATTCTACACCATCTTCATCAAATTCACAGAGT…
Q2_P17734	1	1	P	2.51886	0.127501	P	1.19464	0.531396	P	1.40983	0.290355	P	0.984229	0.983218	A		Q2_P17734			C920586.1	Sm_noMatches_Gb_bothSt	none	CGCTTTGTAAATCAGCTTCTGTCTTACTAATTTCTCGTTCAACATCACGTTCTAATTCTT	Smp_076500	dystrophin-like protein	Smp_scaff000262	618131	687807	Q2_P03180,Q2_P36696,Q2_P35246,Q2_P15323,Q2_P18811,Q2_P31417,Q2_P11735,Q2_P31531,Q2_P38196,Q2_P17734,Q2_P16547,Q2_P36839,Q2_P26153,Q2_P06569,Q2_P16428,Q2_P22436	ATGTTTATAAATCCAGTATCTCGTTTATTGTCGGGATTTGCTCAAGCTATTATAGAACTTGTAGAAGATGAAACTACTCCGGTCACCACTAATACGTATAATATAACACCTAGTCATTATACTACCATCAACAGTAATATTAGTAATAATATCAATAATTGTGTTAAATCGACAATTGTTAATGACAACGTTGTGAAAACTAGTAATGCACTCAATCATTATCAGTCAGCCATACAAAATGAGACAAAGTTTCCGAACATGAAACAATCAAATAATGATATGGGACTGTTGGCTAGTCAAACACAACAACAAAAAAACTTCCATACACTGTCATCAGCATCATCATTGTTACCATTGTCAACTCATCGTGATTCAATAAACACTGAAACAAACCTAAAT…
Q2_P06329	1	1	P	2.51677	0.0688059	P	0.991026	0.942998	P	2.78925	0.0617571	P	1.64487	0.128005	P		Q2_P06329			C811172.1	Sm_noMatches_Gb_bothSt	none	TGGATAAATCACCGAAAAATTTCACATCGTCATCATCATCATCTTTGTCATCCCCATCAT	Smp_166960	Ubiquitin-protein ligase BRE1, putative	Smp_scaff000325	100435	108490	Q2_P37751,Q2_P41663,Q2_P40751,Q2_P17346,Q2_P06329,Q2_P40838,Q2_P25862	ATGCCAATATCTATCAATATATTACATAAAGGTTCAGCAGTTTTGAACTTATCTAATATTGAAAAAAATGGTAAAGCTTTTGATCCGACTATACTCAGTGAACAAGATAGAACTGATGAATGTGAACTGCCAATTGTTGAAACACAACCATTGCAAATATTAATAGAAACAACCGGTAGCTGGGATATTAATGCTAATTCACCAGAGACTAGTACATCATCACATGGTAGTTCAGCGAAACGATTTGGTTTTCGTGCTAATGAAAATTTTGTGTGCAGAGTTGTCATTAAAACTGAATATTATGTTGTTTATTTAAACGATATGATGTTGTCGAACTCTGAACACTTAGTTCCTGTAGGCTCTATTAATGGTTTTGCAATCGATGGTGACTCTGACATT…
Q2_P21304	1	1	P	2.51608	0.0790222	P	1.09158	0.592673	P	0.28134	0.118082	A	0.207255	0.309619	A		Q2_P21304			C804642.1	Sm_Orth_inOther_sp	SPBC215.13 [Schizosaccharomyces pombe] ref|NP_596690.1| hypothetical protein SPBC215.13 [Schizosaccharomyces pombe 972h-] ||	GGATTCCTGTAATAGCGGTAGCCAAGAAGTTACAAATTTACCATTGAACATGCAAAATAT	Smp_157860	expressed protein	Smp_scaff000201	1189946	1217050	Q2_P39311,Q2_P21304	ATGACAATTAAAGGACATGAAATGGACAATACATTACATATGGATGAATCAGTAGATAATGAAAATTATATCGGTGATTCATGTGACAATTTAGATGATGATAATATATCATTTACATCGAATGATCTATCACAGAAGGTTAATCATCATGAACATGAACATGAACATCAAGACACCCGTGATCAACATCAATTCAATGTTCAACAACAACAACAAAACTCTCCTTATAATCTTGAAAATGAAGATGGTCCTGAAACACATAATTCTGACGAAATATCATCTAATATTAATATGACTGACATTAAAATGGATACAATGGAAGACATTGAAAAAGATGATAATTCTATGAATACTTATCAAGTCAATAGTAAACAACAATTTAATGACAATCAATCGTCG…
Q2_P16775	1	1	P	2.51574	0.0686985	P	0.947935	0.687689	P	0.968136	0.800713	P	0.428074	0.0829658	P		Q2_P16775			C917736.1	Sm_noMatches_Gb_bothSt	none	CTCCTCCTTCATCCACGTTATCATCATCATCAATGAAAATACCTGGAGATATTCATAATA	Smp_152380	expressed protein	Smp_scaff000152	431488	444830	Q2_P37107,Q2_P16775	ATGAATCCATATTATGTAATATATACTAAAATGGATATGAATCAAACAGAAATAAAATCACAATATCAAGAAGTTGTTTTAAATTTAGATGTTGAAAAGGTATGTAGTCCAAATTTTGGTTATTCTCGTCCAAGTGATAATGCAATTACATTACGTATTGAATGGTTATATTCACATATTTTATGTAGTGGTGATTATCAAAATTATGATGAATTGGTCGCTAAACAACGTTATAATCTTTTGAGAGATATAAATAATAAAGATTTGGAAAATGAACATTTAAGTAAACTTAAACTGAATCAAGTTTCAACATCATCTAGAGAAAATGAAAATCATAAAGGCAAATTATCAGAATCAAATTATATAAAACGATCATCTTATCTAAGAAAATCATCTGAA…
Q2_P33708	1	1	P	2.51332	0.0686476	P	1.28783	0.239161	P	0.349731	0.0603557	P	0.627776	0.134937	P		Q2_P33708			C911309.1	Sm_Schisto_Orth_only	SJCHGC07295 protein [Schistosoma japonicum] ||	GGTGCAAATTACACATTCTCATGGTGTGGTTCATTGTTACAACCTTTAACATGTTTACAT	Smp_097500	hypothetical protein	Smp_scaff000607	203989	205446	Q2_P36466,Q2_P33708	ATGGTGGAGCCGTCAACAGCTTACATTACAGCTAACAATTTACCTCCAGAAATTTTATTGCGTGTTTTCAATTATCTCGATACTGATGATTTAATTAATTGTATTGATGTATGCTCTACTTGGAGACAAACAGCGCTTGACAATTGTTTATGGCAAAGAAAGTTGGTAATAATTTTAAAAACTCAATGGTCTACTCTTATATGTGATTCTAAACCCAAATATGCTCCAGACCTACAAAGGCTACAAACAGTTCATCCTCACAAAATATATCGCTTCCTTAAGAAATATGTTCCTCAACACTTACTTGGTGACCAGAAAGAAGCATCAAAAGTCCAACTTTTGATCAATAAGATCAATCAGCTTAGTCTTGCTTCGGCCCCACATGAAGGTCAATCAACT…
Q2_P22905	1	1	P	2.5072	0.0699181	P	1.76544	0.111592	P	1.96278	0.0939965	P	1.87574	0.105289	P		Q2_P22905			C806854.1	Sm_Orth_inOther_sp	SJCHGC07141 protein [Schistosoma japonicum] ||PREDICTED: similar to Vigilin (High density lipoprotein-binding protein) (HDL-binding protein) [Strongylocentrotus purpuratus] ||PREDICTED: similar to Vigilin (High density lipoprotein-binding protein) (HDL-binding protein) [Danio rerio] ||PREDICTED: similar to Vigilin (High density lipoprotein-binding protein) (HDL-binding protein) [Danio rerio] ||un…	GAACTGGAGTCATCTACGATGACACGAATTAGCATCCCACCTCACAATGCTCTCGATCCA	Smp_170110	high density lipoprotien binding protein / vigilin, putative	Smp_scaff000408	310	15291	Q2_P22905,Q2_P03207	ATGGAAGCTTGTACAGCAATTATGAGAGAAAACGTCGATTTGAGTTCACAATTGAATGAGCAAGACTTTCCTGCCCTTCCAAAAGCGGGGTTATCTCGTCCTGTCAAAGTCATAGGTGCTTTAACACCTTCCTACCAAGCTAAAACCACGGAAGTCTTGGAAATACCCTTTGAGGAGAGGCGATTCGTTAATAATGAAGAAGATAATATTTCAGCCGGTAGAAGATACAATGTTCAGAGTAAAATCTGTATGGAAATAGCAAGAGATACAAATGTCGAAATGAATTTGAACAGCTCCAAAAATCATATTTTGACGGTTGCTATCTCGGGAGAGCCAAGCAGAGTGGCTGAGGCAAAGAGAAGGGTGGTAGCTGAATTACAACAACAGGAAACTGTTCGA…
Q2_P38549	1	1	P	2.50639	0.0722639	P	0.385795	0.099387	P	2.25644	0.0786872	P	0.50829	0.232311	A		Q2_P38549			JAP06569.C	Sm_newGenes_Orth_onlyJapon	none	CTGATTTCCAGCCCGCAGGTAATGAGTTTAAGTCATCATCAGCATACCGTTTGAGTTCTT	Smp_103420	expressed protein	Smp_scaff001959	4742	25037	Q2_P39689,Q2_P38549,Q2_P11835,Q2_P13147,Q2_P31636,Q2_P32997	ATGTTGGAACTTGAAGAGAAAGAAGGTCAAATAAAACGCTTACAGAGAATTATAGAGCATCAAAGAGAACTGTTTTTGAGGCAGTCAGAAGACACACAACGAGATGGTGATCGAAGAGTAGAATCAATTAAAGCTGATTATGAATGCACAATTAACCGAAATTACAAACTAATTGATGAATTAATTGAAGAGAAAAAATTGCTTCATACAAAATGTGAAGAACTTTTAGAAGAACTAAAGACAGTGACAAAGAAAACGAACGAAAAAATTAAAGCACTTGAAGAAAGACACAAAGTTGAGATGCGAAAAGTAGAGGCCAAACATTTAGCTGCGGAAAAGCTACGTCGAGAAAAGTGGGAAACAGAAAAAGCAAAACATTTTAAAGAAGTTACTATTCGT…
Q2_P04181	1	1	P	2.50589	0.090858	P	0.944137	0.779601	P	2.50411	0.07421	P	1.70574	0.229105	P		Q2_P04181			C807842.1	Sm_Orth_inOther_sp	GA13644-PA [Drosophila pseudoobscura] ||CG15319-PB [Drosophila melanogaster] ref|NP_524642.2| CG15319-PB [Drosophila melanogaster] ||CREB-binding protein homolog [Drosophila melanogaster] ||CREB-binding protein [Aplysia californica] ||CREB binding protein [Lymnaea stagnalis] ||	TTTTGTGATACGCCTTCATCGACATAACTCGGCTGCCTCACTTCCACCCACCACTGATCC	Smp_105910	CREB-binding protein 1 (SmCBP1)	Smp_scaff002008	270683	289394	Q2_P22131,Q2_P20109,Q2_P01308,Q2_P12389,Q2_P32190,Q2_P04181,Q2_P14046,Q2_P33926,Q2_P30461,Q2_P09711,Q2_P29453,Q2_P01152	ATGGCTCAAGAGACTCAGCAAAATGAACCTCGTGGATCTATTAGCCTACGAAATACTCAACTGCAACATCCCAACACATTAGCAATTATTAATAATTACTCATCTTCTGGGGAAATTCATACGATTCAAATATCCAGTTCATCGGCTAAACTGCCTACAGCAACATCCATCTGCTCTTTGTCAGCAAATAACCAACCCATTCAATACATTGGACCGGAGGCCAGGACTTTATGTGTTCCTGTTTGTGGTGCTCATTCATCATATTCCCATTCAATTGTGCACCGTGCATCCCCCAATTCAAATGTTGGATATAACCCTGGATCAATGACTCATGCTCATTGCAGCACTCCTGCCAGCCAGCCTGATATGCTCGAGACATTGCTATCCAGAAATGTATAT…
Q2_P03905	1	1	P	2.50507	0.110531	P	1.41972	0.253234	P	2.02106	0.110659	P	1.37756	0.526249	A		Q2_P03905			C807356.1	Sm_noMatches_Gb_bothSt	none	TCACCACTTCCTTTGACTTTATCTGGTACTGCTTCATCAAGGCCTAGTTCGGTTGTTGGT	Smp_155000.1	pumilio, putative	Smp_scaff000180	138971	163076	Q2_P22361,Q2_P04679,Q2_P13048,Q2_P00452,Q2_P18794,Q2_P32372,Q2_P12562,Q2_P01222,Q2_P19981,Q2_P28977,Q2_P09234,Q2_P26900,Q2_P23265,Q2_P03905,Q2_P32895	ATGTCAGCTGAAGAGGTGGCTCGTGTTACTCCAGACTTGACAGGCTTGTTATCTACTTCAATACCACCCCCGGGATTTTCAGTTGTCGGTTCCACAACTTCATTGGGTGATTTGACAATAACCACTCCAGGTCCCAGTTCCATTAACTGCAAATCGCTAAGCATTGGTTATCCTCCTCATTGGCCTGCTGCACTCCCTGATCTCAATCTGTCTGTTTTTCAAGATGGAGCTTCTCAACTCCCTGATGCACTCTGTCTAACCGATGATGATGCACTTGATATAGCCGCCAACTGTGCTAATTCTACGGGTGTATGCTTGGATATGCAAACAAAAGAGAACATTGATGATTGTAGTTCTGACTTGCCCCACCACTTTCACAATCTATCCATAATCGGTTCT…
Q2_P23105	1	1	P	2.504	0.0751741	P	1.13444	0.457275	P	1.01464	0.918521	P	1.21818	0.434135	P		Q2_P23105			C807139.1	Sm_noMatches_Gb_bothSt	none	ATAATTTCTGAGTGGCTGAACTTAGATGTATCTGTCTTCACGTTTTTTCCTTCTATCAGT	Smp_161780	vacuolar protein sorting 26, vps26, putative	Smp_scaff000251	438464	479755	Q2_P22113,Q2_P03086,Q2_P13844,Q2_P33716,Q2_P02184,Q2_P21216,Q2_P31165,Q2_P11383,Q2_P04039,Q2_P23417,Q2_P40754,Q2_P28942,Q2_P28164,Q2_P08450,Q2_P03778,Q2_P23105,Q2_P24810,Q2_P02285	ATGAATTTTGGTTGGAACATATCGGATTATAAACACCTTGGCCTTGTATGCCAAAGGTCATGCACAAATATCCCGTTAAAGAGTGTTCAAATAAAATGTAGGATAATAAATATGCTTTCAGACGTCATGGTAGAGTTCCTGTACGAGAACACATTGCAGGAAGCTCTGGAGGCGTCGTTTGTTTTTCCATTGAATAGTGTGGCGGTTTACCATTTCGAGGCACAAATCGGTGACAACAAAATAGTATCCGTGTGTCGTCCACGTGCGGAGGCTAAAGAAACGTATGACAGTGCTGTTGAAGAAGGTCATACAGCAATCTTGGCTGAACAGGATGAACATTGTGCCGATTTATTTAAAATGAACATTGGGAACATACCGCCAAATGGAAAGGTTGCTATA…
Q2_P30315	1	1	P	2.50384	0.104599	P	0.737428	0.40494	A	0.549944	0.269078	A	0.882739	0.840126	A		Q2_P30315			C904813.1	Sm_noMatches_Gb_bothSt	none	CATCACATATTCCACAGTATATGCCACAACATATTAATTCACAAGCACAAAATCCACCTA	Smp_026320	expressed protein	Smp_scaff000052	297768	332316	Q2_P30714,Q2_P10917,Q2_P06765,Q2_P30074,Q2_P30315,Q2_P10533,Q2_P10298,Q2_P26370	ATGCCTGATACACCTATAATTTATAAGATTCTAAAAAGAGTCGCTACTATGCAACATGAATCACGTCACACCAGTGATCAAATTAATCCTTCTGAAGGTACACCTGGTCATGAGTTATTACAAGCAGCAGTCAAAGAATTCGATGCTATCGATCGAGCACGGCGTGGTTTATGTAAAAAGGTTCAAAGACATCTAATCCTCCTAGCCATGTCTCCAATTGATATAAGTAAACTTTTGGAATCAGATTCGTCTTTTATAGAATTGGGAGATGATGGTTCTAACCTAAACTCTCAAGAACCACTTAGAAATTTAAGAATGAGAGGAGTTGCTTTGAGTGTTTTTTCACCTGTCCAAAGTCCAAGTCTTTTGAAACTGTATGAATTAGTTAATGGTACTCCA…
Q2_P25892	1	1	P	2.49691	0.0772474	P	1.13809	0.458272	P	0.673697	0.201811	P	1.18252	0.516198	P		Q2_P25892			C811208.1	Sm_Orth_inOther_sp	unnamed protein product [Mus musculus] ||metastatic lymph node 51 [Mus musculus] ||cancer susceptibility candidate 3 [Mus musculus] sp|Q8K3W3|CASC3_MOUSE Cancer susceptibility candidate gene 3 protein (Metastatic lymph node protein 51) (MLN 51 protein) (Barentsz protein) (Btz) emb|CAC27775.1| MLN51 protein [Mus musculus] ||Casc3 protein [Mus musculus] ||metastatic lymph node 51 [Rattus norvegicus…	AGTTTAATTATTATGATCAAGCCCCAAGATCTACAGAGGAAATCATATGGAGGTATGGGT	Smp_128420	hypothetical protein	Smp_scaff000019	829310	832541	Q2_P25892,Q2_P02638,Q2_P21723,Q2_P38104	ATGCATACAGTGCATCGACATAAAAGTCCGTCGGGGTTGGTTTTGGACGATAATTTTCTAAGCCACGCTTCGTCATCCGATAGTCTAAGTAATGAAAACTATGAAAACGGACATTCAGACGAAGAAAATCTTCCTGGTGCTCGCAAACGTCATGATCTCCGTAAAGTTACTGATAATTCAGATGATGTCTCAGAAAAGGGTTTGAGTTCGGCACACTCATGTAGTGATTTCAATAGTTATTGGAGTGAAAACGAGGAAGACCACGATATCAGTAATAGCTACGATTCTGCTGTGAATAGTGTGCTAGACGGTGTAGCCGGACTTAACGTTAATGAAAAGGAAAATGATTCATTACCACAGGAAGGTACTGATGCTGTAGATATAGATCTCGACGTTGAT…
Q2_P31634	1	1	P	2.49518	0.120684	P	0.870592	0.660434	A	0.990524	0.969768	P	1.68814	0.36245	A		Q2_P31634			C907307.1	Sm_Orth_inOther_sp	cyclin G associated kinase [Mus musculus] gb|AAH65052.1| Cyclin G associated kinase [Mus musculus] dbj|BAE38941.1| unnamed protein product [Mus musculus] ||Cyclin G associated kinase [Mus musculus] sp|Q99KY4|GAK_MOUSE Cyclin G-associated kinase ||unnamed protein product [Mus musculus] ||cyclin G associated kinase [Rattus norvegicus] sp|P97874|GAK_RAT Cyclin G-associated kinase dbj|BAA18911.1| cyc…	GTACAACATATGCATAGTCAATGTCCACCTGTGATACATCGAGATTTGAAAATTGAGAAT	Smp_047190	cyclin G-associated kinase-related	Smp_scaff000120	643815	687854	Q2_P01040,Q2_P10746,Q2_P30534,Q2_P31634,Q2_P25888,Q2_P22910,Q2_P04646,Q2_P24172,Q2_P09001,Q2_P28719,Q2_P06352	ATGGCTGACTATCTGAAGTCTGCATTGAGCTATTTCTCCACCTCAAACACTACTAAAAATGAAAATGAATTTCTTGGCAGTAGTATATCTGTCGGGCAACTAAGTTTAAAAGTTAGAAGAGTTATTGCTGAAGGCGGCTACGGAATAGTTTATGAAGCTCAAGATGTCAATGAAAATATATTATATGCGTTGAAGCGTATGCTCGCTCACGACAAACCTTCAGCAGATTTAATTCTTCATGAAGTTCGTTTGCTGAAACAGTTGAACGGACATCCAAACATCCTTAAGTTTTTTAGTGCAGCATCTGTTGGTAAAGAGAAAATGAAGGTTATTGGTACTGAGTTCCTGATAGTCACAGAGTTTTGTAAAGGGGGTCAGTTGGATAAATATTTACCGGCA…
Q2_P36362	1	1	P	2.49361	0.102645	P	1.67309	0.156806	P	1.35854	0.268677	P	1.28083	0.569398	A		Q2_P36362			C916359.1	Sm_noMatches_Gb_bothSt	none	CTCCTAGTTACTTGAAAAGAGCACATATACATATGCACAACCATGAATTAATTCTACCCA
Q2_P41476	1	1	P	2.49328	0.0969597	P	1.41713	0.22742	P	0.699567	0.315133	P	0.388372	0.458602	A		Q2_P41476			JAP04271.S	Sm_newGenes_Orth_onlyJapon	SJCHGC02700 protein [Schistosoma japonicum] ||	GTCATCTGCCTTTTTATTTACGCATTCAAGAATATCCTCTTTTTTGAAGAAGCCTTCGGA	Smp_194930	TBC1 domain family	Smp_scaff000088	348379	359649	Q2_P35175,Q2_P41476,Q2_P36812	ATGCGCTCCGAAGGCTTCTTCAAAAAAGAGGATATTCTTGAATGCGTAAATAAAAAGGCAGATGACAAGAAACTGCGGCACTTTTCAATCAGTCGATATGGGTTAGTAGATGATGATGTTAGAAAAATTGTATGGCCAATCTTAGTGAGAGGAAATCGCGAACTACCAGATATAGATCCTGAAATGGTAAAGCACCATCCAAGCTATCGTCAAGTTGAATTGGACACATGTCGTATGACAAGTTTAATGCCTAAGAACTTAAATCCTGAAGAAATCGAAAGCATACAACGAATTGTTACTCGTCTAGTGATATCTGTATTAGTGGATAATCCTTCCTTACATTATTATCAGGGTTTCCATGATATTTGTTATGTGTTCTTTTCGGTTTTGGGTGAAAAA…
Q2_P21855	1	1	P	2.4924	0.0857532	P	1.20933	0.380047	P	1.28718	0.281494	P	2.89711	0.0787531	P		Q2_P21855			C805454.1	Sm_noMatches_Gb_bothSt	none	CGGTGTAAATTTGCCAAAAACACCTAATATGGAACATTCGAATGAGATAAAATCTTCTCC	Smp_163500	expressed protein	Smp_scaff000263	343216	358514	Q2_P21855,Q2_P02742	ATGGAACTACAGAAAAAAGTTTCTGCTGTTTTCGGACCAGATTTGGTTCGTTCCAAAACTGTGCAGGCACCTATCGCACCACCAAAAGAATCCCTTATACAATATGTGGTCAATGTTTATTCACATTTAGCGAATACTTATTCAGTTCAACGAAAAATAAATTATCTTGTTTCTATATTTAATTATATTCGAAAAAGCATATACAATTTGAAATCGGATCAAGAATTAGATGCAAACTCTTTGAGTACTGAAGATCTTCATGCTTACTATGCTTGGGTTTTCGCTCGATCTGGCCTACTTCTCACATCACTTAATCCAACAAACAACCATGACATTCGATTACGGACCACTTCACTTACAAACAATAGTAATAATGCCAATAAATCAATAATCTGTCCA…
Q2_P17155	1	1	P	2.49198	0.0760769	P	1.07909	0.622011	P	1.51015	0.160017	P	0.647086	0.366066	A		Q2_P17155			C918484.1	Sm_noMatches_Gb_bothSt	none	CACTTATTCCACCTCCGATTCAACTTGCACCACCAGTTGCTGAACCACCACCTCCTGGAG	Smp_025130	rna binding motif protein, putative	Smp_scaff000050	360191	363414	Q2_P21198,Q2_P12135,Q2_P37509,Q2_P17155,Q2_P31949	ATGGCGGCATCTAAAGGTGCCAACACCTACAACCGTCAGAACTGGGAAGACTCGTCATTTCCCATTCTATGTGAGACATGCTTAGGACCAAGTCCCTTCGTTCGAATGATGAAAGAGAAATATGGCAAGGAGTGTAAAATTTGTGATCGCCCCTTTACTGTATTTCGTTGGTGTCCTGGTCCCAAAGCCAGATTCAAAAAGACTGAAGTCTGTCAGAGCTGCGCAAAGATCAAAAATGTTTGCCAGACATGTTTGTTCGACCTCGAATATGGTCTTCCTGTTGAAGTCCGTGATAAAGCACTTCGTTTATCACAACAATTGCCGAAAAATGATGTTAATCGAGAATATTTCCACCAACAAATTGAACAGAACCTTGAAGTGGAAGGTGACATAACAGCT…
Q2_P37582	1	1	P	2.48873	0.0720548	P	1.11143	0.495289	P	1.31721	0.226904	P	4.28828	0.0449329	P		Q2_P37582			C918616.1	Sm_noMatches_Gb_bothSt	none	CAACTACTTATGCGTACATCATTGAATACTGGTAATGGAAATACACCTCATTCAGATCAT	Smp_172570	expressed protein	Smp_scaff000435	123519	142148	Q2_P38616,Q2_P39875,Q2_P27569,Q2_P07926,Q2_P17221,Q2_P04571,Q2_P24092,Q2_P37582,Q2_P04285	ATGATTATTTTAGACGAATTAGATAAACTTATTGAAGAAATGGCTAGTGAATTACGATCGTCAATTGATGTTGGTCATATGAAATCAAAGAAGAGAGATGTTCATCGACTTAGTGCTACTATGGCTAGTATATTCCGTACACCTAGTCGAGATAAAAATTTTACTTTGAACAACCAATCATCTACTGATCATGGTACAAATGGCTCTGGTATCAATACAACTGGATCATATAGATCCATTAAACGACGTCAACCTGTATCTTCTTCATCACGCACTCAACAACAATTATCAGGTCCTCCTCTACCTCCACGTCCATCGCCTACAGTTTTAGCTAATTTCAATCTCACGGGGGGAAGCGGGGCAGGAGTAGGTGTTAATGAACAACTTTCACCATCAAGT…
Q2_P29683	1	1	P	2.48837	0.0695404	P	1.09221	0.539914	P	2.26957	0.0771469	P	1.55334	0.143502	P		Q2_P29683			C903938.1	Sm_Schisto_Orth_only	AUT1 [Schistosoma mansoni] ||AUT1 [Schistosoma mansoni] ||SJCHGC09092 protein [Schistosoma japonicum] ||similar to GenBank Accession Number AF056331 AUT1 in Schistosoma mansoni [Schistosoma japonicum] ||	CTTCCTCAACTGGGGTTTCTGTGCCGACAACCACACCCTCCTCATTCTCAGCTGTGGCAT	Smp_009310.5	Plasminogen activator inhibitor 1 RNA-binding protein (PAI1 RNA-binding protein 1) (PAI-RBP1) (SERPINE1 mRNA-binding protein 1), putative	Smp_scaff000015	399743	401128	Q2_P18950,Q2_P21477,Q2_P34231,Q2_P19638,Q2_P09953,Q2_P37443,Q2_P09966,Q2_P29718,Q2_P09146,Q2_P23521,Q2_P16785,Q2_P29683	ATGGCTGGTGTTGACCACGCCTATCAGTACTCCGTGGAAGTGAAGAGCAGGTTCTCACTGTTCCTGGACGACACTCTGAATAGTGAAGACCCAGATATCCTGCTATCCAAGTTGCAGAGTAAACGAGGTGAAAAAACTAAAAAGGATAAGCCTCATTTGCAACAGCAACATGTGGCACCTACAAAGGCCGACACGATAACTAAGAGTGAGGTGAAGCTTGATACTGCAACTCCGAAAGCTGGTTCTCGGGTGTCGAAAACCCCCAACTCCACAGAGCCGCCACCAGTGCCACCTGAAGACGTGCAAATTACATCCGCTAAAGGGACAGATGAGCCAATTAGTACCTTTGTGCGTGGTCGTGGCTCAGGTAGGGGAACACCTCGAGGAATGCGTGTAGGT…
Q2_P13116	1	1	P	2.48812	0.10073	P	0.421556	0.230659	A	0.83631	0.502952	P	1.28679	0.586831	A		Q2_P13116			C909902.1	Sm_noMatches_Gb_singleSt	none	CGGGTCTTTTCGAATTGTACCAGGTTCTACATTGCTTATGACTGATTTATATAAGTATTG	Smp_011680.3	CD36-like class B scavenger receptor	Smp_scaff000019	617526	637780	Q2_P32965,Q2_P13116,Q2_P28570,Q2_P32243,Q2_P08870,Q2_P12453	ATGGCTCGTATATCGAAACCTAATCGTATTTGCTTGATTTTATCCGTAGTTGCATTGCTTTTCTTGTCCCTGATTTGCGTAATTGGGCTATTTACATTCAACCATTTATTTGCTAGTCTAATTTCTAGGAAACTTGCTATTTTGCCCGGTAGTGAAATTTTTGATAACTGGAAATCACCAAGTGTCCCTGTGTATTTTTCCATATATCTGTATAATTTGACCAATCCTGAAGAAGTTCTAAGTGGTGGTCGACCACGATTTGATGAAGTTGGCCCTTACGTTTACCGCGAGGATCGTCAACGTAACAATGTAGAATTTTCCGAAGAATCTCCTCCGAAAACTGTAAAATATCAACACAGAATTCTCTACTACTTTCAACCTGAACTTTCTGTTGGTCCT…
Q2_P37214	1	1	P	2.48772	0.0876608	P	0.718095	0.281443	P	1.20583	0.347658	P	1.42056	0.362979	A		Q2_P37214			C917903.1	Sm_noMatches_Gb_bothSt	none	CTTCAGTCTCTGGTCCTTCAATCAACTCATCATCACATATTTATTCATTTTCACCACCAG
Q2_P39028	1	1	P	2.48772	0.069453	P	1.28748	0.239521	P	1.46353	0.163149	P	2.89822	0.059561	P		Q2_P39028			JAP00183.C	Sm_newGenes_Orth_inOther_sp	SJCHGC07611 protein [Schistosoma japonicum] ||PREDICTED: similar to KIAA1738 protein [Gallus gallus] ||PREDICTED: similar to testis expressed gene 2 [Danio rerio] ||unnamed protein product [Tetraodon nigroviridis] ||PREDICTED: similar to testis expressed gene 2 partial [Bos taurus] ||	GCATTAATTGGTCGTTTGCTATGGGATTTTCTTCGTGAACCTTATTGGTTAGAAAAGATA	Smp_022630	expressed protein	Smp_scaff000044	184911	210884	Q2_P20947,Q2_P21279,Q2_P32415,Q2_P12596,Q2_P31119,Q2_P29598,Q2_P39028,Q2_P08448,Q2_P28161,Q2_P09864	ATGACGTCTTTTAAGTTTGAAAAAGGCACTGAAGCCGGAGTTTTAAATTTGTATAATTATTTGCATAGTCGTACAAGCTATTCTAATCAAATTCTCTGTCCAATATCAGGATTGCCATTAGATCACTTGTGCTGTTCACTGCATTATCGACAAGAACAAGAGGGCCAGTATCAAGGTTCACAATGGTGGCCAATTTATTCACCAGCTATGCCAAATTTAACTTCTATTTTAACTAACAACGCGAACAGTACTAATAAATGTATGCAGTTAAGAAATTTGCCTAATTTCACTGTACCAAATATGCTTGAAGAAGATGTTAACAAGTCAACTATCTCAGGTCCATTGGGAAATAGTTTAGGTTTTAAATATGACAATAATGGACGGCCTGTATACAAAGGG…
Q2_P07850	1	1	P	2.4871	0.0749896	P	0.943456	0.702673	P	0.0531756	0.153495	A	0.146269	0.259511	A		Q2_P07850			C900099.1	Sm_noMatches_Gb_bothSt	none	TACCATAGTCCAGAAACAGTGACATGATGGAATTATAAAATTTCAGACACGTTCCACATA	Smp_028840	expressed protein	Smp_scaff000060	602061	623063	Q2_P28021,Q2_P07850,Q2_P08328	ATGAATATTTTTTTTACATTCATGAATATGATTCCATACCTCCATAGCAACAATAATTATAGTAATAATAATAATATTATTATTATTACTATTCTATTACAATGTATTGGATTAATATTTGTTAAAACAGAATCTATTCATGGGAGTTATGAACTGATTGGTTTGACCAAAGATCCAAAAACTTTTAATGGTAAATTATGTGGAACGTGTCTGAAATTTTATAATTCCATCATGTCACTGTTTCTGGACTATGGTAAACTTGAAAGTTTTCAAGAAAAATTAATTGATATCTGTGAATATATTGGACCATTTCGTGATCAATGTGTAGCCTTAGTTACTTTTACAATGTTTAAAGCAATCAATAAATCTATATCCAAAATCGATCCATCAATATCTTGT…
Q2_P23298	1	1	P	2.4851	0.0694838	P	1.4906	0.155894	P	2.97096	0.0581576	P	0.545417	0.103868	P		Q2_P23298			C807402.1	Sm_noMatches_Gb_bothSt	none	TAGCAGGGAAGAAACCATCCTTCAACTGGACCGACACATATCTGATCTCGGCCTGTTTGA
Q2_P20987	1	1	P	2.48253	0.114996	P	1.9296	0.127979	P	1.01761	0.940411	P	2.99785	0.113082	P		Q2_P20987			C804225.1	Sm_noMatches_Gb_bothSt	none	AATACCGAAAATTCGTCGATCTTTCATGTTTGATTCAAGTAAGAATGTCTCGATTTTGCC
Q2_P01249	1	1	P	2.48123	0.0785542	P	1.55073	0.154495	P	1.67662	0.12985	P	3.71654	0.0537822	P		Q2_P01249			C802880.1	Sm_noMatches_Gb_bothSt	none	AAGTCATCTTAGAGATGCATGGACAGGCATTTTCATACGAAATTCAAGGTCCAACGTCAA	Smp_160000.2	expressed protein	Smp_scaff000235	502278	533029	Q2_P00721,Q2_P19949,Q2_P01203,Q2_P00802,Q2_P01249,Q2_P32568,Q2_P22983,Q2_P00461,Q2_P18807,Q2_P23785,Q2_P07082,Q2_P03649,Q2_P12753	ATGGATTCCCGAGGTCAGGTTTTGGATCAGAAACAAGGACAAACTGGAGAACAAGTCATCTTAGAGATGCATGGACAGGCATTTTCATACGAAATTCAAGGTCCAACGTCAACTGGTGAACCTATAACGTCTACTCTGTTAATTTCCACAAGTGATCAAGATATCCAAGATGTTTCAAACACTGCCGAAGGCGGTACACAGCAGAATATCAATGATCAAGCAACCTGGTCTGAAGGTATTCCTAATGGCACTGATAGAAGCCACGTTACTTCTGGATTTGATGAAATAACTGATGAAAATCCACCTGGTCAACAGTTCACTCTTACTGAAGCTACTACGTTAGTGGACGGTGAAGCGCTTCAAGTTGTTATACTTTCTGATGAAAACGGAAATGTACTT…
Q2_P06798	1	1	P	2.47782	0.090076	P	1.4061	0.223818	P	1.57746	0.158956	P	1.13388	0.74402	A		Q2_P06798			C811913.1	Sm_noMatches_Gb_bothSt	none	CCTGAATCAATTGTGTTGTACATTTGACCTTCACTAAGAGCATTGTGATTAACTCCATTT	Smp_124750	expressed protein	Smp_scaff000006	2416793	2432712	Q2_P33776,Q2_P13906,Q2_P06798,Q2_P09609,Q2_P26410,Q2_P29352	ATGTATCCAAATGAAATAAATAGAAAATATAATGAAAAACAGTTAATAACATGTTTCACTGAAAATATACCTAAAACATTTACATTAAACAAGAATACAACAGTATACGATCATCGAACACATGAAGCTTCTCACATGAAAAACTCTTTAAAATGTCACAGTGATCAGATGTTAGAAAATCCTTCACATTTTGATAAACACACAAAAGAACTAATGACTCAAATTGATTCACCATTTTATTCAGCTGTTGTTTATTGTACAAATTGTTCAGAATTTCATGAAATCAATTTATTGTCACCATTTATTTGTAAACCAGAGGTATCTACATCGAATATGAATTCTTCTAGTGAAGTAAGTGATATATCAGAAAATCGATTAAAAGCGGCTCATTCAATGCCA…
Q2_P41542	1	1	P	2.47762	0.0700871	P	0.817047	0.294619	P	3.20532	0.0544198	P	1.6314	0.131726	P		Q2_P41542			JAP05851.S	Sm_newGenes_Orth_inOther_sp	beta-galactosidase [Expression vector pBSII-LUCINT] ||alpha-peptide [Cloning vector pPW78] ||beta galactosidase alpha [Cloning vector pNOT218] ||beta-galactosidase alpha-peptide ||LacZ-alpha [Shuttle vector pLPV111] ||	TACAACGTCGTGGCTGGGAAAACCCTGGCGGTACCCAACTTAATCGGCTTGGAGCACATC
Q2_P34049	1	1	P	2.47717	0.110702	P	0.4081	0.257917	A	0.82948	0.487571	P	0.562463	0.570415	A		Q2_P34049			C911912.1	Sm_noMatches_Gb_singleSt	none	ATTCTACCGGCAAACTATCCATTACCACGTTATGTTGTAGCTGCTGGCGAAATGAGGAGT	Smp_159780	expressed protein	Smp_scaff000233	359473	444290	Q2_P34049,Q2_P02439,Q2_P21501,Q2_P30040,Q2_P06454,Q2_P10263,Q2_P26029	ATGGTAAAAGTTATTTTAATTAAACTCCGATGTTCTTATTTACTTAGAATTATATCAGTCAGTTCAAGAAACTTCGATGAGCTTATTCTCATAGATCAGCCTGAGTTATTGTCACGATTACCACACAGCCGGTCCTGGGATCTTATTCTTCAGAACCCTTATGAGGGTACAGTAGAAATTTCTGAATCTCCTGTAGACAAATTCCAAATACTTGTGAATATAACTGGTAATCATTTAAGTGATCATGAAAGATTGAAATATCGTCTAAGAAGTACAGAAGATTCACTTTTTGTTGAACTGTATCCACAGTTTTCATCTCCAACTCATCGTAATGATGGTGAAGAAGAGAAAATTTATTTACAACTTTTATGCGTTACTATTATATCCCTTGTTCTAGTT…
Q2_P40592	1	1	P	2.47606	0.0701039	P	0.911761	0.52797	P	0.0802868	0.044755	P	0.127441	0.088871	A		Q2_P40592			JAP11118.S	Sm_newGenes_Orth_onlyJapon	SJCHGC06872 protein [Schistosoma japonicum] ||	CTGTACAATTATTCACAGCCTTGATGTACTTGGGACCATATTTGTATGATGTATACATAC
Q2_P34208	1	1	P	2.47447	0.125304	P	1.18923	0.522531	P	2.51796	0.0835896	P	0.580593	0.630868	A		Q2_P34208			C912208.1	Sm_noMatches_Gb_bothSt	none	AAGCAACTCGAAAACGGTGTGTGTTTATGTTTATTTACGTCCGCTCCTAAAATCTTTCGA
Q2_P07915	1	1	P	2.47271	0.0698643	P	1.17992	0.345416	P	0.293711	0.0517276	P	0.314763	0.0548953	P		Q2_P07915			C900245.1	Sm_noMatches_Gb_bothSt	none	GCTGTTAGTACTACTCCTATTCAGACTAGTACTTCCCTTGTTTTGTTTCTTCTAGAATAT	Smp_177130	dep domain containing protein, putative	Smp_scaff000629	957747	1045617	Q2_P39852,Q2_P27500,Q2_P07877,Q2_P04942,Q2_P07915,Q2_P24497,Q2_P27557	ATGACATTTCCTTCAATATCCATTAACTCTAATCATATTCCCCAACTTCAATTCCAGGATAAAACTACATCTAACAGTAATAATCATTCATCAACTTTACCAATTTCAGTCAAATTAGAAACCGAACACCCTAATCACCATAGAAACAATGATAATAATAGTTTATTACAAACATCTGCGAATTCAAAGAAAGCTTTAGAAAATTTATTAGAAGCTATTAGACATACAATGTTCTCTTATTCCATTCAATCATCGTCATTATCAACTCCTTATTTATCATCAATGCCCTTTTTATTTGTATCTGTTGTTATGCTGGTATCATTGTATTGTCTTTCTCCTTCAACTTATTGTCTTATATTGATTTTTCGTTTACTTTTATACATTTTAGGTGTCGACTGG…
Q2_P41680	1	1	P	2.47158	0.070098	P	1.08021	0.582191	P	0.24927	0.0482726	P	0.372349	0.077518	P		Q2_P41680			JAP10094.S	Sm_newGenes_Orth_inOther_sp	SJCHGC05696 protein [Schistosoma japonicum] ||PREDICTED: similar to fatty acid desaturase 2 [Canis familiaris] ||	CAGAATAAACATCCTGGAGGTAGAAAAGTTATTGGTCACTATGCCGGTCAAGATGCAACA	Smp_132740	fatty acid desaturase, putative	Smp_scaff000036	1878509	1901695	Q2_P41680,Q2_P02889	ATGGAAAATGCCAGAGAATTTTCGAAAGATTCGGCAGAAAAGGACGTCACCATTTCTGGTAGCGAATCTCATACCTTACAGATTGCAACCATGAAACATTTTGTATCAATACTATTTTCGGGTTTTCGAGAACTTCAGATGGCGAAAGGTCTTTTTAATTGGGGAGAAGTGAAAAAGCATCAATCACTGAAAGACCGCTGGATTGTTATTGACAACAAGGTTTATGATGTATCAAGTTGGCAGAATAAACATCCTGGAGGTAGAAAAGTTATTGGTCACTATGCCGGTCAAGATGCAACAGGTGCGTTCATTGCGTTTCACAAAAATCGTCAGTACGCTGAAAAATTCTTGAGTGCATACTATATCGGAGATCTGGACCAAGACTGTCCGGAAGACAAA…
Q2_P38963	1	1	P	2.47133	0.070041	P	1.1317	0.432773	P	0.322843	0.0574406	P	0.205349	0.0629447	P		Q2_P38963			JAP09074.S	Sm_newGenes_Orth_onlyJapon	none	TCTTCAGCGTGAGATAGTGCGACTTCGGCAACGGCAAGTTTTCGAGTGGCCTGCGAATGA	Smp_139390.8	tropomyosin, putative	Smp_scaff000070	581942	599548	Q2_P12200,Q2_P00621,Q2_P00629,Q2_P12058,Q2_P31872,Q2_P36422,Q2_P10975,Q2_P30003,Q2_P40528,Q2_P38963,Q2_P16173,Q2_P30765	ATGGAACATATTAAAAAGAAAATGTTGGCAATGAAATTGGATAAAGAGAATGCTGTAGATGAAGCTGATCAATTGGAAGCAAAATTACGTGAAAAAGAATTAGAAATGCAAACTAAAGATGAAGAAGTTGCAGAAGTACTTAAAAAAATTCAACAAGTTGACACGGACAAAGAAACGGCACAAACTCAATTAGCTGAAACTAATACTAAATTAGAAGAAACAGATAAACGAGCAACTGAGGCCGAAGCTGAAGTCGCCTCACTACAGAAGCGAATTCGACAGCTTGAAGATGAATTGGAATCTACTGAGACTCGTCTTCAAGAAGCTACTGTTAAGCTTGAAGAAGCAAGTAAAGCTGCTGATGAAAGTGATCGTGGTCGTAAAGTATTGGAGAATCGT…
Q2_P06401	1	1	P	2.47122	0.113892	P	1.2306	0.422921	P	1.24696	0.39245	P	0.744381	0.710077	A		Q2_P06401			C811295.1	Sm_Schisto_Orth_only	SJCHGC04057 protein [Schistosoma japonicum] ||	ATCATGACCCTCCAATTTCACTAATCCGAAGTGTTTATGAAACTACCGAATCAACGGCTC	Smp_046820	expressed protein	Smp_scaff000119	723609	724654	Q2_P06401	ATGAACATGGGTGACCTTTCGAGTGACACTCCAGTTACCCGTCTATCAAAAATTTTGTCGAAAGCTAACTTTCTTGAGGTATCCAAGACGAAAACAGCACCAAAACTTCATCAGATATCAGAAATAATACCTCCAGACATAGACGAAAGTGCGAACCAAGAGCCACCCACAACATCCGTTTGGTCGGAAGCGCCCGAGTTTTTTGTTCGCGAAAGCTCCAACAGTTGCTCCTCCGGTTATTATAGTGGTGCTACAACTCATTCCGCTCCTGCATCATCCATTTGTGAACGCTTCTTTGAAATCAACGCGGATCATGACCCTCCAATTTCACTAATCCGAAGTGTTTATGAAACTACCGAATCAACGGCTCCTGGTGACATCACACTCCGGAGAGCTCAT…
Q2_P27081	1	1	P	2.47004	0.0699463	P	1.69074	0.119498	P	0.794104	0.259972	P	1.05599	0.681766	P		Q2_P27081			C812972.1	Sm_noMatches_Gb_bothSt	none	CCTTTACCCGATGCACATCCAGAACAGCATTTACAGTTTCCACTACCACCACCACAACCT
Q2_P40257	1	1	P	2.46655	0.0863327	P	1.62724	0.144083	P	0.895522	0.554151	P	1.42498	0.331126	P		Q2_P40257			JAP02611.S	Sm_newGenes_Orth_onlyJapon	none	CCTTTTTCGCTGACGATTGGTTGTTGTTCAGTGAAATACGCTTTGAAAGTGGTAAGTTTT	Smp_150730	discoidin domain receptor, putative	Smp_scaff000139	282101	312495	Q2_P38786,Q2_P40257,Q2_P39306,Q2_P33011,Q2_P13160	ATGGAGAGAGAACGTGAAAAGAATAAATTAAGGTTGTTCTATTCACTAATCAGTTTGGTAGTGATCAGTGATCTTTTTGCCAGTTACCTGTGTTCATCTGTTTTGGCATCGTCTAATTCAGGTGTCAGCTTTATTCAAAATGATTATGATCTAGATAAAACAAAATGTATACAATCACTTTTAGTCAATCGACATCAAATTCCGGACTCAGCGTTCAATGCTACCAGTGAAGTAGTGGATCCGTCAGGAGCTAAACGTTATAATGCGCATTCTATTCGGAATGAAAACACAGATTTTGCATGGTGTCCAGGTAAACGTATCAGCACAGAATGTGATGAATATGTTGAAATTGATATGGGTGAATTGAATATCATAACAAAAGTTGTTATAAGTGGATTA…
Q2_P20418	1	1	P	2.46433	0.086536	P	0.484478	0.223061	A	2.80186	0.0660831	P	0.862646	0.758279	A		Q2_P20418			C803444.1	Sm_Orth_inOther_sp	ENSANGP00000017555 [Anopheles gambiae str. PEST] ref|XP_320917.2| ENSANGP00000017555 [Anopheles gambiae str. PEST] ||PREDICTED: similar to ENSANGP00000017555 [Apis mellifera] ||CG12241-PA [Drosophila melanogaster] ref|NP_650432.1| CG12241-PA [Drosophila melanogaster] gb|AAL13854.1| LD32196p [Drosophila melanogaster] ||GA11502-PA [Drosophila pseudoobscura] ||Hypothetical protein CBG22756 [Caenorha…	CATCATCATCTATACATTGTAAGCCTGCATATGTAAGTGTTAGCTTACATGAAGGCAGTG	Smp_133790	run and tbc1 domain containing, putative	Smp_scaff000041	226582	252830	Q2_P20418,Q2_P13563,Q2_P27735,Q2_P20495,Q2_P33417	ATGCTTTATATAGAAGAGAATCTTCCATGCCCATTCGTCGAATCATCTGCCAATCGACGTGCTTGGTTGACCTGCTTGGAATTCTCTCATACTCATACACTGGGTATATCAAGTCTAGACGAATACGATGCCAGATATAGTTCAGTTGGATCTACCGTCGATGAAGATGATGATCAATTATGGTCAAGAGTAAACTTACGTTTAGTTCAGTCACCCAGACTAACAGAACTTATTCGAGGACAGGCCTTAGATGTAGAAGCCCTTGCTAAATCTGGTGAACAACTTGGGATTCCTCATTCTCTTCGACCTCATGATCTTTTCCGCACAATGCCAAATAATCTATGCTTCCATTCCTCAAATTCTACTGGTATTTCACGACTGCGTCGAGTTTTGCGTGCT…
Q2_P34154	1	1	P	2.46254	0.0739186	P	1.34759	0.214082	P	0.869806	0.423203	P	2.15764	0.0956454	P		Q2_P34154			C912084.1	Sm_noMatches_Gb_bothSt	none	GTTCAGCTAGTATGGTTGGACATTTATTTGGCGGTATAAATAGTAATGAGAACAGTCCTA	Smp_159730.1	expressed protein	Smp_scaff000233	111341	139029	Q2_P22142,Q2_P34154,Q2_P02132,Q2_P10107,Q2_P29870,Q2_P14271	ATGCCAGACCGTTCCTTTAGTCAGGCAAATAATTCAGGCGAAGAAAGTCAAGTGATCTCGAATGCGGGTAGTTTTTGTGAACTGGATGACCATGTTTGTCCTTCTGATAATAATCTAAGTCGCCTTTCACCACCATCTGCTACTTTCTTAATTCATGGATCAGAGATTTCTCACCATGCTCCTGCTCCTCCTATCAGGTCTTCAAGTACACTGCGTAAAAAGAACAAACCTGTTTTGCCTCCATCAAAACCTTTGCCAACTCCACCTGGGAAAGAAGAGAAAAAGAAAAAGAAAGTGAAATGTTTCCGATTTCTAAATTGGGCCCGATCAGAAAAAACTGAGCCACAAATTCTGGGTCCTACAGAAGTTACGCATAATCTACACGTGGCATTTGATAAG…
Q2_P27498	1	1	P	2.46118	0.0708781	P	0.802673	0.276649	P	0.240486	0.0532728	P	0.173213	0.111955	A		Q2_P27498			C900172.1	Sm_noMatches_Gb_bothSt	none	GATTGTAAAGGTCACAACAACTAAAGCACAGCACGGAATGAATAGTTGACAAAAGCTGGA
Q2_P37713	1	1	P	2.45891	0.0706336	P	1.08346	0.570869	P	1.91598	0.0970714	P	2.23662	0.0794726	P		Q2_P37713			C919090.1	Sm_Orth_inOther_sp	Wiskott-Aldrich syndrome-like [Xenopus tropicalis] gb|AAH67309.1| Hypothetical protein MGC75618 [Xenopus tropicalis] ||MGC83886 protein [Xenopus laevis] ||Wiskott-Aldrich syndrome like [Danio rerio] ||Wiskott-Aldrich syndrome-like [Danio rerio] gb|AAH66424.1| Wiskott-Aldrich syndrome-like [Danio rerio] ||Wiskott-Aldrich syndrome-like [Danio rerio] ||	GCTACTGAGAAGCCTTCATCAAATCTGCATACTATCGGTTCTCAACCAATCGTGCAAGCT	Smp_082780	wiskott-aldrich syndrome protein, putative	Smp_scaff000325	483408	510458	Q2_P02437,Q2_P22867,Q2_P35404,Q2_P37330,Q2_P08043,Q2_P37713,Q2_P16978,Q2_P15460	ATGGGACTGAAAGTAAAGAGGGCATCAGAAATTACAGTTTCCACAGGACGGTTCAAATCCGCTCCAGTAGGTGGAACTTCGGTTCTACTAACTAACGAAGAGAATTCTGTATTGTACTCATTGTTTGGAGCTGGTTGTGATTCGTTAGCTTCCGCTGTGGTACGCTATTTCAAAGGTGAAAATGAATCAAATTGGGTGCTTAAAGGTTGTGGCGTTGTATGTTGTATCAAGGACAAAAATTATAAGGATTATTTCATCAGAATATATGATGTGATTAGGAAGATTCCTCTCTTAGAGCAAAGATTATTTTTGGAAATGGATTATACTGAGGAACTAAAATGCTTTCACGTGATGCAGTCAGATGATGGGCCAGTTGGACTTGCTTTCGCATCTCTTGAG…
Q2_P26700	1	1	P	2.45855	0.102442	P	1.06977	0.747849	P	1.713	0.144034	P	0.410262	0.477521	A		Q2_P26700			C812341.1	Sm_noMatches_Gb_singleSt	none	GTGTTCCGTTCCTTAACGATCTTCAAATTGAAATATATTCTATGCCTGACCATCGTTATA	Smp_122810	stomatin-related	Smp_scaff000002	837361	869966	Q2_P32969,Q2_P26700,Q2_P07059,Q2_P04667	ATGATTGAGTGTATGAAACGAGTCCTTTCAGATGCTACAGGAGATCTGGGTTGTTTTGGTTTCATTCTATTAGGATTATCTTATTTACTGGTCATTATAACATTTCCTCTATCATTATGCTTTACTACTCGAGTTATTGCCGAATATGAACGAGCAGTTATCTTTCGTTTGGGTCGAATACTTCCTGGAGGTGCTAAAGGTCCAGGTTTATTTTTTGTTGTACCATGTATGGATCGTATGCGTAAAGTGGATTTAAGAACAGTAACATTTGATGTTCCACCACAAGAAGTACTTACACGTGACTCTGTAACAGTTGCTGTAGATGCTGTTGTTTACTATCGTATTTATAATCCAGTTGTAGCAATTACAAATGTTGAAGATGCTGATCGATCAACACGT…
Q2_P32549	1	1	P	2.45817	0.070318	P	0.894845	0.465755	P	1.97523	0.0926345	P	2.16387	0.081816	P		Q2_P32549			C909184.1	Sm_Orth_inOther_sp	similar to GenBank Accession Number M94390 HEXBP DNA binding protein in Leishmania major [Schistosoma japonicum] ||glycine-rich protein 2 (GRP2) [Arabidopsis thaliana] emb|CAB37524.1| glycine-rich protein 2 (GRP2) [Arabidopsis thaliana] gb|AAB24074.1| glycine-rich protein atGRP [Arabidopsis thaliana] gb|AAK64107.1| putative glycine-rich protein 2 [Arabidopsis thaliana] gb|AAK25912.1| putative gly…	TGAGTCAGGCCACATCGTTCGAAACTGCCCAAATAATAATAGCGACACGCTATGCTACAG	Smp_179300.3	cellular nucleic acid binding protein, putative	Smp_scaff001896	48755	49662	Q2_P12372,Q2_P32054,Q2_P32067,Q2_P14306,Q2_P32549,Q2_P41349,Q2_P12384,Q2_P13020,Q2_P02969,Q2_P29732,Q2_P27811,Q2_P18789	ATGTCGGACGACTGTTTCAAATGTGGACGTCCCGGTCATTATGCTCGCGATTGCCAAGCTGCCCCAAGAGGTGGTGGTAGAGGTGGAGGCGGAGGTTATCGCGGCGGACGAGGCGGCGGTGGTGGAAGAGATCGTGACAATAACGATGGTCGTCGAGACGGCTGTTTCAACTGCGGTGGGCTTGATCATTATGCTCGAGATTGTACCAGTGGTCGTGGACACTATGGTGGTGGTGGTGGAGGTGGTTATGGGGGATACGGTGGTCGCGACAAATGTTTCAACTGTGGTGGGACGGGACACTTTGCACGAGATTGTACAAATGACGGACAGCGAGGTGATAGTGGCTATAATGGTGGAGGCGGTGGTGGTGGTGGTGGGCGTTGTTACAGTTGTGGTGAG…
Q2_P06688	1	1	P	2.45815	0.073072	P	1.86873	0.102397	P	0.199859	0.0711705	P	0.485182	0.194585	A		Q2_P06688			C811737.1	Sm_Orth_inOther_sp	cercarial antigen 1 [Schistosoma mansoni] ||CG7462-PB isoform B [Drosophila melanogaster] ref|NP_729285.2| CG7462-PB isoform B [Drosophila melanogaster] ||PREDICTED: similar to CG7462-PB isoform B [Apis mellifera] ||ENSANGP00000013300 [Anopheles gambiae str. PEST] ref|XP_319063.2| ENSANGP00000013300 [Anopheles gambiae str. PEST] ||PREDICTED: similar to ankyrin 3 epithelial isoform a [Strongylocen…	AATCAGTTGGTGTTAGTTTAGATTTGCCAACAAAGTTCAGCCAGTTAGCAGACAAGGAAG	Smp_154020	ankyrin 2,3/unc44, putative	Smp_scaff000162	85626	171877	Q2_P34082,Q2_P00779,Q2_P18847,Q2_P10458,Q2_P10930,Q2_P30725,Q2_P25942,Q2_P17053,Q2_P17063,Q2_P37419,Q2_P37091,Q2_P16762,Q2_P06688,Q2_P17072,Q2_P37431,Q2_P23770,Q2_P36873,Q2_P21399,Q2_P00492	ATGTTGCGTTGTGTAAAGCGAAAATCAAGTAAGAGTAGGACACCGGTGACCGGTAGTTCAAATGAAAGAGGCTGTTCCACATTACCACGTATGTTCCATCGGTCGGATAGTGAAGAAGATATTTCAGAAAAGCCGTCATCATCTTCCAATAGATTAACAAGATGGACAATGGAAAAAAAGTCCGCTACATTAACAGCTGGCTCCACATTATCTTCTGGAAATGAGACAAAATCAAAAAGCAAACCTTTCACATTTCTGCGTACATTATCTCTGGGTTCATTATTTTCTCCCTCAAGAAAACGTCGAAAAGATGATTCAACTACCGCTTATTCTTCAGGTTTAATGTCACCTGATGTAGAGTTACAAACATTATCAAATGAGTCACAGACTAATATTCAA…
Q2_P11124	1	1	P	2.45759	0.0798544	P	0.797211	0.334644	P	1.20559	0.345641	P	1.48131	0.26678	P		Q2_P11124			C905945.1	Sm_Orth_inOther_sp	unnamed protein product [Tetraodon nigroviridis] ||DNA binding protein E12 [Xenopus laevis] gb|AAH46840.1| MGC52608 protein [Xenopus laevis] pir||S23391 transcription factor E12 - African clawed frog sp|Q01978|TFE2_XENLA Transcription factor E2-alpha (Transcription factor XE12/XE47) ||Tcfe2a-prov protein [Xenopus laevis] ||human E12 homolog [Danio rerio] emb|CAA54305.1| DNA binding protein E12 [D…	TGGTGGTGGTGGTAGCAGTAGTAGTAGTAATAATACACATATCAATTCAATTGGAAGTGC	Smp_142270	basic helix-loop-helix transcription factor, putative	Smp_scaff000088	99179	138023	Q2_P13790,Q2_P33661,Q2_P33101,Q2_P13245,Q2_P11124,Q2_P31030,Q2_P11384,Q2_P31166,Q2_P11238	ATGCATGGTGAACAACAACAGTATCGTACAAATAATAATTCTTGTGAAAGTCAATTATTCACTTCACCATATTTTACTTGTTTCTGTTATAATGGAATTAATGTTACAACTTCTCAGTTATATCAACAAAATTCAATTAATTCATCTACTACAACTTGTACTTCCAATCATTTTGGTTGTTCAACATCACCAATATCTTCTAGTAAATATGATGTAGAATTTTTGGATTTAACAGATTTAATTGATTCAACATCAAGTGTATCATATACAGATTGTTCATTTTCTGTTGATTATCCTACTGAGAAATTATTTTCATGCTCTGATATTATTGATGAAGATGATCATGAATTTTCTCGTAATGGTGGTACCATTTCAATGTTATGGCCATCACATACAATT…
Q2_P07678	1	1	P	2.45462	0.0740856	P	1.13159	0.450143	P	0.0378048	0.158097	A	0.121583	0.238908	A		Q2_P07678			C813232.1	Sm_noMatches_Gb_bothSt	none	GGACTCGGTCAAAATCTGTTTGAAAGAGTGCATAATGCATCAGTAGAATTGGCGAAAGAT
Q2_P28811	1	1	P	2.45391	0.0835411	P	1.08923	0.606483	P	0.980573	0.899319	P	0.64218	0.431252	A		Q2_P28811			C902725.1	Sm_noMatches_Gb_bothSt	none	CGTAACTCTAGTGTTTGTATCCGTTTCTGTTCCGGGGTGATACTGGACTTTGAACGAATT
Q2_P27038	1	1	P	2.45359	0.0876465	P	0.851049	0.469044	P	1.99482	0.100283	P	1.87156	0.169176	P		Q2_P27038			C812827.1	Sm_noMatches_Gb_bothSt	none	TCACTAACAAAGAATTCAAGTGTTTCGTTTCACCTGCAACCATCCTAGACACCAACACTG
Q2_P19786	1	1	P	2.45201	0.0705908	P	1.28763	0.239471	P	1.69697	0.118739	P	2.74346	0.0628425	P		Q2_P19786			C802593.1	Sm_Orth_inOther_sp	SJCHGC05877 protein [Schistosoma japonicum] ||GA20098-PA [Drosophila pseudoobscura] ||CG7097-PA isoform A [Drosophila melanogaster] ref|NP_725863.1| CG7097-PA isoform A [Drosophila melanogaster] ||CG7097-PB isoform B [Drosophila melanogaster] ref|NP_611399.2| CG7097-PB isoform B [Drosophila melanogaster] ||RH10407p [Drosophila melanogaster] ||	GGGCATTAGGAATTACTGCTATTGAATATGCTGAACTACAACCTCCATTATTTGATTTAC	Smp_139790	mitogen-activated protein kinase kinase kinase 3, mapkkk3, mekk3, putative	Smp_scaff000073	667	100281	Q2_P33942,Q2_P14466,Q2_P34364,Q2_P19786,Q2_P01768,Q2_P37305,Q2_P26071,Q2_P06491,Q2_P17144,Q2_P37500,Q2_P16956,Q2_P09423	ATGTCAGTTAGATCAGAACTTAGCGAGCAGAAGTTAGGGTACATAAGAGAGTTTGTAAACAACAAAGACCCAAAGGAAGAATATAAACTGATCCAGAGCATTGGGACTGGTACTTACGGTGAGGTTTACAAGGCCATTCGGTTAAGGACAAAGGAATTCGCTGCTGTCAAAATAATTAAAGTTGATGCTAAGGATGATGTTCGTGCTATACTTCAGGAGATACAAACCCTCCGAGAATGCCGACACTGCAACATCGTACAATTCTTCGGGAGCTATTTCAGGAACAATAAATTGTGGATATGTATGGAGTTCTGTGGAGGATTCTCTATGCAAGATATCTACACAAATATCCAAAGGCCCATTGAGGAGAATTGCATAGCTTTTGTATCCAGGGAAACG…
Q2_P34084	1	1	P	2.45145	0.07119	P	0.795479	0.266433	P	1.62234	0.129991	P	0.442183	0.114245	P		Q2_P34084			C911971.1	Sm_noMatches_Gb_bothSt	none	GACATACGGATATACGTGCAACCACCAACCCACCCACCCATCCACACACACAAACGTGAG
Q2_P03708	1	1	P	2.45	0.0706425	P	1.04484	0.736505	P	1.19235	0.328561	P	0.700117	0.177138	P		Q2_P03708			C807036.1	Sm_Schisto_Orth_only	SJCHGC03835 protein [Schistosoma japonicum] ||	AGTGGAGTTACACAACCTCCACCGCCCCCACCTCCTCCTGGTCTTGTAATGCTTTCCAGT	Smp_120320.2	spliceosome associated protein, putative	Smp_scaff018898	33772	35760	Q2_P03708,Q2_P31745,Q2_P24308,Q2_P25291,Q2_P36437,Q2_P24199	ATGTCACCTGTCGAAGAACAACAGGGCGATAAACCTATCCAACCTAAAATTGGTATAATATATCCTCCACCTGAAGTAAGGAATATCGTCGATAAAACAGCCAGTTTTGTAGCACGTAATGGTCCAGACTTTGAATCTCGTATTCGTCAAAATGAAATTAGTAATCCAAAGTTCAATTTTCTGAATCCAGCTGATCCATACCACGCATATTATCAACACAAGGTTCGAGAGTTTGCTGAAGGGAGAACACCAGAACCTGCTGCTCTAAAATTGACTATTCCTAGTGCTGCTCGTCTTGCTCAAGATACTCCAAAATCAATTCAGGAAACATTTACTCCCAAGGATCCACCAGCCGAATTTGAATTTGTTTACGATCCACCTTCTATTAATGCAGTTGAT…
Q2_P36169	1	1	P	2.44887	0.072754	P	1.24492	0.279868	P	1.14601	0.411718	P	0.939618	0.741596	P		Q2_P36169			C915986.1	Sm_noMatches_Gb_singleSt	none	CTGCGATTTTTTAAGCTGTACTTCGTGTATCCTCCCCTTCCCCAATACTAAAACAACCTT
Q2_P15018	1	1	P	2.4449	0.0707428	P	0.952314	0.710053	P	1.19936	0.319499	P	1.4363	0.171181	P		Q2_P15018			C913678.1	Sm_Schisto_Orth_only	SJCHGC09544 protein [Schistosoma japonicum] ||	AGCAAAGCCAGTCTTTGCCTGTGCCTGGAAGGAATGTTCCTGTCAGAAGCATCCGTCCTC	Smp_006320.1	gap associated protein - related	Smp_scaff000009	331906	333001	Q2_P15018	ATGAAGATTGGCGAACTTCGACCAGAGCAGTCGGCGACGGTTGAAGCTTTGGTACGTGAACTACAAAACTTGGATAGCAATGCATTTCCTGCTTTGTACTCTCTGGCGGAAAATGAACTCTTCCGTCTGCGTGGCGGCATTGCGGACTCATTTGACTTGGTCAGCAACAAACCAGTAAAAGTAAGGGCGAAAATAGAGATACCACAGGAACAATACCCCGCTATTAATTTTGTTGGGAAACTTCTTGGTCCGGGAGGTCAAACATTGAGAGCAGTGCAAGAAACCACCAAAACAAAGATGGCGATCTTAGGTGCTGGCAGTCTAAGGGATGACGCTAAAGAAAAGCAGCTCCTTTCCAATGGTGATCCGAAATATCAGCATCTCAAGCAAAAGCTGCAC…
Q2_P11874	1	1	P	2.44405	0.112031	P	1.5359	0.201548	P	0.984071	0.942235	P	0.473534	0.53329	A		Q2_P11874			C907377.1	Sm_noMatches_Gb_bothSt	none	ATGCTGCCTCTCATTCATTATCATCTTCACCATGTTTAACAACATGTTCACCATCATCGT	Smp_161620	conserved hypothetical protein	Smp_scaff000250	227368	231562	Q2_P11874	ATGCCATTTCCAACTGATCCTCGATTGGCCAGTTATTTTCTACCTGGTTATCCTGCTGCAATTGCAGCTGCTATGGCAGCTGTAAATGCTGCCTCTCATTCATTATCATCTTCACCATGTTTAACAACATGTTCACCATCATCGTCAACATCATCTTCTTTACCATCCATGACAAAGTCAACTTCTTCAATATGGAATATGAATCCTGCTGCTGTTGTCGCAGCGGCTGCTGCTGCGGGGACAGCATCTTCTTTCTGGTCAAGTGGTTGCAGCAGTGGTGGAGGCGGTGGTGGTGGTTCATCGTCTACTTCTTCTGGTTATGCAAGTTCTGAAGGTAGTGGAGGTAGTAGTGGTACTAATGGTTCAAATTGGTTACATCATTCAGCAATATCACCAGGT…
Q2_P29870	1	1	P	2.44403	0.0768903	P	1.06317	0.681424	P	0.961032	0.784046	P	0.631581	0.339963	A		Q2_P29870			C904196.1	Sm_noMatches_Gb_bothSt	none	TGCTTTACCGGCAACTACTCACTCTTGTGCGGGTAGCAATAGCAGCGGTCGTGGTAGCAG	Smp_159730.1	expressed protein	Smp_scaff000233	111341	139029	Q2_P22142,Q2_P34154,Q2_P02132,Q2_P10107,Q2_P29870,Q2_P14271	ATGCCAGACCGTTCCTTTAGTCAGGCAAATAATTCAGGCGAAGAAAGTCAAGTGATCTCGAATGCGGGTAGTTTTTGTGAACTGGATGACCATGTTTGTCCTTCTGATAATAATCTAAGTCGCCTTTCACCACCATCTGCTACTTTCTTAATTCATGGATCAGAGATTTCTCACCATGCTCCTGCTCCTCCTATCAGGTCTTCAAGTACACTGCGTAAAAAGAACAAACCTGTTTTGCCTCCATCAAAACCTTTGCCAACTCCACCTGGGAAAGAAGAGAAAAAGAAAAAGAAAGTGAAATGTTTCCGATTTCTAAATTGGGCCCGATCAGAAAAAACTGAGCCACAAATTCTGGGTCCTACAGAAGTTACGCATAATCTACACGTGGCATTTGATAAG…
Q2_P23307	1	1	P	2.44113	0.101009	P	0.763707	0.401543	P	0.260854	0.196898	A	0.389379	0.459453	A		Q2_P23307			C807416.1	Sm_noMatches_Gb_bothSt	none	CTAATTGTCCAAACACGACGAGTTTTACTTTACATCCTTTTACATTGCCTACCAACAGCT	Smp_020130	hypothetical protein	Smp_scaff000038	816757	819303	Q2_P37100,Q2_P16769,Q2_P22004,Q2_P03947,Q2_P17232,Q2_P23307	ATGCGTTCAGTGTTTGCTAAAAAATCTAAAACGAAATTCAATCCCAAAACAAAAATTGAATCAACCATAGAAAATGAATTAATGTTAAAATCAGATGAGAAAAATTTCACAGATGAACAAAATGATAATTTACACAATAAACATACATTGAGAAGTAAGATTATCAAAAATAATTCACTTGATAAAAGAAAATCAGGTGCTAGTTCCAAATCATCATCATCATCTGATGTTTATATACGTCGTGGATTAGGTGTATCAGTAACTTTTGAATCAACATTACCAACACAAATATGGCAAGCATCACCAAGTCCTTCACCACCATTAAGCGAACAAATCAAAAGTGATGAAAATAATCAAGTTAATAAAAATTCTACACCATCTTCATCAAATTCACAGAGT…
Q2_P33298	1	1	P	2.43611	0.10832	P	1.03723	0.86361	P	0.585907	0.260939	A	0.391907	0.462406	A		Q2_P33298			C910458.1	Sm_noMatches_Gb_bothSt	none	GTACTGGAAATGCAAGTCTATTCTCATGGAATGCATTGAAATGTAAACGTAATTGTTCAC	Smp_145700	ankyrin 2,3/unc44, putative	Smp_scaff000105	371171	500170	Q2_P15137,Q2_P00524,Q2_P33539,Q2_P13667,Q2_P18953,Q2_P14822,Q2_P34742,Q2_P00853,Q2_P19330,Q2_P21527,Q2_P33298,Q2_P13448,Q2_P08235,Q2_P06767,Q2_P03759,Q2_P23087,Q2_P25561,Q2_P35052	ATGCGTTGTTTGAACATTGACGGGTTGTATACAGATGAACCTGAAGATATAGGTCAGCATTTTTTACGGGCTGCACGTGCTGGAAATATTCAAAAGGTTTTACTACTGATCAATGAACACAATGCAGATGTACATGCCTGCAATGCAAATGGTTTAAATGCACTTCATTTGGCTTCAAAAGAAGGTCATGCAGAAGTTGTACGTGAATTAATTGAACGTGGTGCAAAACCGAATACTGCTACAAAAAAAGGGAATACAGCTTTACATATTGCAAGTTTAGCTGGTCAGTTTGAAGTGGTTAAATTATTACTAGAAGCTGGAGCTGAAGTAAATATTCAAGCTCAGAATGGTTTCACTCCACTTTATATGGCTGCTCAAGAGAATCATTTGGAAGTTGTA…
Q2_P06739	1	1	P	2.43611	0.0711337	P	1.01488	0.906614	P	0.854017	0.359609	P	1.35066	0.205952	P		Q2_P06739			C811824.1	Sm_noMatches_Gb_bothSt	none	ATGCCTCCCCAGTTGCGTGTGCATCAAAACCCGACCAACGTCGTGCAGCCAGTTTATTCG
Q2_P01935	1	1	P	2.43534	0.0711362	P	1.46819	0.161928	P	0.354002	0.0617406	P	0.64779	0.14805	P		Q2_P01935			C804103.1	Sm_Schisto_Orth_only	SJCHGC06653 protein [Schistosoma japonicum] ||	AGTACGGATCATCTGCCCACAACAAGTGAACTCCTATCGCAACATATGACAGCCCAACTA	Smp_181050	expressed protein	Smp_scaff002003	358465	382686	Q2_P01935,Q2_P27943,Q2_P08254,Q2_P06820,Q2_P09397,Q2_P06686,Q2_P26278,Q2_P30423	ATGAACTTTTTCAATTGGCTCGGTGGGTGGAAAAAAGATTCCAACGATGATAGTCAGTTAGACTTTTCGTTCCTATTTCCTGCCACCATTGGAGTAGGATCAATCGTCATTTGTCTTGTTGCCCGCTACCGGAATGAGTTATTCGATTTAAAATCGACTGTGTTCCGAAATACAAAGGATGAGAATGTTTCTTCACGTCGTGGCAACTCCTCTTCCAATTTCAAGAAGAAACCAAAACATTCCAACAAGTCTGAATCAAATACTCCTCATATTCGAAAAACGGAGGTTTCACAACCACTTGTAGTCGAGACACTAGCTCCAGTCGTACCTGTTCAACAAAAGGAATACACATCAGTTCAGCCTATTCAAATTAAACAAGAAACAGTTAGCGAGGCAACA…
Q2_P36695	1	1	P	2.43476	0.102137	P	1.62666	0.163408	P	1.92184	0.113851	P	0.943002	0.912331	A		Q2_P36695			C917066.1	Sm_noMatches_Gb_singleSt	none	TCTAGTATCCACGTGGACTTATCATAGCTCTCCTTCAGCCGCTGACCGCACAGAAATCGG	Smp_172390	udp-galactose transporter, putative	Smp_scaff000433	363587	394450	Q2_P00474,Q2_P18829,Q2_P01279,Q2_P08092,Q2_P40538,Q2_P26868,Q2_P40952,Q2_P36695,Q2_P38972,Q2_P07209	ATGTATGACAATGAGAGGTTTAAAAGTCCACAGTATCTTGTTTTCTGTAATCGTGCGATGGCATTAATTATTTTGATACCTCTACACTTTCTATATATGGGATTACTTGTTAACCCTTGGAAAAAAGGTCGAAAAGCTCCCTTTATTGAGTTTGCATATGCATCTCTCAGTAATGTAATCAGTAGCTGGTGTCAGTATGAGGCCCTCATTTATATTTCCTTTCCTAGTCAGGTTATTCTCAAAGCTTGCAAGGTTTTACCAGTAATGTTTATGGGTAGATTTATTCAAAAGAAATTGTATAGTTGGCAAGATTATTTTACAGCTGCTATTATTTGTTTAGGTATGGTTATGTTTTTTTACACTAATCCTGAACAAACTCAACTTTCAAAAGAAAAGACT…
Q2_P02268	1	1	P	2.43423	0.0816392	P	0.860979	0.459458	P	0.992971	0.962343	P	1.53709	0.222514	P		Q2_P02268			C804657.1	Sm_Schisto_Orth_only	SJCHGC05697 protein [Schistosoma japonicum] ||	TGGAATGCTTAACAAATCAGATACACCTTTAGTAAATGGAAAGGAAAACTCTCAGCTACC	Smp_043170	transforming acidic coiled-coil containing protein 1/2, putative	Smp_scaff000103	2332679	2361506	Q2_P21325,Q2_P02278,Q2_P02268,Q2_P02280,Q2_P21326	ATGGACGATCGACCAGTTAGTGGTGTAGGCGCTTACAAAATTAATTGGGATGAAATAGATGAAATGTCAAATCCGTTTGGAAGTGGTGGTAAAGGTCTTCCAGTTAAAAATCAACCTAAGTCTGTTACGGAACCATCTCCCCAAGGTGGTCGCTCAAACGATAACATAAATCAACCAACAAATTTATCAGTTGACTCCAATCCTGAGAAACTACCAAAGAAATCTCCACAGAACCCTCAACCGCTACCCAAATCTCTCCCCAAGTCTAATAACTCTACTGAAGTCAAGCAATCACCGAATCCCCCGTCATCTGAAGCTTCGCCTGTGGTGGTAAACGAACAGGACGTGCCTAAAAACGTCCAGAAGGGAAATATTCCTCAGTGTAATGGTGAACTGCTC…
Q2_P20447	1	1	P	2.43096	0.0712014	P	1.24319	0.273586	P	0.899221	0.480058	P	2.63117	0.0654288	P		Q2_P20447			C803489.1	Sm_Orth_inOther_sp	Kinesin heavy chain gb|AAA29990.1| kinesin heavy chain ||PREDICTED: similar to Kinesin heavy chain isoform 5C (Kinesin heavy chain neuron-specific 2) isoform 4 [Canis familiaris] ||PREDICTED: similar to ENSANGP00000022750 [Apis mellifera] ||PREDICTED: similar to Kinesin heavy chain (Ubiquitous kinesin heavy chain) (UKHC) [Gallus gallus] ||PREDICTED: similar to Kinesin heavy chain (Ubiquitous kine…	ATGTCTGGTTCAGGTGAACAAAATGAAAAAATTCTATCTGGACAATCAGCTATACGAGCT	Smp_001040	kinesin heavy chain	Smp_scaff000001	3452903	3473936	Q2_P01386,Q2_P20447	ATGTCTGAGAGCATAAAGGTCATTTGCCGCGTAAGGCCGCTCAATGATCTAGAAAAGGCGAACGACAGCAAGTTTGTTGTATCGTTTCCTGGTGATGGCAAAACAGCAATATCAATTGGAGGAAAAAACTTTAACTTTGACCATGTAGTACAACCTAAAGCAACTCAGTTAGAAGTCTACGAAATTGTTGCCAAACCAATTGTTGCAGATGTTCTCAATGGATATAACGGCACAATTTTCGCTTACGGTCAGACGTCGAGTGGGAAAACATTTACTATGGAGGGGGTTTTAGGTGACCCAGTCTTTCAGGGTGTTATTCCCCGGATAATACACGACATATTCAATCACATTTACCAAATGGATGAAAACCTTGAATTCCATATCAAAGTTTCATATTTT…
Q2_P21813	1	1	P	2.43072	0.083812	P	1.05936	0.725421	P	1.91537	0.104124	P	3.15487	0.0666156	P		Q2_P21813			C805404.1	Sm_Schisto_Orth_only	SJCHGC06026 protein [Schistosoma japonicum] ||	TTCCAGTATTGAGGTTGGGCTCCGTCAATCCGCGTTCTCACAATCCAATTCCCGCCGCCA
Q2_P07056	1	1	P	2.43014	0.0712763	P	1.48746	0.156771	P	0.329547	0.0576397	P	0.656875	0.151304	P		Q2_P07056			C812333.1	Sm_Orth_inOther_sp	PREDICTED: similar to major vault protein isoform 4 [Strongylocentrotus purpuratus] ||PREDICTED: similar to major vault protein isoform 3 [Strongylocentrotus purpuratus] ||PREDICTED: similar to major vault protein isoform 5 [Strongylocentrotus purpuratus] ||PREDICTED: similar to major vault protein [Strongylocentrotus purpuratus] ref|XP_801977.1| PREDICTED: similar to major vault protein isoform …	CAGCAAAAGAATGTCAGGGTGAATATACGCCTTCACAAAAAATATACTAGATAGACATTG
Q2_P10791	1	1	P	2.42505	0.0714296	P	1.17064	0.35954	P	0.309116	0.0543694	P	0.207442	0.0463686	P		Q2_P10791			C905215.1	Sm_noMatches_Gb_singleSt	none	GTACAGTAGGGACTTGAGCCATCGGATCAGTCTGTGTGCTCGTGTTCTCAACTGATTGAC
Q2_P23321	1	1	P	2.42153	0.0715962	P	1.39835	0.184243	P	1.19129	0.330031	P	2.27272	0.0771997	P		Q2_P23321			C807439.1	Sm_Orth_inOther_sp	twitchin [Mytilus galloprovincialis] ||PREDICTED: similar to CG32019-PA isoform A [Strongylocentrotus purpuratus] ||projectin [Procambarus clarkii] ||titin isoform novex-2 [Homo sapiens] ||Titin [Homo sapiens] ||	ACGCCTGAAGAAGGAGTTGGAGGTCCCGGCTCTGGAGTAGGTGGGCTGAAAGATATTACA	Smp_126240	titin, putative	Smp_scaff000011	1450406	1609796	Q2_P13973,Q2_P00765,Q2_P13872,Q2_P14064,Q2_P33944,Q2_P02820,Q2_P34651,Q2_P14728,Q2_P01069,Q2_P22263,Q2_P18994,Q2_P21076,Q2_P01031,Q2_P02067,Q2_P30487,Q2_P30020,Q2_P08839,Q2_P30713,Q2_P10963,Q2_P30756,Q2_P26269,Q2_P30619,Q2_P23321,Q2_P24539,Q2_P37414,Q2_P1ACAAGAAAAGAAAAGGAAGGATTGAGAAAATTAAAAAATAAACATTGTCAAACAGATTTAATATATATTGATGAAAATAATATA	ATGGAAGTAAACCAAGTTAAGATAAGCCCACCAACGAAAGCTCCGAAATTTCTTGAGAAACCAGTGATTCGTATGGATAAGTCTAAAGGTGAAGTTATCTTATCATGCAAATTAGAAGCAAAACCAGCTGCCACACTGTCATGGTATTTGAATGATCAAGAAATAAACGAAATATCTGGAAAACGTGTATGGGAAGTTTCAGAGCAACCTGATGATATTTATATAATTGAAATACACATTATATCACCAAAACCAGAAGATGGTGGTATGTATAAAATTCATGCGAAAAATTCAGCTGGAGAAAGTAATGCGAACATCAATTTGAATCTACAAGCAAATCAAAAACAAGCAGGAAAAGGACCTGTATTTGAAAAACCGAAAATATATCAAAATAATCAA…
Q2_P17126	1	1	P	2.42067	0.0750173	P	1.01253	0.925655	P	0.41994	0.0948495	P	0.651426	0.275289	P		Q2_P17126			C918408.1	Sm_Orth_inOther_sp	Hypothetical protein CBG10982 [Caenorhabditis briggsae] ||laminin gamma 1 precursor [Anopheles gambiae] ||ENSANGP00000021549 [Anopheles gambiae str. PEST] ref|XP_308240.2| ENSANGP00000021549 [Anopheles gambiae str. PEST] ||hypothetical protein C54D1.5 - Caenorhabditis elegans ||C54D1.5 [Caenorhabditis elegans] gb|AAC48152.2| Hypothetical protein C54D1.5 [Caenorhabditis elegans] sp|Q18823|LAML1_CA…	TCATTACAATTTACAAGCCGGTTGTTTACCATGTCCAGCTTGCTATAATTTAGTTCAAGC	Smp_163810	laminin gamma-1 chain,, putative	Smp_scaff000264	1174040	1246969	Q2_P17126,Q2_P13892,Q2_P01254	ATGGGCTTGTTACTACTTAGATGGTGCATCATCCTCATTTCAGTGATAGTCGCAAACTCACAAGAGCCATTTGACACAAGATGGGTTTCAAGTGAATGCGTAGATATAAACGGGAAACCACAGATGTGTTATCCTCCATTTACTAGCGTTGCTGCTGACAGAAAAGTTACAGCAACCAACACATGCGGAGAAAGAGGAAGGCAAAAGTATTGCATACACATGTCAAATTCTGGAATGGCTAGCAGGTGTCAATACTGCGACGCTCGCAATCCAGATGAGAGTCATCCACCGGAGTATATGACAGATAAAAATCCTAATAACTGGTGGCAATCAGAAACTATGGCAGATAATAAACTTCTGCATTTCAGGGACTCTGTGAATCTTACGATAGATCTTGGT…
Q2_P34879	1	1	P	2.41963	0.0715655	P	1.0408	0.757292	P	1.84992	0.102343	P	2.00133	0.0909072	P		Q2_P34879			C913537.1	Sm_Orth_inOther_sp	SJCHGC09285 protein [Schistosoma japonicum] ||Rpl19-prov protein [Xenopus laevis] ||	TCAACACAGACTTGAAGAGCGAAAGAAGGCCGTAATTGAGAGTTTTAATGCAGCCGTTGC	Smp_171570	60S ribosomal protein L19, putative	Smp_scaff000424	204407	222720	Q2_P14134,Q2_P34009,Q2_P34879,Q2_P12908,Q2_P36383,Q2_P41204,Q2_P07205,Q2_P04168,Q2_P35879	ATGAGCAGCAATCTACGCGCTCAAAAGCGTCTAGCCTCGGCTGTATTCGGTTGCGGAAAAAAGAAGATCTGGCTAGATCCTAATGAAACTGCGACCATTCAAAATGCCAACTCGCGTAAAATGATCAGAAAGTTGTTCAAGGATAACTTGATTATTCGCAAACCTGTGACAGTCCATTCTCGTTCTCGATGCAGAAAAAACTTGATTGCACGTAGGAAAGGTCGTCACTCGGGAACGGGTAAAAGGAAAGGTACAGCAGATGCACGCATGCCTCAAAAGGTCCTATGGATGAGGCGAATGAGAGTTCTTAGGCGTCTACTAAAGCGGTATAGAGAAGCTCACAAAATCGATAAACATCTGTACCACTTATTATACCAACAATGCAAAGGGAACCAATTT…
Q2_P19079	1	1	P	2.41867	0.0721395	P	1.38849	0.188835	P	1.18646	0.33837	P	1.53232	0.152303	P		Q2_P19079			C801705.1	Sm_noMatches_Gb_bothSt	none	CGATCTGATCCATGAATCGTCATTATGTCAGAATGAGACTATTAGTGTTCATCTTACATA	Smp_138500	centaurin/arf-related	Smp_scaff000063	1380884	1423276	Q2_P19079,Q2_P00671,Q2_P36076,Q2_P32622,Q2_P29824,Q2_P14160,Q2_P34032,Q2_P41207,Q2_P12808	ATGAGTGCTCAAGCGGATCTTTGCGCCGACTGTAGTACGCCATCCCCAAAATGGGCGTCTGTCAATAGAGGTGTACTGTTATGTGATGAATGTAGTTCCATTCACCGACAGCTAGGAAGACATATAAGCCAGGTTAAACATCTTGAGAAATCACGCTGGAGGCCATCACAACTTTCTATGGTACGCTATTTGGCGTCTGCTGGTGCGAATGGGTACTGGGAACATGTGTTGTACGAACCTATCAAAGCATTTCATCCTCACAAAAAACCTTTACCTACTGATCCAGTGCATCCAACCAAAGCTGATTTTATACGAGAAAAGTATTTGTTTTTGGGATTTTTTAAGAGACCACGAAACGTTAACCATGATGATTTAAACCAGCAACTCCATGCCAGCGTA…
Q2_P26123	1	1	P	2.41798	0.095173	P	1.20656	0.396812	P	1.18655	0.417809	P	1.60923	0.290274	A		Q2_P26123			C811499.1	Sm_Orth_inOther_sp	ENSANGP00000017949 [Anopheles gambiae str. PEST] ref|XP_559917.1| ENSANGP00000017949 [Anopheles gambiae str. PEST] ||ENSANGP00000015063 [Anopheles gambiae str. PEST] ref|XP_309922.2| ENSANGP00000015063 [Anopheles gambiae str. PEST] ||PREDICTED: similar to protein tyrosine phosphatase non-receptor type 23 partial [Strongylocentrotus purpuratus] ||PREDICTED: similar to CG9311-PA [Apis mellifera] ||…	GGTGAAGCTTTCGATGGTATTCTATCGAAATCAAAACAAGGCATTGACTTCTATAATACA	Smp_075810	pcd6 interacting protein-related	Smp_scaff000260	237478	270889	Q2_P02218,Q2_P22119,Q2_P19963,Q2_P40628,Q2_P39740,Q2_P26123,Q2_P18879	ATGGACGGACTTCCTAGGCTCCCAGCTGTTGGTTTGCCTATGAAAAAGTCTGAGTTTGTGCCTGATCTACAGCCATTGAAAAAGTACATCGAAGTGCAATATCAACAATCTTCCAGTCTCTTCGAGAAGGAATTCAATAGTTTCCTTAGCTTACGAAAATATGCCTGTGAACCTTCTGTCGATTACACTGGACTTTCTCAACTGAAACGGTATTATGCTCAACTGCAGCTACTTAAAGGCAGGTTTCATTTTTCCGCCGCAACGTGTACAGATGTAACATGGAAATGGCAAGACATTTTTTCCGATTGTCTTTTGGAGTCTTCGGATATTCGTTTTGAAGAAGCATCCGTAATGTATAACATCGCCGCCCTTCATTCTATTTTGGGTGTCAAGGAGAAG…
Q2_P35002	1	1	P	2.41753	0.124552	P	0.365259	0.286881	A	0.400155	0.276412	A	0.551297	0.604715	A		Q2_P35002			C913883.1	Sm_noMatches_Gb_bothSt	none	AACTAAAGGCACATATGGCTAACAAGGCTTAAAGTCAATAACTGATGGATATGCACCTGT	Smp_127910	hypothetical protein	Smp_scaff000017	2532717	2537049	Q2_P35002,Q2_P15080	ATGAGTCATCATTATTCAATGCAATCACAATTTCTATCATCATCAGCAGCAGCATCATTAACAGACAGATCAAATATTACTCATTCTAATATTGATCTAATTATGGGAAATACAGTTCCATCCTCTTTTCTTGAAATGAATTTAACTCAAACAGCAAATGATGATAATTCACAATGTAAATCACCATTATGGGTACCACCTGTTACACCATATACATTACTTGGTTTATTAAAACCTCATTTAACACAATCTGGTTTACTTGCTAATAACAATCAAATACAACAACAACAAACAAGTAGTGGAACACTTATGAATACAAAATTATGTGAAGATTCAATAGGAAATCAACAATTTCAATCACAACAATCTAGTTTGAAACAATCACAACAACATATTTCA…
Q2_P01116	1	1	P	2.4154	0.100173	P	1.16117	0.483268	P	0.519869	0.221022	A	0.37873	0.450322	A		Q2_P01116			C802628.1	Sm_noMatches_Gb_bothSt	none	TTGAATCACTTATACGTGTTGTCCAACGTGGTCGTTTATATGTTAACCATTGATCTTGCA	Smp_146720	expressed protein	Smp_scaff000115	522673	594368	Q2_P22276,Q2_P01116,Q2_P19818,Q2_P06514,Q2_P28081,Q2_P08380,Q2_P04772,Q2_P09334	ATGTATGATCCAATGAAATGTCGTTCTGGAAATTATCGTGGCAAAGTTAATATAGCTTTTGATGGAACAGAATGTTTAGATTGGATAGATCATAAATCATTTTATAAACCATATTGGTCTGATGATGAAGCAAGAAAACATAAAAATTATTGTCGTAATCCAGGAAATGATTCTTCTGGTCCATGGTGTGTTGTTGGTATAGGAAGATTTAAATATTGTGATGTACCAAGATGTGCTGAGCATATTGGCTGTTATGAAGGGAATGGAGCAGATTATAATGGAGATCAGGATCAAACAACTGATGGACAACCTTGTTCAAAATGGCGAGTTAGTAATTCACGTAAAGATATTGGCCCAATTTATCGATATCGTCTACAATATAATGAAACAAGTAGTAAA…
Q2_P03009	1	1	P	2.41473	0.0740599	P	1.2563	0.269342	P	1.33165	0.218147	P	1.96909	0.103508	P		Q2_P03009			C805959.1	Sm_noMatches_Gb_bothSt	none	GGTCAATGATGTAATCAAAGCAGTTCAAGAGACCGTTGCTTATTATTGCAATCCAAATAT	Smp_061680	expressed protein	Smp_scaff000184	348421	361906	Q2_P22231,Q2_P03009,Q2_P01310,Q2_P10879,Q2_P09633,Q2_P28145,Q2_P20114	ATGGATGCAGCAAGTCTTAATCCTCGCTTACTTCGATACAATGGAACATGTCAGGACCCAGAAATATCTGGACGAGTAGGGAAAAAGATCGTTTGTGATCCAACTCCAAAACATACTCCTTATCAAATGCAGACTGAATCAGTACACAACATTCCACCTAGTTCATTTGCTCCTCATGCACTAATAAGCTCCACGGTTGGCACACCTCCGATCTCATCTGTTTATCTTGAGCAGGGAGAATACTTTTTTGATGATGAATTTGCAGAGCCTATGGATCCACATCTGCAGGAAGATAGAGACGATAACACTAGGTATCCTTTGATGGTCCAATCTATGGATTGTAGTCGAAAGCCCCCACCCGATCTGATTGGTCACTCACGTTCTGATTCTTGCATATTT…
Q2_P34082	1	1	P	2.41396	0.0718876	P	1.68283	0.120652	P	0.705933	0.178381	P	1.14041	0.41994	P		Q2_P34082			C911966.1	Sm_Orth_inOther_sp	PREDICTED: similar to ankyrin 3 epithelial isoform a [Strongylocentrotus purpuratus] ||ENSANGP00000013300 [Anopheles gambiae str. PEST] ref|XP_319063.2| ENSANGP00000013300 [Anopheles gambiae str. PEST] ||CG7462-PB isoform B [Drosophila melanogaster] ref|NP_729285.2| CG7462-PB isoform B [Drosophila melanogaster] ||PREDICTED: similar to CG7462-PB isoform B [Apis mellifera] ||unnamed protein product…	GAATTACATTCCCAGTCCGTTTGCGAGACGTATTGAGTCATGAGTCAGATTCGGATACAG	Smp_154020	ankyrin 2,3/unc44, putative	Smp_scaff000162	85626	171877	Q2_P34082,Q2_P00779,Q2_P18847,Q2_P10458,Q2_P10930,Q2_P30725,Q2_P25942,Q2_P17053,Q2_P17063,Q2_P37419,Q2_P37091,Q2_P16762,Q2_P06688,Q2_P17072,Q2_P37431,Q2_P23770,Q2_P36873,Q2_P21399,Q2_P00492	ATGTTGCGTTGTGTAAAGCGAAAATCAAGTAAGAGTAGGACACCGGTGACCGGTAGTTCAAATGAAAGAGGCTGTTCCACATTACCACGTATGTTCCATCGGTCGGATAGTGAAGAAGATATTTCAGAAAAGCCGTCATCATCTTCCAATAGATTAACAAGATGGACAATGGAAAAAAAGTCCGCTACATTAACAGCTGGCTCCACATTATCTTCTGGAAATGAGACAAAATCAAAAAGCAAACCTTTCACATTTCTGCGTACATTATCTCTGGGTTCATTATTTTCTCCCTCAAGAAAACGTCGAAAAGATGATTCAACTACCGCTTATTCTTCAGGTTTAATGTCACCTGATGTAGAGTTACAAACATTATCAAATGAGTCACAGACTAATATTCAA…
Q2_P33620	1	1	P	2.41284	0.0769037	P	1.617	0.135403	P	1.70936	0.120798	P	1.14752	0.538603	P		Q2_P33620			C911143.1	Sm_noMatches_Gb_bothSt	none	TGGGATGTTTGAGTTTGTGATTGAAATTGGAAATCGTCCCACTCCCTCTAATTTACATCC	Smp_142550	nuclear pore membrane glycoprotein gp210- related	Smp_scaff000090	88597	128122	Q2_P22843,Q2_P01821,Q2_P33620,Q2_P13747,Q2_P29634,Q2_P19923,Q2_P10737,Q2_P30525,Q2_P28090,Q2_P04210,Q2_P23660,Q2_P09893	ATGTTAATCGTGCTCGCATTAGCTTTGCTCCCCATTGTTTATTGCGACTTTAAATTAAGTGATTCCAAGCTCCTTCTGCCTTACTACAGTGTTAATCCTGTGAATTACACCCTACATGGTAGTGAGGGGGCCTGCTATGAATGGCACTCGGGCACACCGGAGGTAGCAGTAGTAAGCCCAGTAGTATCATCTGAGAATAGCTGCTCTTCGGCTGCCGTTATAACTGCGGTTTGGCAATCACGACACAGGGCCGTTGCCACCATATATGCCAAAATAATTAATGCTGATCACATTGTCAAGTGTGATGTAATCGTTGACGACATAAATCGGATAGAAATTGCCACCACCACACAAGAGCTTTATCTCCACAATACGCCAGTTCCTCTTATAGTAACTGCT…
Q2_P32145	1	1	P	2.41283	0.0728935	P	1.2839	0.244082	P	0.409989	0.0776473	P	0.713876	0.232137	P		Q2_P32145			C908308.1	Sm_Schisto_Orth_only	SJCHGC09369 protein [Schistosoma japonicum] ||	CTATTGTTTCACATCAGTCATCTACTAGTGCAAAGTCTAATGCAACTAAACGAAAAGAGA	Smp_018710	wd-repeat protein, putative	Smp_scaff000035	1389630	1395014	Q2_P32145,Q2_P07437,Q2_P40558	ATGTCAGACACTCCTGGTGTTATTCCTAACATGCCTATTGTTTCACATCAGTCATCTACTAGTGCAAAGTCTAATGCAACTAAACGAAAAGAGATATATAGATACAATGCTCCTTGGTGTATCTTCAGCATGAACTGGTCTGTCAGACCAGATAAACGCTTTCGTTTAGCTGTGGGCAGTTTCATTGAAGAGTACAATAATAAAGTCCAAATTATATATCTAGACGATGAACAAGGAGAGTTCGTTGTACAAAGTACGTTCGCACATCACTATCCAACTTCAAAAATCATGTGGATTCCTGACACAAAGTGTATTTTCCCTGATTTGCTTGCAACAAGTGGTGATTACCTTCGTGTTTGGAGAATAAATGAAGATTCTGAAGTTAAAAATGAATGCTTA…
Q2_P02285	1	1	P	2.41212	0.0719144	P	1.55072	0.142446	P	1.30163	0.230504	P	2.1699	0.0817816	P		Q2_P02285			C804684.1	Sm_Orth_inOther_sp	loss of heterozygosity 11 chromosomal region 2 gene A homolog [Mus musculus] gb|AAQ94870.1| BCSC1 [Mus musculus] ||Loh11cr2a protein [Mus musculus] dbj|BAE36232.1| unnamed protein product [Mus musculus] dbj|BAC35804.1| unnamed protein product [Mus musculus] dbj|BAC35467.1| unnamed protein product [Mus musculus] sp|Q99KC8|LHR2A_MOUSE Loss of heterozygosity 11 chromosomal region 2 gene A protein ho…	ACAGCAATCTTGGCTGAACAGGATGAACATTGTGCCGATTTATTTAAAATGAACATTGGG	Smp_161780	vacuolar protein sorting 26, vps26, putative	Smp_scaff000251	438464	479755	Q2_P22113,Q2_P03086,Q2_P13844,Q2_P33716,Q2_P02184,Q2_P21216,Q2_P31165,Q2_P11383,Q2_P04039,Q2_P23417,Q2_P40754,Q2_P28942,Q2_P28164,Q2_P08450,Q2_P03778,Q2_P23105,Q2_P24810,Q2_P02285	ATGAATTTTGGTTGGAACATATCGGATTATAAACACCTTGGCCTTGTATGCCAAAGGTCATGCACAAATATCCCGTTAAAGAGTGTTCAAATAAAATGTAGGATAATAAATATGCTTTCAGACGTCATGGTAGAGTTCCTGTACGAGAACACATTGCAGGAAGCTCTGGAGGCGTCGTTTGTTTTTCCATTGAATAGTGTGGCGGTTTACCATTTCGAGGCACAAATCGGTGACAACAAAATAGTATCCGTGTGTCGTCCACGTGCGGAGGCTAAAGAAACGTATGACAGTGCTGTTGAAGAAGGTCATACAGCAATCTTGGCTGAACAGGATGAACATTGTGCCGATTTATTTAAAATGAACATTGGGAACATACCGCCAAATGGAAAGGTTGCTATA…
Q2_P03687	1	1	P	2.41111	0.084678	P	0.982799	0.912117	P	1.60096	0.143232	P	1.87209	0.149548	P		Q2_P03687			C807003.1	Sm_Schisto_Orth_only	SJCHGC07247 protein [Schistosoma japonicum] ||	GGAAGTGAACGTAAAGAATCAGAAGTGAAAATGAATTCACTTCAGTGTGAACTCAATGAT	Smp_166370	expressed protein	Smp_scaff000316	258896	280780	Q2_P03687,Q2_P36632,Q2_P16374	ATGTTGCCTAAACAATTACCTTACATCAGTGATGACACTGATATCTCCGAATCCACACTTAACAACCATAGTTCGGATTTATTTTCTAACACACAACAGATAAACCCATCTTCAGTCAATTCGAATGCTCTTGACTCAAATGTTAATCCTGAAACCAATCACAACGGTAAATCTCTCTTAGTTGAATCTACCTCGTCACAAACTACAGATAAGGCGGAAACTGTTTCTTATCAGCTTCCCACTAACTCTGGTTATGAGTCGTTATCACTAAGTTCCGAAAAAGATGACATTATTCCAAGTTCCGCATTACTTCAGGAGATTTCAGTAAATATAGACACTTATCAGCCTTCTAATCATTTGCCAGATAACAAGAATTTGTTGAGTGATTCTATTCACCAG…
Q2_P33980	1	1	P	2.41078	0.0740547	P	0.967702	0.806035	P	0.845685	0.356755	P	0.988848	0.947418	P		Q2_P33980			C911798.1	Sm_noMatches_Gb_bothSt	none	GTCACGTTCCGGTTCCAATAATCGGATGCCATCGCCACCCTCTGAGAATGCCCGCATATC	Smp_069160	peptidyl-prolyl cis-trans isomerase G, ppig, putative	Smp_scaff000232	72104	84158	Q2_P14240,Q2_P05435,Q2_P33980,Q2_P14612,Q2_P34512,Q2_P10449,Q2_P30222,Q2_P11551,Q2_P31012,Q2_P11220,Q2_P31347,Q2_P04040,Q2_P04069,Q2_P23450,Q2_P05931,Q2_P14102	ATGGGGAAGCATAAGTTCAAGACACGCTGTTATTTAGATATAAAGATTGATTCACAGCCAGCTGGTCGTATAGTTTTTGAATTGTTTAATGATATCTGCCCAAAGGCTGCTGAAAATTTTAAAAAGTTGTGTCAAGGTGTTTGTGGCCTAGGTCTCAAAACGGGGAAGCCATTAACTTACCAAGGAAGCGTCTTTCATCGAGTTATTAAGGGTTTCATGGTTCAAGGTGGTGATTTCAGTAATAAGGATGGAACTGGTGGTGAATCAATATATGGTGGCACTTTTGCTGATGAGTGCCTTACAACCGAACATGACCGACCGTTTTTGCTTTCTATGGCAAACAGAGGGCCTAACACTAATGGCTCTCAGTTTTTCATTACAACTGCTCCTGCTCCCCAC…
Q2_P39244	1	1	P	2.40976	0.0866663	P	0.972737	0.866217	P	3.90791	0.0473947	P	1.57214	0.239585	P		Q2_P39244			JAP01834.C	Sm_newGenes_Orth_inOther_sp	SJCHGC08402 protein [Schistosoma japonicum] ||novel protein [Danio rerio] ||PREDICTED: similar to splicing factor arginine/serine-rich 2 interacting protein [Danio rerio] ||unnamed protein product [Tetraodon nigroviridis] ||PREDICTED: similar to splicing factor arginine/serine-rich 2 interacting protein [Canis familiaris] ||	CCTTTGCAGTTGCCTGAGCTTTTATTTTACGCATACGATGATATTTTTCAATATACAGCT	Smp_179000	expressed protein	Smp_scaff001856	60502	62522	Q2_P26530,Q2_P06913,Q2_P30914,Q2_P39244,Q2_P36851,Q2_P16555,Q2_P11129	ATGGATCCTTACAGTCCATCACATCCGACTGACCAGGATATGGATTTAGAGTCTAATTCTCCTGCAACTCCGGAACAAGATGCTAATCAGAACCAGTTACCTCCTGACCAGTCTCTTAGCGATGTTGTGCCATTGCTTTTCAACTCTAATACGTTTGATTGTATGCAGGATACTAATGTTCCCCAACCAAACCACAACATGGAGGAATCACACTTTGAGGTAAGCAACGAACATAATTCATCAGGAGAAAGAGGGTGCGCTCCGTCTTTTCCAGTTAAGTCAATTGAAGAAAATGCTCCCAAAGAGACGAAGCATGGCTATCGAGCTCACACAAGACCGTCTAGTGTCCACAAACGGTCTGTCCAACCGCATCACCGTAGGAGTAGGTCACGTTCTCCC…
Q2_P24336	1	1	P	2.40888	0.0797161	P	1.3717	0.213289	P	1.81768	0.110259	P	2.45102	0.0858068	P		Q2_P24336			C808783.1	Sm_noMatches_Gb_bothSt	none	CACATATGTACCTCCCCAATCAGCACAAGTTCAACCTTCCCCTAACAGTTTGAACGAGTC	Smp_170090.2	dystrobrevin, putative	Smp_scaff000407	373391	429184	Q2_P34499,Q2_P14598,Q2_P32535,Q2_P12722,Q2_P19136,Q2_P11548,Q2_P24336,Q2_P30379,Q2_P40920,Q2_P16516,Q2_P05122,Q2_P06463,Q2_P04788,Q2_P31344	ATGGATCAGAATACTTCTCAAGTTGTTCCTCCACATTTAACGAACTCAGGTCATCCGCAACAAATTATGCTACAGCATCAACAACAAAGAGGTTCTAATCCTGTTTTCCAAAGCCCGTTAAACATTATACAAGCCGGACCAATCAGATCAGGCTTGCAAAATCCCAGCCTTATTTCACCAAATCCAGCTTCCTTGGGTTTTAGACGACTATTGGCAGAGATGCGTACCAAGCAGTTTGATTCCATACGCTTTGCGGCTTATCGTACTGCGAGCAAGCTTAGATTTATTCAGCAGAGAACATTATTTAACATAATGGATTTATGGCGCGTTGTAGAGACATTCAGAGAATTCGGTTTACACCAATTGAATGATCCTCAAGCAAGTTTAGATTATGGAAGT…
Q2_P13842	1	1	P	2.40884	0.0736346	P	1.06939	0.630493	P	0.550647	0.114552	P	0.222089	0.141596	A		Q2_P13842			C911315.1	Sm_noMatches_Gb_bothSt	none	CATCTAACCCCTCCTCTCCTCTGAAAGACAAGAGAATACATATGCGCACACTCATTTGTC	Smp_128380.3	glutamate synthase, putative	Smp_scaff000019	276473	319758	Q2_P02448,Q2_P19652,Q2_P33973,Q2_P14095,Q2_P13842,Q2_P33710,Q2_P30039,Q2_P31552,Q2_P11756,Q2_P26332,Q2_P11956,Q2_P31780,Q2_P01102	ATGATGGCTCATAACGGAGAAATCAACACACTACGTGGCAACGTAAATTACTGTCGAGCGCGTCAAAGTCTAATGTTCAGTCGTTATTATACAAAGGCACAAATGTCAAAATTATTTCCTATCATTGAACAAGGAATGTCTGATTCAGGATCATTTGACAACATGATGGAATTCTTGTGTCAAGCTGGTGACTACAGTCTTCCAGAAGCTGTAATGATGATGATTCCTGAAGCATGGCATAATCTAGATCCAGAAAAAGGTGAAATGTCTAGAGAGAAATGGAACTACTTCAAATGGGCTGCTAATAGTTTTGAACCTTGGGATGGACCAGCTCTAATTGTATTTTCTGATGGACGTTATATTGGTGCAATACTTGATCGTAATGGTCTTCGCCCAGCT…
Q2_P40447	1	1	P	2.40706	0.0722994	P	1.12705	0.444095	P	2.81109	0.0612981	P	0.882512	0.447116	P		Q2_P40447			JAP06934.S	Sm_newGenes_Orth_onlyJapon	none	ATTCTCAATAGTATCACTAGGCTCCACCTCCAACGTGATCGTCTTACCAGTCAACGTCTT	Smp_147210	ubiquitin (ribosomal protein L40), putative	Smp_scaff000119	193275	193736	Q2_P38912,Q2_P40447,Q2_P38863,Q2_P38989,Q2_P40494,Q2_P40577	ATGCAAATATTTGTGAAGACGTTGACTGGTAAGACGATCACGTTGGAGGTGGAGCCTAGTGATACTATTGAGAATGTGAAAGCGAAGATCCAAGACAAAGAAGGTATTCCTCCTGACCAACAACGTTTGATCTTCGCTGGTAAGCAGTTGGAAGATGGACGTACTCTGTCTGACTACAACATCCAGAAAGAGTCGACTCTGCATCTTGTCCTTCGTCTACGTGGTGGAATGCAAATATTTGTGAAGACGTTGACTGGTAAGACGATCACGTTGGAGGTGGAGCCTAGTGATACTATTGAGAATGTGAAAGCGAAGATCCAAGACAAAGAAGGTATTCCTCCTGACCAACAACGTTTGATCTTCGCTGGTAAGCAGTTGGAAGATGGACGTACTCTGTCT…
Q2_P18627	1	1	P	2.40671	0.0755196	P	1.32253	0.22492	P	1.76658	0.112459	P	2.62547	0.0707439	P		Q2_P18627			C800882.1	Sm_Schisto_Orth_only	SJCHGC04795 protein [Schistosoma japonicum] ||	CGTGACATGAATTTAACTTCAAGAGTAGCACACGTTTCTCTATCTACTTTACAGACAATT
Q2_P32388	1	1	P	2.40568	0.0723565	P	0.949643	0.697798	P	2.04502	0.0883214	P	0.765368	0.250233	P		Q2_P32388			C908798.1	Sm_noMatches_Gb_bothSt	none	AGCGTCAACAACTTCCCACTCTTTTTCCTCGGACTTTTCACAATCTTCGACCTTATCATC	Smp_056360.5	P30 dbc protein, putative	Smp_scaff000152	150904	154481	Q2_P18408,Q2_P32199,Q2_P00607,Q2_P32388,Q2_P32146,Q2_P27882,Q2_P10018,Q2_P27895,Q2_P28668,Q2_P16468,Q2_P08196,Q2_P10389	ATGGCGAATCGTTGGGGCCGAAATGCACCTTATGGTGGAGCAGGCGGTGGCGGCAGTGGTTACATGGGTTCTGGGGTTGTTGGTGTAGGCTTCTATATGGGTGGGCCTACCCCAAATGATCGCAGACCTTATAACGCTGCCCCGGTTGCTAAGCCGTTTTACGGTGGATACCGAGAAGATAACTACAACAGACGATCAGATCGACGAGATGATTTCCGTGGTGGTAAGCGTGGTCAGCCAAAAGGGCGAAGTCCGGAGAAACGTTACCATGATACACCACCTAGCCAACGTAAAGACCACAGAGCTTTCGGGAAACGCCAGTCGTCATTTTCACGTTACGAAGTGAAGATCCCCAAAGGGTTGTTCAATGTGTCTTCATCGTCCTTACCTGATCTTCGA…
Q2_P06974	1	1	P	2.40525	0.0720495	P	1.36356	0.198137	P	0.673289	0.157266	P	1.22424	0.291675	P		Q2_P06974			C812197.1	Sm_Orth_inOther_sp	p105 coactivator [Rattus norvegicus] gb|AAU05374.1| SND p102 [Rattus norvegicus] sp|Q66X93|SND1_RAT Staphylococcal nuclease domain containing protein 1 (p100 co-activator) (100 kDa coactivator) (SND p102) (p105 coactivator) ||staphylococcal nuclease domain containing 1 [Mus musculus] dbj|BAE36479.1| unnamed protein product [Mus musculus] dbj|BAC40105.1| unnamed protein product [Mus musculus] gb|A…	AAAGCGGATCTACTTTAGTTCTTGTTGTCCATTCGACTCCCTACGTATAATGTAAAACCA
Q2_P29159	1	1	P	2.40508	0.0745517	P	1.16822	0.37404	P	1.93803	0.0962986	P	2.80988	0.0641295	P		Q2_P29159			C903226.1	Sm_Orth_inOther_sp	SJCHGC06236 protein [Schistosoma japonicum] ||sec1-like protein [Loligo pealei] pdb|1FVH|A Chain A Crystal Structure Analysis Of Neuronal Sec1 From The Squid L. Pealei pdb|1FVF|B Chain B Crystal Structure Analysis Of Neuronal Sec1 From The Squid L. Pealei pdb|1FVF|A Chain A Crystal Structure Analysis Of Neuronal Sec1 From The Squid L. Pealei ||Chain A X-Ray Crystal Structure Of Neuronal Sec1 From…	CAGTTAGTTCAACAAAAATTGGATGCATACAAAGCGGATGATCCTCAAATGGGCGAGGGT
Q2_P30593	1	1	P	2.40455	0.0720744	P	1.66889	0.122462	P	0.266905	0.0480274	P	0.550464	0.105596	P		Q2_P30593			C905234.1	Sm_Orth_inOther_sp	Unknown (protein for MGC:102231) [Mus musculus] ||unknown [Schistosoma mansoni] ||SJCHGC00759 protein [Schistosoma japonicum] ||unknown [Schistosoma japonicum] ||unknown [Schistosoma japonicum] ||	TATGGGTGGTAAAGAACAAAACTCACCTATTTACATAAGTCGGATTATTCCTGGTGGTGT	Smp_055600	lin-7-like proteins	Smp_scaff000148	293867	295679	Q2_P30593	ATGGCGGAATCATTAAGTTTGCAAAGAGATATTAATAGAGTGTTGGAGTTATTGGAAATACTTCAGAGATGTCCCGAAATACAACCATCAAAGTTAGCAGCTCTACAGCGTATACTGCAGTCAGACTTTTGCGACATGATTCGTGAAGTTTATGAACATATATACACAACTGTTGATATTAATGGGTCAGAAGAGGTGAAAGCAAGTGCAACAGCTAAAGCTACTGTTGCAGCTTTTGCCGCAAGTGAGGGACACGCTCATCCACGTGTTATAGAACTACCAAAAACTAATGAAGGTCTAGGTTTCAATGTTATGGGTGGTAAAGAACAAAACTCACCTATTTACATAAGTCGGATTATTCCTGGTGGTGTTGCAGATCGTCATGGTGGTTTAAAACGT…
Q2_P03479	1	1	P	2.40413	0.108387	P	1.47238	0.217816	P	2.88881	0.0655044	P	1.39063	0.495365	A		Q2_P03479			C806702.1	Sm_noMatches_Gb_bothSt	none	CCAAGCTCCTCTTCCCAATAGTCCTTACTCAACTAGTGGTCGTTCACCTGGTTTTTCTCC	Smp_156170	expressed protein	Smp_scaff000191	262634	308434	Q2_P13866,Q2_P41306,Q2_P35328,Q2_P15396,Q2_P15403,Q2_P35337,Q2_P20074,Q2_P01283,Q2_P02092,Q2_P21074,Q2_P21340,Q2_P02459,Q2_P21522,Q2_P03479,Q2_P22786,Q2_P23740,Q2_P25986,Q2_P06422,Q2_P33736	ATGAGCGGTGGCCAACAGACATATGTCTCACAATCTCAAGAGCCACCGAGGGTGTCTGGATGTAATCCTCAACACCTTACAAACACTTTCCCAGGAGCTGATTGTAATTCACCTAACAGGAATTATGGACCTTATTCACAAGCTTATCAAACTCATGAGTACAGTGGACCACATACTTCTCATATTGCTGGACCACAAGGGGTTTATCAACAGACGTACCCTGGTGAAGTTCATGCTCAAAGTTTGACACTCAACCAGTTGTTACAACAAAACAGTTCTTCAGGTACATACCAAGTCCGCGCTATGAACAACACACAGCCAGTTTATCGGAGCTATGATCCTTATTCCTATACATATAAGTCCGGTGCACCGTCGTGCGTGTCACAAGATCGATCTCAG…
Q2_P14548	1	1	P	2.40363	0.0816749	P	1.0535	0.736566	P	0.360474	0.123728	P	0.455693	0.320787	A		Q2_P14548			C912669.1	Sm_noMatches_Gb_bothSt	none	ACAAATCACCGAAAGAAAGTTGGATAATAATCCGCCCAAATGTCGAGTACTGGCCACAGC
Q2_P17726	1	1	P	2.40314	0.0723083	P	1.66709	0.12288	P	0.168492	0.0397321	P	0.507636	0.105331	P		Q2_P17726			C920568.1	Sm_noMatches_Gb_singleSt	none	CCGTACAAATTCCAGGTCCTATTAGTGATCCTACTTCATCCAAAATCTTTGGTAAATATT	Smp_130100	expressed protein	Smp_scaff000025	609611	618326	Q2_P15748,Q2_P07257,Q2_P17726	ATGATGTTGATTACTGTCCTATTCATATTTTGTATTTTCCATCCTACTTCTGATGCATTTAAAGTATCAACAGTCGAAGAAAATGACTATGAGATGCAAAACGTTACTTTAGAATGTAGATTATGTCTATCAGGACTTAGTTTAGCACACTATTTTATGGATGATTTGTATTGGCGTGATGTATACATGATGGGTGCTAAAAAACTGTGTACATTCATCTCTTCTGAACAAATAAAAAATATTTGTAATAAATACACCTCGAAATATTTACCAAAGATTTTGGATGAAGTAGGATCACTAATAGGACCTGGAATTTGTACGGACTTCGATGTATGCAAGTCTACTGAGGTTAAGATGTTTACAATCCAAGAAAATAACAAAATCTAA
Q2_P41029	1	1	P	2.40191	0.0753093	P	1.11964	0.477715	P	0.0705849	0.109275	A	0.12977	0.202128	A		Q2_P41029			JAP03017.C	Sm_newGenes_Orth_onlyJapon	SJCHGC00710 protein [Schistosoma japonicum] ||unknown [Schistosoma japonicum] ||unknown [Schistosoma japonicum] ||	CATTAGGTTCGGTTAAAGTTTCAATTGCATCATGAAGATCTTCCGTTGAAATAATACGAC	Smp_123110	expressed protein	Smp_scaff000003	355689	394756	Q2_P41117,Q2_P25248,Q2_P27325,Q2_P41029	ATGCCTCTATTTAAAATCATTATTCAAACCACATATCATCACAAGAAAGTTGACAGTATATTTCGTTGGTTTATTAAAGATTCTTACAAGACTATAACTTATGATCAATTAAATGAGAAATTACAAAATATAATAAATAAATTAAATTCTTGTAATCCTAATCATAATGATAATGATCTGATTGAAGATTATCAAATATTATGGTATGATGGTGAAGATTTTTGTCGTATTATTTCAACGGAAGATCTTCATGATGCAATTGAAACTTTAACCGAACCTAATGATAATAATAAACCTATAAGAATTTACATAGCAACTAATGGTTGTGAACTAATCAAACAACAATTGAATCCTATCTTAAAAGAAAAAAAATTAATCAATGAATTACAATTACCTGAT…
Q2_P17692	1	1	P	2.40081	0.0729581	P	1.40162	0.184274	P	0.244673	0.053679	P	0.450541	0.122157	P		Q2_P17692			C920337.1	Sm_noMatches_Gb_bothSt	none	GTCCAGAATTAATTATTCCATTTATAAGTGGCGGTGTTCCAGCAAAGAAATCAGATATTG	Smp_147060	hypothetical protein	Smp_scaff000118	484758	484985	Q2_P38153,Q2_P17692	ATGATCTTAACATTGAATAAACCATTTAATCAAATAAATGCTGCTTATTTACCATTTAATTATCGATGGACATTTTTACCATATATGGATGATGATAATAGTGATACATTATCACATGGTGTACTACCATCTATGTCTTCAATATCACATTTACATAAAAGAGGTCCAGAATTAATTATTCCATTTATAAGTGGCGGTGTTCCAGCAAAGAAATCAGATATTGATTAA
Q2_P28837	1	1	P	2.40077	0.116359	P	1.19001	0.479788	P	1.48218	0.211734	P	0.759868	0.71397	A		Q2_P28837			C902763.1	Sm_noMatches_Gb_bothSt	none	TTTTGTGGCTTCGTCACCAACATCTATTCTATGTTCATCTACACAACCTCCACCACCCCC	Smp_078050	expressed protein	Smp_scaff000271	2674	8350	Q2_P20761,Q2_P09108,Q2_P38686,Q2_P40107,Q2_P28837	ATGCCACTTCCTAAACATACAGTTCAACCAGTCAAACTCAGTCAGGTAGTTGTTCCGAATGGCATCGACAATGAGTTAGAATTTGTGGTTAATTCCACGGTCTGCAATGTCATGAGACAGATAGCGTCAGTTAGCCGATTGGCCAATACCATGTTCGAAGAACTCACTACCGATTTTTCTCGACTAGTTGAGCGGACTATTCGTCTGCAAAATCGTCTGGGTAAACTTCATGAAGATATGCAAATGGCACGCAGCGGAGACGAAGACCTTACTGCTGGGGTACAAGAAGTTGAGATTCCGGTGTTCTCTAGCAAAAAGCCAACCGATAGCCAGGTATTAAATCAAAATACCATACCTCCTTCTATGCGGTCACAATATGATCAAGCAGAAGCAGCTCCA…
Q2_P14603	1	1	P	2.39931	0.0723889	P	1.00733	0.95361	P	0.647621	0.144533	P	0.637905	0.148065	P		Q2_P14603			C912797.1	Sm_noMatches_Gb_bothSt	none	GGTAGTGGTGGTGCAGATTCATTCGAAATTTCCCCCAAAGAATTACAAAAATTAATGGAC	Smp_176130	plasma membrane calcium-transporting atpase, putative	Smp_scaff000614	122842	275873	Q2_P21202,Q2_P32459,Q2_P14603,Q2_P34504,Q2_P33143,Q2_P26105,Q2_P14980,Q2_P34904,Q2_P10575,Q2_P30353,Q2_P06524,Q2_P13299	ATGCGCGACGCAAATGCAAACGAACGAACTGCACTCACCACTGGTAGTGGTGGTGCAGATTCATTCGAAATTTCCCCCAAAGAATTACAAAAATTAATGGACTGTCGTAAATTGGAGGCTGTTAAATATCTTAATGAAAAATACGGTGGAGTTGTAGGATTATGTCGATTGCTTAAAACATCTCCACAAGATGGTTTACATGAAGAAGATTTCTCTAAACGTATTAATACATTCGGTGCTAATGTTATACCACAACAACGTGCTAAAACATTTTTACGATTAATGTGGGAAGCTTTACAAGATTTAACTTTAATTGTTCTAATTGTTGCTGCATTCATTTCACTTGCTTTATCACTTTATATAAAATATGGACAAGCACCAACATTTGATGAATCAGAA…
Q2_P39573	1	1	P	2.39849	0.110144	P	1.16326	0.513567	P	3.25833	0.0575276	P	1.43801	0.4482	A		Q2_P39573			JAP04688.C	Sm_newGenes_Orth_onlyJapon	hypothetical protein [Schistosoma japonicum] ||	CTGATTCACTAGGTTCACGAAACCATTGTTTATTAGGATCATTAAGGGATGGATCATTTT	Smp_133510	aldehyde dehydrogenase, putative	Smp_scaff000040	6302	60791	Q2_P13934,Q2_P20224,Q2_P13094,Q2_P01156,Q2_P19870,Q2_P33680,Q2_P13810,Q2_P39573,Q2_P33182,Q2_P13341,Q2_P11977,Q2_P31796,Q2_P28489,Q2_P08780,Q2_P09578,Q2_P29320,Q2_P05332,Q2_P36747,Q2_P25488,Q2_P05570,Q2_P32941	ATGTCGGAAGATATCGAAAAGATCACGTCTGTTTTACGCAAAGGGGTCACTGAAGGCGTTTTGAACACCTTAGACTCACGTAAATGTGCCATACGAAATATTCTCAAGTTGTTCTTGGAGAACGAGGAAAGCATTGTTAAAGCACTAGAGGCAGATCTTCGCAGGTGTCGAACTGAAGCTATTTTCACAGATGTAGACACTTCAGTAGGTGAAGCACAAATAATGCTTTCTAATATTGATTCATGGTTGAGGGAGGAGTCGGTCCCGTCGTCATTCATCACTTTAATGGATACAGTAACTATTCAAAAGCAGCCATACGGTGTGGTTTTAATAATGAGTCCTTGGAACTTCCCCTTCATTTTATCCTTTCAGCCTCTAATCGGTGCAATCGCTGCTGGG…
Q2_P14102	1	1	P	2.39191	0.108259	P	0.82	0.49099	P	2.57046	0.0744618	P	1.04941	0.921464	A		Q2_P14102			C911798.1	Sm_noMatches_Gb_bothSt	none	GATGGAGACAGCGGATCCTGTCTACTTCCACGTGATGAACGGGATGACGATACCCTTCTC	Smp_069160	peptidyl-prolyl cis-trans isomerase G, ppig, putative	Smp_scaff000232	72104	84158	Q2_P14240,Q2_P05435,Q2_P33980,Q2_P14612,Q2_P34512,Q2_P10449,Q2_P30222,Q2_P11551,Q2_P31012,Q2_P11220,Q2_P31347,Q2_P04040,Q2_P04069,Q2_P23450,Q2_P05931,Q2_P14102	ATGGGGAAGCATAAGTTCAAGACACGCTGTTATTTAGATATAAAGATTGATTCACAGCCAGCTGGTCGTATAGTTTTTGAATTGTTTAATGATATCTGCCCAAAGGCTGCTGAAAATTTTAAAAAGTTGTGTCAAGGTGTTTGTGGCCTAGGTCTCAAAACGGGGAAGCCATTAACTTACCAAGGAAGCGTCTTTCATCGAGTTATTAAGGGTTTCATGGTTCAAGGTGGTGATTTCAGTAATAAGGATGGAACTGGTGGTGAATCAATATATGGTGGCACTTTTGCTGATGAGTGCCTTACAACCGAACATGACCGACCGTTTTTGCTTTCTATGGCAAACAGAGGGCCTAACACTAATGGCTCTCAGTTTTTCATTACAACTGCTCCTGCTCCCCAC…
Q2_P27643	1	1	P	2.3902	0.0741964	P	0.383654	0.0781028	P	2.58323	0.0669132	P	0.79234	0.33963	P		Q2_P27643			C900379.1	Sm_noMatches_Gb_bothSt	none	GGACAAAACTATCACCTCTACCATCATCATCAGTAGCATTTTTACAACTGATAGGTAATA	Smp_142090	expressed protein	Smp_scaff000086	422482	456049	Q2_P33040,Q2_P13186,Q2_P27643,Q2_P29499,Q2_P16426,Q2_P09760,Q2_P36694	ATGTGCAGCATAGATATGCAAACATGGGATTCAGAACGAAGAAATCTTCATAAAAATACTTGTTGTGAAACATTTATCATGTATTGTCATCGGTGTCCTGCATGTCACAAACAGATTGCTGGTCGAACATCTCGAACACATTTAAAACGGTGTGCCTCCAAGTTAAACATGGATTTATTTAGTCTCATGTCATTATCATGTCGAGATCATCGTTTCATCAGGCGTGAAAATGAAGACTTACATACAGCTTGTGCATTATCTTTATCCATAGATGAAGAAATGAAGCAAAGAAAATCTGAAGCGATTCTAGCTACAAAAATTGATCCCATCGATTTAGATTCACCGTCTCATTTACTTTTATCAAGTGAACAACGTGAAAGAATATTAGCTGAAAAGTTG…
Q2_P03946	1	1	P	2.38964	0.0868944	P	1.07297	0.67592	P	0.51236	0.167582	P	0.93232	0.843437	A		Q2_P03946			C807415.1	Sm_Schisto_Orth_only	polyprotein [Schistosoma japonicum] ||polyprotein [Schistosoma japonicum] ||SJCHGC03000 protein [Schistosoma japonicum] ||SJCHGC02902 protein [Schistosoma japonicum] ||SJCHGC05140 protein [Schistosoma japonicum] ||	ACAGTGTGACGGATGCGTTCATTTTGAGTTCTCAGCTCCTGAATTTCTCACACTTTCTTT	Smp_127330.1	14-3-3 protein, putative	Smp_scaff000016	428329	436470	Q2_P33248,Q2_P12228,Q2_P19991,Q2_P03946,Q2_P31814,Q2_P30786,Q2_P36472,Q2_P22766	ATGACTACGTCGTGGGTTACACAGTGCGAAGACTTATCTAACACTGATTTGGTTCATATCGCCAAACTTGCTGAGCAGGCTGAACGATATGATGATATGGCTGCAGCTATGAAGCGTTATACCGAGGCTTCGGGGACTTTAGGGAACGAAGAACGGAATTTACTATCAGTGGCATATAAAAATGTCGTAGGTGCTAGAAGATCAGCATGGAGAGTGATATCCGGAAGTGAAACGAAAGCGGCGAATGACCATATGAAAAGTCAAATTGCAGAGGAGTACCGTATTAAAATAGAAAAAGAGTTGAATGCAATTTGTGATCAGGTTTTGGTTTTGCTCAAAGATTATCTACTTGTACAGGAAAGTAACGACGAAAGCAAAGTTTTTTTCTTGAAAATGCAA…
Q2_P26850	1	1	P	2.38829	0.0726413	P	1.04145	0.753881	P	1.25485	0.263595	P	1.1013	0.511245	P		Q2_P26850			C812569.1	Sm_Orth_inOther_sp	SJCHGC04867 protein [Schistosoma japonicum] ||PREDICTED: similar to ENSANGP00000025039 partial [Apis mellifera] ||Zinc finger protein 207 [Danio rerio] ref|NP_998362.1| zinc finger protein 207 [Danio rerio] ||ENSANGP00000025039 [Anopheles gambiae str. PEST] ref|XP_319302.1| ENSANGP00000025039 [Anopheles gambiae str. PEST] ||CG17912-PA [Drosophila melanogaster] ref|NP_609808.1| CG17912-PA [Drosoph…	TCCAAGTTTCATACCTCCACAGCCCACACAAATTGTGTATCCTCCGATTGTGCCTCCAGC	Smp_025560	expressed protein	Smp_scaff000050	1480213	1482613	Q2_P26850,Q2_P14716	ATGGGTCGCAAGAAGAGGAAGCAGCTAAAGCCATGGTGTTGGTATTGCAATCGGGAGTTTGACGATGAAAAGATTCTAATCCAACATCAAAAAGCGAAACACTTCAAATGTCCTTATTGTCACAGAAAACTGTTCACAGGTCCTGGTTTGTCGATTCACTGCAACCAAGTTCATAAAGAGAAGCTGGATAAGATTCCAAATGCTTTGCCAAACAGAACAAGCACCGTCATTGATATATACGGCATGTCTGGTATTCCAGAAGTAGATATGATCGAACATGAAAGGCAGAAATTTGGGTTAGAAGGTGAAGACGAGCCACCAGAGAAAATAGCCAAAGAAGACGAAAGTATCCCGTTTTACCCACCACCGCCTATTCATCCGGCACTACCCTTTATGCAG…
Q2_P12751	1	1	P	2.38777	0.0729158	P	0.9307	0.604403	P	3.28637	0.053276	P	1.4962	0.157485	P		Q2_P12751			C909222.1	Sm_noMatches_Gb_bothSt	none	CACCATCATCGTAATCATCATCATCACCACCACCACCAAAAAAGGCTTGTTGTTACCGTG
Q2_P41386	1	1	P	2.38733	0.131661	P	1.19191	0.514995	P	0.537282	0.298804	A	0.503602	0.560343	A		Q2_P41386			JAP00477.S	Sm_newGenes_Orth_inOther_sp	SJCHGC02164 protein [Schistosoma japonicum] ||GA21640-PA [Drosophila pseudoobscura] ||RE35104p [Drosophila melanogaster] ref|NP_573055.1| CG9245-PA isoform A [Drosophila melanogaster] gb|AAF48491.2| CG9245-PA isoform A [Drosophila melanogaster] ||PREDICTED: similar to ENSANGP00000014320 [Apis mellifera] ||ENSANGP00000014320 [Anopheles gambiae str. PEST] ref|XP_311768.2| ENSANGP00000014320 [Anophe…	CGCATCCAATAGACACGAAATAATGTACGTAAGGAGAGTTAGTTCACAATTAGTTTTCAT	Smp_132640	phosphatidylinositol synthase, putative	Smp_scaff000036	1209251	1214142	Q2_P10134,Q2_P29899,Q2_P40150,Q2_P41386,Q2_P28876	ATGAGCGTGTTTCTGTTTATCCCAAATGTAATTGGTTACATACGAATCGTACTTCTGTTTCAAGCATGTTATTTTATGAAAACTAATTGTGAACTAACTCTCCTTACGTACATTATTTCGTGTCTATTGGATGCGGTAGATGGTTGTGCTGCACGCGCGCTAAACCAGAGTACGAAGTTTGGTGCTATGTTGGACATGATTGTTGACCGATGCTCAACAATGTGTTTGTTGGCTTGTCTTATTTATTTTTATCCATCATACATACTCCTTTTTCAATTCAGTATGATTGTGGACATAGCTAGCCATTGGCTACATTTACACAGTTCTGTTTTATCGGGAAAATCAAGTCATAAATTTATAGATCTTAAAGCAAATCGATTTCTCAAATTGTACTATACA…
Q2_P41207	1	1	P	2.38677	0.0763709	P	1.17319	0.371126	P	0.570779	0.133109	P	1.30553	0.303156	P		Q2_P41207			JAP08060.C	Sm_newGenes_Orth_onlyJapon	SJCHGC06971 protein [Schistosoma japonicum] ||	GCTTCTCGTTCATCCTCATTAATACACTCATCCAATGAGTCGTTTTATCAAATCGGTAAA	Smp_138500	centaurin/arf-related	Smp_scaff000063	1380884	1423276	Q2_P19079,Q2_P00671,Q2_P36076,Q2_P32622,Q2_P29824,Q2_P14160,Q2_P34032,Q2_P41207,Q2_P12808	ATGAGTGCTCAAGCGGATCTTTGCGCCGACTGTAGTACGCCATCCCCAAAATGGGCGTCTGTCAATAGAGGTGTACTGTTATGTGATGAATGTAGTTCCATTCACCGACAGCTAGGAAGACATATAAGCCAGGTTAAACATCTTGAGAAATCACGCTGGAGGCCATCACAACTTTCTATGGTACGCTATTTGGCGTCTGCTGGTGCGAATGGGTACTGGGAACATGTGTTGTACGAACCTATCAAAGCATTTCATCCTCACAAAAAACCTTTACCTACTGATCCAGTGCATCCAACCAAAGCTGATTTTATACGAGAAAAGTATTTGTTTTTGGGATTTTTTAAGAGACCACGAAACGTTAACCATGATGATTTAAACCAGCAACTCCATGCCAGCGTA…
Q2_P29789	1	1	P	2.38564	0.0751426	P	0.808172	0.295994	P	0.670509	0.170026	P	1.4109	0.209578	P		Q2_P29789			C904086.1	Sm_Schisto_Orth_only	SJCHGC03973 protein [Schistosoma japonicum] ||	TCTGCCAACATCTTCAGTTGCTAAGCAGCAAATTCAAGTTCCAACGGGTCTTCCACCTGG	Smp_148850	alpha(1,3)fucosyltransferase, putative	Smp_scaff000127	446171	501389	Q2_P22651,Q2_P03359,Q2_P34825,Q2_P14902,Q2_P29789,Q2_P40639,Q2_P38747,Q2_P40735,Q2_P26534	ATGAAAGGTCATTCTAGTTCAACTTTACCTCCAGGATCAGTTCTAATACAATCTGGACAGGCCATTTCTCAGACTTCTGGCATGGCTGCTCTCCAAACTAACAGTGTCACAAGTGGTCCGCAGAATCTCCAAGTGTGGACTCCGTCACCATCTGGAGCTATTACGGTTTCGGGTATCCCATCATCAAGGAGTTCTGCCAACTTGGTTACTCTCCCCTCTGGCCAGACTGTATTGATGGCCAATTTGGTAACAACGGCTACCACAGCGTCGATTTCTCTGCCAACATCTTCAGTTGCTAAGCAGCAAATTCAAGTTCCAACGGGTCTTCCACCTGGTGGGCCCATTGTCATATCTAATCCCAATTCTGCTGGTCCACTTGCTACACAGCTTACGAATCCC…
[truncated: 546 more rows]
