# Supplementary material for: Gene Atlasing of Digestive and Reproductive Tissues in Schistosoma mansoni
Source: PLoS Negl Trop Dis. 2011 Apr 26;5(4):e1043. doi: 10.1371/journal.pntd.0001043 (PMC3082511; doi:10.1371/journal.pntd.0001043)
Supplement: Table S11 — Complete list of 91 differentially upregulated genes (2 fold or higher than the male control) in the S. mansoni male hind region. (0.19 MB XLS) [file pntd.0001043.s015.xls]

## Sheet: 2 fold hind only annotati
2 fold hind only
Macro Male + 2 testes samples
Region ()*	Whole			Head			Hind			Testes			testes orig
Systematic	Normalized	t-test P-value	Flags	Normalized	t-test P-value	Flags	Normalized	t-test P-value	Flags	Normalized	t-test P-value	Flags	Normalized	t-test P-value	Flags	Common	Synonyms	Genbank	Gene Symbol	Contig	Class	Probe Sequence	SOURCE_ID = genome prediction, WARNING! Some of the probes are NOT for the predicted gene, but rather they are for the opposite strand of the prediction	Description	CONTIG_ID	GENE_START	GENE_END	OLIGOS = other oligo probes matching the same prediction ON BOTH STRANDS (WARNING!!!)	SEQUENCE = genome sequence prediction	User Notes
Q2_P16753	1	1	P	0.390263	0.460005	A	11.5195	0.0262985	P	2.85441	0.0709247	P	1.1282	0.842802	A		Q2_P16753			C917694.1	Sm_noMatches_Gb_bothSt	ACACATCGAATGACCGAATCGCACTTGACGTTTAATTTGTATATTGTACATGTTAGTGCA
Q2_P41365	1	1	P	0.306841	0.389882	A	11.4158	0.0262731	P	0.16041	0.235858	A	0.44214	0.505414	A		Q2_P41365			JAP00059.S	Sm_newGenes_Orth_onlyJapon	TGACAAACTTGATACTTGAAGACGAGATGGAGGGTAGTTTGCATTCATCGTAAGGATGTT	Smp_145180	rab GDP/GTP exchange factor, putative	Smp_scaff000103	36369	53116	Q2_P41116,Q2_P39569,Q2_P21603,Q2_P02533,Q2_P40550,Q2_P39576,Q2_P41365,Q2_P40127,Q2_P39119,Q2_P35700	ATGAATGCAAACTACCCTCCATCTCGTCTTCAAGTATCAAGTTTGTCATGTAAAAATAAGTGTGGCTTTTATGGGAATCCTTCATGGGATGGATATTGTTCCGTCTGCTATCGCAACGCTCATCAAAGGCAATCGAATTTTCGTCAGGCTTCTTCCACTTCATCACTTTCAACTCAAAATTCAGAAGCGGAGGTTAAACCCAAACATACCATTGGAAAGAATGCAACGTCTATCAAAAATATATTTAAGGTTCCTCGAGATGATAACCGGGACCAAATTCCAGTGAACCCAGAAGAGTGTTTACAAGCCGAAAAAGAGTTTAAAACATTTCTAAATACCCTTCGAGCCTCTGCAAATGCCGATATTTCCCGCCATGTTTCAAAGCTTATGGAACAGTTG…
Q2_P29675	1	1	P	0.887245	0.74889	A	8.61602	0.029731	P	0.127056	0.216124	A	0.358279	0.433222	A		Q2_P29675			C903929.1	Sm_noMatches_Gb_bothSt	GCGGAAGCAATTATAGGCAATCAAATAGGCTTCATGGAATAAAAATGCAGGTATATATAG
Q2_P37012	1	1	P	0.489703	0.315715	A	6.15683	0.0353043	P	0.795018	0.366944	P	0.831078	0.682531	A		Q2_P37012			C917580.1	Sm_Schisto_Orth_only	CCAATCGGCTGGAATTTTAATGAAATCACTAGTTCTTCGGCTGCTGCCGCATGGTACTTA	Smp_153170	calcium/calmodulin-dependent protein kinase type 1 (camki), putative	Smp_scaff000157	345518	417537	Q2_P03532,Q2_P10281,Q2_P32038,Q2_P12234,Q2_P10242,Q2_P30014,Q2_P27964,Q2_P08273,Q2_P37008,Q2_P06879,Q2_P08674,Q2_P28382,Q2_P26114,Q2_P06531,Q2_P37012,Q2_P24206,Q2_P30063,Q2_P22838	ATGAGGAAAGTAAAGGCGGAGACCGAAACGAAGCGAAAGGATAAAGAGATTGCCGAGATAAAGAAAGAGAAGGACGAGGCAGAAAAAAAACAGCATAAAATGGAGGAAGATGAGGATATGGCTAGCCATAAGTCAGACAAAGAAGGACCACTATCAAAAACAATAAAAGATGACACAGAAGGAAAAGAAATGAGCATGAATAAAAGAGATGGAGAAGGATATAAAGAAGGGAAAGATGAGGATAAGAAATTAATACCAACGAAGGGCCAGACGCAAAAAGGAATGAAAACGAAACTAGACGAGGATGCTGAATTAAAACCTGAATCAGAAACATCTCGGAAAAAAAATACCAGAAGCGCAACAGAACAAATAAAAGAAACAAGACAAAAGAAAGAAATC…
Q2_P12816	1	1	P	1.1674	0.693153	A	5.41387	0.0391734	P	1.52834	0.211909	P	2.42235	0.154762	P		Q2_P12816			C909348.1	Sm_noMatches_Gb_bothSt	ATTTCGTTATCCTCCTGCCGTTCAAGAGATGATATACGGTGATGAAGAAGCTTTTCGTGT	Smp_157150	expressed protein	Smp_scaff000198	603761	627336	Q2_P12816,Q2_P32633,Q2_P32077,Q2_P12267,Q2_P27401,Q2_P08094,Q2_P10996,Q2_P30788,Q2_P07830,Q2_P15608	ATGAGTTCCCTTCCATTATGCATGAAGCCATATGAGCAGTTTATGCTAGAACTTCAAAAGCTCTCAAGGCATAACAGACAAAATTCTGTCTTACAACCACCCTATCTTTTTGGACACTTAATTGATTTACAAAAACTGTACAACGAAGTTGCCCTGCGGGGTGGTCACAAGCAAGTTACTTTTTCCCACCTGTGGTTGGAGGTTTATTTAGCCTTAGGTCTGCCACCAGGTTGTGTAGATGCAGGCCATGGATTGCGCACTATCTATCAGAGGTATCTCGAGTTGTTCGAAAGAAACCAGCGAATGATGTCGAGAAGCACTTTCACAACCGATGAACAGGATATGGCTGTTACTCACTTTGACGGTGATGCTCAGGATTTCGATCAGTTTCTAAAGTCG…
Q2_P09468	1	1	P	1.28585	0.321107	P	5.38569	0.037917	P	0.803652	0.326661	P	1.74893	0.160634	P		Q2_P09468			C903294.1	Sm_Orth_inOther_sp	CTTGGACATTGATTGGATTATTACACTTAGGTAAAAATGAAGTTGAACAAGCCCAGAAGA	Smp_072370	tpr repeat nuclear phosphoprotein, putative	Smp_scaff000247	656352	690508	Q2_P32168,Q2_P12361,Q2_P13300,Q2_P18982,Q2_P28057,Q2_P18630,Q2_P09485,Q2_P25239,Q2_P05385,Q2_P22966,Q2_P09468,Q2_P29222	ATGGATATTTCTGTTAATTCTGATTATGGTGGATTGCCTACTGAAAATACCATTGAAATACCATTAAGAGGAGGTGATGAAATAATTGAACTTGACACAGACCAGTTGCCTGATGGTGAAGAAGTGCTCAATATATTAAATCAAGAAAAAGCTCCCTTGCAAATTTGGATCACTGTTGCTATTGCTTATTATAAAAAGAAATTATACGATGATTTTGAAAAAGTTCTTGAGGAAGCATACCTAAATGCAGCTGATCTTCAACCGTATCATGACAGCGACTTGGTTCGATTGTTAGATATGCTTGCTAATTATTATGGTCGTAAAGCTTACAAAGAAAAAAGCAAGGATAAAAAGAACCAGTTAATTGCTCAGGCAACTAGACTTTTTACGTCAGCTGAT…
Q2_P39523	1	1	P	0.674184	0.209941	P	3.68433	0.0487582	P	0.299166	0.0722799	P	0.644174	0.23668	P		Q2_P39523			JAP03981.C	Sm_newGenes_Orth_onlyJapon	ACCACAATCAATGACTACATATTTAACAGCTGGTCCAGCATCAGGTAGTTTACATAGTGG	Smp_175760	endosomal trafficking protein, putative	Smp_scaff000609	34904	149890	Q2_P18708,Q2_P22652,Q2_P14566,Q2_P19723,Q2_P39523,Q2_P08857,Q2_P28559,Q2_P09149,Q2_P06648,Q2_P28880	ATGCGACGAGCATGTATGAGTAAGAACCGTGAAGTATCATGTTATCTTTTGACGAAGATGTCTTGGAAGGGGAATTACAAACGTCTTTTCACAATCGGCACTCTTGGTGTAACAACTTACAACAAGGATACTTTAAGAGTGACAAATCAGTGGACATATGAAGAAATCTATGAAATTAAAATAGATCATAATATCAAATCAAATCAACCCCAGCTAAAACGTTTCATTTTGGATATATTAGATACAAATCGTAAACGTCATGAATTAACATTTGCTACAGAATATCGTGTTGAATTATTAACTGATTTATTGCATTTTCGTGATAGATTTATCAAAGAAAAGAAATCGAATGTGCGAATACATGCTACTAAAATCAGTTGGTCCGAATCAACATACGAT…
Q2_P24839	1	1	P	1.10337	0.740478	A	3.57581	0.0521318	P	0.139108	0.220875	A	0.926757	0.864438	A		Q2_P24839			C809402.1	Sm_Orth_inOther_sp	CCGGAGATAGATGATCGAGTTGCATAATTCAAAGAATGTTTAAAAAACGAAAGTGCGATT
Q2_P35672	1	1	P	0.497498	0.449174	A	3.24823	0.0597482	P	0.746966	0.431932	A	0.530725	0.585475	A		Q2_P35672			C915360.1	Sm_noMatches_Gb_bothSt	CCATCTGTTATATCCTCACATCTTTCGCATCCCCTTTTAAATCAAGCATGTGCAGATCCA	Smp_025260	prolyl-tRNA synthetase, putative	Smp_scaff000050	742380	749355	Q2_P15653,Q2_P35672,Q2_P25331,Q2_P09212,Q2_P28954,Q2_P41305	ATGTCTGTGTTCACGTTTCTATCTCGTTCCCTTCCTCCATTAATTAACATACCTGGAGTAACATCTACTCTTTGTGTCAGCCAAAAGCTTCTGCGGTTGTATGGTCTCATCTTTTCTGACTCCACTGGTGTTTATGCATTTGGACCTGAAGTACTTCGATCTCTGCGAAAGCTGGAAAGTTTAGTTGACAATAGCATGTTACAGTTAGGAGCTCAGCGTGTTTTACTGCCAACGTTAGGTCCGAGACATATTTGGGAAAAGTCTGGTCGATGGTCCACCATGCAGAGTAGCTTATTCAGGGTCAAAGACAGATTATCTCATGAGTACTGTTTACAGCCAACCCATGAAGAATATATAACCAATTTCGTTGCCTGTCTAAATTTATCGTATAAATCCCTC…
Q2_P22505	1	1	P	1.29548	0.404816	P	3.06018	0.0602205	P	2.82602	0.0647755	P	0.67195	0.567962	A		Q2_P22505			C806335.1	Sm_Orth_inOther_sp	CAGTGCTCTACCCCCTACGGTATTCGCTCGAGGCACTACCTCAATAGTTTTCGCGGAGAA
Q2_P13903	1	1	P	0.417958	0.484174	A	3.00656	0.0707032	P	1.14297	0.623854	P	0.677947	0.721213	A		Q2_P13903			C911418.1	Sm_noMatches_Gb_bothSt	GTATACCTTCTGTTAGCTGAAATTCTGTGATTGTTTTGCGGAAGTGATTGTGAATATATG
Q2_P15299	1	1	P	1.85421	0.228537	A	2.86558	0.0720114	P	0.984317	0.949623	P	0.581209	0.632014	A		Q2_P15299			C914288.1	Sm_noMatches_Gb_bothSt	ACTTCATGAAACAACTGCTCCAGACAGTGTTTCTTGATGTGGTCATTACAATAGAGTAAG
Q2_P40703	1	1	P	0.357397	0.270209	A	2.8355	0.0634163	P	0.215355	0.156251	A	0.241117	0.337116	A		Q2_P40703			JAP09780.C	Sm_newGenes_Orth_onlyJapon	GAAACATTTATGCCTGTCCAGTAGTGAATGTTGTACAAATTCATGTAAATGGTTTCGATG	Smp_147170	hypothetical protein	Smp_scaff000118	996134	996327	Q2_P41329,Q2_P40703,Q2_P41053,Q2_P41348	GTCGTTGTAAATCTGAAGGAGAAAAATGTTCCAAAACAATATTTTCACCATGTTGTGCAAATTCTACATGTCAACTACATGGGATATTTAAAGGAGTTTGTGTAAAATGTTTACCTGAGAAACATTTATGCCTGTCCAGTAGTGAATGTTGTACAAATTCATGTAAATGGTTTCGATGTGTCGAAACAGATTAG
Q2_P27020	1	1	P	0.298784	0.383082	A	2.78634	0.0698425	P	0.13521	0.250467	A	0.450789	0.513048	A		Q2_P27020			C812803.1	Sm_noMatches_Gb_singleSt	CCAAGTAGTATGGAAGCAAATGACATTTCCAATACAACTCTGAGTGTATAAAATGAGCTT	Smp_111740	hypothetical protein	Smp_scaff008308	14	286	Q2_P07334,Q2_P27020	ATGATAATCAGAATGATTGTATTGTTGTTCTTGGCACAATATGTGATATGTCAACAGGAAATGACATCGACACCAGTATCTTTAAACAATCAAACTAACAAAGTGGATGAAGTACAAATTAATATAACAGATTATGATGAAAATTTAAAATCAGATGATACTGGTGAAAATGTAATTGATAGAATTATATTTGCTGTTATCATATTTTTGAGAAACCTATTTCCAAGTAGTATGGAAGCAAATGACATTTCCAATACAACTCTGAGTGTATAA
Q2_P12579	1	1	P	1.92489	0.105169	P	2.76855	0.0628303	P	2.34536	0.0753826	P	1.67275	0.151243	P		Q2_P12579			C908825.1	Sm_noMatches_Gb_bothSt	CAATCGATAGAAGTACTCTTCTTCATTACGTGCTTCTAATTTGCCAAATGCTCCACCAGC	Smp_134510	hypothetical protein	Smp_scaff000045	360678	368625	Q2_P32396,Q2_P12579,Q2_P35892,Q2_P27052,Q2_P03895,Q2_P05969,Q2_P21573	ATGCAACGTTTGTTAACCTTCATCCCTCAAAATTTGAAGGTGGTGCTCAAAGACCCCATGACGTTCCTGAAACCTTTGTCTATTGGGTGTATCCGTATGTATCCTGGTGATGAATTGGGACGAGGTGCAGGCAAGGGTGGTGGTACTGGTGGTTCTATTCGGGATGCTGGTGGAGCATTTGGCAAATTAGAAGCACGTAATGAAGAAGAGTACTTCTATCGATTGCAACAACAACAGTTACATGAATTAAAGAAGCATTTAGAAGATGAACATGAACGTGAAAAGAAGGAGATCAAACGACTTGAAGAATCACTCAAAAGAAGAAAAAAATTACTGGATGATCTTGAGAAGAAGCATTAA
Q2_P05962	1	1	P	1.41303	0.306193	P	2.73166	0.0678633	P	0.50711	0.19238	P	0.721984	0.591349	A		Q2_P05962			C810736.1	Sm_Orth_inOther_sp	GCATCAGTGCTTTCAGATACGAAAAATAGAGAAGTAAAAGCGTTTTTCATTCCATTTGGA
Q2_P30753	1	1	P	1.30205	0.378317	P	2.62354	0.0698039	P	1.05487	0.756923	P	1.64635	0.243675	P		Q2_P30753			C905560.1	Sm_noMatches_Gb_bothSt	TTTAAGCGGATTATTGTAAACTCTGTTGGTGAAAGACGTCTACTACATAACTCCTCTTTG	Smp_148000	expressed protein	Smp_scaff000123	700344	705442	Q2_P41106,Q2_P30753,Q2_P10960,Q2_P41008	ATGGCTTGTGATAGTCTGTTGGGTCTTGAAGATGCCATGGATATGTTTCTTCAGTCAGCGGACTTGTTTAATGATATTGATATGGGTGAATTCGACATTGCATTAAAGGCTTCAGAGCTCCTCGAAAACTCAGACAGTGATAGTGGAATAAGCGTTGCAGGGGAGAAACAATCAATAAACCAGGAAACTAATGTGCGGCCCAGCAACACTGGTGCTGATTATGTTCTGACTGATGCTGTTGATGCTAAGACACATGTGTCCGATATTTTGCACGCAAGTAACAAATATTGCGGAAATCAAGTGATGAGTTCGTCAGAAAGCGTACCTGTCAATATACCGAGTTCTAACCCTACTATTCCTAAATTTAAGCGGATTATTGTAAACTCTGTTGGTGAAAGA…
Q2_P26999	1	1	P	0.528573	0.125515	P	2.5922	0.0666568	P	0.0201859	0.133485	A	0.13159	0.145012	A		Q2_P26999			C812777.1	Sm_noMatches_Gb_bothSt	CTATGAACGTATAAAATGAGATTCATGCCGTTTATGGACTGATAAAGTGGTGTATTGTGT	Smp_143880	hypothetical protein	Smp_scaff000097	1013601	1013873	Q2_P07313,Q2_P26999	ATGATGATCAGAATGATTGTATTGTTGTTCTTGGCGCAGTATGTGATGTGCCAACCGGCGGTGATGTCGACACCAGCATCCTTAAACAATCAAACTGACAAAGTGAATGAAATGGAAATTACTACAACAGATGATGACGATGATTTAAATTCAGATGAAATTGATGAAAATTTCTTTAATAAGCTTGTACTGGCTATCATCATGTTTTTCAAAAGCCTACTTCAAGGTGATATGGAATCAAATGAAATTTACAATACAACTATGAACGTATAA
Q2_P17997	1	1	P	1.32479	0.540212	A	2.56496	0.0865289	P	1.02561	0.924169	P	0.6372	0.684131	A		Q2_P17997			C800129.1	Sm_Orth_inOther_sp	TTCGCGGATTTGTCTTGCTGCCATCAAAGATTGTTCACGGAATACAAGTGCTAGTCCACG	Smp_051000	expressed protein	Smp_scaff000129	1193835	1253529	Q2_P17997,Q2_P22907,Q2_P35663,Q2_P15647	ATGGATAAGATATTGCGTCTTGTTTCTCAAAATATTGCTGGACCAAATTGTCGTGAATTATCCAAATTAAAATTACGTCTTTTGGCATTGGATCGTCAAAATAAAGCTGTATCTAGACGTGTTTCTGAATTGGTTCTAGAAAAGCATCCACAATATGAAGCAGAATTAAAAGGTGTTTTATCATTACAATCAGATAATTGGGAAACATTATGCATGTGTCGAGAAATTAGAAAATCCATTCATAGCAAGTTGAAAGCATCAGAATTACGTATTGATGAGAAATTAGATTCAGAATTACAAAGAAGCTGTGAACATTTTGACGAGAAATCATATTCAACTGTTCAGCGTGCATTTGAATTACTAGGAAGTACTCAGACAACATTTGCTCAATTACAAATG…
Q2_P39887	1	1	P	0.183611	0.0999765	A	2.55383	0.0677271	P	0.0380963	0.0975469	A	0.0684751	0.191162	A		Q2_P39887			JAP08915.C	Sm_newGenes_Orth_onlyJapon	GTTCCATTTTGGTATTTGGTATCCTATAATATGCATCATCATAGCAATGAAGAACAACGG
Q2_P16217	1	1	P	1.15115	0.743236	A	2.51769	0.085368	P	1.16146	0.559558	P	0.509821	0.565977	A		Q2_P16217			C916627.1	Sm_noMatches_Gb_bothSt	TTTCGTTTACTTAATGCTGCTCTACCTACAAACGCTCGTCACAAACGTCTTTTTCGAACC	Smp_169850	expressed protein	Smp_scaff000403	2238	14708	Q2_P15293,Q2_P35216,Q2_P13881,Q2_P33750,Q2_P40012,Q2_P09167,Q2_P36458,Q2_P16217,Q2_P28899	ATGAAATATGATGTTCTCATTGATTTCTACTTGGCTACTGTTAGAGCACAAATGTGTGAACTGCAGTTGGTAGGACTTAACGAAGATGATGCTCATTATGGAGTTGTAATGCGAGCTGTTGAGTTTGTTAGACGTGAAGTAGGCTCAATCACATTTCGTTTACTTAATGCTGCTCTACCTACAAACGCTCGTCACAAACGTCTTTTTCGAACCAAGTATATTGAAGACGTGGACTTACGAAATATTGAAAACTGTCTGGTGTCAGCTGCAAACAAAGTAATTAATTTTAATTCAAGCCAGTCCCATGTCGAATGTGATCTAGGACCTGCTAAATCAAGCGCTTCAGAATTTTTAGATACACATGGTCGTGTTCAGGCACTTGTTGCCCATACTATAGAA…
Q2_P24585	1	1	P	0.0396205	0.156243	A	2.4671	0.0702761	P	0.137991	0.0511865	P	0.0549983	0.177456	A		Q2_P24585			C809096.1	Sm_Schisto_Orth_only	AGCTGATGAAGTGAAGGCTTCCTCCATGGAAAACATGCATAGTTTGACAGAACTTCAGAA
Q2_P36919	1	1	P	0.634833	0.56062	A	2.4114	0.114281	P	1.57954	0.191734	P	0.817717	0.79762	A		Q2_P36919			C917415.1	Sm_noMatches_Gb_bothSt	GGTGCATTGGCATTCTGAGCGGATAGTCTTGATATTACAATCCTTAATATAAATAATGGA	Smp_144700	AMP-activated protein kinase, gamma regulatory subunit, putative	Smp_scaff000101	306569	345067	Q2_P15062,Q2_P34981,Q2_P15451,Q2_P35394,Q2_P08114,Q2_P41297,Q2_P36919,Q2_P29274,Q2_P09542,Q2_P39994,Q2_P06786,Q2_P26392,Q2_P16621,Q2_P05417	ATGTTGGAAGCTGAGAAATATGAACAATCATCACCGTCATCAGTATCTGATCTTATCGATAGTGAGAATTGTGGAATAGATGCGATTCAGAAATCTTCCAACATTAAAGGTTCTGTTGGCTGTTCGTCTTCAATTATTCCAGATGAAGTTTCTTCACGTTTCATACCCATAGGATCTTTCCTTTCATCAATACTTGAACCTATTCCACAAGGTCAGGAATTAGCAGTCGGTGCAATGACTACTTCCACAGTTTACATCCATTCTTCTTTACATTCAATTCATAATAATTATTTGTTAGATGAATCAAAATTCACCGTACAAAATTGTCATTCCTCTTCTGATCATCATACAACAACACAGTTGAAAAATGAAGTATGTTGCCCTTGTCGTTTAGCTAAT…
Q2_P07818	1	1	P	0.692196	0.291625	P	2.4072	0.0738427	P	0.238174	0.102101	A	0.172963	0.281735	A		Q2_P07818			C900019.1	Sm_noMatches_Gb_singleSt	CTCACGCTTTCAATTACAAGCATATTTGTATGTGTTGTGCACCAGATAACTGTTATATAG
Q2_P10273	1	1	P	1.90427	0.222955	A	2.391	0.0962768	P	1.42459	0.283214	P	2.64779	0.161699	A		Q2_P10273			C904435.1	Sm_noMatches_Gb_bothSt	CAGCATTGAATCAGTTAAAAACTAGTTCTGGGCATGGTACTTTGGGCTCCTCTTTGTCAT	Smp_178860	expressed protein	Smp_scaff001781	736	8723	Q2_P10273,Q2_P30050	AAACGGCGGGCGGCCTTAAAATTCGTGCCATCCTCCTTCACTCGTTTTGCTATGAGAGAACACAAAAGGGCTGCCATTCCATCGGGTGATCTTATTTCGTTGGGAAGCAAATCAAAGAAGGTTTCTGTTTCACATGGAAATCCTGCCAAAAAGACTAAAACTCAATCAATAGAAGTTGATCCCTCCGAATTAGTTACTCGAGTGGAAGCGGCTTTGTCTGCTAATGATAATAATCTGGTAGAATTTCTAGTATCTTCAGCATTGAATCAGTTAAAAACTAGTTCTGGGCATGGTACTTTGGGCTCCTCTTTGTCAT
Q2_P17942	1	1	P	1.37659	0.192627	P	2.37938	0.0729393	P	0.0379509	0.0205315	P	0.0717112	0.0271078	P		Q2_P17942			C800067.1	Sm_Orth_inOther_sp	AAAAATGGATAATGGACTTATAGGTAGTCACGCATACAGTTTAACAGGTGTATATCCCGT	Smp_157500	calpain 4, 6, 7, invertebrate, putative	Smp_scaff000200	216489	304812	Q2_P17942,Q2_P34944,Q2_P15025,Q2_P35026,Q2_P15106,Q2_P19534,Q2_P00512,Q2_P19175,Q2_P35371,Q2_P37001,Q2_P18231,Q2_P18868	ATGAGACGTAAAAAGCAGAATAGTGATTCAGAAACTGAGTGTAATGGAGTTCCACTGAATTATTTGGACATTCTTAAACCAACATTAACAGAGAAACGAGTACAATTTAATTTAAATATACCATGTTCAATTACTCCGAAGGGTTATGCAAAGCTGCATGAAAAATTAACTTCACCATGCATCCCTCATTCTAAGGGAAAAGCGGATTCCATGGCTGATCGTGTATACAGACAAATATTTCTCTATTGTACAAACAGTTTGAATGGTTTTACTCATTCTTCGAAAAGTGAAACAACTTATGCAAGTCCTACTGCGATGAGGAAAATAAAAATTAGTCAGTATGAAATCATTTCAGCGAAAATGGTAGAAGCAAAAGAACTTTATCAAGATCCTGAGTTT…
Q2_P27195	1	1	P	0.862106	0.753378	A	2.35324	0.0878552	P	0.842496	0.478718	P	0.441691	0.505908	A		Q2_P27195			C813188.1	Sm_noMatches_Gb_bothSt	CGCGTATTTGTGGCTTATCTTTTCTTCCTTTATTATTAGACCATATCTTGCATGGGAATT
Q2_P17710	1	1	P	1.61802	0.1778	P	2.33543	0.078442	P	1.9573	0.100249	P	3.45052	0.0628372	P		Q2_P17710			C920438.1	Sm_noMatches_Gb_bothSt	AGATGCATCGAAATCATCAGCTACTGCATGCATTTGTGACATCTTAACCACAAGGTAACG	Smp_074230	DNA-directed rna polymerase II, putative	Smp_scaff000255	291172	293184	Q2_P41705,Q2_P38170,Q2_P17710	ATGTCACAAATGCATGCAGTAGCTGATGATTTCGATGCATCTGAATTGAAATTCTCTAAAGATTTTGAGAACGCCGATACATTAATGCTTGCTGAAGTTAAAATATTGTTGGAACATAGAAAAGAACAAAATGAAAATGCAACAATCCATGAACTTGAATTATCACCAGTATTTACAAAAACATTAAATTATGTAACACAATTTTCCAAATTTAATAATCGTGAAACAATCGAAAGTGTACGAAACCTTTTAACACAAAAACGATTTCATAATTTTGAATTAGCTTCATTGGCTAATTTATTACCGGATACAGCAGAAGAAAGTAAAGCATTATTACCAAGTTTAGATAGTCCACGTTTTACAGAAGAGGAATTACAACAATTATTAGATGAAATACAA…
Q2_P22561	1	1	P	1.18233	0.6986	A	2.32717	0.0947209	P	0.749398	0.454458	A	0.558646	0.6106	A		Q2_P22561			C806408.1	Sm_Orth_inOther_sp	AGTTGTAGAAGACGTCGTCGCTGTTGTGGTTGATGCTGACGTTGTTGATAATGATGATGA
Q2_P04711	1	1	P	1.91113	0.0972885	P	2.32384	0.0749636	P	0.914674	0.535583	P	1.96807	0.0931398	P		Q2_P04711			C808663.1	Sm_noMatches_Gb_bothSt	TTGATGTTATTTTCGGAGTTCGAAGCAAGAGGAGTCAGAAAAGTTACCACAGGGTATAAC
Q2_P37001	1	1	P	1.40503	0.181676	P	2.31511	0.0752966	P	0.0296361	0.0196324	P	0.0742259	0.0271109	P		Q2_P37001			C917565.1	Sm_Orth_inOther_sp	AAAAATGGATAATGGACTTATAGGTAGTCACGCATACAGTTTAACAGGTGTATATCCCGT	Smp_157500	calpain 4, 6, 7, invertebrate, putative	Smp_scaff000200	216489	304812	Q2_P17942,Q2_P34944,Q2_P15025,Q2_P35026,Q2_P15106,Q2_P19534,Q2_P00512,Q2_P19175,Q2_P35371,Q2_P37001,Q2_P18231,Q2_P18868	ATGAGACGTAAAAAGCAGAATAGTGATTCAGAAACTGAGTGTAATGGAGTTCCACTGAATTATTTGGACATTCTTAAACCAACATTAACAGAGAAACGAGTACAATTTAATTTAAATATACCATGTTCAATTACTCCGAAGGGTTATGCAAAGCTGCATGAAAAATTAACTTCACCATGCATCCCTCATTCTAAGGGAAAAGCGGATTCCATGGCTGATCGTGTATACAGACAAATATTTCTCTATTGTACAAACAGTTTGAATGGTTTTACTCATTCTTCGAAAAGTGAAACAACTTATGCAAGTCCTACTGCGATGAGGAAAATAAAAATTAGTCAGTATGAAATCATTTCAGCGAAAATGGTAGAAGCAAAAGAACTTTATCAAGATCCTGAGTTT…
Q2_P39844	1	1	P	0.963672	0.808386	P	2.29635	0.0766174	P	0.471218	0.0974377	P	1.17005	0.428638	P		Q2_P39844			JAP08510.C	Sm_newGenes_Orth_inOther_sp	GGCATCTGTGATACTATTACCTATTGTCGGAAAGAGAATTATTCAACGTTTCTTTTTCAG	Smp_080840	conserved hypothetical protein	Smp_scaff000307	117961	123191	Q2_P39844,Q2_P08111	ATGAATGTAGAAAATTCACAATTTGTGGAATGTGCTTTAGTCAGTGACGATCGGTTATGTGCTATATGCTCAGAAAATGAGTTCAAATACAAGTGTCCGAAATGTGAAGTAAAAACTTGTAGTCTTTCATGCTGTAATGATCATAAAGCACAGTTCGATTGTACGGGCATCTGTGATACTATTACCTATTGTCGGAAAGAGAATTATTCAACGTTTCTTTTTCAGAAAGACTATAGGTTACTAGAGGAAATAGACAGAAGAAATGCTTATAGAGAAAAACAACTTTTATCGCTATCTCATCGAAGTACTGGAAGGATACGTAAAAGGAACCAACTAGTAAAGTTAGCCAATGAATATGGTGTAACACTTCGACTAGCACCAACACTTATGTTGTCACGT…
Q2_P37832	1	1	P	1.17413	0.406639	P	2.27878	0.0777535	P	0.329814	0.0806109	P	0.400578	0.192499	A		Q2_P37832			C919300.1	Sm_Schisto_Orth_only	CTCAATCGATGTGTTTAAAGAGGGCTTCTGTGTATAATTATTTGTCCCACAACCATCATA	Smp_011270.2	Sj-Ts4 protein , putative	Smp_scaff000018	848490	856706	Q2_P30207,Q2_P10433,Q2_P11766,Q2_P25021,Q2_P37832,Q2_P07193,Q2_P25399,Q2_P31562	ATGACTACTTTCGCAACGCGATTATGTGGCTATTCTGTAGTTGGGGATACGTACAAGACAGCATTAGATGTTTACAACTGGGTCAAGAAAAAAGAGTCTGTAGGCCCAATTATCCAAACAGCTGAAGATAAAGCTATCTCTGTGATTAAACCAATTGTTGAGAGCGGAATTGTCCAAAAGATCGATGATATAGCTTGTCAACATGTGTTGGATCGTGCTGAAGCAGCGTGCGCACAGATTAAGAACACTTCAAATGAATGTATTATTCTACCCACTGCCAGCTGCGCCCTAAATATTGCGGAAGCTTGTGCTAATCTATACCTTCCGAAAGATGATGACCCAAAGTTTTCTATAGGAGGTGATGCCACACCAACAGAACGACTCGTACGTCTACAACAT…
Q2_P01066	1	1	P	0.974784	0.878965	P	2.26926	0.0782608	P	1.03384	0.805801	P	1.26151	0.343763	P		Q2_P01066			C802481.1	Sm_Orth_inOther_sp	ACGACTGATATGTCCAGCGTTACTTTCGCCTTCCTTGTTTGGATTAATCAGTGCATTTCC	Smp_155120	synaptic ras gtpase activating protein, syngap, putative	Smp_scaff000181	156345	216457	Q2_P01066,Q2_P18050,Q2_P32700,Q2_P12876	ATGTCGTATCATTTTGATACCTTTAAACGAAGTTTAAGTTATCAACAAATTAAATTCAATAAGAATCCTAATTCAACTAATTCATTATTGTCATCTTCATCATCAAATAAATCTAAACAAAATTCAGTGTTCATAACTGAATCACACGTTCAACAAGTATCTCATATTTCATCAGATAATATTTATTTCCCATTTAGTAATGATAATAAAAATCCTAATAATACATCAATACAAATGGAAGAAAATAAAACCTATTACAATCCCAATAGGGGTATTTCACTTCAGAACTGTTCAGCTACAAGAAATTCCTTGTTTCCAAGTACTTCATCATTACAATATACTGACTTTAAGTATAATAATGGTAAATGTAATCTTAGTTCAACACTTGTATATTCTCTT…
Q2_P00604	1	1	P	1.08455	0.759504	P	2.26107	0.0849306	P	0.648589	0.237421	P	0.833077	0.705524	A		Q2_P00604			C801606.1	Sm_noMatches_Gb_bothSt	GAATGTTGTAGTATGTTACGGTTGACCATGCAAGAACTATTGTGTTCTTATTATCTTCAC
Q2_P17204	1	1	P	1.29046	0.33546	P	2.24244	0.0823755	P	1.00967	0.949118	P	0.894296	0.751695	A		Q2_P17204			C918561.1	Sm_noMatches_Gb_bothSt	CTCATCCACTTAAGTGTTTGTAAATATTTGTCTGGCCTCTTATAGTCTATGCTTCATGTA	Smp_016180.1	nuclear hormone receptor, putative	Smp_scaff000028	760663	809660	Q2_P31805,Q2_P37018,Q2_P35025,Q2_P15105,Q2_P34533,Q2_P14635,Q2_P13899,Q2_P33766,Q2_P11033,Q2_P30826,Q2_P37555,Q2_P17204,Q2_P24323,Q2_P11958,Q2_P16703,Q2_P21327	ATGTCTGATAGTAACAACAACAATAACAGTTTTAACGGCAAATATCCGCTTATTTCGTCTCCAACTATTTCCACTTCAGTCGGTTTAGGAATTACTACTGAGCAGCATGCATATTCTAATGTGATTAATAATGATCTAAACAACTGTACTGATAAGTCGAATTCCTCCATCACCTCATCTGGCACTACTGATATTGGTAGACTATTATCATGTATAACTTCAAATGGAAATTGTTATCCTACATATACTTCAACTCATCCTACAATTCAAACACAATTTTCTAATGATGTAGGAAGTGAGATTTCTATTCATCACCAGCAGCAAAAACAAGAATCACCCGGTGAAAATAATTCATCTACAAATTTATGTGGTTTTAGAATTAAATGTGAAGCAGATGAT…
Q2_P06511	1	1	P	1.5613	0.298518	A	2.23306	0.098958	P	1.74625	0.151554	P	1.17964	0.742707	A		Q2_P06511			C811459.1	Sm_Orth_inOther_sp	TGCGAGCATGTTGGGCCCATGAACCAAAAGCTAGACCAACATTTGCCCAATTACTAGGTA	Smp_162900	tyrosine-protein kinase pr2, putative	Smp_scaff000259	141894	220519	Q2_P18733,Q2_P16845,Q2_P37183,Q2_P02784,Q2_P21909,Q2_P28862,Q2_P27193,Q2_P36845,Q2_P16551,Q2_P36808,Q2_P16521,Q2_P06511,Q2_P09132	ATGCTGACTGCCTCTTTGGCACCGACTTCTAACATCCCTATAATCAGTGAAAACGGAAATCTACGTTCACGATCAACATCTCAGCGCCTTCGAGGCGATCGTTCTAGAACTGGCTGTAGTCATTCAAAACTGTCAGCTCCAAGTGCAGATACATTGTCTGATTCACTAAGTTTAGCAACAACTGCAACAAGAGGTACTATAGGAGAGGTGTGGGAACAGAGACAGTATCCGGTCATGCCTTTAGGATGCACTGTGCTGAAAAATCCGCCTCCATCATTCTTAAATCTTTCTAATCAAGATAAGCAACAACCTTCAGAAAAGGATCTATATGAATTCCTAAAGGATGCAGAACTAGACCACTATTACTCCGTACTTACTCGTCATTTAAAGATCCGTTCA…
Q2_P04859	1	1	P	1.5414	0.274371	P	2.23177	0.0890258	P	0.733978	0.344857	P	0.370378	0.444253	A		Q2_P04859			C808887.1	Sm_noMatches_Gb_bothSt	CTTGCTCTGTTTGTTCGCTCACCGAAGCCTGCCTCATTTTAACGCCATCATGCATTGATC
Q2_P10793	1	1	P	1.26274	0.263496	P	2.22153	0.0793186	P	1.5171	0.150095	P	0.514294	0.12439	P		Q2_P10793			C905219.1	Sm_noMatches_Gb_bothSt	TTTGTATCACGTTCTTCGTTAAAATGTCGAGTCTGCGGCGCATTGACCTTCATAGTTCCA
Q2_P04019	1	1	P	0.192503	0.219641	A	2.21589	0.0822057	P	1.3647	0.213054	P	0.535523	0.321968	A		Q2_P04019			C807541.1	Sm_noMatches_Gb_singleSt	AAAGGTTGGCCACTTATTTCAGTTTCAATCTGGTTGCTTTGAAAGATAGATGAAGGGATC
Q2_P22559	1	1	P	0.98543	0.908637	P	2.19955	0.0802264	P	0.315014	0.0569968	P	0.919158	0.566467	P		Q2_P22559			C806406.1	Sm_Schisto_Orth_only	CAAACAAAGACAACGGTGATATGGCTGACAAATTAAATCAGGATTATCTACTCTCAGGCA	Smp_150220.2	receptor protein tyrosine phosphatase n, (ia2), putative	Smp_scaff000132	162119	205703	Q2_P13604,Q2_P33465,Q2_P20369,Q2_P32620,Q2_P12806,Q2_P22559	ATGCATTGTCTACGAATATGGTCAATAATCATACCAATAGTTATGATTGTTGTGAGACACAACACAGGCTTTAGTTCTAGGGATGTTTTATTAAATGGTGGTTACATTGGCTGTCTGTACCAAGAAGTGTGTCTGACTGGGGAGATATGTCACAATGATTCTCTCTTCGGAAGGTGTGTTCCTGATAATGTTCAGGATCATTTATTTGATGCTGGCTACTCACAAATGTACAAACTGAAATCTCTTCCTTTGTTTAATAAACCACAAAAATACAACTGGGCTGACACAACTCTTCAATGTTTATTGAGAGCAATGATTCTGGAGTATGAATCTCATTCAATCTTTGTTGATCCCAAATCGTTTTGTTTATACCAGTATGATATAGAGGATGGTGATAAT…
Q2_P17907	1	1	P	1.61703	0.130511	P	2.19264	0.0804706	P	0.514196	0.0950608	P	0.341339	0.0636694	P		Q2_P17907			C800028.1	Sm_noMatches_Gb_bothSt	TCCGACCAATCAATTCGCCAATATTATTAAACCTGTGGTCGTCCCTGCCCTATGCCAATG
Q2_P27293	1	1	P	0.620739	0.131649	P	2.18945	0.0806068	P	0.0108655	0.0299925	P	0.0372966	0.040404	P		Q2_P27293			C813334.1	Sm_noMatches_Gb_bothSt	CTGGACTAACGATCTATGGTCGAAAAAGATCAAATGAACTTATGTACATTTGTGTATGAC
Q2_P19746	1	1	P	1.69681	0.125295	P	2.18728	0.0812841	P	0.790133	0.26653	P	1.63769	0.140747	P		Q2_P19746			C802544.1	Sm_Orth_inOther_sp	ACAAATTCGTGCAACTATTGAACGTGACGGTATCACAAAAATATTTCAATCTATTGGTGG	Smp_063090	aconitase, mitochondrial, putative	Smp_scaff000191	229362	255004	Q2_P19746	ATGACGTTCGTCAATCTGCTGTTGAAGAATACAGGCAGGGTTAATTTTGTTCGATTTTCTCCCATAAGTCGTTCAGTGGCACTTAGTAAATTTGAAGACAAGACCCTAGATTATGATAAACTGGAACACAATCTAAATATAGTGAAAAAACGACTTGGACATCCGTTAACACTTGCCGAGAAAGTTCTGTATTCTCATCTCGATAATCCAAAAACTTCAAATATTGAAAGAGGTAAAAGCTATCTCATGCTTAGACCCGATCGTGTTGCAATGCAAGATGCTACAGCACAGATGGCTCTATTACAATTTATTAGCAGTGGTCTTCCACGTGTCGCCGTACCCTCAACTGTCCACTGTGACCATCTTATTGAGGCTAAAGATGGTGCAGGAACAGATCTT…
Q2_P06191	1	1	P	1.06533	0.640778	P	2.18676	0.0807385	P	1.33325	0.212595	P	1.58345	0.136418	P		Q2_P06191			C810988.1	Sm_Orth_inOther_sp	GAGTGGTGGGGAACAGAATGCTTGTCTGTGATCATATGAAACCTTATTTTTAACAAAAAA
Q2_P09247	1	1	P	1.32088	0.533697	A	2.18544	0.108955	P	1.19302	0.502545	P	0.601272	0.650757	A		Q2_P09247			C902991.1	Sm_noMatches_Gb_bothSt	CTCCAATGGCGATAAATCATTATCATCTTGACAAGTTCTCTTTTCATCTTTTCCATCCAA	Smp_143530	expressed protein	Smp_scaff000096	300958	315936	Q2_P19323,Q2_P00846,Q2_P08902,Q2_P09247,Q2_P28890,Q2_P09160,Q2_P28991,Q2_P28609	ATGCCACCTAAGACACTAAACCCTAATTTCAAATTAAGATATTCTGGTATTCATCATCTCTCACATCAAAACGGACATGAAAGTGGTTTTGAATCGGAACAAAGTCCTCCACTGAAATCATATTATAGTTATTCATGCAATAATACCATTACTGGTTCAGATACCCTCGTGGTTAAAGATGAGCTGAGACTTAGAAAAGATAATAGTCGTTCACTTCCGGATGATTTTAATGAGATTATCGGAAAGTTGGATAATGCATTATTAAATGATGAACTAAAAATATATCCTGAAGTGATAAACATTGATGAAAGTGTTAAATGTTTGTCATCTCAAAGTGATCTATTTTTTAAGAATGAAGATAAGTGTAAGATGAACAAATATGGAAAGAACTTATTCTCT…
Q2_P07126	1	1	P	1.60154	0.132956	P	2.18526	0.0808047	P	0.0951765	0.0280752	P	0.227402	0.0460609	P		Q2_P07126			C812449.1	Sm_Orth_inOther_sp	CCGAACACTATTTGAAGATTACAAGGCGATTTACGATCCAGAAGCTAATGATATTGAATT	Smp_178950	diacylglycerol o-acyltransferase, putative	Smp_scaff001813	1419	3074	Q2_P07126	ATCATATTTGGTACCGTGTATATCATTTGGTGAACAGAGCTTATATCATCAAGTTCCAAATGAAAAAGGATCATGGATACGATGGTTACAGGATAAATTTACGTCGATTTTTACCGTTGCATTGCCTATTTTCTATGCTCGTGGTCCCTTTCCGTATCGTAAACCAGTCTATACTGTAGTTGGTGCTCCAATTCAATGCGAACAAATAAATGAACCTACAGATGAACAAGTTGCACATATTAAACAAATTTATAAAGAAAAACTCCGAACACTATTTGAAGATTACAAGGCGATTTACGATCCAGAAGCTAATGATATTGAATTTGTATAG
Q2_P16117	1	1	P	1.39557	0.204428	P	2.18347	0.0818331	P	1.99868	0.0922447	P	2.89898	0.0625967	P		Q2_P16117			C916427.1	Sm_noMatches_Gb_bothSt	CTTATGATGAGTGAATATATATTCGTCGTGTTTCAAGCATCTGTCAGACATTTCTGATAC
Q2_P18735	1	1	P	1.86984	0.102189	P	2.18243	0.0811403	P	2.47189	0.0700454	P	1.37023	0.206114	P		Q2_P18735			C801155.1	Sm_Schisto_Orth_only	GTTGCATGATACCGCTACACTATCGGCGCAAAGAAGAAGGGAATCACAATGAATGTTATC	Smp_167410	expressed protein	Smp_scaff000329	71530	87474	Q2_P18735,Q2_P13412,Q2_P25162,Q2_P16149,Q2_P33261	ATGACTCTTAATACTGGCGAAGGTTTTCTGATGAAAATAGCAGATGTTGAACAGTGCGCCTTTAATTCATGGTATCACATTTTTGAATCGTACACTCAAGAAAGTATATTTATAAATCTCCCAGATGACCTTATAGTTTCATTGACAAATGACGAATTCATTCTCCCGAAAAGTGCAAAACCAACAAACGGGCATCTGTCGGAACTAGACAATGATGGTATTTGGTTAGACCATCCCGATACTGATGAAAAAAACGGAAAGAGACCGGAATTTCCTCAGTTCGAGTCTCAGTTGAAAAGTATCATCCGTAAGTTAGGCGGTGTTGTATTCCCCAAGTTAAATTGGAGTGCCCCATCTGATGCATCTTGGATGTCTTTCGATGGGTCACTAAAGTGCAAA…
Q2_P35876	1	1	P	1.78211	0.108922	P	2.17573	0.0812593	P	0.462844	0.082176	P	0.87493	0.410557	P		Q2_P35876			C915614.1	Sm_noMatches_Gb_bothSt	GTCGTTTCTCCTAGTTCTGGCTATTTTTTATTCTGGTGTACAAATACTATTAAAGCAACG
Q2_P19341	1	1	P	0.947052	0.923466	A	2.17264	0.1119	P	1.04228	0.874164	P	0.653947	0.698923	A		Q2_P19341			C802044.1	Sm_noMatches_Gb_bothSt	GGTTCCCAATTCACACTTTATTTATACTCACAATCCATCTACTGCTAATCAATGTGAGAA
Q2_P23294	1	1	P	0.259821	0.351547	A	2.1687	0.0951664	P	1.22562	0.383154	P	0.396819	0.466449	A		Q2_P23294			C807397.1	Sm_noMatches_Gb_singleSt	AACCGAAATTCTCGTGCGTCATTGGATTCCATTCGAAAGCCATGGCTGCCGTCTGTTCAT	Smp_166710	expressed protein	Smp_scaff000322	222144	227864	Q2_P02151,Q2_P21167,Q2_P23294,Q2_P03934,Q2_P11829	ATGGTTGAAAACGATACAAATAAAAATACTTTCCGCGTAATTCATGAACAGACGGCAGCCATGGCTTTCGAATGGAATCCAATGACGCACGAGAATTTCGGTTATGTCTATTTGGTGCAAGAAGTGAAGTATTGGACTGATACAACAGCGAAAGTTGGTGAAGGGAATATAGGTTTATTGGAAGCTATTGGCAAACCATGTGAAGCTTCGAACTATCGTGCGGAGGGCCACAGCAAAAATTTTTTTAATTCTAACTTTCAGACCTATCACATGACATACAAAAGAGTTCCGAGAATCAAGAATGTTCAAATTCAGTTCTTGTTGAATATGTATACATATGTATCGTGGGAAACAGAAAGATCAGCATGTGAATCAACTGACTCGGTCATCGTATTCAGG…
Q2_P17817	1	1	P	0.752627	0.215014	P	2.16674	0.0816786	P	0.01	0.0189374	P	0.0390104	0.0264207	P		Q2_P17817			C921000.1	Sm_noMatches_Gb_bothSt	TAAACGTTGGTCTCCTGTCAAAGAATTTCATTATGATGAACCAATAGAAGTGAGAAAGTG
Q2_P23487	1	1	P	0.966285	0.947429	A	2.15889	0.11291	P	1.68811	0.173935	P	1.00077	0.999154	A		Q2_P23487			C807663.1	Sm_noMatches_Gb_bothSt	GCGGTCGTATGCTTAACACGGCAATTATTTTCTTTCAAGTATTCAGTATCCTGATAATAA
Q2_P05843	1	1	P	0.445172	0.507871	A	2.14492	0.115093	P	0.380059	0.29364	A	0.641816	0.688451	A		Q2_P05843			C810604.1	Sm_noMatches_Gb_singleSt	AAAAGTGTGTTTACGATTCAGATGTCAACTTTTGAGCTGCTAACTTCTAGCTGACCACCA
Q2_P02220	1	1	P	1.29984	0.347702	P	2.14275	0.0877741	P	1.27088	0.284649	P	1.98391	0.138925	P		Q2_P02220			C804584.1	Sm_noMatches_Gb_bothSt	GAATCCATGAATTTGATTGCTTTGTCTAAGGAGTTAATTACTGCAGCCACTTGTTTCTTG	Smp_153190	expressed protein	Smp_scaff000157	566980	582431	Q2_P21255,Q2_P02220,Q2_P11260,Q2_P29336,Q2_P09593,Q2_P23271,Q2_P31529,Q2_P04426,Q2_P23931,Q2_P03912,Q2_P11733	ATGAAGGTTGATGATGCTGAACAAGATTGGTTGTTTTATCTTGCCCAACCAAATAAATTATTATTGGATATTGAGGGTTTAACTATATCACATCAGTTAGAGTTGCTTAAACAATCCTTATCACAGGCTGAAATAAGTGAAAGAAAAACTAGTCTCACTAATTGTGAGAATAATTCAGTGGACAACTTCATCGGAGAAAATGAAACTATGAATCCTGATGACATATTTGTAGAGTCGTCTAGGTTATTCAAAAAGTCCAGAGTTTTGGATATAATGTCCTTACAGATTGCTGCTAATCTAAAATTCAATCTAAATCTTTTTCGAGTCATATCAGAAATGCCCGTTAAGCTCCTTGCACGTCTCTATAGAGTGCTCGTCATGAATACTTCAAGATTTTCG…
Q2_P28063	1	1	P	0.675944	0.44673	A	2.14163	0.0915158	P	1.43091	0.214947	P	2.03433	0.164093	P		Q2_P28063			C901645.1	Sm_noMatches_Gb_singleSt	CGTTACATCTCTTACTCTAACTGTAATTCCGTACTCTATCTAGTGTTCATTTAACTGGTT
Q2_P21736	1	1	P	1.58405	0.163648	P	2.13335	0.0856039	P	0.322507	0.0966139	P	0.445715	0.261348	A		Q2_P21736			C805299.1	Sm_noMatches_Gb_bothSt	AAGCAGCAACAACCAGTTCATCCCAGTCGTTATCATCTGTTTCATTTGTTACTTCTGAAT	Smp_161400	jumonji domain containing protein-related including hairless	Smp_scaff000247	785130	816666	Q2_P02651,Q2_P21736,Q2_P09981,Q2_P31384,Q2_P11590,Q2_P31551,Q2_P24363,Q2_P23123,Q2_P03789,Q2_P11393,Q2_P31179,Q2_P04813,Q2_P11754	ATGTTACCAAAGAAAAAACGTTGGATGGCGTCTGCACATACTTCCTCCACAAATCTAATTTCTTCTCCTTCTACAGTGAATACCATTTCAAATATTGGTTCAAAAAAGCTATGCTGTGATACACCTATACAAACAGTTGAATCACTTTCTAGATCATTACCAAATTCAGTAGTTTCTACTCAACTTCCGGTTAGAACCTTAGCAACTGGAAATTTAATATCAACTGGAGATCCATATAGTTTATCTATGCTCCAACAACAATCTCTCGTAGATCGGTCAACATCTAATTTGACTACCGAGTATTTACACAGTGACCATAAATCACAAGTAGTGACATCTAGACAATCTAGTCATCCTGTTAAGTCTACTTTACCTGGACGCCGAAATGATGTGAATCCA…
Q2_P39529	1	1	P	1.85572	0.117025	P	2.13154	0.0858375	P	0.654108	0.183074	P	1.21697	0.448242	P		Q2_P39529			JAP04027.C	Sm_newGenes_Orth_inOther_sp	GATGCTGTGTATGCATATTAGGTTCAACTTTAATTGTGTTACATGCGCCAAAAGAACAAA	Smp_036010	conserved hypothetical protein	Smp_scaff000081	9413	20884	Q2_P39529,Q2_P28868	ATGGATAACAAAAAATGTTATGAATATTATAAAATGTACATTGAGGTTAATAAATCAGACTATCTACCATCATTGATGGTGCAGAAATCACCTGTTAACTTTTATATTGGACTTTGCCTCGCCTTATTGTCGACCTTATTTATTGGAACTAGTTTTATATTTAAAAAGCTTGCACTTCGTCGAAGTTCCAGGAATGGATTAAGTGCTGGTGATGGATCCCTTAGTTATTTATGTGAATGGATGTGGTGGATGGGTTTCATTTTAATGGGTATTGGTGAATTTGCCAATTTTGTAGCGTATACATTCGCTCCAGCTATACTAGTGACACCGTTAGGTGCACTATCTGTACTTGTTAGTGCACTGTTAAGTGTACGCTTTTTAAATGAACATTTAAATTGT…
Q2_P32027	1	1	P	0.715294	0.215885	P	2.12047	0.084473	P	0.331428	0.0683014	P	0.323335	0.127033	A		Q2_P32027			C908059.1	Sm_noMatches_Gb_bothSt	GTGTAATCGAGAAAAAAGGAGCAAATTCCAAACTACTTGCTACTAGAACTATTGTGGTCA
Q2_P39397	1	1	P	1.04184	0.828119	P	2.11543	0.0873342	P	0.591472	0.157503	P	0.540112	0.313471	A		Q2_P39397			JAP02718.C	Sm_newGenes_Orth_onlyJapon	GACAATTATCACCGGTCACAACTCCAAAAGCTCCTTTATTAGGTACAAATTATAAACGAA	Smp_137490	hypothetical protein	Smp_scaff000059	388857	412138	Q2_P39397,Q2_P30157,Q2_P10379	ATGACAACGTTAACAGAAGCAACCTATGCATTTATTAGTAATAATCTACAGGATACATCCAAAAGTTCAACAGTGAGAAAATATGAATTAATTCAAAATGAAGCAAACAAAACTACATGCCATTTTATTAAACAATCATTAAGTAAAGGACCATCTTTAAGAAAATTAAATTCAACAAGAGGTTATTTTTCACGTATACGTAATTCACGAAATGACTGTAAAAATGACGGTATACAGTTAAAACATATTAGGTCGTATACACCGGATAATAATATGAATACATTTGAAAAATATTCACTTTCTCAAGATTCATCGATTCCACCAACAGCATCGCAATCATCAATATCATCACTATCATCTTCATCTTCTACTCGACAATTATCACCGGTCACAACTCCA…
Q2_P01955	1	1	P	1.24682	0.518632	A	2.10799	0.0997621	P	0.889315	0.626212	P	1.16493	0.719957	A		Q2_P01955			C804130.1	Sm_Orth_inOther_sp	TTGAAGAACAAGATGTGAACTCTACAGTTGTTGACCAACAATTGTTGGAGCAATAGAAAT
Q2_P02728	1	1	P	1.16246	0.382246	P	2.10746	0.0848864	P	0.388752	0.0721022	P	1.01113	0.935967	P		Q2_P02728			C805431.1	Sm_Schisto_Orth_only	GGGATTGGAGATTTTGAAAAGGTTAGAAGAAAACAAGAACGTATGGAAGAGTTAGAAAAG	Smp_194560	Small VCP/p97-interacting protein, putative	Smp_scaff019019	296120	314346	Q2_P02728	ATGACTTTGAGTTTCAAATACATAGACTTAGACTCGTGTGAACGCCTGTTCTGTTGTTTCCGCAGTTCCGATGTCGACGACAACGACAACTCACAAATCCGTTATGAGTCCTACTCGGAACGTGGTGGCGGTGGGAAACCCGTAGACCTAGAATCTCGTAGACGATTACAAGTAGAAGCCATCGAACGCCGATTAGCTGAAAGTGAATCACGTGGGATTGGAGATTTTGAAAAGGTTAGAAGAAAACAAGAACGTATGGAAGAGTTAGAAAAGAAACAGTATGGTGATACATCGGATAATACATTACGATGGAATGGTCAGTGGTACTACGTGGCTTCCCGGATAAAGTGGGCGGAGCGAGATACGAGCGTGCGGCCTTACGGTTGGGAATCAAATGCA…
Q2_P10914	1	1	P	1.96	0.208049	A	2.08641	0.121157	P	1.00322	0.990395	P	3.04254	0.131222	A		Q2_P10914			C905468.1	Sm_noMatches_Gb_bothSt	GCAGTATGAAAAGATGATCTTATCAACGTAGATTTGTTGTCCATGTCTCCGAAAAATGAA	Smp_144770	expressed protein	Smp_scaff000101	928956	972837	Q2_P36142,Q2_P00656,Q2_P19056,Q2_P26257,Q2_P30710,Q2_P10914,Q2_P18089	ATGGACAACAAATCTACGTTGATAAGATCATCTTTTCATACTGCTACTAATTCGACAGCTAACTATGATGAAGTATTCAGTGAGTTGGTTCCAGTGCTTACTCAGTGTTTTGGTGTAATTCTCTTGGGTTATATTGCTGGCCGTCTGAAGATTTTTTCTGAATCCCAAGCTAAAGGACTTAACCTCTATGTCACTAGATTCGCTTTACCCACTGTATTTTTTCGCGCCATGGTAACAATTAATTTTTATAGTGTTTGTTGGTTCTTCGTTATGGCTATATCTATCAGTAAAGTGATCGGTTTTATAATGGCAATTACGTTCACGTTCTTAATTAGTCGACGTTTTCATCTGGGCATAGCTGCTATTGTTGCTATGTTTGTATCTCAGACCAATGATGTA…
Q2_P35883	1	1	P	1.45547	0.19491	P	2.07865	0.0882686	P	1.97615	0.0945383	P	2.42496	0.0821316	P		Q2_P35883			C915622.1	Sm_noMatches_Gb_bothSt	ACGTAGTTATATTGGTCATGTAAATTTTTCAACACGTTCACCGCTACAAAGTTTGTCCCA	Smp_163380	kkiamre, putative	Smp_scaff000262	967058	996460	Q2_P15745,Q2_P36384,Q2_P35883	ATGGAAAAGTACGAAAATCTTGGGCTTGTTGGAGAAGGAAGTTATGGAATGGTTATAAAATGTAAAAATAAAGAATCTGGAAGGATTGTGGCAATAAAAAAGTTCATAGACAGCGAGGATGATAAACATGTTAAAAAAATAGCACTTCGTGAAATAAGAATGTTAAAACAACTTCGTCATGATAACTTGGTAAACCTTCTAGAAGTTTTCCGACGAAAGAAACGTCTATATCTTGTTTTTGAATTTGTGGACAATACTATACTAGATGATTTAGAAAAAAACCCTAATGGAATTGATGAACTTCGCACAAAGCGCACTTTGTTCCAGGTCATCCGGGGTGTGGAATTTTGTCATCTACACAATATAGTTCATCGCGACATCAAACCCGAAAATATTCTT…
Q2_P35579	1	1	P	0.786622	0.558096	A	2.07628	0.098885	P	0.890388	0.584977	P	0.576275	0.508037	A		Q2_P35579			C915251.1	Sm_noMatches_Gb_bothSt	CTAAATGATGGTATTCAAGTACATTGTGAATGGTCGCTTGCTTAGTCATTTCCATAACTA	Smp_025020	hypothetical protein	Smp_scaff000049	1937970	1949356	Q2_P15598,Q2_P35579	ATGGCGTGGACGATGAATCGAGTAAATTTGGCCGTAAACAATAACCATAGTCGTTATTTGATACACTGCAAAAATTATTTAAAAGAAGTTTTAAGTTCAGGAGTACTGGGTGCTGAGGCAGCCTCACTAGATATAATTGAACTTATACCTGGAGACAAGTATGCCAAAATTGATGTCAATTGTAAACTACCAGTATATCATAGCTCCAATAAACCTTCAGTAAAACAAACACCAACCGCATTGGGATTTTATATTCAGCAGTATATGAATAGTGGGAGTAGTGAATTAAGATCACTTTTGCATAAGGGTTATCCAAAAATGAAGATTCCTGTTTTTCAGTTTTTTATAACTGAACAGACCTGTATAGTAAATACTCCTTCAAATGATTCAGAACATTTT…
Q2_P35563	1	1	P	1.13977	0.711082	A	2.0664	0.107829	P	1.35398	0.272471	P	0.635803	0.59065	A		Q2_P35563			C915231.1	Sm_noMatches_Gb_bothSt	TTGACGTCTAAGCCTGTCTATCTAAACCTTTTTACTTGTAAGTACGGCTAATCCCAGTAG
Q2_P34246	1	1	P	1.49609	0.185307	P	2.0648	0.0894672	P	1.06312	0.671394	P	1.2456	0.385634	P		Q2_P34246			C912286.1	Sm_Orth_inOther_sp	TTGGATTGACTGATGCTGTTACTGCAATTACGTTTGTAGCACTTGGCACCAGTTTACCAG	Smp_152830	sodium/calcium exchanger, putative	Smp_scaff000155	689314	775334	Q2_P14438,Q2_P34332,Q2_P34246,Q2_P16900,Q2_P00762,Q2_P32971,Q2_P19193	ATGTGGAGACCATCCACAGGCATAACTACAGGTGACAAAGCTGCCAGGGCTATCGTTTACTTTTCAGCACTTATGTATTTGTTTTTGGGTGTATCTATAATCGCCGATCGTTTCATGGCAGCAATCGAAGTGATTACTTCGCAAGAGAAAGAAGTGACTTTGAGGAAGAAGAATGGGGAAACTCAAACGATATCTGTCCGCATATGGAATGAAACTGTTTCAAATTTAACTTTGATGGCTTTGGGGTCTTCTGCTCCCGAAATTTTATTATCTGTCATCGAAATAATTGGGAAGAACTTCGAAGCCGGAGATTTGGGTCCTGGTACTATTGTCGGTTCTGCAGCTTTTAATTTGTTTGTTATAATCGGTGTATGCATAGTTGTTGTTCCTGATGGACAG…
Q2_P40039	1	1	P	1.77629	0.137822	P	2.06462	0.0927502	P	1.31692	0.246288	P	2.68576	0.0801581	P		Q2_P40039			JAP10504.C	Sm_newGenes_Orth_onlyJapon	GGTCTCTTGTGGAATTATTTGATTTCTTCGTGTTGAATGAAGGAAAGGTTATTGATACTG	Smp_154920	ral guanine nucleotide dissociation stimulator, ralgds, putative	Smp_scaff000178	552026	592267	Q2_P00384,Q2_P18732,Q2_P08054,Q2_P16683,Q2_P36992,Q2_P31192,Q2_P40039,Q2_P31195,Q2_P11410,Q2_P04590,Q2_P24110,Q2_P37029,Q2_P11405	ATGGCACTCGTCAATAAAATTCAACCGAGTCAATCTGTCCCACCTACTAGACACCCAGGAAAGCTAAAAAGAGTTGGGTCTCTTGTGGAATTATTTGATTTCTTCGTGTTGAATGAAGGAAAGGTTATTGATACTGTGTCTGTTAACACCTTTTTATATACCTATCGCTTATTTGCTGATATGGAATTAGTTTTGGAAGTTGTAAATAAAAAGCAACAGCCTCATGTCAAAGATTTCGACTCGCCACAGAAAATTATCCATCTTAAATGTCTAGTACGGATCCTCGCCGGCTGGTTTGATGTTTTTCAACCCTCTTATAATCAAGATAGTCACAATTATATCCTAAATGAGTTTATGAGATGCTGTGGAAATAATGTGTTTTCTAAAAATCAAGATGCG…
Q2_P35651	1	1	P	0.208724	0.310009	A	2.0606	0.0970297	P	0.353381	0.169738	A	1.40637	0.383824	A		Q2_P35651			C915336.1	Sm_noMatches_Gb_bothSt	TCATTCACTTCTTACGTTTATCTCACGCTTCCCAACGGTTCTCCATATAATTCTATCCTG	Smp_155360	DNA-binding protein inhibitor, putative	Smp_scaff000185	68310	70493	Q2_P35651,Q2_P15637,Q2_P36312,Q2_P39863,Q2_P38615	ATGACACGTACAAGCTGTCGTTCTCCAGTTTCTCGTTTGTCTAAACATCGCAAACACGCGAATAGCGTCAAATTTGATACACCACCAACTGAAATGAAACGATGTTTGGTCAAACTGAAGAGAATGGTGCCAACTATAGAACGAAATAAGAAAGTTAACCAGTTGGAATTATTGCAACATGTTATTGATTATATACAAGACTTGGAAAAAACCCTTCAATATCCTGAGGATATATTAACATCCGTCAACGTATCTAAATGTTCGAGTCCGAAAGAAAATCAATCACTTGTGCATCTTTAA
Q2_P39710	1	1	P	0.235343	0.249303	A	2.05817	0.0931619	P	0.0796253	0.188901	A	0.233011	0.329747	A		Q2_P39710			JAP06847.C	Sm_newGenes_Orth_onlyJapon	CAATCAGTGAGTGGTTCTGTATATTCAGTATTATAGAAATCACTTGGATAACTGGTTTGG	Smp_148090	hypothetical protein	Smp_scaff000123	1192320	1196325	Q2_P39710,Q2_P38562	ATGGTAATTTTCAGTCAATTATTTTGGTCATCTATGATGAGAAGGAAATTTAAACAAACAACACATTCAAGAATCGGTCAATATGTCTGCAATTTTATTGCACTGGTCTATATCATATCAGGAATTTGTATTGTTCTGCTGTCTATCTTTAATATGAAAGATAATAATCTAATACACTATCGTTTAACTATGGTCAATTTTTTTTGTCATGTAACTGCGATGATATTGAGTTCAGTACTTGTCTTTTCGGTTTATCGTCCAATGAAATGGTTTCTGATTGCTAGAATTATTGTCATACTTCAGTTATTTCTCGGATCATATTTCTTTGTTTATTTCAATCGCGCTGGACTCTTAGTGTTTGATGGGCAGAACATCTACTACATAAAGGAGCATGAACGG…
Q2_P20123	1	1	P	0.296029	0.380857	A	2.05756	0.105704	P	0.556855	0.250971	A	0.418428	0.48469	A		Q2_P20123			C803027.1	Sm_noMatches_Gb_bothSt	TTTGATTATGATTCGCTGGTGTCATTGTCGTATTCACTGTCGTTGTTGCCGTCGTCGTTG	Smp_134910.2	br serine/threonine-protein kinase, putative	Smp_scaff000046	729273	811386	Q2_P00670,Q2_P19076,Q2_P20123,Q2_P01316,Q2_P09487,Q2_P15049,Q2_P28854,Q2_P09125,Q2_P29225,Q2_P34966	ATGTCCCATCGTAATTACGTACGTGAAGAGCAGTATGTAGGACCGTACAGACTTGAGAAGACGTTGGGAAAAGGCCAGACAGGACTTGTTAAAATGGGAGTACACTGTGTTACAGGTAAAAAGGTAGCTGTTAAAATAGTCAATCGAGAGAAATTAAGTGATAGTGTCCTTCAAAAGGTTGAAAGAGAAATTGCTATCATGAAACTTATCGAACATCCTCATGTACTTGGATTATATGATGTTTACGAAAATAGACGACATTTATATCTTATTTTAGAACATGTGTCCGGTGGTGAATTATTTGACTATTTGGTCCGAAAAGGTCGTTTGGCACCAAAAGAAGCAAGAAGGTTTTTTAAACAGATTATATCTGCATTAGACTTTTGTCATAGTCACTGC…
Q2_P25378	1	1	P	1.08332	0.569569	P	2.05419	0.0876563	P	0.453913	0.0799831	P	0.64646	0.143174	P		Q2_P25378			C810127.1	Sm_Orth_inOther_sp	TTTGCCGCTATTTTACACTGGCTTCTTCTTCAATTTATTTCGTGGCTTAGACCTGAACAG	Smp_046880.2	glycosyltransferase, putative	Smp_scaff000119	855911	876305	Q2_P02429,Q2_P01811,Q2_P20723,Q2_P02477,Q2_P14914,Q2_P25378,Q2_P15470,Q2_P35413,Q2_P12151,Q2_P31960,Q2_P34836	ATGGTATCAGATTTTTGTTACCCGAATGTTGGCGGTGTAGAAAGTCATATTTTTGCTTTATCTCAGTGCCTTATTCGACGTGGTCATCGAGTTATTATAATCACTCACTCTTATAGTTCTGAAGGTGGTCAACGTCAAGGTGTAAGATATTTGCCTCGTGGACTTAAAGTGTATTATATTCCAATACAACCGTTTTATAAACAATCAATTTTCATCACAGTTCTTGGCACATTACCAATAATTCGTGAAATAGTAATACGTGAACAGATTGATATTATACATGGACATTCAATATTTTCGCCTTTAGCCTGTGAAGCTGCAGTTCACGCACAGAGCCTTGGCTGTCGAACTGTTCATACAGAGCACTCACTTTTCGGTTTTTCAGATTTGTCAGCAATA…
Q2_P08254	1	1	P	1.00452	0.972506	P	2.05234	0.0880197	P	0.273861	0.05557	P	0.566916	0.136935	P		Q2_P08254			C901482.1	Sm_noMatches_Gb_bothSt	GATGAAGAAGAAGCACGTTGGCACAAAGCATTGGATGCTGCAAATATTGAAAATGAATTG	Smp_181050	expressed protein	Smp_scaff002003	358465	382686	Q2_P01935,Q2_P27943,Q2_P08254,Q2_P06820,Q2_P09397,Q2_P06686,Q2_P26278,Q2_P30423	ATGAACTTTTTCAATTGGCTCGGTGGGTGGAAAAAAGATTCCAACGATGATAGTCAGTTAGACTTTTCGTTCCTATTTCCTGCCACCATTGGAGTAGGATCAATCGTCATTTGTCTTGTTGCCCGCTACCGGAATGAGTTATTCGATTTAAAATCGACTGTGTTCCGAAATACAAAGGATGAGAATGTTTCTTCACGTCGTGGCAACTCCTCTTCCAATTTCAAGAAGAAACCAAAACATTCCAACAAGTCTGAATCAAATACTCCTCATATTCGAAAAACGGAGGTTTCACAACCACTTGTAGTCGAGACACTAGCTCCAGTCGTACCTGTTCAACAAAAGGAATACACATCAGTTCAGCCTATTCAAATTAAACAAGAAACAGTTAGCGAGGCAACA…
Q2_P19200	1	1	P	1.48046	0.171813	P	2.04948	0.0889224	P	0.550926	0.120645	P	1.78749	0.126249	P		Q2_P19200			C801865.1	Sm_noMatches_Gb_bothSt	GGTGATGTAAAATTGGATATACCAAGTGGGGGTGATATAATAGCCAATTATATTTGGGAA	Smp_169730	fascin, putative	Smp_scaff000401	51637	74753	Q2_P30058,Q2_P09099,Q2_P28828,Q2_P38515,Q2_P00769,Q2_P40561,Q2_P38979,Q2_P19200,Q2_P39656	ATGAATAACAACGAAATTTATGAAGATTTTAATGAATGTCTTAAGATAGGAATTCTTCATATTCCATCTGGGCGATTTCTTACAGCTGAAGTATTTAACAATGAAATTAATATTTCTGGAACAGCATTACGACGACGTCAAGTTTGGTCTTTAATTACTGATCGAAAAAATGCGGATACATTGTTTTTACAAAATTCTTTGGGTCGATTTTTATCAGTTAATAAGGATGGAAAAATAAGTACATCTTTAAAATCAGATTGTGAGGAACGTTTCCGTTTAGAATTCGCACCAGATGGTACAGGTGAATGGGCTTTTAAGTCAGATGCATATGGTTTCTATCTAACTGGTTCCGATACTCAAGTTTCATGTTTTTCCAAATCTCCTGTCTGGTGGTCATTT…
Q2_P40795	1	1	P	1.11678	0.486383	P	2.04813	0.088376	P	0.344508	0.068465	P	0.734342	0.247876	P		Q2_P40795			JAP10555.S	Sm_newGenes_Orth_onlyJapon	CACTTCCAGTTGAAGAGGTAGAAAAGTTAAAATCAGAAGCGAAAGAACAGCAATATTATG	Smp_128000	expressed protein	Smp_scaff000018	75470	82594	Q2_P38134,Q2_P40795	ATGCAGCTTCCTCTGTTTCGAATCAACAATTTCTTTATAATTTTGCGACAGATAACATCAAGTTCAGCTCATAACAACAATAACGCGTTTGCAAGTTTTATTCACTCGAGATTTCATGAGTTCAAGTCCGCAAAACCGGAGCTATCAAATTTTGATGTGATCAAAAAGTTAGCACAGTTGTACAAGTCACTTCCAGTTGAAGAGGTAGAAAAGTTAAAATCAGAAGCGAAAGAACAGCAATATTATGTTAAAAAAGCGACCAAGTTTGCTTATCGTAATGGAATGCCAAAAAGTCCACCAAACTCTGGACTCAAAGTTTTTATGAAAGAAAAACTGAAAGACTCTAAGGGTACACCAGTGTCTGAAATGAGAAGTGAATTCAAAGATACTATAAAACAA…
Q2_P02557	1	1	P	0.573442	0.114337	P	2.04784	0.0880519	P	0.580697	0.11586	P	1.23615	0.281604	P		Q2_P02557			C805148.1	Sm_Orth_inOther_sp	CTATATCTACCGATGAATTTACATTATTTGCACAGAGACCTGGTCAACTAGTTGGAGAAT	Smp_082430	uridine phosphorylase, putative	Smp_scaff000323	164676	186048	Q2_P02557	ATGGCGACAGTGCAACCGATTGTGAATAGTCATTTAAGTGAACTAGATGAAGATGTGTTCCATCATTTCGGATTCACCACAAAGTCATTTGATTTCAAAGAGAAGTTTGGTGATGTCAAGTTCGTCTGTGTATGTGGTAGCAGTGGTAGAATCCATAATTTTGCAATATCAATGGCTAAATTAGCTGGTTTGGCATTACCTGTAGAAAATATAGCCGGTTCGCATGCCAGATTTGTACTTTACAAAGTGGATCATATATTATTTGCAGATCATGGAATGGGCATACCATCAGCATTAATTATGCTGCATGAAGTGACGAAATTATTACATTATGCTGGTTGCAAAGATGTGTTGTTTATACGTTTAGGAACATCCGGTGGTCTAGGAGTGAAACCTGGT…
Q2_P23644	1	1	P	1.39887	0.184367	P	2.04506	0.0882232	P	1.28359	0.24213	P	4.52933	0.0419987	P		Q2_P23644			C807864.1	Sm_Orth_inOther_sp	GTTTGTGTAACAGTTGTAAATCGTCTTGAAACTGATGAAGTTACTACATCTACGGATGAA	Smp_082420	uridine phosphorylase, putative	Smp_scaff000323	150598	161490	Q2_P23644	ATGGCGACAGTGCAACCGATTGTGAATAGTCATTTGAGTGAACTAGATGAAGATGTGTTCCATCATTTCGGATTCACTACAAAGTCATTCGATTTCAAAGAGAAGTTTGGTGATGTCAAGTTCGTCTGTGTATGTGGTAGCAGTGGTAGAATCCATAATTTTGCAATATCAATGGCTAAATTAGCTGGTTTGGCATTACCTGTAGAAAATATAGCCGGTTCGCATGCCAGATTTGTACTTTACAAAGTGGATCATATATTATTTGCAGATCATGGAATTGGTATACCATCAACATTAATTTTAATGCATGAAGTGACAAAATTATTATATTATGCCGGTTGCAAGGATGTGTTGTTTATACGTTTAGGAACATCCGATGGTTTAGGAGTGAAACCTGGT…
Q2_P26612	1	1	P	0.328234	0.407915	A	2.04278	0.110692	P	0.815136	0.527418	A	1.1841	0.748684	A		Q2_P26612			C812215.1	Sm_noMatches_Gb_singleSt	CGAAATCGGAATACTGACTGGTTTACGGATTAATTTAAATCTTCGATTTGTCGAGATTGA
Q2_P18601	1	1	P	0.690532	0.644864	A	2.03917	0.124239	P	1.18621	0.526135	P	1.09421	0.896055	A		Q2_P18601			C800851.1	Sm_noMatches_Gb_bothSt	CGAACTAGTCAAATTAGTTTCTAGTTTATCAGCAACAGAACTGTTCAATGCTGAACATGA	Smp_141590.1	formin-like	Smp_scaff000081	213320	253877	Q2_P00271,Q2_P18601,Q2_P06691,Q2_P37099,Q2_P26286,Q2_P19533	ATGATCATTCCCTTCAGACAGGACACGACACTCGGACCACGAATATTATACGGGAGTAAATCCTCAGGCGAAACTTATCGGGGTCGTTACGAAATGTCTTGCAATGCAGAAGTTCCTAACTTCATTCGTAATAGTGGCATAAAGTCAAACCAGTTTTCACCAGACAATGCATTTTTACCTCCATCGATTATTCACAGTAGCTGTTCACCAAAAGGCTCTCTACTCACTACATCGTTCTTAGACTTTCTGGAAGATTGCTTGCATCTGTCTCTTCGTTCACTTAAGGCCATATTGAATAATCAGAGAGGGTGTAGAAGAGCTATGGAGCATGCACTTGTCATTAGTCTAGTAACTTTCTGTCTCCTACATCCTAATTATTCAACAAAAACGCTAGCACTA…
Q2_P00453	1	1	P	1.32544	0.388023	P	2.03762	0.101137	P	0.53293	0.215967	A	0.682736	0.577788	A		Q2_P00453			C801342.1	Sm_Schisto_Orth_only	AATGTGATTCAGAACAAATAAAGACATCTTTACCGAAGTCCACGCTAGTTGGAAGTGCAG	Smp_151380	meiotic checkpoint regulator cut4, putative	Smp_scaff000145	220403	274092	Q2_P02087,Q2_P30899,Q2_P22427,Q2_P03171,Q2_P34019,Q2_P14144,Q2_P00253,Q2_P18563,Q2_P13480,Q2_P33329,Q2_P00833,Q2_P19293,Q2_P31905,Q2_P12091,Q2_P00453,Q2_P09347,Q2_P29100,Q2_P28877,Q2_P09682,Q2_P29429,Q2_P11642,Q2_P31441,Q2_P26463,Q2_P21069	ATGTCAGATACCATGATATCAGCTAAATCGGTTGTTGATGTTTTTCCTTTCGGATGTCAGTATTTATTGGAGTTTTGTCATGAAGATAGTATGCAAAATGGATCAAGCACCTCACCAAGTGATCAGCCTTCTGATTTCTGGAGAACTTGGGGGTGTGGTGGACTGTTTAATGAGCTGTATATCTCTCGGAATACTATCGTATGGAGCTGTGGGACAGAAACAGCTTGTTCCTTTCCAGAGCTTGTACTCAATTTCGATACTCCAATCATAGATGCGTTCAAATCTTCATTCTTTCTACCTGCTCTTCATTCTGGTCAGGGATTTTTGCCTTATGTAAATGAGAATATACCTGGACGAATTCAAGAAGGATTGTCTATTTTTGAGTCGGAACGGATGACT…
Q2_P27991	1	1	P	1.84114	0.104727	P	2.03254	0.0892441	P	0.316028	0.0610035	P	0.591422	0.155281	P		Q2_P27991			C901554.1	Sm_Orth_inOther_sp	CAACGATTTGGTTCATTAAAATGGTCAGATCTTTTCACTGGTGCAATCGATTTGACTAAA	Smp_089100	gamma glutamyl transpeptidases, putative	Smp_scaff000416	413473	433601	Q2_P27991	ATGGAGAGTAAATCTGAAAACAAGCATAATGATATTGAACTGACTCAGTCGGATATTTCAAAGACCCATCAAACACCTTTTGGTGAAGACAATGAATATATAGTCAATAAAGATACTGACAGTATTTTAAAAAACTCCATTAATGAATCGAATAAAAAGTGGCGATTTGAAGGTGTAAATATAGTTGTGTTGTCTGTGGTAGTCTTATCGACTGCTATAACTATAGCTTTAATTTTCAGCATTATTTTTGGAAAGCCTCAGGTCGTACCTCAGGGTGCTGTTGCAGTTGACGATGATTTGTGTGGTCAAATAGGCTTAAATATAATGCGAGAAAACAAAGGGAATGCTGTTGATGCGATGGTATCTGTTATGTTATGCTTAGCTGTAACTCGCCCTGAT…
Q2_P20566	1	1	P	1.94618	0.0946668	P	2.02785	0.0892357	P	1.95446	0.094075	P	3.20469	0.0543954	P		Q2_P20566			C803658.1	Sm_Orth_inOther_sp	GGCGAGAGTCAATAATTTTGTATTAGCATGTTGTTATAAACTGTCCTCGAGCTACAATTA	Smp_087760	ferritin light chain, putative	Smp_scaff000404	229994	231382	Q2_P20566,Q2_P37489,Q2_P17134	ATGTCTTTGTGCAGACAGAACTATCATGAAGAGTGTGAAGCTGGTGTTAATAAGCAAATTAATATGGAACTATATGCCAGCTATGTTTATATGACTATGGCTTTTCATTTTAATCGTGATGACGTTGCGCTGAACGGTTTCTATAAATTCTTCTTAAACGAGTCTGAAGAGGAGCGACAACATGCGATAAAGTTAATGACTTATCAAAATATGCGGGGTGGTCGGATTGTGTTACAAGATATATCGGCACCTCCCCAACTCTCATGGAATTCGGGACTTCATGCTATGCAGGATGCTCTTGACTTGGAGAAGAAGGTCAATCAGAGTCTGATGGAGTTAGTGGCTGTTGGTGAAAGGCACAGAGATACACACTTTTGCGATTTCATTAATAATGAATAT…
Q2_P10957	1	1	P	1.55623	0.341742	A	2.0209	0.122188	P	1.12031	0.629827	P	0.622891	0.670401	A		Q2_P10957			C905554.1	Sm_noMatches_Gb_bothSt	ACAACTAACCTCGTCCATAATTCCTCCTTCCGATCCTATTTTATCTTATTGTAAACCAAC	Smp_161370	Serine/threonine-protein kinase STE20, putative	Smp_scaff000247	373100	416126	Q2_P22227,Q2_P10957,Q2_P10223,Q2_P29994,Q2_P30750	ATGAGAACTTCTTTCTATGTACCTGAAAATCGACAAACTATTATGGGATCATTTTGTCGACAACTAACCTCGTCCATAATTCCTCCTTCCGATCCTATTTTATCTTATTGTAAACCAACAGATTTACAATTGACTCCGAATAATGATTACATTGCATCAATGCCATCGATGTTTCGACCGTTACCTTTCTTACTACAATCGACCTCGTCTTCAGTGATACCGGTCTCATCGTCATCGACCTTATCGTCCAGTTCATCACCTTTTCATAGTCCATATAATTTACCATCGTCTGTTTATCCGTCCGTACCATTTTCTAATCATCTCCGTCCTTCATACTGTTCTTTCTCATCTCATAGTTTAAAACCTATTCCAAGCGTTAAGCCTTATTTATCCTCTAAT…
Q2_P11225	1	1	P	1.14259	0.619143	P	2.01877	0.10049	P	0.217546	0.171224	A	0.318066	0.399218	A		Q2_P11225			C906163.1	Sm_noMatches_Gb_bothSt	TTCACTGACATGAAAGTTCATTCGACAGTTTGATTTTTAAAGAAGACGATGTCTGTCTGA
Q2_P09098	1	1	P	1.18891	0.358948	P	2.01262	0.0908719	P	0.831161	0.325383	P	1.12073	0.524718	P		Q2_P09098			C902748.1	Sm_Orth_inOther_sp	AAATTTTGTCCGGTACAGCTGATCTAGCTGTTGCACCAGTCTCTATTACACCAGAAAGAG	Smp_126350	glutamate receptor, ionotropic, n-methyl d- aspartate, putative	Smp_scaff000012	634673	672326	Q2_P13693,Q2_P33569,Q2_P32882,Q2_P00957,Q2_P24933,Q2_P07962,Q2_P27615,Q2_P10841,Q2_P30636,Q2_P09098	ATGATAGCCTATCATAGTCTGATTCTTTTGGTACTGTTACATCGATCAGTTTGCTTAGAGTTTACTATCGGTGCATTATTAAGTGATGATGAGGCTCTCGCTCTGAATGCTCTCAAAGCCACAAACCAGGTCTGTAACCTGTTCAATTCTTCTGAGGGTCGAATATTTGCTCTAATAATCTCCCATCCAAATGGAGCACCTGGATCTGCACCTTTATCCGTATCATTTACCTGTGCATTTTATCACCTACCAGTTATTGGAGTTAGTGCAAGACATTCAATTTTCAGTGACAAGTACAGCCATGGGAGCTTCCTTCGTACAGTTCCACCATTCAGCAATGAAGCCTCTATTTGGGTTGATCTAATAAAAGCATTTGGTTGGCGCGAAGTCTGTGTAATT…
Q2_P12840	1	1	P	0.496001	0.30026	A	2.01105	0.0985519	P	0.0841113	0.206065	A	0.242576	0.337472	A		Q2_P12840			C909388.1	Sm_noMatches_Gb_bothSt	TTTTCATTTCCGCATTCTTATTTAGAGCGTAACAAGTGTGTTATGTCTTCCAGACCACCA	Smp_054560	Huntingtin interacting protein-related	Smp_scaff000144	875667	879078	Q2_P32657,Q2_P26615,Q2_P12840	ATGACGGAGGACCCAGAAGACAATGAAAAGCCTAAGAAACCTACAACACACGATGAGCGTGGTGCAGCAGATCTGGAACGTGTTACTGATTACTTTGAAGAGAAGGAGCTTAGTGTTGGCCTAGATGCAGTCAAAGCTGTGTCAGATACAGCTGGCGATGCTGACAAAGCTCAGAAACAAAAACAAATGCTAAAGATTAAAGTCAAAAACGAAGATGTGTCACTCATTTGTCAAGAACTCGAAGTTAGCAAACTTACGGCGGAACGATATCTAAAAGAACATCAGGGCAACGTTTTCGAAACACTGGTCGCACTGTGCAAATAG
Q2_P27925	1	1	P	1.78401	0.261704	A	2.00627	0.13048	P	0.451312	0.308484	A	0.943311	0.940277	A		Q2_P27925			C901453.1	Sm_noMatches_Gb_bothSt	CGAATATTGTCTCTCTTATATTTCTCGTGATTTGTTTCCCTTTTCCATATCTGCATGGAT
Q2_P10576	1	1	P	0.969464	0.930922	A	2.00526	0.108817	P	0.495062	0.223362	A	0.641031	0.554415	A		Q2_P10576			C904872.1	Sm_Orth_inOther_sp	ACAATGGAAATCAAGATATTACTACACAAGTAGAAAGTTCATCGTCGAATACTGGCCTAA	Smp_009540	ring finger-containing, putative	Smp_scaff000015	1093238	1120344	Q2_P21377,Q2_P02334,Q2_P19086,Q2_P00681,Q2_P11790,Q2_P39719,Q2_P24074,Q2_P10576,Q2_P26147,Q2_P06561,Q2_P38569,Q2_P04552	ATGTCATCCCGTCTAGTGGAAACTGTTATGATTAATGTGGACGACTTCGCAGATAATTTTTTAACGTGTGGTACGTGTTTCAGCGGTTATAATTCAAGTGAACGTGCTGCCAAATTATTACCTTGTTCGCATACAATATGCCGTTCATGTTTGGATCGAATTCTTACAAGTGAAACTCAGTCAGAGACATTTCGTTGTCCAATTTGCCGGGAGAATATTGCTATTCCGTCAGGTGGTGCAGCTTCGTTTCCTCCGGCTTTTATAGTAAATCAGTTATTAGACCTACTTGCTACCCATCGTCGAGATGTTGTACCTAAATGTTGTATACATCCATCACAAGAACTATTATTTTGCGAAACTTGTGATATGGTATTTTGCAGTGAATGCCGAGGTCGTAAT…
Q2_P26647	1	1	P	1.66424	0.123134	P	2.00189	0.0908716	P	0.409563	0.0708808	P	0.847341	0.345429	P		Q2_P26647			C812263.1	Sm_Orth_inOther_sp	GTGGATACAGCTGCTCAAGCAATGACTGAATATAGTATTGAAAAAGATATTGCAGCTTAT
Q2_P03321	1	1	P	0.671816	0.190929	P	2.00126	0.0916122	P	0.251136	0.0618985	P	0.736626	0.280792	P		Q2_P03321			C806456.1	Sm_Orth_inOther_sp	AGATATGCCCTGCAAAGCTAACGTGTTGGTTGCGGAATTGTTTGATACCGAATTGATCGG	Smp_025550	protein arginine n-methyltransferase, putative	Smp_scaff000050	1444014	1453492	Q2_P03942,Q2_P03321,Q2_P25914	ATGAAGAAAGAGCATATTTTCATTCCACAATTTAATCCTGTTGTTGGGAGAATGCAGTGGAAAGATGTGGATCCAGATTATGAATTTAACCAAGAGATAGCTCGATCTGGATATGGTGATATGCTTCATGATTCCGATCGAAATCATAAGTATCGACTAGCTATAGAACACACCATTAAACGTCTTAAACAGCAGTATCCGCAAAATCCTGTCCATGTGCTCGATATTGGAACCGGAACTGGTTTACTGAGTATGATGGCTGTCAATGCTGGAGCTGATTTAGTTACTGCCTGTGAATCCTTTCTTCCAATGGCAACGTGCGCACTAAATATATTACGGAACAATGGGTTTAGTGACAAAATTAACGTAATACCGAAGCGCTCCACTGATTTAATTGTT…
